# Supplementary material for: Bioinformatic analysis of circular RNA expression profiles in a rat lumbosacral spinal root avulsion model
Source: Front Genet. 2022 Aug 12;13:920493. doi: 10.3389/fgene.2022.920493 (PMC9412201; doi:10.3389/fgene.2022.920493)
Supplement: Supplementary file 1 [file Table2.XLSX]

## Sheet: Sheet1
Supplementary Data 2 Differentially expressed circRNAs in lumbosacral spinal roots avulsion
circRNA	Expression_Sham1	Expression_Sham2	Expression_Sham3	Expression_LSRA1	Expression_LSRA2	Expression_LSRA3	log2FoldChange	pValue	Regulation	gene
circRNA_6438|Chr5:90818736_90880617_+	0	502.95	612.343	0	0	0	-10.6047	5.18684e-143	Down	Kdm4c
circRNA_1547|Chr10:108486117_108494849_+	513.623	0	274.498	0	0	0	-10.1038	1.34058e-109	Down	Slc26a11
circRNA_4720|Chr2:210725271_210781694_-	130.924	110.649	147.807	0	0	0	-9.08652	4.03704e-63	Down	Gstm2
circRNA_8494|Chr8:128809437_128842092_+	201.421	0	126.692	0	0	0	-8.83953	4.49461e-55	Down	Mobp
circRNA_0957|Chr1:278679022_278701866_+	90.6394	50.295	73.9034	0	0	0	-8.22859	3.81987e-39	Down	Atrnl1
circRNA_7883|Chr7:133457254_133474655_+	80.5683	40.236	63.3458	0	0	0	-8.00622	1.6065e-34	Down	Cntn1
circRNA_7096|Chr6:60609626_60633969_+	100.71	30.177	52.7882	0	0	0	-8.0025	1.89963e-34	Down	Dock4
circRNA_0154|Chr1:53788308_53802658_-	90.6394	40.236	52.7882	0	0	0	-8.00241	1.90773e-34	Down	Afdn
circRNA_4106|Chr19:54574634_54575411_+	40.2842	90.531	52.7882	0	0	0	-8.00193	1.94873e-34	Down	Jph3
circRNA_3997|Chr19:32214551_32241362_+	50.3552	60.354	63.3458	0	0	0	-7.92489	5.7999e-33	Down	Smad1
circRNA_8538|Chr9:8604049_8649265_-	0	70.413	95.0187	0	0	0	-7.85158	1.28697e-31	Down	LOC108351878
circRNA_7116|Chr6:73357940_73361828_+	90.6394	50.295	21.1153	0	0	0	-7.82178	4.38178e-31	Down	Arhgap5
circRNA_1478|Chr10:92406311_92432295_-	70.4973	20.118	63.3458	0	0	0	-7.74791	8.39503e-30	Down	Kansl1
circRNA_7171|Chr6:86846326_86859273_+	80.5683	40.236	31.6729	0	0	0	-7.73394	1.44817e-29	Down
circRNA_0292|Chr1:112034274_112056979_+	40.2842	80.472	31.6729	0	0	0	-7.73348	1.47405e-29	Down	Luzp2
circRNA_8569|Chr9:17720405_17720735_-	80.5683	70.413	0	0	0	0	-7.71971	2.51211e-29	Down	Tmem63b
circRNA_5887|Chr4:66172555_66232512_+	50.3552	0	95.0187	0	0	0	-7.66511	2.00128e-28	Down	Ubn2
circRNA_0945|Chr1:276373381_276384367_+	30.2131	40.236	73.9034	0	0	0	-7.65494	2.92582e-28	Down	Vti1a
circRNA_9031|ChrX:82845576_82846306_-	50.3552	40.236	52.7882	0	0	0	-7.64518	4.2038e-28	Down
circRNA_2305|Chr13:103356835_103362959_+	30.2131	70.413	42.2305	0	0	0	-7.63991	5.10825e-28	Down	Eprs
circRNA_8863|Chr9:112317485_112377503_+	60.4262	60.354	21.1153	0	0	0	-7.63017	7.3124e-28	Down	Man2a1
circRNA_7718|Chr7:78332667_78415345_+	70.4973	70.413	0	0	0	0	-7.62012	1.05677e-27	Down	Rims2
circRNA_2778|Chr15:25298949_25344392_+	20.1421	40.236	73.9034	0	0	0	-7.5506	1.27692e-26	Down	Tmem260
circRNA_1304|Chr10:66732462_66738274_+	0	60.354	73.9034	0	0	0	-7.55034	1.28859e-26	Down	Nf1
circRNA_2766|Chr15:23792824_23793336_+	50.3552	20.118	63.3458	0	0	0	-7.54563	1.52084e-26	Down	Samd4a
circRNA_3892|Chr18:79813606_79815529_+	40.2842	30.177	63.3458	0	0	0	-7.5455	1.52777e-26	Down	Zfp516
circRNA_2822|Chr15:38661026_38709984_-	0	70.413	63.3458	0	0	0	-7.54498	1.55584e-26	Down	Phf11
circRNA_5008|Chr20:47893649_47896656_-	60.4262	20.118	52.7882	0	0	0	-7.54037	1.82815e-26	Down	Sobp
circRNA_5928|Chr4:75325651_75415624_+	40.2842	40.236	52.7882	0	0	0	-7.54011	1.84488e-26	Down	Cntnap2
circRNA_6732|Chr5:147482283_147483432_+	60.4262	30.177	42.2305	0	0	0	-7.53496	2.2079e-26	Down	Sync
circRNA_3288|Chr17:6169817_6189453_-	30.2131	60.354	42.2305	0	0	0	-7.53457	2.2383e-26	Down	Ntrk2
circRNA_6176|Chr4:168260038_168275995_-	30.2131	60.354	42.2305	0	0	0	-7.53457	2.2383e-26	Down	Lrp6
circRNA_7025|Chr6:29032002_29106327_+	40.2842	70.413	21.1153	0	0	0	-7.52383	3.25144e-26	Down	Atad2b
circRNA_3551|Chr17:84888802_84904355_+	0	40.236	84.461	0	0	0	-7.44377	4.90661e-25	Down	Mllt10
circRNA_0689|Chr1:215912561_215934212_-	20.1421	30.177	73.9034	0	0	0	-7.43827	5.88679e-25	Down
circRNA_4956|Chr20:29873916_29878682_-	0	50.295	73.9034	0	0	0	-7.43799	5.94146e-25	Down	Cdh23
circRNA_0158|Chr1:56859784_56878958_-	70.4973	0	52.7882	0	0	0	-7.42734	8.43817e-25	Down	Wdr27
circRNA_3149|Chr16:49357477_49383867_+	40.2842	30.177	52.7882	0	0	0	-7.42692	8.55616e-25	Down	Snx25
circRNA_0511|Chr1:174527904_174529818_-	60.4262	30.177	31.6729	0	0	0	-7.41549	1.24435e-24	Down	Dennd5a
circRNA_5906|Chr4:66567829_66568912_-	60.4262	30.177	31.6729	0	0	0	-7.41549	1.24435e-24	Down	Hipk2
circRNA_5824|Chr4:58093735_58097892_-	40.2842	50.295	31.6729	0	0	0	-7.4152	1.25594e-24	Down	Copg2
circRNA_1647|Chr11:34668091_34722272_+	30.2131	60.354	31.6729	0	0	0	-7.41506	1.26178e-24	Down	Ttc3
circRNA_6059|Chr4:130390407_130403303_+	30.2131	60.354	31.6729	0	0	0	-7.41506	1.26178e-24	Down	Mitf
circRNA_5067|Chr3:8562492_8564186_+	70.4973	30.177	21.1153	0	0	0	-7.40973	1.50097e-24	Down	Sptan1
circRNA_2875|Chr15:51896716_51944899_-	50.3552	50.295	21.1153	0	0	0	-7.40945	1.51497e-24	Down	Ppp3cc
circRNA_6066|Chr4:132070365_132114473_-	50.3552	50.295	21.1153	0	0	0	-7.40945	1.51497e-24	Down	Eif4e3
circRNA_2988|Chr15:109120332_109141568_+	70.4973	50.295	0	0	0	0	-7.39787	2.20531e-24	Down	Pcca
circRNA_7059|Chr6:44055353_44112432_+	20.1421	0	95.0187	0	0	0	-7.32899	1.96076e-23	Down	Mboat2
circRNA_8055|Chr8:48582552_48597919_-	40.2842	20.118	52.7882	0	0	0	-7.30409	4.23305e-23	Down	Nlrx1
circRNA_0677|Chr1:214562895_214581660_+	30.2131	30.177	52.7882	0	0	0	-7.30394	4.25303e-23	Down	Ap2a2
circRNA_3609|Chr18:5191058_5285225_-	50.3552	20.118	42.2305	0	0	0	-7.29788	5.12116e-23	Down	Zfp521
circRNA_8536|Chr9:8604049_8629685_-	151.066	0	73.9034	0	0	0	-7.29507	1.22748e-40	Down	LOC100360856
circRNA_2556|Chr14:80087121_80091521_-	60.4262	20.118	31.6729	0	0	0	-7.29164	6.19664e-23	Down	Ablim2
circRNA_7138|Chr6:76455340_76492176_-	30.2131	50.295	31.6729	0	0	0	-7.29117	6.28497e-23	Down	Ralgapa1
circRNA_6322|Chr5:39002218_39032761_-	60.4262	30.177	21.1153	0	0	0	-7.28521	7.5347e-23	Down	Klhl32
circRNA_8289|Chr8:84410405_84461546_-	0	30.177	73.9034	0	0	0	-7.18304	1.5397e-21	Down	Mlip
circRNA_4332|Chr2:57122253_57179300_-	0	40.236	63.3458	0	0	0	-7.17611	1.87771e-21	Down	Wdr70
circRNA_9076|ChrX:124424503_124445278_-	20.1421	30.177	52.7882	0	0	0	-7.16949	2.26848e-21	Down	Tmem255a
circRNA_3862|Chr18:74311274_74313999_+	0	50.295	52.7882	0	0	0	-7.16915	2.29036e-21	Down	Epg5
circRNA_8001|Chr8:26267895_26271172_-	0	50.295	52.7882	0	0	0	-7.16915	2.29036e-21	Down	Herpud2
circRNA_6063|Chr4:132024754_132114473_-	40.2842	20.118	42.2305	0	0	0	-7.16283	2.74105e-21	Down	Eif4e3
circRNA_0052|Chr1:16859047_16873397_+	30.2131	30.177	42.2305	0	0	0	-7.16266	2.75425e-21	Down	Hbs1l
circRNA_2252|Chr13:94898232_94940332_+	30.2131	30.177	42.2305	0	0	0	-7.16266	2.75425e-21	Down	Sdccag8
circRNA_1902|Chr12:24505864_24511621_-	20.1421	40.236	42.2305	0	0	0	-7.16249	2.76751e-21	Down	Baz1b
circRNA_5874|Chr4:65875765_65897296_-	20.1421	40.236	42.2305	0	0	0	-7.16249	2.76751e-21	Down	RGD1306271
circRNA_1179|Chr10:48418262_48438287_+	70.4973	0	31.6729	0	0	0	-7.15632	3.29675e-21	Down	Specc1
circRNA_1861|Chr12:9229552_9240810_-	50.3552	20.118	31.6729	0	0	0	-7.15598	3.3286e-21	Down	Pan3
circRNA_6123|Chr4:150711832_150749902_-	40.2842	30.177	31.6729	0	0	0	-7.15581	3.34463e-21	Down	Cacna1c
circRNA_6783|Chr5:156453511_156484234_+	40.2842	30.177	31.6729	0	0	0	-7.15581	3.34463e-21	Down	Eif4g3
circRNA_1072|Chr10:18359720_18435415_-	30.2131	40.236	31.6729	0	0	0	-7.15564	3.36075e-21	Down	Ranbp17
circRNA_6278|Chr5:14282912_14297862_-	20.1421	50.295	31.6729	0	0	0	-7.15547	3.37694e-21	Down	Atp6v1h
circRNA_6440|Chr5:90827410_90892934_+	20.1421	50.295	31.6729	0	0	0	-7.15547	3.37694e-21	Down	Kdm4c
circRNA_7724|Chr7:78347306_78415345_+	20.1421	50.295	31.6729	0	0	0	-7.15547	3.37694e-21	Down	Rims2
circRNA_0731|Chr1:225019523_225021984_+	0	70.413	31.6729	0	0	0	-7.15513	3.40957e-21	Down	Hnrnpul2
circRNA_8333|Chr8:94007878_94078413_-	40.2842	40.236	21.1153	0	0	0	-7.14875	4.0819e-21	Down	Ube3d
circRNA_6254|Chr5:7763385_7764306_-	30.2131	50.295	21.1153	0	0	0	-7.14858	4.10159e-21	Down	Prex2
circRNA_3292|Chr17:6203226_6211699_-	40.2842	60.354	0	0	0	0	-7.13452	6.08333e-21	Down	Ntrk2
circRNA_3591|Chr18:3175483_3176344_+	30.2131	0	63.3458	0	0	0	-7.02929	1.05699e-19	Down	Rbbp8
circRNA_5340|Chr3:81869289_81877930_-	30.2131	0	63.3458	0	0	0	-7.02929	1.05699e-19	Down	Prdm11
circRNA_0269|Chr1:99537395_99539093_+	30.2131	20.118	42.2305	0	0	0	-7.01383	1.58552e-19	Down	Zfp819
circRNA_2484|Chr14:42079272_42119395_+	30.2131	20.118	42.2305	0	0	0	-7.01383	1.58552e-19	Down	Atp8a1
circRNA_8850|Chr9:111607928_111632154_+	30.2131	20.118	42.2305	0	0	0	-7.01383	1.58552e-19	Down	Fer
circRNA_9033|ChrX:82875476_82896326_-	30.2131	20.118	42.2305	0	0	0	-7.01383	1.58552e-19	Down	Hdx
circRNA_5090|Chr3:11584457_11584650_-	20.1421	30.177	42.2305	0	0	0	-7.01364	1.5933e-19	Down	Fam102a
circRNA_5127|Chr3:21721366_21745565_+	20.1421	30.177	42.2305	0	0	0	-7.01364	1.5933e-19	Down	Rabgap1
circRNA_7042|Chr6:38607521_38619590_+	20.1421	30.177	42.2305	0	0	0	-7.01364	1.5933e-19	Down	Nbas
circRNA_8704|Chr9:66823900_66825851_-	60.4262	0	31.6729	0	0	0	-7.0066	1.91411e-19	Down	Ica1l
circRNA_6000|Chr4:115191293_115197150_-	40.2842	20.118	31.6729	0	0	0	-7.00622	1.93298e-19	Down	Dguok
circRNA_6023|Chr4:119524927_119552486_-	40.2842	20.118	31.6729	0	0	0	-7.00622	1.93298e-19	Down	Aplf
circRNA_1125|Chr10:38704609_38720071_+	30.2131	30.177	31.6729	0	0	0	-7.00604	1.94248e-19	Down	Aff4
circRNA_6448|Chr5:92962208_93032272_-	30.2131	30.177	31.6729	0	0	0	-7.00604	1.94248e-19	Down	Ptprd
circRNA_2158|Chr13:74283506_74292218_-	20.1421	40.236	31.6729	0	0	0	-7.00585	1.95204e-19	Down	Fam20b
circRNA_7113|Chr6:72548978_72550668_-	20.1421	40.236	31.6729	0	0	0	-7.00585	1.95204e-19	Down	Hectd1
circRNA_7648|Chr7:64707678_64722547_+	20.1421	40.236	31.6729	0	0	0	-7.00585	1.95204e-19	Down	Grip1
circRNA_1392|Chr10:74320670_74360926_-	0	60.354	31.6729	0	0	0	-7.00547	1.97128e-19	Down	Gdpd1
circRNA_5286|Chr3:60744743_60748589_-	50.3552	20.118	21.1153	0	0	0	-6.99858	2.35706e-19	Down	Atf2
circRNA_3954|Chr19:21448162_21484635_-	40.2842	30.177	21.1153	0	0	0	-6.99839	2.36867e-19	Down	Lonp2
circRNA_5896|Chr4:66195236_66207619_+	30.2131	40.236	21.1153	0	0	0	-6.9982	2.38032e-19	Down	Ubn2
circRNA_0385|Chr1:134799596_134813696_-	20.1421	50.295	21.1153	0	0	0	-6.99801	2.39204e-19	Down	Chd2
circRNA_3573|Chr18:1203074_1210713_-	20.1421	50.295	21.1153	0	0	0	-6.99801	2.39204e-19	Down	Usp14
circRNA_6862|Chr5:173202005_173202484_-	20.1421	50.295	21.1153	0	0	0	-6.99801	2.39204e-19	Down	Atad3a
circRNA_6983|Chr6:24430679_24459158_+	70.4973	20.118	0	0	0	0	-6.98317	3.50689e-19	Down	Lclat1
circRNA_8204|Chr8:70524346_70532815_+	60.4262	30.177	0	0	0	0	-6.98298	3.52419e-19	Down	Dpp8
circRNA_0498|Chr1:166231693_166259335_+	50.3552	40.236	0	0	0	0	-6.98279	3.54157e-19	Down	Fchsd2
circRNA_2816|Chr15:38130856_38137897_-	50.3552	40.236	0	0	0	0	-6.98279	3.54157e-19	Down	Zdhhc20
circRNA_4656|Chr2:189723524_189726207_+	50.3552	40.236	0	0	0	0	-6.98279	3.54157e-19	Down	Gatad2b
circRNA_4700|Chr2:206549585_206570833_-	50.3552	40.236	0	0	0	0	-6.98279	3.54157e-19	Down	Magi3
circRNA_5282|Chr3:60029646_60032771_+	30.2131	60.354	0	0	0	0	-6.9824	3.57659e-19	Down	Scrn3
circRNA_3285|Chr17:5563519_5571375_+	20.1421	0	63.3458	0	0	0	-6.86498	6.60248e-18	Down	Agtpbp1
circRNA_7041|Chr6:38583992_38619590_+	20.1421	0	63.3458	0	0	0	-6.86498	6.60248e-18	Down	Nbas
circRNA_7572|Chr7:35773884_35821468_+	20.1421	0	63.3458	0	0	0	-6.86498	6.60248e-18	Down	Cep83
circRNA_6591|Chr5:128286554_128306914_-	0	20.118	63.3458	0	0	0	-6.86456	6.66879e-18	Down	Zfyve9
circRNA_1670|Chr11:42050184_42050847_+	30.2131	0	52.7882	0	0	0	-6.85655	8.08105e-18	Down	Epha6
circRNA_2297|Chr13:101704470_101715410_+	30.2131	0	52.7882	0	0	0	-6.85655	8.08105e-18	Down	Aida
circRNA_2625|Chr14:87328008_87331877_+	30.2131	0	52.7882	0	0	0	-6.85655	8.08105e-18	Down	Adcy1
circRNA_8570|Chr9:17795244_17796133_+	30.2131	0	52.7882	0	0	0	-6.85655	8.08105e-18	Down	Slc29a1
circRNA_1053|Chr10:16706378_16730140_-	0	40.236	42.2305	0	0	0	-6.84722	1.00931e-17	Down	Crebrf
circRNA_2517|Chr14:45668936_45691895_-	0	40.236	42.2305	0	0	0	-6.84722	1.00931e-17	Down	Tbc1d1
circRNA_6081|Chr4:135023651_135070001_-	30.2131	20.118	31.6729	0	0	0	-6.83911	1.22358e-17	Down	Cntn3
circRNA_6380|Chr5:71742909_71759592_+	30.2131	20.118	31.6729	0	0	0	-6.83911	1.22358e-17	Down	Zfp462
circRNA_8826|Chr9:96970457_96979167_+	30.2131	20.118	31.6729	0	0	0	-6.83911	1.22358e-17	Down	Agap1
circRNA_1778|Chr11:84571220_84583542_-	20.1421	30.177	31.6729	0	0	0	-6.8389	1.22973e-17	Down	Yeats2
circRNA_3026|Chr16:3060713_3089983_+	20.1421	30.177	31.6729	0	0	0	-6.8389	1.22973e-17	Down	Fam208a
circRNA_3421|Chr17:53483964_53499989_+	20.1421	30.177	31.6729	0	0	0	-6.8389	1.22973e-17	Down	Hecw1
circRNA_6075|Chr4:133073964_133112238_-	20.1421	30.177	31.6729	0	0	0	-6.8389	1.22973e-17	Down	Shq1
circRNA_6731|Chr5:147381436_147381898_+	20.1421	30.177	31.6729	0	0	0	-6.8389	1.22973e-17	Down	Yars
circRNA_7552|Chr7:31651430_31658885_+	20.1421	30.177	31.6729	0	0	0	-6.8389	1.22973e-17	Down	Anks1b
circRNA_8588|Chr9:28502814_28534987_-	20.1421	30.177	31.6729	0	0	0	-6.8389	1.22973e-17	Down	Rims1
circRNA_0918|Chr1:268455471_268527091_+	0	50.295	31.6729	0	0	0	-6.83847	1.24212e-17	Down	Sorcs3
circRNA_5420|Chr3:112713524_112762808_-	0	50.295	31.6729	0	0	0	-6.83847	1.24212e-17	Down	Ttbk2
circRNA_1106|Chr10:35560597_35602083_+	40.2842	20.118	21.1153	0	0	0	-6.83052	1.49861e-17	Down	Rnf130
circRNA_1967|Chr12:40816701_40823128_-	40.2842	20.118	21.1153	0	0	0	-6.83052	1.49861e-17	Down	Hectd4
circRNA_5731|Chr4:16596781_16608452_-	40.2842	20.118	21.1153	0	0	0	-6.83052	1.49861e-17	Down	Pclo
circRNA_7294|Chr6:111076483_111081661_+	40.2842	20.118	21.1153	0	0	0	-6.83052	1.49861e-17	Down	Tmem63c
circRNA_8479|Chr8:126307382_126390804_-	40.2842	20.118	21.1153	0	0	0	-6.83052	1.49861e-17	Down	Zcwpw2
circRNA_1740|Chr11:71226407_71227414_+	30.2131	30.177	21.1153	0	0	0	-6.83031	1.50615e-17	Down	Muc20
circRNA_5273|Chr3:58866313_58874195_+	30.2131	30.177	21.1153	0	0	0	-6.83031	1.50615e-17	Down	Rapgef4
circRNA_7378|Chr6:132533672_132536793_+	30.2131	30.177	21.1153	0	0	0	-6.83031	1.50615e-17	Down	Evl
circRNA_4152|Chr2:3788615_3860857_+	20.1421	40.236	21.1153	0	0	0	-6.8301	1.51373e-17	Down	Mctp1
circRNA_7229|Chr6:102052812_102053053_+	20.1421	40.236	21.1153	0	0	0	-6.8301	1.51373e-17	Down	Eif2s1
circRNA_7299|Chr6:112603538_112609544_+	20.1421	40.236	21.1153	0	0	0	-6.8301	1.51373e-17	Down	Nrxn3
circRNA_8593|Chr9:28529457_28595563_-	20.1421	40.236	21.1153	0	0	0	-6.8301	1.51373e-17	Down	Rims1
circRNA_2370|Chr14:4154610_4198845_+	0	60.354	21.1153	0	0	0	-6.82967	1.529e-17	Down	Zfp644
circRNA_0144|Chr1:47958508_47959990_-	60.4262	20.118	0	0	0	0	-6.8132	2.24954e-17	Down	Wtap
circRNA_2581|Chr14:82146666_82171569_-	60.4262	20.118	0	0	0	0	-6.8132	2.24954e-17	Down	Whsc1
circRNA_4500|Chr2:140366057_140387500_-	60.4262	20.118	0	0	0	0	-6.8132	2.24954e-17	Down	Elf2
circRNA_7246|Chr6:106068325_106111070_+	50.3552	30.177	0	0	0	0	-6.81298	2.26089e-17	Down	Sipa1l1
circRNA_0898|Chr1:265511409_265524404_-	40.2842	40.236	0	0	0	0	-6.81276	2.27229e-17	Down	Mgea5
circRNA_1593|Chr11:20474484_20504631_+	40.2842	40.236	0	0	0	0	-6.81276	2.27229e-17	Down	Ncam2
circRNA_3600|Chr18:4186495_4265124_-	30.2131	50.295	0	0	0	0	-6.81255	2.28375e-17	Down	Osbpl1a
circRNA_4197|Chr2:22038220_22044780_-	30.2131	50.295	0	0	0	0	-6.81255	2.28375e-17	Down	Fam151b
circRNA_6372|Chr5:69951194_69966907_-	30.2131	50.295	0	0	0	0	-6.81255	2.28375e-17	Down	Abca1
circRNA_1396|Chr10:74343130_74346973_-	20.1421	0	52.7882	0	0	0	-6.66993	5.57583e-16	Down	Gdpd1
circRNA_4607|Chr2:186154270_186164906_-	20.1421	0	52.7882	0	0	0	-6.66993	5.57583e-16	Down	Dclk2
circRNA_6995|Chr6:27673701_27686187_-	20.1421	0	52.7882	0	0	0	-6.66993	5.57583e-16	Down	Rab10
circRNA_8060|Chr8:48682980_48683667_-	20.1421	0	52.7882	0	0	0	-6.66993	5.57583e-16	Down	Vps11
circRNA_1044|Chr10:14628972_14630162_-	0	20.118	52.7882	0	0	0	-6.66946	5.63325e-16	Down	Ube2i
circRNA_3350|Chr17:18447351_18457998_-	0	20.118	52.7882	0	0	0	-6.66946	5.63325e-16	Down	Cap2
circRNA_0112|Chr1:40433889_40459139_+	30.2131	0	42.2305	0	0	0	-6.66027	6.85943e-16	Down	Plekhg1
circRNA_0919|Chr1:268455471_268536504_+	30.2131	0	42.2305	0	0	0	-6.66027	6.85943e-16	Down	Sorcs3
circRNA_5931|Chr4:79879588_79896016_+	30.2131	0	42.2305	0	0	0	-6.66027	6.85943e-16	Down	Mpp6
circRNA_7072|Chr6:53858434_53890985_-	30.2131	0	42.2305	0	0	0	-6.66027	6.85943e-16	Down	Hdac9
circRNA_7452|Chr6:137865872_137867607_+	30.2131	0	42.2305	0	0	0	-6.66027	6.85943e-16	Down	Pacs2
circRNA_0002|Chr1:1795668_1807003_+	0	30.177	42.2305	0	0	0	-6.65955	6.96578e-16	Down	Lats1
circRNA_0655|Chr1:204959173_204975227_+	0	30.177	42.2305	0	0	0	-6.65955	6.96578e-16	Down	Zranb1
circRNA_3690|Chr18:29068346_29082855_+	0	30.177	42.2305	0	0	0	-6.65955	6.96578e-16	Down
circRNA_4300|Chr2:45801786_45859187_+	0	30.177	42.2305	0	0	0	-6.65955	6.96578e-16	Down	Arl15
circRNA_5296|Chr3:62696762_62733674_+	0	30.177	42.2305	0	0	0	-6.65955	6.96578e-16	Down	Agps
circRNA_5345|Chr3:83229029_83275617_-	0	30.177	42.2305	0	0	0	-6.65955	6.96578e-16	Down	Ttc17
circRNA_5538|Chr3:145092634_145129362_+	0	30.177	42.2305	0	0	0	-6.65955	6.96578e-16	Down	Syndig1
circRNA_8476|Chr8:125555894_125556559_-	0	30.177	42.2305	0	0	0	-6.65955	6.96578e-16	Down	Rbms3
circRNA_9123|ChrX:158859166_158868752_+	0	30.177	42.2305	0	0	0	-6.65955	6.96578e-16	Down	Ints6l
circRNA_0327|Chr1:121281853_121320212_-	40.2842	0	31.6729	0	0	0	-6.65055	8.44064e-16	Down
circRNA_4515|Chr2:145248471_145285909_-	40.2842	0	31.6729	0	0	0	-6.65055	8.44064e-16	Down	Nbea
circRNA_5587|Chr3:155188663_155189011_+	40.2842	0	31.6729	0	0	0	-6.65055	8.44064e-16	Down	Ppp1r16b
circRNA_7944|Chr8:508994_519112_+	40.2842	0	31.6729	0	0	0	-6.65055	8.44064e-16	Down	Gucy1a2
circRNA_8350|Chr8:96031882_96050225_-	40.2842	0	31.6729	0	0	0	-6.65055	8.44064e-16	Down	Snx14
circRNA_1599|Chr11:24297925_24304985_+	20.1421	20.118	31.6729	0	0	0	-6.65007	8.52777e-16	Down	Gabpa
circRNA_1619|Chr11:30029802_30036752_-	20.1421	20.118	31.6729	0	0	0	-6.65007	8.52777e-16	Down	Tiam1
circRNA_2012|Chr13:6679369_6705143_+	20.1421	20.118	31.6729	0	0	0	-6.65007	8.52777e-16	Down	Cntnap5c
circRNA_3084|Chr16:14184372_14197349_-	20.1421	20.118	31.6729	0	0	0	-6.65007	8.52777e-16	Down	Ccser2
circRNA_4659|Chr2:193526512_193540758_-	20.1421	20.118	31.6729	0	0	0	-6.65007	8.52777e-16	Down
circRNA_6131|Chr4:152214416_152266040_-	20.1421	20.118	31.6729	0	0	0	-6.65007	8.52777e-16	Down	Erc1
circRNA_7936|Chr8:439822_456940_+	20.1421	20.118	31.6729	0	0	0	-6.65007	8.52777e-16	Down	Gucy1a2
circRNA_8799|Chr9:93227814_93239075_+	20.1421	20.118	31.6729	0	0	0	-6.65007	8.52777e-16	Down	Armc9
circRNA_2160|Chr13:74485162_74492361_-	0	40.236	31.6729	0	0	0	-6.64958	8.6158e-16	Down	Ralgps2
circRNA_2476|Chr14:39730079_39755962_+	0	40.236	31.6729	0	0	0	-6.64958	8.6158e-16	Down	Gabra2
circRNA_3823|Chr18:66802290_66835392_-	0	40.236	31.6729	0	0	0	-6.64958	8.6158e-16	Down	Dcc
circRNA_4186|Chr2:20488617_20555751_+	0	40.236	31.6729	0	0	0	-6.64958	8.6158e-16	Down	Ssbp2
circRNA_4584|Chr2:183176318_183213228_-	0	40.236	31.6729	0	0	0	-6.64958	8.6158e-16	Down	Trim2
circRNA_5343|Chr3:82723344_82725485_-	0	40.236	31.6729	0	0	0	-6.64958	8.6158e-16	Down	Ext2
circRNA_6662|Chr5:138433397_138436136_-	0	40.236	31.6729	0	0	0	-6.64958	8.6158e-16	Down	Ccdc30
circRNA_7920|Chr7:141855875_141856914_+	0	40.236	31.6729	0	0	0	-6.64958	8.6158e-16	Down	Dip2b
circRNA_4724|Chr2:210808354_210822401_-	50.3552	0	21.1153	0	0	0	-6.64076	1.0389e-15	Down	Gstm1
circRNA_4738|Chr2:219382723_219439030_-	50.3552	0	21.1153	0	0	0	-6.64076	1.0389e-15	Down	Cdc14a
circRNA_0889|Chr1:264674065_264692492_+	30.2131	20.118	21.1153	0	0	0	-6.64028	1.04963e-15	Down	Slf2
circRNA_4014|Chr19:32518768_32528958_-	30.2131	20.118	21.1153	0	0	0	-6.64028	1.04963e-15	Down	Zfp827
circRNA_2335|Chr13:111453034_111474450_-	20.1421	30.177	21.1153	0	0	0	-6.64003	1.05504e-15	Down	Hhat
circRNA_3263|Chr17:1723406_1739364_-	20.1421	30.177	21.1153	0	0	0	-6.64003	1.05504e-15	Down	Cdc14b
circRNA_3725|Chr18:37281669_37308236_-	20.1421	30.177	21.1153	0	0	0	-6.64003	1.05504e-15	Down	Ppp2r2b
circRNA_4944|Chr20:27867953_27870426_+	20.1421	30.177	21.1153	0	0	0	-6.64003	1.05504e-15	Down	Gcc2
circRNA_5417|Chr3:112689804_112728973_-	20.1421	30.177	21.1153	0	0	0	-6.64003	1.05504e-15	Down	Ttbk2
circRNA_7593|Chr7:50218839_50232687_-	20.1421	30.177	21.1153	0	0	0	-6.64003	1.05504e-15	Down	Syt1
circRNA_0363|Chr1:127814440_127887913_+	0	50.295	21.1153	0	0	0	-6.63955	1.06595e-15	Down	Adamts17
circRNA_4003|Chr19:32450974_32518940_-	0	50.295	21.1153	0	0	0	-6.63955	1.06595e-15	Down	Zfp827
circRNA_4521|Chr2:145458189_145486600_-	0	50.295	21.1153	0	0	0	-6.63955	1.06595e-15	Down	Nbea
circRNA_4135|Chr19:60370736_60429996_+	50.3552	20.118	0	0	0	0	-6.62049	1.59139e-15	Down	Pard3
circRNA_6363|Chr5:63949359_63970653_-	50.3552	20.118	0	0	0	0	-6.62049	1.59139e-15	Down	Erp44
circRNA_7711|Chr7:78170329_78253910_+	50.3552	20.118	0	0	0	0	-6.62049	1.59139e-15	Down	Rims2
circRNA_8161|Chr8:64712695_64761597_+	50.3552	20.118	0	0	0	0	-6.62049	1.59139e-15	Down	Myo9a
circRNA_8240|Chr8:77136036_77140011_+	50.3552	20.118	0	0	0	0	-6.62049	1.59139e-15	Down	Adam10
circRNA_5876|Chr4:65896114_65906986_-	40.2842	30.177	0	0	0	0	-6.62024	1.59961e-15	Down	RGD1306271
circRNA_8994|ChrX:54037977_54102885_+	40.2842	30.177	0	0	0	0	-6.62024	1.59961e-15	Down	Tab3
circRNA_0660|Chr1:204960841_204975227_+	30.2131	40.236	0	0	0	0	-6.62	1.60788e-15	Down	Zranb1
circRNA_2659|Chr14:108078799_108127167_+	30.2131	40.236	0	0	0	0	-6.62	1.60788e-15	Down	Usp34
circRNA_2848|Chr15:44914098_44921226_+	30.2131	40.236	0	0	0	0	-6.62	1.60788e-15	Down
circRNA_5677|Chr4:6139334_6169550_+	30.2131	40.236	0	0	0	0	-6.62	1.60788e-15	Down	Kmt2c
circRNA_6918|Chr6:10920914_10925095_+	30.2131	40.236	0	0	0	0	-6.62	1.60788e-15	Down	Ttc7a
circRNA_8817|Chr9:96769379_96812078_+	30.2131	40.236	0	0	0	0	-6.62	1.60788e-15	Down	Agap1
circRNA_7031|Chr6:30134917_30187339_-	20.1421	50.295	0	0	0	0	-6.61975	1.61619e-15	Down	Itsn2
circRNA_8113|Chr8:60403447_60499886_-	20.1421	50.295	0	0	0	0	-6.61975	1.61619e-15	Down	Scaper
circRNA_0831|Chr1:255685048_255774681_-	20.1421	0	42.2305	0	0	0	-6.44433	5.29871e-14	Down	Cpeb3
circRNA_1514|Chr10:95847283_95858880_+	20.1421	0	42.2305	0	0	0	-6.44433	5.29871e-14	Down	Helz
circRNA_1756|Chr11:74447691_74450802_+	20.1421	0	42.2305	0	0	0	-6.44433	5.29871e-14	Down
circRNA_1792|Chr11:87529218_87529984_+	20.1421	0	42.2305	0	0	0	-6.44433	5.29871e-14	Down	Smpd4
circRNA_1810|Chr11:89316354_89332868_-	20.1421	0	42.2305	0	0	0	-6.44433	5.29871e-14	Down	Prkdc
circRNA_1954|Chr12:39056072_39056625_+	20.1421	0	42.2305	0	0	0	-6.44433	5.29871e-14	Down	Kdm2b
circRNA_5531|Chr3:140614866_140622850_-	20.1421	0	42.2305	0	0	0	-6.44433	5.29871e-14	Down	Ralgapa2
circRNA_7863|Chr7:127100247_127104943_+	20.1421	0	42.2305	0	0	0	-6.44433	5.29871e-14	Down	Tbc1d22a
circRNA_8878|Chr9:113881768_113884083_-	20.1421	0	42.2305	0	0	0	-6.44433	5.29871e-14	Down	Ndufv2
circRNA_0109|Chr1:37899186_37932081_-	0	20.118	42.2305	0	0	0	-6.44377	5.35482e-14	Down	LOC102547287
circRNA_1485|Chr10:93451477_93471445_+	0	20.118	42.2305	0	0	0	-6.44377	5.35482e-14	Down	Tlk2
circRNA_2063|Chr13:34519015_34528874_+	0	20.118	42.2305	0	0	0	-6.44377	5.35482e-14	Down	Clasp1
circRNA_2630|Chr14:91468957_91510219_-	0	20.118	42.2305	0	0	0	-6.44377	5.35482e-14	Down	Zpbp
circRNA_4021|Chr19:34227324_34241861_+	0	20.118	42.2305	0	0	0	-6.44377	5.35482e-14	Down	Arhgap10
circRNA_4464|Chr2:123597469_123696686_+	0	20.118	42.2305	0	0	0	-6.44377	5.35482e-14	Down	RGD1307100
circRNA_5670|Chr4:4290665_4362612_-	0	20.118	42.2305	0	0	0	-6.44377	5.35482e-14	Down	Dpp6
circRNA_0251|Chr1:91873487_91883284_+	30.2131	0	31.6729	0	0	0	-6.43303	6.55668e-14	Down	Ankrd27
circRNA_1943|Chr12:37462807_37465389_-	30.2131	0	31.6729	0	0	0	-6.43303	6.55668e-14	Down	Ddx55
circRNA_2017|Chr13:7371849_7384940_+	30.2131	0	31.6729	0	0	0	-6.43303	6.55668e-14	Down	Cntnap5c
circRNA_4806|Chr2:244276950_244287544_-	30.2131	0	31.6729	0	0	0	-6.43303	6.55668e-14	Down	Rap1gds1
circRNA_5287|Chr3:60744743_60756038_-	30.2131	0	31.6729	0	0	0	-6.43303	6.55668e-14	Down	Atf2
circRNA_6072|Chr4:132079305_132114473_-	30.2131	0	31.6729	0	0	0	-6.43303	6.55668e-14	Down	Eif4e3
circRNA_6277|Chr5:13064947_13076754_-	30.2131	0	31.6729	0	0	0	-6.43303	6.55668e-14	Down	Rb1cc1
circRNA_7325|Chr6:123404372_123405248_-	30.2131	0	31.6729	0	0	0	-6.43303	6.55668e-14	Down	Foxn3
circRNA_8371|Chr8:104075539_104128578_+	30.2131	0	31.6729	0	0	0	-6.43303	6.55668e-14	Down	Tfdp2
circRNA_0998|Chr10:4165522_4172981_-	0	30.177	31.6729	0	0	0	-6.43219	6.66123e-14	Down	Snx29
circRNA_1201|Chr10:52216060_52270583_-	0	30.177	31.6729	0	0	0	-6.43219	6.66123e-14	Down	Map2k4
circRNA_2963|Chr15:96717422_96735959_-	0	30.177	31.6729	0	0	0	-6.43219	6.66123e-14	Down
circRNA_3649|Chr18:17224244_17258865_+	0	30.177	31.6729	0	0	0	-6.43219	6.66123e-14	Down	Fhod3
circRNA_4848|Chr2:264923722_264958357_-	0	30.177	31.6729	0	0	0	-6.43219	6.66123e-14	Down	Lrrc7
circRNA_5020|Chr20:50755699_50771244_+	0	30.177	31.6729	0	0	0	-6.43219	6.66123e-14	Down	Hace1
circRNA_5152|Chr3:23483537_23493868_-	0	30.177	31.6729	0	0	0	-6.43219	6.66123e-14	Down	Ppp6c
circRNA_7635|Chr7:62899716_62949077_-	0	30.177	31.6729	0	0	0	-6.43219	6.66123e-14	Down	Msrb3
circRNA_1269|Chr10:61882916_61897730_+	40.2842	0	21.1153	0	0	0	-6.42164	8.11565e-14	Down	Smg6
circRNA_2164|Chr13:74485162_74549794_-	40.2842	0	21.1153	0	0	0	-6.42164	8.11565e-14	Down	Ralgps2
circRNA_2277|Chr13:98059040_98063307_-	40.2842	0	21.1153	0	0	0	-6.42164	8.11565e-14	Down	Ahctf1
circRNA_3865|Chr18:74326717_74332122_+	40.2842	0	21.1153	0	0	0	-6.42164	8.11565e-14	Down	Epg5
circRNA_3881|Chr18:79406423_79406634_+	40.2842	0	21.1153	0	0	0	-6.42164	8.11565e-14	Down	Mbp
circRNA_4591|Chr2:183529282_183555315_-	40.2842	0	21.1153	0	0	0	-6.42164	8.11565e-14	Down	Arfip1
circRNA_5530|Chr3:140598632_140622850_-	40.2842	0	21.1153	0	0	0	-6.42164	8.11565e-14	Down	Ralgapa2
circRNA_5699|Chr4:8223840_8243122_-	40.2842	0	21.1153	0	0	0	-6.42164	8.11565e-14	Down	Kmt2e
circRNA_7178|Chr6:91546662_91549390_+	40.2842	0	21.1153	0	0	0	-6.42164	8.11565e-14	Down	Klhdc1
circRNA_7317|Chr6:122804707_122817427_-	40.2842	0	21.1153	0	0	0	-6.42164	8.11565e-14	Down	Eml5
circRNA_7427|Chr6:133887882_133892514_+	40.2842	0	21.1153	0	0	0	-6.42164	8.11565e-14	Down
circRNA_0001|Chr1:1742558_1750895_-	20.1421	20.118	21.1153	0	0	0	-6.42107	8.20181e-14	Down	Pcmt1
circRNA_0946|Chr1:278411269_278415032_+	20.1421	20.118	21.1153	0	0	0	-6.42107	8.20181e-14	Down	Trub1
circRNA_1032|Chr10:11856924_11863664_-	20.1421	20.118	21.1153	0	0	0	-6.42107	8.20181e-14	Down	Cluap1
circRNA_3480|Chr17:71875848_71886141_-	20.1421	20.118	21.1153	0	0	0	-6.42107	8.20181e-14	Down	Sfmbt2
circRNA_4915|Chr20:20411322_20429923_+	20.1421	20.118	21.1153	0	0	0	-6.42107	8.20181e-14	Down	Ank3
circRNA_5483|Chr3:123249654_123256943_-	20.1421	20.118	21.1153	0	0	0	-6.42107	8.20181e-14	Down	RGD1565616
circRNA_6906|Chr6:8329611_8336103_-	20.1421	20.118	21.1153	0	0	0	-6.42107	8.20181e-14	Down	Prepl
circRNA_7269|Chr6:108867858_108871797_+	20.1421	20.118	21.1153	0	0	0	-6.42107	8.20181e-14	Down	Ylpm1
circRNA_8077|Chr8:53348919_53349286_+	20.1421	20.118	21.1153	0	0	0	-6.42107	8.20181e-14	Down	Usp28
circRNA_8709|Chr9:66915025_66921426_+	20.1421	20.118	21.1153	0	0	0	-6.42107	8.20181e-14	Down	Carf
circRNA_1699|Chr11:62059611_62067655_-	0	40.236	21.1153	0	0	0	-6.42051	8.2889e-14	Down	Zbtb20
circRNA_2803|Chr15:37178533_37198278_+	0	40.236	21.1153	0	0	0	-6.42051	8.2889e-14	Down	Zmym2
circRNA_2973|Chr15:104245266_104283452_-	0	40.236	21.1153	0	0	0	-6.42051	8.2889e-14	Down	Uggt2
circRNA_3287|Chr17:5604099_5606503_+	0	40.236	21.1153	0	0	0	-6.42051	8.2889e-14	Down	Agtpbp1
circRNA_3333|Chr17:10913487_10930506_-	0	40.236	21.1153	0	0	0	-6.42051	8.2889e-14	Down	Hrh2
circRNA_3416|Chr17:48705876_48741397_-	0	40.236	21.1153	0	0	0	-6.42051	8.2889e-14	Down	Vps41
circRNA_4173|Chr2:5633258_5697831_+	0	40.236	21.1153	0	0	0	-6.42051	8.2889e-14	Down	LOC684998
circRNA_4285|Chr2:38096882_38097500_-	0	40.236	21.1153	0	0	0	-6.42051	8.2889e-14	Down	Ipo11
circRNA_4434|Chr2:115757930_115774774_+	0	40.236	21.1153	0	0	0	-6.42051	8.2889e-14	Down	Slc7a14
circRNA_4463|Chr2:123597469_123644854_+	0	40.236	21.1153	0	0	0	-6.42051	8.2889e-14	Down	RGD1307100
circRNA_4875|Chr20:6758246_6758773_-	0	40.236	21.1153	0	0	0	-6.42051	8.2889e-14	Down	Grm4
circRNA_8327|Chr8:91474644_91527174_+	0	40.236	21.1153	0	0	0	-6.42051	8.2889e-14	Down	Bckdhb
circRNA_9052|ChrX:107675277_107679677_-	0	40.236	21.1153	0	0	0	-6.42051	8.2889e-14	Down
circRNA_0277|Chr1:102638885_102645633_-	40.2842	20.118	0	0	0	0	-6.39801	1.25772e-13	Down	Sergef
circRNA_0933|Chr1:274539097_274543891_+	40.2842	20.118	0	0	0	0	-6.39801	1.25772e-13	Down	Rbm20
circRNA_1550|Chr10:109196237_109202434_-	40.2842	20.118	0	0	0	0	-6.39801	1.25772e-13	Down	Aatk
circRNA_5984|Chr4:99675688_99719447_+	40.2842	20.118	0	0	0	0	-6.39801	1.25772e-13	Down	Reep1
circRNA_6433|Chr5:90063196_90063651_-	40.2842	20.118	0	0	0	0	-6.39801	1.25772e-13	Down	Frmd3
circRNA_7057|Chr6:44055353_44098318_+	40.2842	20.118	0	0	0	0	-6.39801	1.25772e-13	Down	Mboat2
circRNA_8650|Chr9:50898458_50906966_+	40.2842	20.118	0	0	0	0	-6.39801	1.25772e-13	Down	Bivm
circRNA_8731|Chr9:69896362_69899911_+	40.2842	20.118	0	0	0	0	-6.39801	1.25772e-13	Down	LOC102548694
circRNA_8762|Chr9:73766839_73805835_-	40.2842	20.118	0	0	0	0	-6.39801	1.25772e-13	Down	Kansl1l
circRNA_1352|Chr10:71405117_71423705_-	30.2131	30.177	0	0	0	0	-6.39773	1.26439e-13	Down	Tada2a
circRNA_1530|Chr10:101554494_101556048_-	30.2131	30.177	0	0	0	0	-6.39773	1.26439e-13	Down	LOC102549836
circRNA_1646|Chr11:34612627_34639821_+	30.2131	30.177	0	0	0	0	-6.39773	1.26439e-13	Down	Ttc3
circRNA_2552|Chr14:79407476_79413573_+	30.2131	30.177	0	0	0	0	-6.39773	1.26439e-13	Down	Tbc1d14
circRNA_2843|Chr15:43496163_43506610_-	30.2131	30.177	0	0	0	0	-6.39773	1.26439e-13	Down	Dpysl2
circRNA_3028|Chr16:3060713_3104760_+	30.2131	30.177	0	0	0	0	-6.39773	1.26439e-13	Down	Fam208a
circRNA_3145|Chr16:48210092_48227439_+	30.2131	30.177	0	0	0	0	-6.39773	1.26439e-13	Down	Stox2
circRNA_3156|Chr16:54080267_54080625_-	30.2131	30.177	0	0	0	0	-6.39773	1.26439e-13	Down	Pcm1
circRNA_3177|Chr16:62536384_62536810_+	30.2131	30.177	0	0	0	0	-6.39773	1.26439e-13	Down	Wrn
circRNA_5238|Chr3:54264671_54265875_+	30.2131	30.177	0	0	0	0	-6.39773	1.26439e-13	Down	B3galt1
circRNA_5685|Chr4:7211891_7222177_-	30.2131	30.177	0	0	0	0	-6.39773	1.26439e-13	Down	Agap3
circRNA_6169|Chr4:161824417_161827025_+	30.2131	30.177	0	0	0	0	-6.39773	1.26439e-13	Down	Pzp
circRNA_6361|Chr5:62334094_62365914_-	30.2131	30.177	0	0	0	0	-6.39773	1.26439e-13	Down	Gabbr2
circRNA_7161|Chr6:80149001_80150524_-	30.2131	30.177	0	0	0	0	-6.39773	1.26439e-13	Down	Trappc6b
circRNA_7638|Chr7:62929510_62949077_-	30.2131	30.177	0	0	0	0	-6.39773	1.26439e-13	Down	Msrb3
circRNA_8663|Chr9:53459782_53508890_-	30.2131	30.177	0	0	0	0	-6.39773	1.26439e-13	Down	Hibch
circRNA_0801|Chr1:250612597_250630729_-	20.1421	40.236	0	0	0	0	-6.39744	1.27111e-13	Down	Asah2
circRNA_1847|Chr12:5633845_5642399_-	20.1421	40.236	0	0	0	0	-6.39744	1.27111e-13	Down	Fry
circRNA_2243|Chr13:92762599_92783433_+	20.1421	40.236	0	0	0	0	-6.39744	1.27111e-13	Down	Fmn2
circRNA_2821|Chr15:38651172_38701205_-	20.1421	40.236	0	0	0	0	-6.39744	1.27111e-13	Down	Phf11
circRNA_3266|Chr17:2231834_2280560_-	20.1421	40.236	0	0	0	0	-6.39744	1.27111e-13	Down
circRNA_5330|Chr3:80713738_80718585_+	20.1421	40.236	0	0	0	0	-6.39744	1.27111e-13	Down	Ambra1
circRNA_5814|Chr4:55009241_55079955_-	20.1421	40.236	0	0	0	0	-6.39744	1.27111e-13	Down	Grm8
circRNA_9012|ChrX:68267409_68292531_-	20.1421	40.236	0	0	0	0	-6.39744	1.27111e-13	Down	Ophn1
circRNA_0050|Chr1:16530001_16582189_+	20.1421	0	31.6729	0	0	0	-6.17678	5.76944e-12	Down	Ahi1
circRNA_0478|Chr1:163938955_163976846_-	20.1421	0	31.6729	0	0	0	-6.17678	5.76944e-12	Down	Uvrag
circRNA_0668|Chr1:207023297_207111018_+	20.1421	0	31.6729	0	0	0	-6.17678	5.76944e-12	Down	Dock1
circRNA_2201|Chr13:83813058_83819669_-	20.1421	0	31.6729	0	0	0	-6.17678	5.76944e-12	Down	Mpzl1
circRNA_2542|Chr14:72492481_72507979_+	20.1421	0	31.6729	0	0	0	-6.17678	5.76944e-12	Down
circRNA_3589|Chr18:2022082_2047808_+	20.1421	0	31.6729	0	0	0	-6.17678	5.76944e-12	Down	Mib1
circRNA_3617|Chr18:13352206_13387803_+	20.1421	0	31.6729	0	0	0	-6.17678	5.76944e-12	Down
circRNA_3650|Chr18:17224244_17264715_+	20.1421	0	31.6729	0	0	0	-6.17678	5.76944e-12	Down	Fhod3
circRNA_4112|Chr19:55882755_55886776_+	20.1421	0	31.6729	0	0	0	-6.17678	5.76944e-12	Down	Spg7
circRNA_4176|Chr2:11729894_11747274_+	20.1421	0	31.6729	0	0	0	-6.17678	5.76944e-12	Down	Mef2c
circRNA_4180|Chr2:13644132_13658273_-	20.1421	0	31.6729	0	0	0	-6.17678	5.76944e-12	Down	Rasa1
circRNA_4277|Chr2:34491467_34517560_+	20.1421	0	31.6729	0	0	0	-6.17678	5.76944e-12	Down	Adamts6
circRNA_4449|Chr2:119285165_119292507_+	20.1421	0	31.6729	0	0	0	-6.17678	5.76944e-12	Down	Usp13
circRNA_4716|Chr2:207375745_207382937_+	20.1421	0	31.6729	0	0	0	-6.17678	5.76944e-12	Down	St7l
circRNA_4774|Chr2:231314325_231320694_-	20.1421	0	31.6729	0	0	0	-6.17678	5.76944e-12	Down	Ank2
circRNA_5257|Chr3:55938094_55940690_-	20.1421	0	31.6729	0	0	0	-6.17678	5.76944e-12	Down	Fastkd1
circRNA_5348|Chr3:86488675_86514838_+	20.1421	0	31.6729	0	0	0	-6.17678	5.76944e-12	Down	Lrrc4c
circRNA_5697|Chr4:8223840_8241220_-	20.1421	0	31.6729	0	0	0	-6.17678	5.76944e-12	Down	Kmt2e
circRNA_5866|Chr4:64546760_64596853_-	20.1421	0	31.6729	0	0	0	-6.17678	5.76944e-12	Down	Dgki
circRNA_6204|Chr4:179275043_179298028_-	20.1421	0	31.6729	0	0	0	-6.17678	5.76944e-12	Down	Bcat1
circRNA_6522|Chr5:106730978_106747810_+	20.1421	0	31.6729	0	0	0	-6.17678	5.76944e-12	Down	Hacd4
circRNA_6937|Chr6:18880730_18912582_+	20.1421	0	31.6729	0	0	0	-6.17678	5.76944e-12	Down	Alkbh8
circRNA_7286|Chr6:109850518_109875835_+	20.1421	0	31.6729	0	0	0	-6.17678	5.76944e-12	Down	Ttll5
circRNA_7374|Chr6:131912740_131913105_-	20.1421	0	31.6729	0	0	0	-6.17678	5.76944e-12	Down	Bcl11b
circRNA_7941|Chr8:456819_509712_+	20.1421	0	31.6729	0	0	0	-6.17678	5.76944e-12	Down	Gucy1a2
circRNA_7949|Chr8:1652853_1654237_-	20.1421	0	31.6729	0	0	0	-6.17678	5.76944e-12	Down	Gria4
circRNA_8076|Chr8:53346029_53349286_+	20.1421	0	31.6729	0	0	0	-6.17678	5.76944e-12	Down	Usp28
circRNA_8205|Chr8:70531108_70532815_+	20.1421	0	31.6729	0	0	0	-6.17678	5.76944e-12	Down	Dpp8
circRNA_0581|Chr1:193104517_193114307_+	0	20.118	31.6729	0	0	0	-6.17611	5.83248e-12	Down	Tnrc6a
circRNA_0819|Chr1:254335310_254367678_-	0	20.118	31.6729	0	0	0	-6.17611	5.83248e-12	Down
circRNA_1104|Chr10:35455049_35457781_+	0	20.118	31.6729	0	0	0	-6.17611	5.83248e-12	Down	Rasgef1c
circRNA_1945|Chr12:37621044_37627179_+	0	20.118	31.6729	0	0	0	-6.17611	5.83248e-12	Down	Sbno1
circRNA_2454|Chr14:34480673_34486759_+	0	20.118	31.6729	0	0	0	-6.17611	5.83248e-12	Down	Clock
circRNA_2487|Chr14:42102760_42125096_+	0	20.118	31.6729	0	0	0	-6.17611	5.83248e-12	Down	Atp8a1
circRNA_2761|Chr15:19620758_19643375_-	0	20.118	31.6729	0	0	0	-6.17611	5.83248e-12	Down	Ero1a
circRNA_3552|Chr17:84888802_84922765_+	0	20.118	31.6729	0	0	0	-6.17611	5.83248e-12	Down	Mllt10
circRNA_3653|Chr18:17300168_17312861_+	0	20.118	31.6729	0	0	0	-6.17611	5.83248e-12	Down	Fhod3
circRNA_4249|Chr2:30333338_30336126_-	0	20.118	31.6729	0	0	0	-6.17611	5.83248e-12	Down	Bdp1
circRNA_4703|Chr2:206936459_206944786_-	0	20.118	31.6729	0	0	0	-6.17611	5.83248e-12	Down	Lrig2
circRNA_5017|Chr20:50725400_50726542_+	0	20.118	31.6729	0	0	0	-6.17611	5.83248e-12	Down	Hace1
circRNA_5867|Chr4:64561313_64587488_-	0	20.118	31.6729	0	0	0	-6.17611	5.83248e-12	Down	Dgki
circRNA_5939|Chr4:82783679_82831256_+	0	20.118	31.6729	0	0	0	-6.17611	5.83248e-12	Down	Tax1bp1
circRNA_6695|Chr5:144382492_144391257_-	0	20.118	31.6729	0	0	0	-6.17611	5.83248e-12	Down	Ago3
circRNA_6703|Chr5:144896345_144907761_-	0	20.118	31.6729	0	0	0	-6.17611	5.83248e-12	Down	Zmym4
circRNA_6842|Chr5:167547693_167581074_+	0	20.118	31.6729	0	0	0	-6.17611	5.83248e-12	Down	Rere
circRNA_6985|Chr6:25409775_25417047_-	0	20.118	31.6729	0	0	0	-6.17611	5.83248e-12	Down	Plb1
circRNA_7570|Chr7:35773884_35795413_+	0	20.118	31.6729	0	0	0	-6.17611	5.83248e-12	Down	Cep83
circRNA_7865|Chr7:127178724_127182545_+	0	20.118	31.6729	0	0	0	-6.17611	5.83248e-12	Down	Tbc1d22a
circRNA_7915|Chr7:140929988_140933488_+	0	20.118	31.6729	0	0	0	-6.17611	5.83248e-12	Down
circRNA_8157|Chr8:64635064_64648503_+	0	20.118	31.6729	0	0	0	-6.17611	5.83248e-12	Down	Myo9a
circRNA_8727|Chr9:69854064_69860576_-	0	20.118	31.6729	0	0	0	-6.17611	5.83248e-12	Down	Ino80d
circRNA_8939|ChrX:13262063_13279026_-	0	20.118	31.6729	0	0	0	-6.17611	5.83248e-12	Down	Tspan7
circRNA_0071|Chr1:21155684_21211619_+	30.2131	0	21.1153	0	0	0	-6.16317	7.18785e-12	Down	Akap7
circRNA_0083|Chr1:25274525_25284394_+	30.2131	0	21.1153	0	0	0	-6.16317	7.18785e-12	Down
circRNA_0149|Chr1:52414237_52444705_-	30.2131	0	21.1153	0	0	0	-6.16317	7.18785e-12	Down	Pde10a
circRNA_0361|Chr1:127068619_127070617_+	30.2131	0	21.1153	0	0	0	-6.16317	7.18785e-12	Down	Chsy1
circRNA_0434|Chr1:151225344_151226199_+	30.2131	0	21.1153	0	0	0	-6.16317	7.18785e-12	Down	Grm5
circRNA_1004|Chr10:4586519_4605111_+	30.2131	0	21.1153	0	0	0	-6.16317	7.18785e-12	Down	Txndc11
circRNA_1034|Chr10:13452342_13483091_-	30.2131	0	21.1153	0	0	0	-6.16317	7.18785e-12	Down	Pdpk1
circRNA_1174|Chr10:48178920_48194542_-	30.2131	0	21.1153	0	0	0	-6.16317	7.18785e-12	Down	Akap10
circRNA_1302|Chr10:65861838_65862953_-	30.2131	0	21.1153	0	0	0	-6.16317	7.18785e-12	Down	Nlk
circRNA_1309|Chr10:66779889_66822005_+	30.2131	0	21.1153	0	0	0	-6.16317	7.18785e-12	Down	Nf1
circRNA_1391|Chr10:73980841_73985026_-	30.2131	0	21.1153	0	0	0	-6.16317	7.18785e-12	Down	Vmp1
circRNA_1710|Chr11:66082755_66083227_+	30.2131	0	21.1153	0	0	0	-6.16317	7.18785e-12	Down	Gtf2e1
circRNA_2070|Chr13:35748508_35784163_-	30.2131	0	21.1153	0	0	0	-6.16317	7.18785e-12	Down	Ptpn4
circRNA_3129|Chr16:32347403_32394861_-	30.2131	0	21.1153	0	0	0	-6.16317	7.18785e-12	Down	Nek1
circRNA_4305|Chr2:49138764_49160878_-	30.2131	0	21.1153	0	0	0	-6.16317	7.18785e-12	Down	Parp8
circRNA_4313|Chr2:52514222_52529695_-	30.2131	0	21.1153	0	0	0	-6.16317	7.18785e-12	Down	Zfp131
circRNA_5117|Chr3:13919475_13925763_-	30.2131	0	21.1153	0	0	0	-6.16317	7.18785e-12	Down	Psmd5
circRNA_5412|Chr3:112093073_112094654_-	30.2131	0	21.1153	0	0	0	-6.16317	7.18785e-12	Down	Vps39
circRNA_5473|Chr3:121552889_121568220_+	30.2131	0	21.1153	0	0	0	-6.16317	7.18785e-12	Down	RGD1561442
circRNA_5557|Chr3:150384228_150387116_+	30.2131	0	21.1153	0	0	0	-6.16317	7.18785e-12	Down	Raly
circRNA_6004|Chr4:115637966_115653249_+	30.2131	0	21.1153	0	0	0	-6.16317	7.18785e-12	Down	Zfp638
circRNA_7257|Chr6:107655775_107658744_-	30.2131	0	21.1153	0	0	0	-6.16317	7.18785e-12	Down	Elmsan1
circRNA_7304|Chr6:113927631_113933357_+	30.2131	0	21.1153	0	0	0	-6.16317	7.18785e-12	Down	Nrxn3
circRNA_7431|Chr6:135234357_135235783_-	30.2131	0	21.1153	0	0	0	-6.16317	7.18785e-12	Down	Mok
circRNA_7954|Chr8:5377223_5385804_-	30.2131	0	21.1153	0	0	0	-6.16317	7.18785e-12	Down	Dync2h1
circRNA_7955|Chr8:6014617_6023899_-	30.2131	0	21.1153	0	0	0	-6.16317	7.18785e-12	Down	Birc2
circRNA_8717|Chr9:67136452_67172784_+	30.2131	0	21.1153	0	0	0	-6.16317	7.18785e-12	Down	Cyp20a1
circRNA_8852|Chr9:111607928_111703964_+	30.2131	0	21.1153	0	0	0	-6.16317	7.18785e-12	Down	Fer
circRNA_9029|ChrX:79925629_80009757_+	30.2131	0	21.1153	0	0	0	-6.16317	7.18785e-12	Down
circRNA_0218|Chr1:81437928_81438850_+	0	30.177	21.1153	0	0	0	-6.16216	7.30617e-12	Down	Xrcc1
circRNA_0930|Chr1:270300442_270364139_-	0	30.177	21.1153	0	0	0	-6.16216	7.30617e-12	Down	Sorcs1
circRNA_1425|Chr10:81798931_81805332_+	0	30.177	21.1153	0	0	0	-6.16216	7.30617e-12	Down	Spag9
circRNA_1723|Chr11:68894558_68900825_-	0	30.177	21.1153	0	0	0	-6.16216	7.30617e-12	Down	Hacd2
circRNA_1916|Chr12:25442325_25452107_+	0	30.177	21.1153	0	0	0	-6.16216	7.30617e-12	Down	Gtf2i
circRNA_2028|Chr13:14883728_14906578_-	0	30.177	21.1153	0	0	0	-6.16216	7.30617e-12	Down	LOC304725
circRNA_2459|Chr14:36188510_36202025_-	0	30.177	21.1153	0	0	0	-6.16216	7.30617e-12	Down	Fip1l1
circRNA_2522|Chr14:48873174_48891769_+	0	30.177	21.1153	0	0	0	-6.16216	7.30617e-12	Down	Arap2
circRNA_3467|Chr17:65735987_65781009_-	0	30.177	21.1153	0	0	0	-6.16216	7.30617e-12	Down	Ryr2
circRNA_3523|Chr17:79761095_79777211_-	0	30.177	21.1153	0	0	0	-6.16216	7.30617e-12	Down	Fam188a
circRNA_3944|Chr19:18157944_18162383_+	0	30.177	21.1153	0	0	0	-6.16216	7.30617e-12	Down	Tox3
circRNA_4237|Chr2:27905532_27911095_+	0	30.177	21.1153	0	0	0	-6.16216	7.30617e-12	Down	Fam169a
circRNA_4784|Chr2:238543065_238557790_+	0	30.177	21.1153	0	0	0	-6.16216	7.30617e-12	Down	Ppa2
circRNA_4811|Chr2:247423411_247446708_-	0	30.177	21.1153	0	0	0	-6.16216	7.30617e-12	Down	Bmpr1b
circRNA_4978|Chr20:37595665_37654173_-	0	30.177	21.1153	0	0	0	-6.16216	7.30617e-12	Down	Tbc1d32
circRNA_5567|Chr3:150959796_150962743_-	0	30.177	21.1153	0	0	0	-6.16216	7.30617e-12	Down	Ncoa6
circRNA_5581|Chr3:154284979_154318508_+	0	30.177	21.1153	0	0	0	-6.16216	7.30617e-12	Down	Ctnnbl1
circRNA_5976|Chr4:98988352_98989621_-	0	30.177	21.1153	0	0	0	-6.16216	7.30617e-12	Down	Thnsl2
circRNA_6184|Chr4:168988738_169016804_+	0	30.177	21.1153	0	0	0	-6.16216	7.30617e-12	Down	Fam234b
circRNA_6419|Chr5:77106304_77114667_+	0	30.177	21.1153	0	0	0	-6.16216	7.30617e-12	Down	Snx30
circRNA_6595|Chr5:128327978_128333841_-	0	30.177	21.1153	0	0	0	-6.16216	7.30617e-12	Down	Zfyve9
circRNA_7094|Chr6:60570821_60585433_+	0	30.177	21.1153	0	0	0	-6.16216	7.30617e-12	Down	Dock4
circRNA_8873|Chr9:113534327_113546234_+	0	30.177	21.1153	0	0	0	-6.16216	7.30617e-12	Down	Ppp4r1
circRNA_9014|ChrX:68288275_68292531_-	0	30.177	21.1153	0	0	0	-6.16216	7.30617e-12	Down	Ophn1
circRNA_0055|Chr1:17740072_17769428_-	30.2131	20.118	0	0	0	0	-6.13487	1.12906e-11	Down	Ptprk
circRNA_0769|Chr1:240369088_240402376_+	30.2131	20.118	0	0	0	0	-6.13487	1.12906e-11	Down	Trpm3
circRNA_0873|Chr1:261198164_261200060_-	30.2131	20.118	0	0	0	0	-6.13487	1.12906e-11	Down	Mms19
circRNA_0992|Chr10:1934364_1955250_+	30.2131	20.118	0	0	0	0	-6.13487	1.12906e-11	Down	LOC103693260
circRNA_1876|Chr12:13524227_13527329_+	30.2131	20.118	0	0	0	0	-6.13487	1.12906e-11	Down	Rnf216
circRNA_2935|Chr15:70790038_70819895_+	30.2131	20.118	0	0	0	0	-6.13487	1.12906e-11	Down	Tdrd3
circRNA_3109|Chr16:23687864_23711099_+	30.2131	20.118	0	0	0	0	-6.13487	1.12906e-11	Down	Psd3
circRNA_3525|Chr17:79775882_79789485_-	30.2131	20.118	0	0	0	0	-6.13487	1.12906e-11	Down	Fam188a
circRNA_3934|Chr19:17015535_17024145_-	30.2131	20.118	0	0	0	0	-6.13487	1.12906e-11	Down	Fto
circRNA_3953|Chr19:21448162_21473349_-	30.2131	20.118	0	0	0	0	-6.13487	1.12906e-11	Down	Lonp2
circRNA_4036|Chr19:34475556_34477488_-	30.2131	20.118	0	0	0	0	-6.13487	1.12906e-11	Down	Nr3c2
circRNA_4678|Chr2:198888663_198908578_+	30.2131	20.118	0	0	0	0	-6.13487	1.12906e-11	Down	Rnf115
circRNA_5012|Chr20:48899180_48909560_+	30.2131	20.118	0	0	0	0	-6.13487	1.12906e-11	Down	Rtn4ip1
circRNA_5034|Chr3:1988750_1998592_-	30.2131	20.118	0	0	0	0	-6.13487	1.12906e-11	Down	Ehmt1
circRNA_5537|Chr3:145092634_145098350_+	30.2131	20.118	0	0	0	0	-6.13487	1.12906e-11	Down	Syndig1
circRNA_5692|Chr4:8162130_8166216_+	30.2131	20.118	0	0	0	0	-6.13487	1.12906e-11	Down	Srpk2
circRNA_6498|Chr5:105595876_105634744_+	30.2131	20.118	0	0	0	0	-6.13487	1.12906e-11	Down
circRNA_6840|Chr5:167526171_167615430_+	30.2131	20.118	0	0	0	0	-6.13487	1.12906e-11	Down	Rere
circRNA_6880|Chr6:2948813_2953554_-	30.2131	20.118	0	0	0	0	-6.13487	1.12906e-11	Down	Dhx57
circRNA_7184|Chr6:91894640_91961861_-	30.2131	20.118	0	0	0	0	-6.13487	1.12906e-11	Down	Sos2
circRNA_8463|Chr8:122169973_122174075_+	30.2131	20.118	0	0	0	0	-6.13487	1.12906e-11	Down	Clasp2
circRNA_8528|Chr9:7001357_7029397_+	30.2131	20.118	0	0	0	0	-6.13487	1.12906e-11	Down	St6gal2
circRNA_8789|Chr9:89131839_89170668_-	30.2131	20.118	0	0	0	0	-6.13487	1.12906e-11	Down	Sphkap
circRNA_8823|Chr9:96866448_96905328_+	30.2131	20.118	0	0	0	0	-6.13487	1.12906e-11	Down	Agap1
circRNA_9087|ChrX:128550177_128558306_+	30.2131	20.118	0	0	0	0	-6.13487	1.12906e-11	Down	Stag2
circRNA_0396|Chr1:140044382_140142798_-	20.1421	30.177	0	0	0	0	-6.13452	1.13524e-11	Down	Ntrk3
circRNA_0550|Chr1:185261106_185264972_+	20.1421	30.177	0	0	0	0	-6.13452	1.13524e-11	Down	Pik3c2a
circRNA_1078|Chr10:21041234_21136583_-	20.1421	30.177	0	0	0	0	-6.13452	1.13524e-11	Down	Tenm2
circRNA_1360|Chr10:71770016_71799256_-	20.1421	30.177	0	0	0	0	-6.13452	1.13524e-11	Down	Aatf
circRNA_2023|Chr13:14500764_14516280_-	20.1421	30.177	0	0	0	0	-6.13452	1.13524e-11	Down	LOC304725
circRNA_2170|Chr13:76952080_77004245_+	20.1421	30.177	0	0	0	0	-6.13452	1.13524e-11	Down	Rfwd2
circRNA_2240|Chr13:92730513_92783433_+	20.1421	30.177	0	0	0	0	-6.13452	1.13524e-11	Down	Fmn2
circRNA_2564|Chr14:81301797_81329508_-	20.1421	30.177	0	0	0	0	-6.13452	1.13524e-11	Down	Grk4
circRNA_2752|Chr15:15654505_15667775_+	20.1421	30.177	0	0	0	0	-6.13452	1.13524e-11	Down	Cadps
circRNA_3050|Chr16:7438799_7463395_+	20.1421	30.177	0	0	0	0	-6.13452	1.13524e-11	Down	Capn7
circRNA_3224|Chr16:76045442_76070467_-	20.1421	30.177	0	0	0	0	-6.13452	1.13524e-11	Down	Mcph1
circRNA_3665|Chr18:24429848_24436662_+	20.1421	30.177	0	0	0	0	-6.13452	1.13524e-11	Down	Sap130
circRNA_4320|Chr2:55008359_55047451_+	20.1421	30.177	0	0	0	0	-6.13452	1.13524e-11	Down
circRNA_4534|Chr2:149273119_149281994_+	20.1421	30.177	0	0	0	0	-6.13452	1.13524e-11	Down	Med12l
circRNA_5276|Chr3:59648496_59654103_-	20.1421	30.177	0	0	0	0	-6.13452	1.13524e-11	Down	Sp3
circRNA_5571|Chr3:151449090_151465972_-	20.1421	30.177	0	0	0	0	-6.13452	1.13524e-11	Down	Uqcc1
circRNA_6065|Chr4:132070365_132113888_-	20.1421	30.177	0	0	0	0	-6.13452	1.13524e-11	Down	Eif4e3
circRNA_6274|Chr5:13040401_13057719_-	20.1421	30.177	0	0	0	0	-6.13452	1.13524e-11	Down	Rb1cc1
circRNA_6465|Chr5:101648419_101723627_+	20.1421	30.177	0	0	0	0	-6.13452	1.13524e-11	Down	Ccdc171
circRNA_6506|Chr5:106445433_106477676_+	20.1421	30.177	0	0	0	0	-6.13452	1.13524e-11	Down	Focad
circRNA_6558|Chr5:121842527_121845031_+	20.1421	30.177	0	0	0	0	-6.13452	1.13524e-11	Down	Pde4b
circRNA_6671|Chr5:139394727_139440842_+	20.1421	30.177	0	0	0	0	-6.13452	1.13524e-11	Down	Scmh1
circRNA_6926|Chr6:12266829_12307484_+	20.1421	30.177	0	0	0	0	-6.13452	1.13524e-11	Down	Ppp1r21
circRNA_8401|Chr8:109499034_109500002_+	20.1421	30.177	0	0	0	0	-6.13452	1.13524e-11	Down	Ppp2r3a
circRNA_8938|ChrX:10604170_10606963_-	20.1421	30.177	0	0	0	0	-6.13452	1.13524e-11	Down	Usp9x
circRNA_9092|ChrX:135380716_135428629_-	20.1421	30.177	0	0	0	0	-6.13452	1.13524e-11	Down	Zfp280c
circRNA_0086|Chr1:27936932_27937132_+	20.1421	0	21.1153	0	0	0	-5.84807	7.37361e-10	Down	LOC102551716
circRNA_0108|Chr1:37811063_37811741_-	20.1421	0	21.1153	0	0	0	-5.84807	7.37361e-10	Down	LOC680200
circRNA_0135|Chr1:46130643_46183170_+	20.1421	0	21.1153	0	0	0	-5.84807	7.37361e-10	Down	Arid1b
circRNA_0175|Chr1:62532596_62562097_-	20.1421	0	21.1153	0	0	0	-5.84807	7.37361e-10	Down	Zfp40
circRNA_0296|Chr1:112890173_112929030_-	20.1421	0	21.1153	0	0	0	-5.84807	7.37361e-10	Down	Gabra5
circRNA_0298|Chr1:113204014_113229405_+	20.1421	0	21.1153	0	0	0	-5.84807	7.37361e-10	Down	Gabrb3
circRNA_0480|Chr1:163965001_164064815_-	20.1421	0	21.1153	0	0	0	-5.84807	7.37361e-10	Down	Uvrag
circRNA_0515|Chr1:174771333_174772363_+	20.1421	0	21.1153	0	0	0	-5.84807	7.37361e-10	Down	Wee1
circRNA_0535|Chr1:177569617_177569872_+	20.1421	0	21.1153	0	0	0	-5.84807	7.37361e-10	Down	Tead1
circRNA_0721|Chr1:221817839_221829297_+	20.1421	0	21.1153	0	0	0	-5.84807	7.37361e-10	Down	Nrxn2
circRNA_1192|Chr10:48749746_48753281_-	20.1421	0	21.1153	0	0	0	-5.84807	7.37361e-10	Down	Ncor1
circRNA_1249|Chr10:59229921_59248353_+	20.1421	0	21.1153	0	0	0	-5.84807	7.37361e-10	Down	Ube2g1
circRNA_1373|Chr10:72359922_72417059_-	20.1421	0	21.1153	0	0	0	-5.84807	7.37361e-10	Down	Usp32
circRNA_1393|Chr10:74336108_74360926_-	20.1421	0	21.1153	0	0	0	-5.84807	7.37361e-10	Down	Gdpd1
circRNA_1491|Chr10:93943749_93967327_+	20.1421	0	21.1153	0	0	0	-5.84807	7.37361e-10	Down	Tanc2
circRNA_1616|Chr11:29980445_29992834_-	20.1421	0	21.1153	0	0	0	-5.84807	7.37361e-10	Down	Tiam1
circRNA_1678|Chr11:47157561_47162537_+	20.1421	0	21.1153	0	0	0	-5.84807	7.37361e-10	Down	Cep97
circRNA_2024|Chr13:14500764_14541939_-	20.1421	0	21.1153	0	0	0	-5.84807	7.37361e-10	Down	LOC304725
circRNA_2169|Chr13:74923279_74933949_-	20.1421	0	21.1153	0	0	0	-5.84807	7.37361e-10	Down	Rasal2
circRNA_2238|Chr13:92714379_92807534_+	20.1421	0	21.1153	0	0	0	-5.84807	7.37361e-10	Down	Fmn2
circRNA_2270|Chr13:96740769_96743349_+	20.1421	0	21.1153	0	0	0	-5.84807	7.37361e-10	Down
circRNA_2363|Chr14:2980819_2988823_+	20.1421	0	21.1153	0	0	0	-5.84807	7.37361e-10	Down	Evi5
circRNA_2689|Chr14:113922510_113928058_+	20.1421	0	21.1153	0	0	0	-5.84807	7.37361e-10	Down	Ccdc88a
circRNA_2846|Chr15:43674305_43681302_-	20.1421	0	21.1153	0	0	0	-5.84807	7.37361e-10	Down	Ppp2r2a
circRNA_3368|Chr17:26968192_26969252_-	20.1421	0	21.1153	0	0	0	-5.84807	7.37361e-10	Down	Bmp6
circRNA_3512|Chr17:77751997_77817230_-	20.1421	0	21.1153	0	0	0	-5.84807	7.37361e-10	Down	Frmd4a
circRNA_3660|Chr18:18481838_18498949_+	20.1421	0	21.1153	0	0	0	-5.84807	7.37361e-10	Down
circRNA_3712|Chr18:32064531_32094303_-	20.1421	0	21.1153	0	0	0	-5.84807	7.37361e-10	Down	Arhgap26
circRNA_3728|Chr18:37292527_37340666_-	20.1421	0	21.1153	0	0	0	-5.84807	7.37361e-10	Down	Ppp2r2b
circRNA_3748|Chr18:48676376_48686827_-	20.1421	0	21.1153	0	0	0	-5.84807	7.37361e-10	Down	Cep120
circRNA_3946|Chr19:19872833_19874612_-	20.1421	0	21.1153	0	0	0	-5.84807	7.37361e-10	Down	Heatr3
circRNA_3985|Chr19:29642344_29671928_-	20.1421	0	21.1153	0	0	0	-5.84807	7.37361e-10	Down	Inpp4b
circRNA_4150|Chr2:3786139_3858337_+	20.1421	0	21.1153	0	0	0	-5.84807	7.37361e-10	Down	Mctp1
circRNA_4321|Chr2:55040538_55040803_+	20.1421	0	21.1153	0	0	0	-5.84807	7.37361e-10	Down
circRNA_4608|Chr2:186223948_186232527_-	20.1421	0	21.1153	0	0	0	-5.84807	7.37361e-10	Down	Dclk2
circRNA_4690|Chr2:202970800_202998292_-	20.1421	0	21.1153	0	0	0	-5.84807	7.37361e-10	Down	Man1a2
circRNA_4907|Chr20:18465901_18471939_-	20.1421	0	21.1153	0	0	0	-5.84807	7.37361e-10	Down	Ipmk
circRNA_4972|Chr20:34957570_34991399_-	20.1421	0	21.1153	0	0	0	-5.84807	7.37361e-10	Down	Fam184a
circRNA_5197|Chr3:43255559_43295335_+	20.1421	0	21.1153	0	0	0	-5.84807	7.37361e-10	Down	Gpd2
circRNA_5500|Chr3:128756800_128761750_+	20.1421	0	21.1153	0	0	0	-5.84807	7.37361e-10	Down	Plcb4
circRNA_5507|Chr3:132373658_132394588_-	20.1421	0	21.1153	0	0	0	-5.84807	7.37361e-10	Down
circRNA_5558|Chr3:150686708_150696569_+	20.1421	0	21.1153	0	0	0	-5.84807	7.37361e-10	Down	Itch
circRNA_5933|Chr4:82676336_82692626_-	20.1421	0	21.1153	0	0	0	-5.84807	7.37361e-10	Down	Hibadh
circRNA_5989|Chr4:99979923_99995031_+	20.1421	0	21.1153	0	0	0	-5.84807	7.37361e-10	Down	St3gal5
circRNA_6196|Chr4:177261696_177281107_-	20.1421	0	21.1153	0	0	0	-5.84807	7.37361e-10	Down	C2cd5
circRNA_6198|Chr4:177261696_177297215_-	20.1421	0	21.1153	0	0	0	-5.84807	7.37361e-10	Down	C2cd5
circRNA_6390|Chr5:73923649_73976112_-	20.1421	0	21.1153	0	0	0	-5.84807	7.37361e-10	Down	Tmem245
circRNA_6536|Chr5:116593430_116680384_+	20.1421	0	21.1153	0	0	0	-5.84807	7.37361e-10	Down	Nfia
circRNA_6578|Chr5:126796181_126803679_+	20.1421	0	21.1153	0	0	0	-5.84807	7.37361e-10	Down	Tmem59
circRNA_7292|Chr6:111072969_111081661_+	20.1421	0	21.1153	0	0	0	-5.84807	7.37361e-10	Down	Tmem63c
circRNA_7310|Chr6:122488803_122490308_-	20.1421	0	21.1153	0	0	0	-5.84807	7.37361e-10	Down	Kcnk10
circRNA_7327|Chr6:124386601_124400951_-	20.1421	0	21.1153	0	0	0	-5.84807	7.37361e-10	Down	Ttc7b
circRNA_7515|Chr7:28776020_28808956_+	20.1421	0	21.1153	0	0	0	-5.84807	7.37361e-10	Down	Ccdc53
circRNA_7669|Chr7:70761147_70780306_+	20.1421	0	21.1153	0	0	0	-5.84807	7.37361e-10	Down	R3hdm2
circRNA_7815|Chr7:114534021_114540933_-	20.1421	0	21.1153	0	0	0	-5.84807	7.37361e-10	Down	Ptk2
circRNA_8069|Chr8:50420735_50469347_+	20.1421	0	21.1153	0	0	0	-5.84807	7.37361e-10	Down	Sik3
circRNA_8114|Chr8:60441497_60443706_-	20.1421	0	21.1153	0	0	0	-5.84807	7.37361e-10	Down	Scaper
circRNA_8128|Chr8:61622838_61637441_+	20.1421	0	21.1153	0	0	0	-5.84807	7.37361e-10	Down	Snupn
circRNA_8167|Chr8:65550999_65580300_-	20.1421	0	21.1153	0	0	0	-5.84807	7.37361e-10	Down	Lrrc49
circRNA_8279|Chr8:82274354_82280581_+	20.1421	0	21.1153	0	0	0	-5.84807	7.37361e-10	Down	Gnb5
circRNA_8375|Chr8:104084583_104168030_+	20.1421	0	21.1153	0	0	0	-5.84807	7.37361e-10	Down	Tfdp2
circRNA_8397|Chr8:109250465_109254764_+	20.1421	0	21.1153	0	0	0	-5.84807	7.37361e-10	Down	Stag1
circRNA_8402|Chr8:109533414_109556128_-	20.1421	0	21.1153	0	0	0	-5.84807	7.37361e-10	Down	Ppp2r3a
circRNA_8417|Chr8:115811800_115835862_-	20.1421	0	21.1153	0	0	0	-5.84807	7.37361e-10	Down	Dock3
circRNA_8566|Chr9:16955903_16963562_-	20.1421	0	21.1153	0	0	0	-5.84807	7.37361e-10	Down	Zfp318
circRNA_8665|Chr9:53492939_53508890_-	20.1421	0	21.1153	0	0	0	-5.84807	7.37361e-10	Down	Hibch
circRNA_8684|Chr9:61374177_61418681_-	20.1421	0	21.1153	0	0	0	-5.84807	7.37361e-10	Down	Ankrd44
circRNA_8858|Chr9:112023471_112027242_-	20.1421	0	21.1153	0	0	0	-5.84807	7.37361e-10	Down	Pja2
circRNA_8898|Chr9:119750465_119771286_-	20.1421	0	21.1153	0	0	0	-5.84807	7.37361e-10	Down	Smchd1
circRNA_8995|ChrX:54062841_54102885_+	20.1421	0	21.1153	0	0	0	-5.84807	7.37361e-10	Down	Tab3
circRNA_9028|ChrX:79848010_79877848_-	20.1421	0	21.1153	0	0	0	-5.84807	7.37361e-10	Down	Brwd3
circRNA_9126|ChrX:159783749_159801803_-	20.1421	0	21.1153	0	0	0	-5.84807	7.37361e-10	Down	Arhgef6
circRNA_0168|Chr1:57742000_57744248_+	0	20.118	21.1153	0	0	0	-5.84722	7.45716e-10	Down	Chd1
circRNA_0284|Chr1:104785950_104795565_+	0	20.118	21.1153	0	0	0	-5.84722	7.45716e-10	Down	Nav2
circRNA_0767|Chr1:240355152_240449390_+	0	20.118	21.1153	0	0	0	-5.84722	7.45716e-10	Down	Trpm3
circRNA_0768|Chr1:240369088_240384919_+	0	20.118	21.1153	0	0	0	-5.84722	7.45716e-10	Down	Trpm3
circRNA_0893|Chr1:264692390_264717164_+	0	20.118	21.1153	0	0	0	-5.84722	7.45716e-10	Down	Slf2
circRNA_0937|Chr1:274688579_274718538_+	0	20.118	21.1153	0	0	0	-5.84722	7.45716e-10	Down	Shoc2
circRNA_1033|Chr10:11867537_11874610_-	0	20.118	21.1153	0	0	0	-5.84722	7.45716e-10	Down	Cluap1
circRNA_1163|Chr10:48022762_48039001_-	0	20.118	21.1153	0	0	0	-5.84722	7.45716e-10	Down	Prpsap2
circRNA_1234|Chr10:57505175_57527668_+	0	20.118	21.1153	0	0	0	-5.84722	7.45716e-10	Down	Rabep1
circRNA_1484|Chr10:93451477_93465700_+	0	20.118	21.1153	0	0	0	-5.84722	7.45716e-10	Down	Tlk2
circRNA_1564|Chr10:110157631_110164041_-	0	20.118	21.1153	0	0	0	-5.84722	7.45716e-10	Down	Csnk1d
circRNA_1697|Chr11:61450400_61475868_-	0	20.118	21.1153	0	0	0	-5.84722	7.45716e-10	Down	Usf3
circRNA_2072|Chr13:35769419_35822951_-	0	20.118	21.1153	0	0	0	-5.84722	7.45716e-10	Down	Ptpn4
circRNA_2185|Chr13:78857762_78861305_-	0	20.118	21.1153	0	0	0	-5.84722	7.45716e-10	Down	Dars2
circRNA_2336|Chr13:111667735_111716205_-	0	20.118	21.1153	0	0	0	-5.84722	7.45716e-10	Down	Syt14
circRNA_2584|Chr14:82160730_82184087_-	0	20.118	21.1153	0	0	0	-5.84722	7.45716e-10	Down	Whsc1
circRNA_2685|Chr14:113832265_113857380_+	0	20.118	21.1153	0	0	0	-5.84722	7.45716e-10	Down	Ccdc88a
circRNA_2712|Chr15:1746483_1753492_-	0	20.118	21.1153	0	0	0	-5.84722	7.45716e-10	Down	LOC681383
circRNA_2731|Chr15:4209704_4222294_+	0	20.118	21.1153	0	0	0	-5.84722	7.45716e-10	Down	Ppp3cb
circRNA_2774|Chr15:24502895_24503804_+	0	20.118	21.1153	0	0	0	-5.84722	7.45716e-10	Down	Ktn1
circRNA_2819|Chr15:38217599_38228767_-	0	20.118	21.1153	0	0	0	-5.84722	7.45716e-10	Down	Micu2
circRNA_2914|Chr15:61335970_61344105_+	0	20.118	21.1153	0	0	0	-5.84722	7.45716e-10	Down	Vwa8
circRNA_3004|Chr15:110036614_110043396_-	0	20.118	21.1153	0	0	0	-5.84722	7.45716e-10	Down	Nalcn
circRNA_3427|Chr17:53499868_53502778_+	0	20.118	21.1153	0	0	0	-5.84722	7.45716e-10	Down	Hecw1
circRNA_3671|Chr18:26633551_26670959_-	0	20.118	21.1153	0	0	0	-5.84722	7.45716e-10	Down	Epb41l4a
circRNA_3860|Chr18:73479863_73498648_+	0	20.118	21.1153	0	0	0	-5.84722	7.45716e-10	Down	Pias2
circRNA_3921|Chr19:12481937_12491559_-	0	20.118	21.1153	0	0	0	-5.84722	7.45716e-10	Down	Large1
circRNA_3957|Chr19:22103121_22128599_-	0	20.118	21.1153	0	0	0	-5.84722	7.45716e-10	Down	Phkb
circRNA_4124|Chr19:58643451_58657705_-	0	20.118	21.1153	0	0	0	-5.84722	7.45716e-10	Down	Pcnx2
circRNA_4145|Chr2:2903491_2918000_+	0	20.118	21.1153	0	0	0	-5.84722	7.45716e-10	Down	Ttc37
circRNA_4232|Chr2:27713879_27755196_+	0	20.118	21.1153	0	0	0	-5.84722	7.45716e-10	Down	Ankrd31
circRNA_4748|Chr2:221062375_221072200_-	0	20.118	21.1153	0	0	0	-5.84722	7.45716e-10	Down	Snx7
circRNA_4986|Chr20:41193201_41203361_-	0	20.118	21.1153	0	0	0	-5.84722	7.45716e-10	Down	Nt5dc1
circRNA_5230|Chr3:51145768_51187918_-	0	20.118	21.1153	0	0	0	-5.84722	7.45716e-10	Down	Cobll1
circRNA_5399|Chr3:108833170_108851078_+	0	20.118	21.1153	0	0	0	-5.84722	7.45716e-10	Down	Spred1
circRNA_5496|Chr3:124922130_124931188_+	0	20.118	21.1153	0	0	0	-5.84722	7.45716e-10	Down	Cds2
circRNA_5894|Chr4:66193731_66232564_+	0	20.118	21.1153	0	0	0	-5.84722	7.45716e-10	Down	Ubn2
circRNA_6108|Chr4:147487641_147490764_+	0	20.118	21.1153	0	0	0	-5.84722	7.45716e-10	Down	Tsen2
circRNA_6272|Chr5:12462303_12482389_-	0	20.118	21.1153	0	0	0	-5.84722	7.45716e-10	Down	St18
circRNA_6504|Chr5:106202420_106208769_-	0	20.118	21.1153	0	0	0	-5.84722	7.45716e-10	Down	Mllt3
circRNA_6576|Chr5:126789211_126803679_+	0	20.118	21.1153	0	0	0	-5.84722	7.45716e-10	Down	Tmem59
circRNA_6815|Chr5:166015849_166042679_-	0	20.118	21.1153	0	0	0	-5.84722	7.45716e-10	Down	Kif1b
circRNA_7215|Chr6:99076732_99078103_+	0	20.118	21.1153	0	0	0	-5.84722	7.45716e-10	Down	Syne2
circRNA_7490|Chr7:18416266_18417952_+	0	20.118	21.1153	0	0	0	-5.84722	7.45716e-10	Down	Adamts10
circRNA_7516|Chr7:28978038_28992637_+	0	20.118	21.1153	0	0	0	-5.84722	7.45716e-10	Down	Gnptab
circRNA_7839|Chr7:122834692_122847608_+	0	20.118	21.1153	0	0	0	-5.84722	7.45716e-10	Down	Ep300
circRNA_7874|Chr7:130434603_130434788_-	0	20.118	21.1153	0	0	0	-5.84722	7.45716e-10	Down	Mapk8ip2
circRNA_7918|Chr7:141821885_141832801_+	0	20.118	21.1153	0	0	0	-5.84722	7.45716e-10	Down	Dip2b
circRNA_8358|Chr8:102350320_102351960_+	0	20.118	21.1153	0	0	0	-5.84722	7.45716e-10	Down	Slc9a9
circRNA_8373|Chr8:104084583_104128578_+	0	20.118	21.1153	0	0	0	-5.84722	7.45716e-10	Down	Tfdp2
circRNA_8387|Chr8:107327241_107366975_-	0	20.118	21.1153	0	0	0	-5.84722	7.45716e-10	Down	Pik3cb
circRNA_8409|Chr8:111741656_111749349_-	0	20.118	21.1153	0	0	0	-5.84722	7.45716e-10	Down	RGD1310507
circRNA_8473|Chr8:123326946_123344508_-	0	20.118	21.1153	0	0	0	-5.84722	7.45716e-10	Down	Stt3b
circRNA_8513|Chr8:132621921_132629766_+	0	20.118	21.1153	0	0	0	-5.84722	7.45716e-10	Down	Sacm1l
circRNA_8539|Chr9:10119090_10141922_+	0	20.118	21.1153	0	0	0	-5.84722	7.45716e-10	Down	Mllt1
circRNA_8746|Chr9:71957021_71958386_+	0	20.118	21.1153	0	0	0	-5.84722	7.45716e-10	Down	Pikfyve
circRNA_9100|ChrX:137706330_137733342_-	0	20.118	21.1153	0	0	0	-5.84722	7.45716e-10	Down
circRNA_9120|ChrX:157006474_157007112_+	0	20.118	21.1153	0	0	0	-5.84722	7.45716e-10	Down	Idh3g
circRNA_0107|Chr1:37607345_37621662_+	20.1421	20.118	0	0	0	0	-5.81276	1.1769e-09	Down	Adcy2
circRNA_0203|Chr1:78505825_78522187_-	20.1421	20.118	0	0	0	0	-5.81276	1.1769e-09	Down	Arhgap35
circRNA_0240|Chr1:89353098_89355401_-	20.1421	20.118	0	0	0	0	-5.81276	1.1769e-09	Down	Mag
circRNA_0252|Chr1:91883192_91887419_+	20.1421	20.118	0	0	0	0	-5.81276	1.1769e-09	Down	Ankrd27
circRNA_0334|Chr1:122605161_122678378_-	20.1421	20.118	0	0	0	0	-5.81276	1.1769e-09	Down
circRNA_0344|Chr1:123959921_123970510_-	20.1421	20.118	0	0	0	0	-5.81276	1.1769e-09	Down	Chrna7
circRNA_0510|Chr1:174173000_174174250_-	20.1421	20.118	0	0	0	0	-5.81276	1.1769e-09	Down	St5
circRNA_0545|Chr1:184008119_184061174_+	20.1421	20.118	0	0	0	0	-5.81276	1.1769e-09	Down	Pde3b
circRNA_1164|Chr10:48055151_48057791_-	20.1421	20.118	0	0	0	0	-5.81276	1.1769e-09	Down	Ulk2
circRNA_1308|Chr10:66770890_66822005_+	20.1421	20.118	0	0	0	0	-5.81276	1.1769e-09	Down	Nf1
circRNA_1330|Chr10:67705142_67711884_+	20.1421	20.118	0	0	0	0	-5.81276	1.1769e-09	Down	Rhbdl3
circRNA_1409|Chr10:74768848_74770385_-	20.1421	20.118	0	0	0	0	-5.81276	1.1769e-09	Down	LOC102555183
circRNA_1948|Chr12:38310565_38322200_+	20.1421	20.118	0	0	0	0	-5.81276	1.1769e-09	Down	Zcchc8
circRNA_2188|Chr13:80250252_80251580_-	20.1421	20.118	0	0	0	0	-5.81276	1.1769e-09	Down	Dnm3
circRNA_2489|Chr14:42372014_42372518_-	20.1421	20.118	0	0	0	0	-5.81276	1.1769e-09	Down
circRNA_2722|Chr15:2855172_2867333_-	20.1421	20.118	0	0	0	0	-5.81276	1.1769e-09	Down	Kat6b
circRNA_2726|Chr15:4146307_4162016_+	20.1421	20.118	0	0	0	0	-5.81276	1.1769e-09	Down	Usp54
circRNA_2736|Chr15:10296336_10303515_-	20.1421	20.118	0	0	0	0	-5.81276	1.1769e-09	Down	Top2b
circRNA_2807|Chr15:37706285_37710041_+	20.1421	20.118	0	0	0	0	-5.81276	1.1769e-09	Down	Ift88
circRNA_2809|Chr15:37714720_37725296_+	20.1421	20.118	0	0	0	0	-5.81276	1.1769e-09	Down	Ift88
circRNA_3097|Chr16:21238049_21238306_+	20.1421	20.118	0	0	0	0	-5.81276	1.1769e-09	Down	Gatad2a
circRNA_3191|Chr16:70837303_70849171_+	20.1421	20.118	0	0	0	0	-5.81276	1.1769e-09	Down	Fnta
circRNA_3246|Chr16:85590483_85597220_+	20.1421	20.118	0	0	0	0	-5.81276	1.1769e-09	Down	Fam155a
circRNA_3312|Chr17:9611269_9614622_+	20.1421	20.118	0	0	0	0	-5.81276	1.1769e-09	Down	Fam193b
circRNA_3325|Chr17:10074184_10107746_+	20.1421	20.118	0	0	0	0	-5.81276	1.1769e-09	Down	Uimc1
circRNA_3332|Chr17:10644964_10645926_+	20.1421	20.118	0	0	0	0	-5.81276	1.1769e-09	Down
circRNA_3337|Chr17:12779592_12792505_+	20.1421	20.118	0	0	0	0	-5.81276	1.1769e-09	Down
circRNA_3508|Chr17:77605727_77613583_+	20.1421	20.118	0	0	0	0	-5.81276	1.1769e-09	Down	Prpf18
circRNA_3509|Chr17:77607620_77613583_+	20.1421	20.118	0	0	0	0	-5.81276	1.1769e-09	Down	Prpf18
circRNA_3680|Chr18:27445384_27449360_-	20.1421	20.118	0	0	0	0	-5.81276	1.1769e-09	Down	Cdc23
circRNA_3825|Chr18:69310169_69327537_-	20.1421	20.118	0	0	0	0	-5.81276	1.1769e-09	Down
circRNA_3906|Chr18:85710407_85731039_-	20.1421	20.118	0	0	0	0	-5.81276	1.1769e-09	Down
circRNA_4068|Chr19:43083534_43084506_+	20.1421	20.118	0	0	0	0	-5.81276	1.1769e-09	Down	Glg1
circRNA_4270|Chr2:34244477_34247402_-	20.1421	20.118	0	0	0	0	-5.81276	1.1769e-09	Down	Trappc13
circRNA_4355|Chr2:62944035_62950810_+	20.1421	20.118	0	0	0	0	-5.81276	1.1769e-09	Down	Drosha
circRNA_4801|Chr2:242041489_242126473_+	20.1421	20.118	0	0	0	0	-5.81276	1.1769e-09	Down	Ppp3ca
circRNA_4851|Chr2:266157333_266160493_+	20.1421	20.118	0	0	0	0	-5.81276	1.1769e-09	Down	Rpe65
circRNA_5039|Chr3:2051009_2060161_-	20.1421	20.118	0	0	0	0	-5.81276	1.1769e-09	Down	Ehmt1
circRNA_5153|Chr3:23488872_23493868_-	20.1421	20.118	0	0	0	0	-5.81276	1.1769e-09	Down	Ppp6c
circRNA_5256|Chr3:55930202_55942321_-	20.1421	20.118	0	0	0	0	-5.81276	1.1769e-09	Down	Fastkd1
circRNA_5601|Chr3:160472801_160495240_+	20.1421	20.118	0	0	0	0	-5.81276	1.1769e-09	Down	Stk4
circRNA_5668|Chr4:4123759_4125587_-	20.1421	20.118	0	0	0	0	-5.81276	1.1769e-09	Down	Dpp6
circRNA_5686|Chr4:7700000_7706702_+	20.1421	20.118	0	0	0	0	-5.81276	1.1769e-09	Down	Fam126a
circRNA_5832|Chr4:58420810_58500197_-	20.1421	20.118	0	0	0	0	-5.81276	1.1769e-09	Down	LOC103692111
circRNA_6294|Chr5:22551235_22556588_+	20.1421	20.118	0	0	0	0	-5.81276	1.1769e-09	Down	Clvs1
circRNA_6362|Chr5:62351243_62365914_-	20.1421	20.118	0	0	0	0	-5.81276	1.1769e-09	Down	Gabbr2
circRNA_6450|Chr5:93020699_93050809_-	20.1421	20.118	0	0	0	0	-5.81276	1.1769e-09	Down	Ptprd
circRNA_6605|Chr5:128714471_128767702_-	20.1421	20.118	0	0	0	0	-5.81276	1.1769e-09	Down	Osbpl9
circRNA_6911|Chr6:9405093_9455479_-	20.1421	20.118	0	0	0	0	-5.81276	1.1769e-09	Down	Srbd1
circRNA_7003|Chr6:27998982_28051704_+	20.1421	20.118	0	0	0	0	-5.81276	1.1769e-09	Down	Dtnb
circRNA_7074|Chr6:54267055_54273610_-	20.1421	20.118	0	0	0	0	-5.81276	1.1769e-09	Down	Hdac9
circRNA_7136|Chr6:75959532_75971133_-	20.1421	20.118	0	0	0	0	-5.81276	1.1769e-09	Down	RGD1304624
circRNA_7575|Chr7:37119218_37124427_+	20.1421	20.118	0	0	0	0	-5.81276	1.1769e-09	Down	Eea1
circRNA_7588|Chr7:47312864_47364118_-	20.1421	20.118	0	0	0	0	-5.81276	1.1769e-09	Down	Tmtc2
circRNA_7820|Chr7:115766486_115787333_+	20.1421	20.118	0	0	0	0	-5.81276	1.1769e-09	Down	Adgrb1
circRNA_7911|Chr7:140828965_140845680_+	20.1421	20.118	0	0	0	0	-5.81276	1.1769e-09	Down	Spats2
circRNA_8065|Chr8:50206189_50213003_+	20.1421	20.118	0	0	0	0	-5.81276	1.1769e-09	Down	Pcsk7
circRNA_8130|Chr8:61701009_61715390_+	20.1421	20.118	0	0	0	0	-5.81276	1.1769e-09	Down	Ptpn9
circRNA_8183|Chr8:69162681_69164753_-	20.1421	20.118	0	0	0	0	-5.81276	1.1769e-09	Down	Map2k1
circRNA_8206|Chr8:70535555_70547228_+	20.1421	20.118	0	0	0	0	-5.81276	1.1769e-09	Down	Dpp8
circRNA_8335|Chr8:94069184_94072587_-	20.1421	20.118	0	0	0	0	-5.81276	1.1769e-09	Down	Ube3d
circRNA_8504|Chr8:130767665_130768360_+	20.1421	20.118	0	0	0	0	-5.81276	1.1769e-09	Down	Snrk
circRNA_8716|Chr9:67134925_67172784_+	20.1421	20.118	0	0	0	0	-5.81276	1.1769e-09	Down	Cyp20a1
circRNA_8792|Chr9:92360876_92382401_-	20.1421	20.118	0	0	0	0	-5.81276	1.1769e-09	Down	Trip12
circRNA_8955|ChrX:21104017_21112341_+	20.1421	20.118	0	0	0	0	-5.81276	1.1769e-09	Down	Phf8
circRNA_1275|Chr10:62566642_62575768_+	40.2842	90.531	63.3458	20.1641	0	0	-2.74888	6.33381e-27	Down	Taok1
circRNA_2430|Chr14:25859208_25877265_+	60.4262	50.295	73.9034	0	0	20.4379	-2.65676	7.93702e-25	Down	Epha5
circRNA_5952|Chr4:87090604_87100468_-	261.847	191.121	253.383	40.3283	0	40.8758	-2.60225	3.9692e-88	Down	Kbtbd2
circRNA_2439|Chr14:28448337_28536253_-	60.4262	40.236	73.9034	0	0	20.4379	-2.57594	7.81727e-23	Down	Adgrl3
circRNA_7551|Chr7:31631492_31658885_+	90.6394	50.295	31.6729	0	0	20.4379	-2.55966	1.8983e-22	Down	Anks1b
circRNA_7391|Chr6:133777712_133791177_+	0	197.021	918.514	0	0	0	-2.52829	1.78353e-231	Down
circRNA_2678|Chr14:113585377_113586000_+	40.2842	50.295	73.9034	20.1641	0	0	-2.50956	4.96078e-21	Down	Ppp4r3b
circRNA_3022|Chr16:2578902_2581762_-	30.2131	60.354	73.9034	0	20.883	0	-2.45891	1.39066e-20	Down	Appl1
circRNA_2616|Chr14:85057352_85061960_-	70.4973	0	84.461	0	0	20.4379	-2.40405	5.06013e-19	Down	Nf2
circRNA_4804|Chr2:242113689_242151045_+	60.4262	40.236	52.7882	0	0	20.4379	-2.38994	9.83089e-19	Down	Ppp3ca
circRNA_4358|Chr2:69589316_69591756_+	80.5683	40.236	31.6729	0	0	20.4379	-2.38076	1.50782e-18	Down	Cdh10
circRNA_2325|Chr13:109418120_109471561_-	80.5683	50.295	21.1153	0	0	20.4379	-2.37604	1.87675e-18	Down	Rps6kc1
circRNA_2189|Chr13:82091840_82164226_+	80.5683	70.413	73.9034	0	0	30.6569	-2.35639	2.69089e-26	Down	Kifap3
circRNA_0938|Chr1:274688579_274731695_+	30.2131	50.295	63.3458	20.1641	0	0	-2.31623	4.50612e-17	Down	Shoc2
circRNA_7657|Chr7:66743103_66747728_+	20.1421	40.236	84.461	0	0	20.4379	-2.30662	4.21856e-17	Down	Mon2
circRNA_5715|Chr4:11054020_11152065_-	50.3552	50.295	42.2305	20.1641	0	0	-2.30643	6.87124e-17	Down	Magi2
circRNA_1789|Chr11:86824053_86831108_+	60.4262	60.354	21.1153	20.1641	0	0	-2.29645	1.05239e-16	Down	Tango2
circRNA_8944|ChrX:13905156_13917538_+	20.1421	70.413	52.7882	0	0	20.4379	-2.29164	8.0555e-17	Down	Sytl5
circRNA_2852|Chr15:47188213_47190955_+	70.4973	30.177	42.2305	0	0	20.4379	-2.28722	9.73362e-17	Down
circRNA_6594|Chr5:128327978_128330004_-	120.852	120.708	401.19	20.1641	20.883	51.0948	-2.28382	2.20204e-69	Down	Zfyve9
circRNA_6096|Chr4:143187902_143188837_+	50.3552	60.354	31.6729	0	0	20.4379	-2.28194	1.21943e-16	Down	Grm7
circRNA_0398|Chr1:140131618_140142798_-	0	120.708	21.1153	0	0	20.4379	-2.27626	1.55127e-16	Down	Ntrk3
circRNA_3150|Chr16:49367616_49369496_+	30.2131	40.236	73.9034	0	20.883	0	-2.27068	9.30156e-17	Down	Snx25
circRNA_3893|Chr18:81199039_81208554_-	30.2131	40.236	73.9034	0	20.883	0	-2.27068	9.30156e-17	Down	Zfp407
circRNA_1897|Chr12:24271680_24273857_+	60.4262	20.118	63.3458	0	20.883	0	-2.26605	1.13465e-16	Down	Hip1
circRNA_7252|Chr6:107055966_107056470_-	70.4973	30.177	42.2305	0	20.883	0	-2.25614	1.73154e-16	Down	Zfyve1
circRNA_0336|Chr1:122605870_122678378_-	231.634	321.888	221.71	0	114.857	0	-2.23628	3.00686e-81	Down
circRNA_7156|Chr6:78285568_78353348_+	20.1421	40.236	73.9034	20.1641	0	0	-2.21688	2.7563e-15	Down	Mipol1
circRNA_0543|Chr1:184008119_184042715_+	40.2842	40.236	52.7882	20.1641	0	0	-2.20639	4.16764e-15	Down	Pde3b
circRNA_2309|Chr13:106507146_106507561_+	20.1421	60.354	52.7882	20.1641	0	0	-2.20613	4.21044e-15	Down	Esrrg
circRNA_5377|Chr3:97727432_97774745_+	60.4262	30.177	42.2305	20.1641	0	0	-2.20124	5.09689e-15	Down	Mpped2
circRNA_4228|Chr2:26649938_26650618_-	60.4262	40.236	31.6729	20.1641	0	0	-2.19582	6.29581e-15	Down	Sv2c
circRNA_4537|Chr2:149304805_149315205_+	40.2842	50.295	42.2305	0	0	20.4379	-2.18153	7.23818e-15	Down	Med12l
circRNA_0079|Chr1:22716588_22735761_-	100.71	100.59	126.692	0	0	51.0948	-2.1639	4.7283e-34	Down	Slc18b1
circRNA_3051|Chr16:7464234_7469429_+	40.2842	30.177	63.3458	0	20.883	0	-2.16124	8.22779e-15	Down	Capn7
circRNA_0703|Chr1:219592036_219638528_-	40.2842	60.354	31.6729	0	20.883	0	-2.14502	1.54045e-14	Down	Kdm2a
circRNA_7723|Chr7:78347306_78375555_+	110.781	70.413	73.9034	0	0	40.8758	-2.12322	2.92903e-26	Down	Rims2
circRNA_4856|Chr20:3149071_3169368_+	100.71	120.708	95.0187	30.2462	20.883	0	-2.11118	5.88231e-32	Down	RT1-N2
circRNA_0299|Chr1:113225968_113256389_+	40.2842	30.177	52.7882	20.1641	0	0	-2.0932	2.82606e-13	Down	Gabrb3
circRNA_1097|Chr10:31308009_31310945_-	60.4262	20.118	42.2305	20.1641	0	0	-2.08764	3.43871e-13	Down	Cyfip2
circRNA_2183|Chr13:78836820_78847234_-	30.2131	20.118	73.9034	0	0	20.4379	-2.08523	2.59791e-13	Down	Zbtb37
circRNA_3009|Chr16:43817_53068_-	0	50.295	73.9034	0	0	20.4379	-2.08481	2.63693e-13	Down	LOC689268
circRNA_1077|Chr10:20741182_20746474_-	30.2131	60.354	31.6729	20.1641	0	0	-2.08134	4.28826e-13	Down	Wwc1
circRNA_0590|Chr1:194915054_194917768_-	40.2842	20.118	63.3458	0	0	20.4379	-2.07957	3.17551e-13	Down
circRNA_2984|Chr15:108541358_108574805_+	50.3552	50.295	21.1153	20.1641	0	0	-2.07573	5.215e-13	Down	Tm9sf2
circRNA_4732|Chr2:213064653_213065395_-	40.2842	30.177	52.7882	0	0	20.4379	-2.07375	3.89974e-13	Down	Ntng1
circRNA_3593|Chr18:4031675_4037220_+	30.2131	40.236	52.7882	0	0	20.4379	-2.07361	3.91912e-13	Down	Ttc39c
circRNA_2871|Chr15:48694845_48705843_+	20.1421	50.295	52.7882	0	0	20.4379	-2.07347	3.93859e-13	Down	Fbxo16
circRNA_2192|Chr13:83256334_83257043_-	40.2842	40.236	42.2305	0	0	20.4379	-2.0679	4.78777e-13	Down
circRNA_6499|Chr5:106109624_106121498_-	70.4973	80.472	31.6729	0	0	30.6569	-2.05622	1.51236e-18	Down	Mllt3
circRNA_2928|Chr15:67643250_67644069_+	130.924	70.413	105.576	0	20.883	30.6569	-2.05555	4.63812e-30	Down	Pcdh17
circRNA_7999|Chr8:25644050_25651193_-	90.6394	40.236	52.7882	0	31.3246	0	-2.03319	2.14482e-18	Down	Dpy19l1
circRNA_0051|Chr1:16530001_16601769_+	70.4973	20.118	31.6729	0	20.883	0	-2.03137	9.6732e-13	Down	Ahi1
circRNA_5943|Chr4:84682374_84706882_-	60.4262	50.295	63.3458	0	0	30.6569	-1.98685	4.83174e-17	Down	Scrn1
circRNA_6230|Chr4:183563952_183578110_-	40.2842	0	73.9034	20.1641	0	0	-1.98303	1.14298e-11	Down	Dennd5b
circRNA_5927|Chr4:75325651_75391362_+	80.5683	40.236	52.7882	0	0	30.6569	-1.98291	5.84192e-17	Down	Cntnap2
circRNA_0976|Chr1:282225916_282231487_-	30.2131	20.118	63.3458	20.1641	0	0	-1.97656	1.40362e-11	Down	Sfxn4
circRNA_3422|Chr17:53483964_53502778_+	50.3552	30.177	31.6729	20.1641	0	0	-1.95776	2.53232e-11	Down	Hecw1
circRNA_4157|Chr2:4116550_4188168_-	50.3552	30.177	31.6729	20.1641	0	0	-1.95776	2.53232e-11	Down	Slf1
circRNA_1346|Chr10:71322147_71323079_+	30.2131	60.354	21.1153	20.1641	0	0	-1.95102	3.1205e-11	Down	Synrg
circRNA_6626|Chr5:129475778_129528945_+	20.1421	40.236	52.7882	0	0	20.4379	-1.95061	2.32816e-11	Down	Faf1
circRNA_8854|Chr9:111690153_111756949_+	50.3552	30.177	31.6729	0	0	20.4379	-1.93831	3.41437e-11	Down	Fer
circRNA_1381|Chr10:73507691_73510086_-	30.2131	50.295	31.6729	0	0	20.4379	-1.938	3.44722e-11	Down	Brip1
circRNA_1637|Chr11:34462325_34500943_-	0	80.472	31.6729	0	0	20.4379	-1.93753	3.49709e-11	Down	Hlcs
circRNA_3737|Chr18:44477275_44483422_+	70.4973	110.649	95.0187	50.4104	0	0	-1.93522	2.83955e-25	Down	Dmxl1
circRNA_4752|Chr2:224777973_224803455_-	70.4973	100.59	0	0	31.3246	0	-1.93085	3.26869e-16	Down	Tmem56
circRNA_8026|Chr8:39224604_39235362_-	50.3552	0	63.3458	0	20.883	0	-1.92633	3.05124e-11	Down	Stt3a
circRNA_3425|Chr17:53489461_53499989_+	60.4262	40.236	63.3458	30.2462	0	0	-1.92043	1.6723e-15	Down	Hecw1
circRNA_8174|Chr8:67808880_67812158_-	30.2131	30.177	52.7882	0	20.883	0	-1.91968	3.75275e-11	Down	Pias1
circRNA_2196|Chr13:83616629_83660292_-	0	60.354	52.7882	0	20.883	0	-1.91922	3.80673e-11	Down	Dcaf6
circRNA_4490|Chr2:128624606_128668115_-	0	60.354	52.7882	0	20.883	0	-1.91922	3.80673e-11	Down	Sclt1
circRNA_5609|Chr3:162506117_162514248_-	60.4262	50.295	0	0	0	20.4379	-1.9191	6.15112e-11	Down	Zmynd8
circRNA_6684|Chr5:141215063_141229777_-	60.4262	50.295	0	0	0	20.4379	-1.9191	6.15112e-11	Down	Macf1
circRNA_5961|Chr4:91373941_91377186_+	40.2842	70.413	0	0	0	20.4379	-1.91879	6.20999e-11	Down	Ccser1
circRNA_6968|Chr6:22362488_22409230_+	50.3552	20.118	42.2305	0	20.883	0	-1.91362	4.5269e-11	Down	Memo1
circRNA_3454|Chr17:58279256_58280166_-	80.5683	40.236	42.2305	30.2462	0	0	-1.91184	2.45047e-15	Down	Adarb2
circRNA_5857|Chr4:64431354_64474930_-	90.6394	30.177	42.2305	0	0	30.6569	-1.89249	3.76208e-15	Down	Dgki
circRNA_2936|Chr15:70790038_70832121_+	40.2842	70.413	0	0	20.883	0	-1.8877	9.96946e-11	Down	Tdrd3
circRNA_2338|Chr13:111709661_111716205_-	90.6394	120.708	52.7882	30.2462	0	20.4379	-1.86316	4.04299e-23	Down	Syt14
circRNA_2067|Chr13:35597462_35608096_-	0	30.177	73.9034	20.1641	0	0	-1.84932	6.22492e-10	Down
circRNA_8664|Chr9:53475012_53508890_-	0	50.295	52.7882	20.1641	0	0	-1.83543	9.15887e-10	Down	Hibch
circRNA_3155|Chr16:54054981_54061837_-	30.2131	0	73.9034	0	0	20.4379	-1.83037	8.12614e-10	Down	Pcm1
circRNA_4398|Chr2:98509848_98586772_-	30.2131	30.177	95.0187	0	0	30.6569	-1.82327	7.17081e-14	Down	Zfhx4
circRNA_0633|Chr1:201442093_201447986_+	50.3552	20.118	31.6729	20.1641	0	0	-1.82226	1.31462e-09	Down	Plekha1
circRNA_2589|Chr14:82239645_82240095_+	40.2842	30.177	31.6729	20.1641	0	0	-1.82209	1.32072e-09	Down	Letm1
circRNA_0588|Chr1:194869116_194917768_-	20.1421	50.295	84.461	0	0	30.6569	-1.81852	8.71344e-14	Down
circRNA_6921|Chr6:11219826_11221789_-	30.2131	20.118	52.7882	0	0	20.4379	-1.81648	1.19289e-09	Down	Msh2
circRNA_7951|Chr8:1884192_1884431_-	30.2131	20.118	52.7882	0	0	20.4379	-1.81648	1.19289e-09	Down	Gria4
circRNA_5130|Chr3:21721504_21756744_+	0	50.295	52.7882	0	0	20.4379	-1.81598	1.20955e-09	Down	Rabgap1
circRNA_3064|Chr16:9650675_9658531_-	60.4262	20.118	21.1153	20.1641	0	0	-1.81537	1.58511e-09	Down	Mapk8
circRNA_5255|Chr3:55928422_55942321_-	40.2842	40.236	21.1153	20.1641	0	0	-1.81503	1.59983e-09	Down	Fastkd1
circRNA_8728|Chr9:69854064_69868399_-	40.2842	20.118	42.2305	0	0	20.4379	-1.80966	1.43778e-09	Down	Ino80d
circRNA_1703|Chr11:64301158_64305268_-	30.2131	30.177	42.2305	0	0	20.4379	-1.80949	1.44443e-09	Down	Igsf11
circRNA_7857|Chr7:126256293_126283984_+	50.3552	100.59	105.576	0	0	51.0948	-1.80932	1.1117e-21	Down	Atxn10
circRNA_0678|Chr1:214562895_214605872_+	70.4973	30.177	52.7882	0	0	30.6569	-1.80509	1.50461e-13	Down	Ap2a2
circRNA_8948|ChrX:13938706_14031386_+	60.4262	40.236	52.7882	0	0	30.6569	-1.80498	1.5115e-13	Down	Sytl5
circRNA_7237|Chr6:105078168_105080012_-	70.4973	0	31.6729	0	0	20.4379	-1.80314	1.71639e-09	Down	Slc8a3
circRNA_4335|Chr2:57306001_57307728_+	20.1421	50.295	31.6729	0	0	20.4379	-1.80229	1.75637e-09	Down	RGD1310081
circRNA_6452|Chr5:93160495_93163795_-	20.1421	50.295	31.6729	0	0	20.4379	-1.80229	1.75637e-09	Down	Ptprd
circRNA_5052|Chr3:3461485_3463941_-	50.3552	50.295	0	20.1641	0	0	-1.80097	2.33382e-09	Down	Ubac1
circRNA_4589|Chr2:183520240_183555315_-	0	50.295	52.7882	0	20.883	0	-1.78489	1.88766e-09	Down	Arfip1
circRNA_2505|Chr14:44069808_44073178_-	50.3552	50.295	0	0	0	20.4379	-1.78152	3.06429e-09	Down	N4bp2
circRNA_5027|Chr20:55473767_55474180_+	40.2842	60.354	0	0	0	20.4379	-1.78135	3.07834e-09	Down	Ascc3
circRNA_3501|Chr17:76260636_76281678_-	30.2131	70.413	0	0	0	20.4379	-1.78117	3.09245e-09	Down	Upf2
circRNA_7301|Chr6:113191385_113194036_+	80.5683	120.708	95.0187	0	0	61.3137	-1.75424	7.99951e-24	Down	Nrxn3
circRNA_0595|Chr1:194917622_194934956_-	40.2842	60.354	0	0	20.883	0	-1.75026	4.75892e-09	Down
circRNA_1229|Chr10:55283300_55338553_+	30.2131	30.177	84.461	30.2462	0	0	-1.74123	2.56615e-12	Down	Myh10
circRNA_3223|Chr16:76018333_76070467_-	60.4262	50.295	84.461	0	0	40.8758	-1.73699	4.99832e-16	Down	Mcph1
circRNA_5240|Chr3:54455979_54510171_-	0	30.177	116.134	0	0	30.6569	-1.73624	2.20695e-12	Down	Stk39
circRNA_1824|Chr12:587083_632694_-	100.71	90.531	147.807	20.1641	20.883	30.6569	-1.72285	2.15075e-26	Down	LOC100909860
circRNA_2650|Chr14:106921499_107008241_-	80.5683	80.472	126.692	0	0	61.3137	-1.71193	1.8601e-22	Down	Ehbp1
circRNA_7811|Chr7:114487838_114499158_-	50.3552	90.531	0	30.2462	0	0	-1.70119	1.11058e-11	Down	Ptk2
circRNA_0249|Chr1:91671407_91673515_+	0	30.177	63.3458	20.1641	0	0	-1.69501	3.40935e-08	Down	Cep89
circRNA_5060|Chr3:8002554_8056798_+	30.2131	20.118	42.2305	20.1641	0	0	-1.68011	4.85986e-08	Down	Med27
circRNA_7217|Chr6:100337225_100434945_+	30.2131	0	63.3458	0	0	20.4379	-1.67611	4.34001e-08	Down	Fut8
circRNA_4629|Chr2:188269009_188286112_+	151.066	100.59	73.9034	30.2462	0	40.8758	-1.67604	1.67621e-24	Down	Ash1l
circRNA_1904|Chr12:24672112_24675150_+	40.2842	0	52.7882	0	0	20.4379	-1.66859	5.18801e-08	Down	Wbscr22
circRNA_3433|Chr17:53966384_53966929_+	40.2842	0	52.7882	0	0	20.4379	-1.66859	5.18801e-08	Down	Ggps1
circRNA_7445|Chr6:136059672_136093254_+	30.2131	40.236	21.1153	20.1641	0	0	-1.66448	7.00708e-08	Down	Mark3
circRNA_7106|Chr6:72392025_72430205_-	20.1421	50.295	21.1153	20.1641	0	0	-1.66429	7.03801e-08	Down	Strn3
circRNA_9037|ChrX:84701376_84714373_-	30.2131	20.118	42.2305	0	0	20.4379	-1.66065	6.2536e-08	Down	Chm
circRNA_6517|Chr5:106553499_106557722_+	20.1421	30.177	42.2305	0	0	20.4379	-1.66047	6.28116e-08	Down	Focad
circRNA_1653|Chr11:34879058_34940932_+	80.5683	30.177	73.9034	0	0	40.8758	-1.65695	2.3263e-14	Down	Dyrk1a
circRNA_0472|Chr1:162688794_162696070_+	30.2131	30.177	31.6729	0	0	20.4379	-1.65286	7.50123e-08	Down	Clns1a
circRNA_2952|Chr15:87885436_87896302_+	30.2131	30.177	31.6729	0	0	20.4379	-1.65286	7.50123e-08	Down	Slain1
circRNA_5711|Chr4:10770203_10777395_+	20.1421	40.236	31.6729	0	0	20.4379	-1.65267	7.5342e-08	Down	Rsbn1l
circRNA_4198|Chr2:22264781_22267377_+	30.2131	60.354	0	20.1641	0	0	-1.64868	1.00832e-07	Down	Serinc5
circRNA_4859|Chr20:3196267_3282058_+	100.71	100.59	73.9034	0	0	61.3137	-1.64771	1.70223e-20	Down	RT1-T24-4
circRNA_0372|Chr1:128542589_128576607_-	50.3552	20.118	21.1153	0	0	20.4379	-1.64541	8.91502e-08	Down	Lrrc28
circRNA_4849|Chr2:264938005_264945273_-	50.3552	20.118	21.1153	0	0	20.4379	-1.64541	8.91502e-08	Down	Lrrc7
circRNA_6523|Chr5:109509620_109563853_-	50.3552	20.118	21.1153	0	0	20.4379	-1.64541	8.91502e-08	Down	Elavl2
circRNA_6813|Chr5:165081766_165083490_-	40.2842	30.177	21.1153	0	0	20.4379	-1.64522	8.9541e-08	Down	Disp3
circRNA_0306|Chr1:114597220_114599418_+	30.2131	40.236	21.1153	0	0	20.4379	-1.64503	8.99335e-08	Down	Herc2
circRNA_4330|Chr2:56958080_56962961_-	30.2131	40.236	21.1153	0	0	20.4379	-1.64503	8.99335e-08	Down	Wdr70
circRNA_5162|Chr3:25875450_25942657_-	30.2131	40.236	21.1153	0	0	20.4379	-1.64503	8.99335e-08	Down	Lrp1b
circRNA_5029|Chr3:1754773_1790839_-	20.1421	50.295	21.1153	0	0	20.4379	-1.64484	9.03277e-08	Down	Cacna1b
circRNA_3260|Chr17:1059417_1065593_-	40.2842	0	52.7882	0	20.883	0	-1.63751	7.77932e-08	Down	Ptch1
circRNA_0900|Chr1:265518157_265524404_-	0	60.354	73.9034	30.2462	0	0	-1.63166	1.22821e-10	Down	Mgea5
circRNA_1461|Chr10:90433263_90444110_-	50.3552	40.236	0	0	0	20.4379	-1.62961	1.27959e-07	Down	Gpatch8
circRNA_8810|Chr9:94463647_94513131_+	50.3552	90.531	42.2305	0	20.883	20.4379	-1.6293	5.97909e-14	Down	Gigyf2
circRNA_7801|Chr7:109159849_109171920_-	0	50.295	42.2305	0	20.883	0	-1.62901	9.48002e-08	Down	Zfat
circRNA_5590|Chr3:156690910_156699465_+	30.2131	40.236	63.3458	30.2462	0	0	-1.62668	1.44917e-10	Down	Top1
circRNA_3245|Chr16:85590483_85595037_+	30.2131	20.118	84.461	0	0	30.6569	-1.61794	1.45896e-10	Down	Fam155a
circRNA_4181|Chr2:17982675_17989217_+	60.4262	30.177	42.2305	30.2462	0	0	-1.61628	2.0417e-10	Down	Edil3
circRNA_5362|Chr3:94152523_94156121_-	70.4973	0	21.1153	0	20.883	0	-1.6147	1.31707e-07	Down	LOC100362814
circRNA_1673|Chr11:42978275_42981312_+	30.2131	40.236	21.1153	0	20.883	0	-1.61394	1.34005e-07	Down	Crybg3
circRNA_3583|Chr18:2005294_2013322_+	70.4973	0	63.3458	0	0	30.6569	-1.60775	2.04426e-10	Down	Mib1
circRNA_3968|Chr19:24181887_24197730_+	40.2842	40.236	52.7882	0	0	30.6569	-1.60197	2.47074e-10	Down	Rnf150
circRNA_5492|Chr3:123829471_123833222_+	60.4262	100.59	63.3458	0	31.3246	20.4379	-1.59734	2.53582e-16	Down	Pank2
circRNA_0198|Chr1:73746711_73747791_-	40.2842	50.295	42.2305	0	0	30.6569	-1.59657	2.94712e-10	Down	Ttyh1
circRNA_4897|Chr20:14319170_14348042_-	70.4973	60.354	0	30.2462	0	0	-1.59459	4.12316e-10	Down	Specc1l
circRNA_1639|Chr11:34600704_34624408_+	70.4973	90.531	105.576	0	20.883	40.8758	-1.59147	5.19322e-19	Down	Ttc3
circRNA_5748|Chr4:22536895_22561809_+	30.2131	70.413	73.9034	20.1641	0	20.4379	-1.58533	6.61928e-13	Down	Rundc3b
circRNA_5225|Chr3:47635223_47659030_+	40.2842	90.531	42.2305	20.1641	0	20.4379	-1.57302	1.11084e-12	Down	Psmd14
circRNA_1891|Chr12:17144090_17149496_-	50.3552	100.59	21.1153	20.1641	0	20.4379	-1.56478	1.56434e-12	Down
circRNA_1733|Chr11:70570466_70585055_-	70.4973	40.236	63.3458	0	41.7661	0	-1.54083	2.0609e-12	Down	Zfp148
circRNA_5143|Chr3:22198808_22239368_-	120.852	100.59	73.9034	20.1641	0	51.0948	-1.53275	7.34275e-20	Down	Dennd1a
circRNA_1273|Chr10:62540625_62581037_+	20.1421	0	63.3458	20.1641	0	0	-1.53126	1.25771e-06	Down	Taok1
circRNA_4688|Chr2:202902838_202914789_-	20.1421	0	63.3458	20.1641	0	0	-1.53126	1.25771e-06	Down	Man1a2
circRNA_2079|Chr13:42372251_42377278_-	30.2131	20.118	31.6729	20.1641	0	0	-1.50539	2.10445e-06	Down	Nckap5
circRNA_3627|Chr18:14471211_14553003_+	20.1421	30.177	31.6729	20.1641	0	0	-1.50518	2.11321e-06	Down	Dtna
circRNA_8692|Chr9:65428570_65436606_-	40.2842	30.177	95.0187	0	0	40.8758	-1.49882	1.86399e-11	Down	Fam126b
circRNA_1963|Chr12:40307165_40332371_-	30.2131	30.177	21.1153	20.1641	0	0	-1.49659	2.49893e-06	Down	Atxn2
circRNA_2441|Chr14:28489431_28536253_-	40.2842	0	42.2305	0	0	20.4379	-1.49489	2.20905e-06	Down	Adgrl3
circRNA_6803|Chr5:161469752_161483313_-	30.2131	30.177	63.3458	0	0	30.6569	-1.49447	6.82729e-09	Down	Kazn
circRNA_8968|ChrX:33991806_34037071_+	20.1421	20.118	42.2305	0	0	20.4379	-1.49447	2.22739e-06	Down	Reps2
circRNA_8136|Chr8:63414516_63444759_+	20.1421	40.236	63.3458	0	0	30.6569	-1.49433	6.85522e-09	Down	Nptn
circRNA_0663|Chr1:204960841_204988430_+	161.137	171.003	84.461	30.2462	73.0906	0	-1.4928	2.25849e-26	Down	Zranb1
circRNA_2424|Chr14:20749845_20769564_-	30.2131	60.354	73.9034	0	0	40.8758	-1.49	2.61901e-11	Down	Slc4a4
circRNA_5992|Chr4:100779730_100783015_-	30.2131	60.354	73.9034	0	0	40.8758	-1.49	2.61901e-11	Down	Kcmf1
circRNA_5504|Chr3:129077671_129078456_-	40.2842	30.177	52.7882	0	0	30.6569	-1.48878	8.05081e-09	Down	Pak7
circRNA_4664|Chr2:195751903_195795666_-	50.3552	0	31.6729	0	0	20.4379	-1.48636	2.61026e-06	Down	Snx27
circRNA_0397|Chr1:140131618_140141583_-	30.2131	20.118	31.6729	0	0	20.4379	-1.48593	2.63186e-06	Down	Ntrk3
circRNA_0488|Chr1:164561999_164565992_+	20.1421	30.177	31.6729	0	0	20.4379	-1.48572	2.64273e-06	Down	Arrb1
circRNA_7591|Chr7:47865531_47889037_-	0	50.295	31.6729	0	0	20.4379	-1.4853	2.66459e-06	Down	Mettl25
circRNA_1798|Chr11:87902732_87908586_+	40.2842	40.236	42.2305	0	0	30.6569	-1.48294	9.52852e-09	Down	Pi4ka
circRNA_6090|Chr4:140664683_140672021_-	0	80.472	42.2305	0	0	30.6569	-1.48237	9.68463e-09	Down
circRNA_0846|Chr1:256263404_256299276_+	60.4262	20.118	0	20.1641	0	0	-1.47948	3.47409e-06	Down	Exoc6
circRNA_3017|Chr16:2138232_2179241_-	50.3552	30.177	0	20.1641	0	0	-1.47926	3.48841e-06	Down	Slmap
circRNA_8918|ChrX:2089881_2105553_-	30.2131	30.177	21.1153	0	0	20.4379	-1.47713	3.12078e-06	Down	Rp2
circRNA_7383|Chr6:133761889_133770506_+	30.2131	60.354	31.6729	0	0	30.6569	-1.47692	1.13186e-08	Down
circRNA_6534|Chr5:114805159_114828260_+	20.1421	40.236	21.1153	0	0	20.4379	-1.47692	3.13362e-06	Down	Fggy
circRNA_7748|Chr7:83801471_83803943_+	20.1421	40.236	21.1153	0	0	20.4379	-1.47692	3.13362e-06	Down
circRNA_3353|Chr17:19160994_19250082_+	110.781	60.354	116.134	0	41.7661	30.6569	-1.46937	2.77944e-18	Down	Atxn1
circRNA_2886|Chr15:52562742_52592087_+	40.2842	0	42.2305	0	20.883	0	-1.46381	3.16355e-06	Down	Gfra2
circRNA_7693|Chr7:74333372_74358584_+	40.2842	0	42.2305	0	20.883	0	-1.46381	3.16355e-06	Down	Vps13b
circRNA_0662|Chr1:204960841_204984723_+	20.1421	20.118	42.2305	0	20.883	0	-1.46338	3.18947e-06	Down	Zranb1
circRNA_5829|Chr4:58367537_58373168_-	20.1421	40.236	63.3458	0	31.3246	0	-1.46324	1.16653e-08	Down
circRNA_5947|Chr4:86283868_86367958_-	20.1421	40.236	63.3458	0	31.3246	0	-1.46324	1.16653e-08	Down	Ppp1r17
circRNA_4227|Chr2:26590643_26650618_-	50.3552	30.177	0	0	0	20.4379	-1.45981	4.34442e-06	Down	Sv2c
circRNA_4290|Chr2:40792233_40792960_+	40.2842	40.236	0	0	0	20.4379	-1.45959	4.36217e-06	Down	Pde4d
circRNA_6665|Chr5:138606008_138635666_+	30.2131	50.295	0	0	0	20.4379	-1.45937	4.37999e-06	Down	Foxj3
circRNA_7085|Chr6:57016029_57048318_+	30.2131	50.295	0	0	0	20.4379	-1.45937	4.37999e-06	Down	Agmo
circRNA_0778|Chr1:243373401_243376079_+	20.1421	60.354	0	0	0	20.4379	-1.45916	4.39788e-06	Down	Kank1
circRNA_0828|Chr1:255685048_255728514_-	40.2842	30.177	52.7882	0	31.3246	0	-1.4577	1.36698e-08	Down	Cpeb3
circRNA_2046|Chr13:26277463_26303358_+	20.1421	30.177	31.6729	0	20.883	0	-1.45464	3.77559e-06	Down	Phlpp1
circRNA_8080|Chr8:55398022_55402713_-	20.1421	30.177	31.6729	0	20.883	0	-1.45464	3.77559e-06	Down
circRNA_3105|Chr16:23555919_23573530_+	0	50.295	31.6729	0	20.883	0	-1.45421	3.80641e-06	Down	Psd3
circRNA_4846|Chr2:264871216_264885562_+	70.4973	70.413	21.1153	0	20.883	20.4379	-1.45276	8.40236e-11	Down	Lrrc40
circRNA_3596|Chr18:4163994_4246828_-	60.4262	0	21.1153	0	20.883	0	-1.44669	4.39489e-06	Down	Osbpl1a
circRNA_5924|Chr4:67463557_67483807_-	30.2131	30.177	21.1153	0	20.883	0	-1.44605	4.44863e-06	Down	Braf
circRNA_8355|Chr8:96982838_96985190_-	241.705	352.065	200.595	40.3283	31.3246	132.846	-1.43919	2.90466e-46	Down	LOC501033
circRNA_8222|Chr8:72138878_72158643_+	50.3552	30.177	0	0	20.883	0	-1.42872	6.16514e-06	Down	Herc1
circRNA_6365|Chr5:64346707_64352506_+	40.2842	40.236	0	0	20.883	0	-1.4285	6.18998e-06	Down	Tmeff1
circRNA_8405|Chr8:110656176_110656857_-	30.2131	50.295	0	0	20.883	0	-1.42829	6.21492e-06	Down	Ephb1
circRNA_5260|Chr3:56148805_56161165_+	70.4973	50.295	73.9034	20.1641	0	30.6569	-1.41921	2.67033e-12	Down	Ubr3
circRNA_0273|Chr1:101028250_101029473_-	151.066	60.354	63.3458	0	20.883	51.0948	-1.41406	1.1691e-16	Down	Prr12
circRNA_7034|Chr6:30213961_30219724_-	60.4262	90.531	84.461	0	31.3246	30.6569	-1.40681	2.17032e-14	Down
circRNA_8480|Chr8:126333478_126390804_-	70.4973	70.413	52.7882	30.2462	20.883	0	-1.40308	4.64127e-12	Down	Zcwpw2
circRNA_6666|Chr5:138606008_138646976_+	40.2842	40.236	73.9034	0	0	40.8758	-1.39906	7.19246e-10	Down	Foxj3
circRNA_7548|Chr7:31605670_31633781_+	110.781	110.649	84.461	20.1641	0	61.3137	-1.39003	6.11663e-18	Down	Anks1b
circRNA_7356|Chr6:126883895_126894194_+	70.4973	40.236	42.2305	0	0	40.8758	-1.38536	1.15065e-09	Down	Unc79
circRNA_4864|Chr20:4580955_4581414_+	0	60.354	52.7882	30.2462	0	0	-1.3848	1.6648e-07	Down	Ehmt2
circRNA_8611|Chr9:31604268_31693992_-	30.2131	110.649	126.692	20.1641	20.883	30.6569	-1.38119	9.56867e-16	Down	Adgrb3
circRNA_4666|Chr2:195761079_195795666_-	70.4973	40.236	42.2305	20.1641	20.883	0	-1.37932	1.30488e-09	Down	Snx27
circRNA_3618|Chr18:13352206_13404495_+	100.71	70.413	95.0187	20.1641	20.883	30.6569	-1.37356	1.49537e-15	Down
circRNA_8892|Chr9:119105074_119110137_+	50.3552	30.177	31.6729	30.2462	0	0	-1.3728	2.25225e-07	Down	Dlgap1
circRNA_8146|Chr8:64205386_64214997_-	20.1421	30.177	63.3458	0	0	30.6569	-1.37199	1.90425e-07	Down	Arih1
circRNA_0549|Chr1:185233419_185234547_+	130.924	80.472	95.0187	0	52.2076	30.6569	-1.36814	1.41314e-17	Down	Pik3c2a
circRNA_6976|Chr6:23270238_23279721_-	50.3552	100.59	0	0	0	40.8758	-1.36619	2.19253e-09	Down	Clip4
circRNA_5770|Chr4:28494651_28520904_+	30.2131	60.354	21.1153	30.2462	0	0	-1.36606	2.66388e-07	Down	Vps50
circRNA_6663|Chr5:138433397_138449955_-	20.1421	40.236	52.7882	0	0	30.6569	-1.36565	2.23467e-07	Down	Ccdc30
circRNA_0462|Chr1:161928871_161932898_+	60.4262	60.354	31.6729	0	41.7661	0	-1.34945	2.58104e-09	Down	Nars2
circRNA_2415|Chr14:17407714_17408515_-	70.4973	40.236	73.9034	20.1641	0	30.6569	-1.34268	6.5893e-11	Down	Uso1
circRNA_1658|Chr11:36327826_36335676_-	100.71	70.413	52.7882	0	20.883	40.8758	-1.3397	7.0427e-13	Down	Psmg1
circRNA_0546|Chr1:184041764_184055555_+	20.1421	40.236	52.7882	0	31.3246	0	-1.33456	3.61602e-07	Down	Pde3b
circRNA_2968|Chr15:100560917_100561611_+	40.2842	70.413	0	0	0	30.6569	-1.33382	4.90043e-07	Down	Gpc5
circRNA_5966|Chr4:96732982_96767151_+	0	30.177	42.2305	20.1641	0	0	-1.32583	5.13476e-05	Down	Prdm5
circRNA_0140|Chr1:47030544_47077979_+	90.6394	100.59	63.3458	20.1641	0	51.0948	-1.31844	4.00581e-14	Down	Tulp4
circRNA_4064|Chr19:42917629_42920390_-	20.1421	0	52.7882	0	0	20.4379	-1.31676	5.28784e-05	Down	Zfhx3
circRNA_7124|Chr6:73787676_73789019_+	20.1421	20.118	31.6729	20.1641	0	0	-1.31635	5.97416e-05	Down	Akap6
circRNA_1752|Chr11:73747153_73748786_+	0	20.118	52.7882	0	0	20.4379	-1.31628	5.3285e-05	Down	Tmem44
circRNA_2232|Chr13:92652136_92730574_+	0	40.236	31.6729	20.1641	0	0	-1.31586	6.02012e-05	Down	Fmn2
circRNA_7137|Chr6:76020953_76031336_+	0	40.236	31.6729	20.1641	0	0	-1.31586	6.02012e-05	Down	Srp54a
circRNA_4444|Chr2:118959844_118960586_+	30.2131	0	42.2305	0	0	20.4379	-1.3071	6.17125e-05	Down	Mfn1
circRNA_5239|Chr3:54455979_54463443_-	30.2131	0	42.2305	0	0	20.4379	-1.3071	6.17125e-05	Down	Stk39
circRNA_5741|Chr4:22102427_22104879_+	30.2131	0	42.2305	0	0	20.4379	-1.3071	6.17125e-05	Down	Crot
circRNA_1001|Chr10:4213518_4233192_-	50.3552	0	21.1153	20.1641	0	0	-1.30704	6.9197e-05	Down	Snx29
circRNA_2115|Chr13:56114438_56161720_+	30.2131	20.118	21.1153	20.1641	0	0	-1.30656	6.9727e-05	Down	Dennd1b
circRNA_6411|Chr5:75999930_76011558_-	30.2131	20.118	21.1153	20.1641	0	0	-1.30656	6.9727e-05	Down
circRNA_6439|Chr5:90818736_90892934_+	30.2131	20.118	21.1153	20.1641	0	0	-1.30656	6.9727e-05	Down	Kdm4c
circRNA_4941|Chr20:27538479_27544812_-	0	30.177	42.2305	0	0	20.4379	-1.30638	6.24224e-05	Down	Rwdd1
circRNA_6410|Chr5:75990187_76032992_-	0	30.177	42.2305	0	0	20.4379	-1.30638	6.24224e-05	Down
circRNA_7786|Chr7:105394670_105415505_-	20.1421	30.177	21.1153	20.1641	0	0	-1.30631	6.99935e-05	Down	Adcy8
circRNA_0641|Chr1:202490754_202497913_+	30.2131	100.59	84.461	30.2462	0	30.6569	-1.30301	5.59873e-12	Down	Plpp4
circRNA_1801|Chr11:88722938_88762839_+	40.2842	0	31.6729	0	0	20.4379	-1.29738	7.19721e-05	Down	Fgd4
circRNA_2849|Chr15:45437783_45445017_+	40.2842	0	31.6729	0	0	20.4379	-1.29738	7.19721e-05	Down	Rnaseh2b
circRNA_5206|Chr3:45086410_45173514_-	20.1421	20.118	31.6729	0	0	20.4379	-1.29689	7.25205e-05	Down	Ccdc148
circRNA_2165|Chr13:74497564_74520636_-	0	40.236	31.6729	0	0	20.4379	-1.29641	7.3073e-05	Down	Ralgps2
circRNA_3110|Chr16:23687864_23729219_+	0	40.236	31.6729	0	0	20.4379	-1.29641	7.3073e-05	Down	Psd3
circRNA_8848|Chr9:111597035_111632154_+	0	40.236	31.6729	0	0	20.4379	-1.29641	7.3073e-05	Down	Fer
circRNA_3972|Chr19:25645708_25666036_+	30.2131	60.354	52.7882	0	0	40.8758	-1.29176	2.34492e-08	Down	Cacna1a
circRNA_0653|Chr1:204959155_204961691_+	60.4262	70.413	84.461	20.1641	20.883	20.4379	-1.28953	8.21465e-12	Down	Zranb1
circRNA_0940|Chr1:274700623_274718538_+	30.2131	20.118	21.1153	0	0	20.4379	-1.2871	8.45141e-05	Down	Shoc2
circRNA_6436|Chr5:90815777_90827570_+	30.2131	20.118	21.1153	0	0	20.4379	-1.2871	8.45141e-05	Down	Kdm4c
circRNA_0968|Chr1:280167086_280178392_-	20.1421	30.177	21.1153	0	0	20.4379	-1.28686	8.4834e-05	Down	Shtn1
circRNA_4785|Chr2:238543065_238566933_+	20.1421	30.177	21.1153	0	0	20.4379	-1.28686	8.4834e-05	Down	Ppa2
circRNA_5552|Chr3:150002101_150014299_+	20.1421	30.177	21.1153	0	0	20.4379	-1.28686	8.4834e-05	Down	Cbfa2t2
circRNA_7713|Chr7:78188914_78253910_+	50.3552	20.118	0	20.1641	0	0	-1.28677	9.47812e-05	Down	Rims2
circRNA_3871|Chr18:77440716_77477111_-	40.2842	30.177	0	20.1641	0	0	-1.28652	9.514e-05	Down	Atp9b
circRNA_5542|Chr3:147736963_147740988_+	40.2842	30.177	0	20.1641	0	0	-1.28652	9.514e-05	Down	Csnk2a1
circRNA_2703|Chr14:115183821_115200200_+	0	50.295	21.1153	0	0	20.4379	-1.28637	8.54771e-05	Down	Psme4
circRNA_2864|Chr15:48231960_48284550_-	30.2131	40.236	0	20.1641	0	0	-1.28628	9.55002e-05	Down	Hmbox1
circRNA_4344|Chr2:61301866_61319541_+	20.1421	0	52.7882	0	20.883	0	-1.28567	7.23525e-05	Down	Adamts12
circRNA_4481|Chr2:128562842_128626488_-	40.2842	70.413	31.6729	0	0	40.8758	-1.28181	3.16863e-08	Down	Sclt1
circRNA_0833|Chr1:255706980_255728514_-	30.2131	80.472	31.6729	0	0	40.8758	-1.28169	3.18028e-08	Down	Cpeb3
circRNA_4203|Chr2:22950023_23000600_+	70.4973	20.118	52.7882	0	20.883	20.4379	-1.27662	3.12323e-08	Down	Homer1
circRNA_7773|Chr7:95160663_95185992_+	0	30.177	42.2305	0	20.883	0	-1.27529	8.51898e-05	Down	Col14a1
circRNA_7928|Chr7:144080542_144084759_+	0	30.177	42.2305	0	20.883	0	-1.27529	8.51898e-05	Down	Pcbp2
circRNA_5819|Chr4:57377509_57419089_+	50.3552	20.118	0	0	0	20.4379	-1.26731	0.000114533	Down	Nrf1
circRNA_3898|Chr18:81821141_81834782_+	40.2842	30.177	0	0	0	20.4379	-1.26707	0.000114962	Down	Fbxo15
circRNA_4164|Chr2:4367823_4382126_+	40.2842	30.177	0	0	0	20.4379	-1.26707	0.000114962	Down	RGD1560883
circRNA_5929|Chr4:77219610_77235733_+	40.2842	30.177	0	0	0	20.4379	-1.26707	0.000114962	Down	Cul1
circRNA_0094|Chr1:29322017_29369105_+	30.2131	40.236	0	0	0	20.4379	-1.26682	0.000115393	Down	Ncoa7
circRNA_2316|Chr13:108391215_108400181_+	30.2131	40.236	0	0	0	20.4379	-1.26682	0.000115393	Down	Prox1
circRNA_6839|Chr5:167526171_167581074_+	50.3552	60.354	31.6729	0	20.883	20.4379	-1.26631	4.25615e-08	Down	Rere
circRNA_2666|Chr14:108331019_108360012_-	20.1421	20.118	31.6729	0	20.883	0	-1.26581	9.87367e-05	Down	RGD1305110
circRNA_3479|Chr17:70462299_70467904_-	20.1421	20.118	31.6729	0	20.883	0	-1.26581	9.87367e-05	Down	Il15ra
circRNA_5975|Chr4:96744220_96787475_+	0	40.236	31.6729	0	20.883	0	-1.26532	9.94769e-05	Down	Prdm5
circRNA_3016|Chr16:2138232_2171786_-	30.2131	90.531	21.1153	0	20.883	20.4379	-1.261	4.98339e-08	Down	Slmap
circRNA_5418|Chr3:112713524_112728973_-	50.3552	70.413	52.7882	20.1641	0	30.6569	-1.25339	1.95009e-09	Down	Ttbk2
circRNA_0371|Chr1:128513529_128576607_-	40.2842	40.236	232.268	50.4104	20.883	20.4379	-1.25119	8.5014e-16	Down	Lrrc28
circRNA_0587|Chr1:194866929_194917768_-	70.4973	40.236	63.3458	0	0	51.0948	-1.24998	1.99608e-09	Down
circRNA_1582|Chr11:11103972_11139578_-	100.71	40.236	105.576	0	41.7661	30.6569	-1.24869	9.86751e-13	Down	Robo2
circRNA_2526|Chr14:59244098_59272376_-	30.2131	0	73.9034	0	0	30.6569	-1.2454	3.74058e-06	Down	Stim2
circRNA_0318|Chr1:117146267_117146413_-	181.279	0	126.692	90.7386	0	0	-1.24449	1.84982e-15	Down
circRNA_2324|Chr13:109403515_109459916_-	40.2842	30.177	31.6729	30.2462	0	0	-1.23712	5.18581e-06	Down	Rps6kc1
circRNA_2268|Chr13:95914250_95932651_-	50.3552	20.118	0	0	20.883	0	-1.23623	0.000154794	Down	Adss
circRNA_1310|Chr10:66785840_66802718_+	30.2131	40.236	0	0	20.883	0	-1.23574	0.000155938	Down	Nf1
circRNA_3043|Chr16:7060974_7067145_+	20.1421	30.177	52.7882	0	0	30.6569	-1.23135	5.06731e-06	Down	Nek4
circRNA_6931|Chr6:14457691_14490352_-	0	50.295	52.7882	0	0	30.6569	-1.23101	5.10399e-06	Down	Nrxn1
circRNA_1170|Chr10:48165219_48200848_-	50.3552	60.354	95.0187	40.3283	20.883	0	-1.23035	1.19327e-10	Down	Akap10
circRNA_0033|Chr1:8846801_8860029_-	30.2131	30.177	42.2305	0	0	30.6569	-1.22453	5.8612e-06	Down	Vta1
circRNA_1417|Chr10:80968085_81004971_+	0	60.354	42.2305	0	0	30.6569	-1.22402	5.92473e-06	Down	Car10
circRNA_5423|Chr3:112752502_112762808_-	90.6394	60.354	52.7882	20.1641	0	40.8758	-1.22068	1.89106e-10	Down	Ttbk2
circRNA_3360|Chr17:24032670_24045965_-	110.781	30.177	31.6729	0	31.3246	20.4379	-1.2192	4.70714e-09	Down	Ranbp9
circRNA_2180|Chr13:78462611_78492542_-	30.2131	40.236	31.6729	0	0	30.6569	-1.2175	6.80019e-06	Down	Rabgap1l
circRNA_2681|Chr14:113812793_113857380_+	30.2131	40.236	31.6729	0	0	30.6569	-1.2175	6.80019e-06	Down	Ccdc88a
circRNA_5299|Chr3:63038652_63058267_-	20.1421	80.472	0	30.2462	0	0	-1.21549	8.16961e-06	Down	Pde11a
circRNA_4153|Chr2:3809213_3839676_+	80.5683	60.354	63.3458	30.2462	31.3246	0	-1.21163	2.29485e-10	Down	Mctp1
circRNA_5892|Chr4:66193731_66214585_+	40.2842	120.708	73.9034	40.3283	0	30.6569	-1.20792	1.18098e-11	Down	Ubn2
circRNA_3199|Chr16:71106269_71107647_+	100.71	40.236	63.3458	0	20.883	40.8758	-1.2074	2.56435e-10	Down	Ddhd2
circRNA_3854|Chr18:72571325_72611211_+	20.1421	20.118	63.3458	0	31.3246	0	-1.20723	6.72569e-06	Down	Smad2
circRNA_8298|Chr8:84443616_84496011_-	20.1421	20.118	63.3458	0	31.3246	0	-1.20723	6.72569e-06	Down	Mlip
circRNA_8441|Chr8:118144030_118145045_-	0	70.413	63.3458	20.1641	0	20.4379	-1.2015	3.46169e-07	Down	Map4
circRNA_3651|Chr18:17224244_17289722_+	50.3552	80.472	105.576	0	20.883	51.0948	-1.19711	1.41812e-11	Down	Fhod3
circRNA_4726|Chr2:211409923_211433553_+	50.3552	50.295	0	0	0	30.6569	-1.19656	1.05094e-05	Down	Wdr47
circRNA_3791|Chr18:60572935_60578301_+	20.1421	40.236	42.2305	0	31.3246	0	-1.19327	9.02092e-06	Down	Nedd4l
circRNA_1684|Chr11:53140598_53154994_+	20.1421	70.413	42.2305	0	0	40.8758	-1.18127	5.44685e-07	Down	Bbx
circRNA_5774|Chr4:30182382_30198862_+	20.1421	70.413	42.2305	0	0	40.8758	-1.18127	5.44685e-07	Down	Ppp1r9a
circRNA_3741|Chr18:44523400_44532874_+	60.4262	20.118	52.7882	20.1641	20.883	0	-1.18116	5.17238e-07	Down	Dmxl1
circRNA_0609|Chr1:195833189_195866944_-	30.2131	80.472	21.1153	20.1641	0	20.4379	-1.18022	6.10977e-07	Down
circRNA_2876|Chr15:51915280_51944899_-	110.781	70.413	84.461	30.2462	31.3246	20.4379	-1.17719	1.58179e-12	Down	Ppp3cc
circRNA_0047|Chr1:16492929_16530121_+	60.4262	40.236	31.6729	0	0	40.8758	-1.17636	6.2015e-07	Down	Ahi1
circRNA_8095|Chr8:58945411_58952156_-	50.3552	50.295	31.6729	0	0	40.8758	-1.17623	6.22301e-07	Down	Dmxl2
circRNA_7321|Chr6:122848759_122863499_-	40.2842	60.354	31.6729	0	0	40.8758	-1.1761	6.24459e-07	Down	Eml5
circRNA_7825|Chr7:117911260_117912929_-	60.4262	40.236	63.3458	30.2462	0	20.4379	-1.17565	2.90972e-08	Down	Zfp251
circRNA_5873|Chr4:65598100_65613754_+	30.2131	60.354	42.2305	20.1641	20.883	0	-1.17536	6.03326e-07	Down
circRNA_4356|Chr2:62955690_62956953_+	60.4262	80.472	158.364	40.3283	52.2076	0	-1.17481	6.94701e-14	Down	Drosha
circRNA_1480|Chr10:92424212_92476192_-	50.3552	60.354	21.1153	0	0	40.8758	-1.17079	7.18099e-07	Down	Kansl1
circRNA_6639|Chr5:135354650_135359472_+	110.781	90.531	63.3458	0	20.883	61.3137	-1.16846	2.34716e-12	Down	Ipp
circRNA_8742|Chr9:71920586_71955010_+	70.4973	40.236	52.7882	20.1641	0	30.6569	-1.16747	3.63297e-08	Down	Pikfyve
circRNA_2191|Chr13:82739354_82743503_-	70.4973	20.118	42.2305	0	20.883	20.4379	-1.16629	7.03697e-07	Down	Atp1b1
circRNA_6821|Chr5:167014847_167016955_-	40.2842	50.295	42.2305	0	20.883	20.4379	-1.1659	7.10998e-07	Down	H6pd
circRNA_0452|Chr1:157646235_157659725_+	130.924	140.826	158.364	0	62.6491	71.5327	-1.16202	5.56006e-19	Down	Rab30
circRNA_9118|ChrX:156703082_156705104_+	100.71	140.826	116.134	50.4104	0	61.3137	-1.16018	5.2368e-16	Down	Mecp2
circRNA_3171|Chr16:60310912_60317529_+	30.2131	60.354	42.2305	0	41.7661	0	-1.15031	9.34038e-07	Down	Eri1
circRNA_0417|Chr1:144154619_144177718_+	110.781	20.118	63.3458	0	0	61.3137	-1.14508	3.40329e-09	Down	Sh3gl3
circRNA_7453|Chr6:137924572_137936007_+	40.2842	90.531	63.3458	0	0	61.3137	-1.14446	3.48422e-09	Down	Mta1
circRNA_4063|Chr19:42911935_42920390_-	90.6394	50.295	147.807	40.3283	0	51.0948	-1.14063	6.74886e-13	Down	Zfhx3
circRNA_3440|Chr17:54658435_54714913_-	90.6394	30.177	73.9034	0	20.883	40.8758	-1.13817	3.87629e-09	Down	Zeb1
circRNA_3976|Chr19:25721379_25722171_+	40.2842	50.295	73.9034	0	52.2076	0	-1.13709	6.35034e-08	Down	Cacna1a
circRNA_5843|Chr4:58714647_58780524_+	80.5683	60.354	116.134	0	20.883	61.3137	-1.12642	1.93669e-11	Down	Mkln1
circRNA_1394|Chr10:74336161_74360926_-	120.852	80.472	116.134	40.3283	0	61.3137	-1.12456	9.48517e-14	Down	Gdpd1
circRNA_1607|Chr11:24527899_24550752_-	110.781	90.531	52.7882	30.2462	20.883	30.6569	-1.11696	3.42934e-11	Down	App
circRNA_5938|Chr4:82783679_82821185_+	100.71	50.295	42.2305	0	41.7661	20.4379	-1.11677	7.55969e-09	Down	Tax1bp1
circRNA_2053|Chr13:31092209_31163102_+	20.1421	0	42.2305	20.1641	0	0	-1.11061	0.00108362	Down	Cdh7
circRNA_0105|Chr1:36417425_36419485_+	0	20.118	42.2305	20.1641	0	0	-1.11005	0.00109112	Down	Papd7
circRNA_7549|Chr7:31605670_31658885_+	120.852	90.531	168.922	20.1641	31.3246	71.5327	-1.10974	7.30387e-16	Down	Anks1b
circRNA_0566|Chr1:188516330_188544229_+	30.2131	0	31.6729	20.1641	0	0	-1.09931	0.00124532	Down	LOC361635
circRNA_4455|Chr2:119385898_119405809_-	30.2131	0	31.6729	20.1641	0	0	-1.09931	0.00124532	Down	Pex5l
circRNA_3204|Chr16:71202872_71203611_-	0	30.177	31.6729	20.1641	0	0	-1.09847	0.0012582	Down	Whsc1l1
circRNA_6677|Chr5:140116134_140142214_-	0	30.177	31.6729	20.1641	0	0	-1.09847	0.0012582	Down	Rlf
circRNA_4052|Chr19:39543248_39545672_+	0	20.118	73.9034	0	0	30.6569	-1.09827	7.00394e-05	Down	Wwp2
circRNA_0256|Chr1:93851663_93853240_-	161.137	60.354	31.6729	0	41.7661	40.8758	-1.09661	7.16993e-11	Down	Zfp536
circRNA_0712|Chr1:220047471_220059498_-	0	50.295	42.2305	30.2462	0	0	-1.09458	8.36566e-05	Down	Rbm4
circRNA_5898|Chr4:66214543_66219277_+	181.279	171.003	116.134	60.4924	41.7661	51.0948	-1.09242	9.7313e-19	Down	Ubn2
circRNA_0941|Chr1:274700623_274731695_+	20.1421	0	42.2305	0	0	20.4379	-1.09115	0.00127538	Down	Shoc2
circRNA_4008|Chr19:32470120_32528958_-	20.1421	0	42.2305	0	0	20.4379	-1.09115	0.00127538	Down	Zfp827
circRNA_5655|Chr4:632256_642336_+	20.1421	0	42.2305	0	0	20.4379	-1.09115	0.00127538	Down	Rbm33
circRNA_6721|Chr5:146484208_146509836_+	40.2842	40.236	73.9034	30.2462	0	20.4379	-1.08877	4.18935e-07	Down	Csmd2
circRNA_4457|Chr2:121153379_121191781_+	40.2842	0	21.1153	20.1641	0	0	-1.08792	0.00142989	Down	LOC103691527
circRNA_8384|Chr8:104740177_104741206_-	40.2842	0	21.1153	20.1641	0	0	-1.08792	0.00142989	Down	Pxylp1
circRNA_4220|Chr2:25770099_25771957_-	30.2131	30.177	31.6729	30.2462	0	0	-1.08735	9.50861e-05	Down	Arhgef28
circRNA_3630|Chr18:14595550_14643454_+	20.1421	20.118	21.1153	20.1641	0	0	-1.08735	0.00143967	Down	Dtna
circRNA_4842|Chr2:259688498_259689040_-	20.1421	20.118	21.1153	20.1641	0	0	-1.08735	0.00143967	Down	St6galnac3
circRNA_4001|Chr19:32450974_32472456_-	0	40.236	21.1153	20.1641	0	0	-1.08679	0.00144951	Down	Zfp827
circRNA_6273|Chr5:13038693_13057719_-	70.4973	30.177	84.461	30.2462	0	30.6569	-1.08548	3.25761e-08	Down	Rb1cc1
circRNA_7225|Chr6:101691786_101751300_+	40.2842	30.177	52.7882	20.1641	0	20.4379	-1.08344	6.71334e-06	Down	Gphn
circRNA_9110|ChrX:144326802_144330480_+	201.421	181.062	84.461	20.1641	41.7661	91.9706	-1.08273	1.93979e-18	Down	RGD1561327
circRNA_8195|Chr8:70339051_70352964_+	60.4262	30.177	31.6729	40.3283	0	0	-1.08177	7.49483e-06	Down	Dennd4a
circRNA_1761|Chr11:74896793_74907343_+	30.2131	0	31.6729	0	0	20.4379	-1.07985	0.00146329	Down	Atp13a4
circRNA_1840|Chr12:1975318_1977031_+	30.2131	0	31.6729	0	0	20.4379	-1.07985	0.00146329	Down	Arhgef18
circRNA_3577|Chr18:1796721_1821146_-	30.2131	0	31.6729	0	0	20.4379	-1.07985	0.00146329	Down	Esco1
circRNA_6394|Chr5:73960554_73976112_-	30.2131	0	31.6729	0	0	20.4379	-1.07985	0.00146329	Down	Tmem245
circRNA_9049|ChrX:105805717_105810447_-	30.2131	40.236	21.1153	30.2462	0	0	-1.07952	0.000109094	Down	Zmat1
circRNA_4029|Chr19:34270069_34305849_+	0	30.177	31.6729	0	0	20.4379	-1.07901	0.00147824	Down	Arhgap10
circRNA_5262|Chr3:56172538_56181510_+	0	30.177	31.6729	0	0	20.4379	-1.07901	0.00147824	Down	Ubr3
circRNA_1009|Chr10:5127520_5164435_-	30.2131	20.118	42.2305	0	0	30.6569	-1.07569	0.000104794	Down	Clec16a
circRNA_4997|Chr20:45551508_45553536_+	30.2131	20.118	42.2305	0	0	30.6569	-1.07569	0.000104794	Down	Cdk19
circRNA_0427|Chr1:150357367_150382015_-	50.3552	50.295	84.461	0	0	61.3137	-1.0756	4.11816e-08	Down	Folh1
circRNA_8176|Chr8:68113814_68179784_-	0	50.295	42.2305	0	0	30.6569	-1.07513	0.000105836	Down	Map2k5
circRNA_0726|Chr1:222707087_222709195_-	543.836	432.537	411.748	100.821	73.0906	286.131	-1.07478	5.3318e-51	Down	Rtn3
circRNA_7191|Chr6:91938501_91961861_-	50.3552	20.118	52.7882	0	0	40.8758	-1.07389	7.80406e-06	Down	Sos2
circRNA_6168|Chr4:161652798_161658514_-	30.2131	40.236	52.7882	0	0	40.8758	-1.07361	7.85499e-06	Down	Tulp3
circRNA_4881|Chr20:8006289_8019015_-	50.3552	40.236	31.6729	20.1641	0	20.4379	-1.07186	8.76749e-06	Down	Fkbp5
circRNA_0675|Chr1:212176427_212187819_+	40.2842	0	21.1153	0	0	20.4379	-1.06846	0.00167738	Down	Adgra1
circRNA_2432|Chr14:25899869_25911503_+	40.2842	0	21.1153	0	0	20.4379	-1.06846	0.00167738	Down	Epha5
circRNA_4151|Chr2:3788615_3856104_+	40.2842	0	21.1153	0	0	20.4379	-1.06846	0.00167738	Down	Mctp1
circRNA_5476|Chr3:122882828_122883430_+	40.2842	0	21.1153	0	0	20.4379	-1.06846	0.00167738	Down	Ebf4
circRNA_6116|Chr4:148048163_148052917_-	40.2842	0	21.1153	0	0	20.4379	-1.06846	0.00167738	Down	Tmcc1
circRNA_6702|Chr5:144891842_144907761_-	40.2842	0	21.1153	0	0	20.4379	-1.06846	0.00167738	Down	Zmym4
circRNA_7007|Chr6:28019769_28084649_+	40.2842	0	21.1153	0	0	20.4379	-1.06846	0.00167738	Down	Dtnb
circRNA_1109|Chr10:35816390_35817012_-	40.2842	20.118	31.6729	0	0	30.6569	-1.06809	0.000119709	Down	Canx
circRNA_1349|Chr10:71399723_71408228_-	40.2842	20.118	31.6729	0	0	30.6569	-1.06809	0.000119709	Down	Tada2a
circRNA_4764|Chr2:227687641_227702229_+	30.2131	30.177	31.6729	0	0	30.6569	-1.0679	0.000120103	Down	Prss12
circRNA_1333|Chr10:67828230_67846913_+	20.1421	20.118	21.1153	0	0	20.4379	-1.0679	0.00168872	Down	Psmd11
circRNA_7384|Chr6:133761889_133773274_+	20.1421	20.118	21.1153	0	0	20.4379	-1.0679	0.00168872	Down
circRNA_7458|Chr6:144211592_144225627_+	20.1421	20.118	21.1153	0	0	20.4379	-1.0679	0.00168872	Down	Esyt2
circRNA_3270|Chr17:5429865_5441885_-	0	40.236	21.1153	0	0	20.4379	-1.06733	0.00170012	Down	Naa35
circRNA_4338|Chr2:57328433_57332621_+	0	40.236	21.1153	0	0	20.4379	-1.06733	0.00170012	Down	RGD1310081
circRNA_7009|Chr6:28022406_28084649_+	90.6394	80.472	42.2305	30.2462	0	40.8758	-1.06629	4.98428e-09	Down	Dtnb
circRNA_5338|Chr3:81134588_81143240_+	30.2131	50.295	73.9034	20.1641	31.3246	0	-1.06594	6.57647e-07	Down	Phf21a
circRNA_0825|Chr1:255486770_255494807_+	40.2842	20.118	0	20.1641	0	0	-1.06429	0.00189276	Down	LOC100910717
circRNA_0884|Chr1:264066757_264098791_+	40.2842	50.295	0	30.2462	0	0	-1.06391	0.000142852	Down	Scd4
circRNA_1794|Chr11:87873017_87886449_+	30.2131	60.354	0	30.2462	0	0	-1.06372	0.000143321	Down	Pi4ka
circRNA_7028|Chr6:29316209_29400734_-	20.1421	40.236	0	20.1641	0	0	-1.06372	0.00190553	Down	Klhl29
circRNA_1784|Chr11:84632585_84638229_-	90.6394	50.295	105.576	0	31.3246	51.0948	-1.06208	3.71064e-10	Down	Klhl24
circRNA_4829|Chr2:257936685_257945564_+	40.2842	50.295	31.6729	0	0	40.8758	-1.06203	1.02405e-05	Down	Pigk
circRNA_6091|Chr4:140870957_140872418_+	30.2131	50.295	42.2305	20.1641	20.883	0	-1.06172	9.88072e-06	Down	Arl8b
circRNA_0724|Chr1:222318743_222319656_+	40.2842	30.177	21.1153	0	0	30.6569	-1.06025	0.000137109	Down	Macrod1
circRNA_5109|Chr3:13146571_13147147_-	40.2842	30.177	21.1153	0	0	30.6569	-1.06025	0.000137109	Down
circRNA_4533|Chr2:149244823_149315205_+	20.1421	50.295	21.1153	0	0	30.6569	-1.05987	0.000138008	Down	Med12l
circRNA_1608|Chr11:24547990_24550752_-	221.563	120.708	84.461	60.4924	31.3246	51.0948	-1.05969	1.88097e-16	Down	App
circRNA_4276|Chr2:34491467_34503654_+	0	20.118	42.2305	0	20.883	0	-1.05951	0.00166293	Down	Adamts6
circRNA_0725|Chr1:222619896_222621077_-	0	70.413	21.1153	0	0	30.6569	-1.05949	0.000138913	Down	RGD1308106
circRNA_5099|Chr3:12319999_12330607_-	0	70.413	21.1153	0	0	30.6569	-1.05949	0.000138913	Down	Ralgps1
circRNA_3079|Chr16:11674382_11688343_+	50.3552	20.118	52.7882	0	20.883	20.4379	-1.05826	9.99014e-06	Down	Grid1
circRNA_6444|Chr5:90916008_90957243_+	50.3552	20.118	52.7882	0	20.883	20.4379	-1.05826	9.99014e-06	Down	Kdm4c
circRNA_1027|Chr10:10811936_10814828_+	40.2842	0	52.7882	0	31.3246	0	-1.05254	0.000132644	Down	Anks3
circRNA_4322|Chr2:55040538_55047451_+	70.4973	40.236	42.2305	0	20.883	30.6569	-1.05092	9.9284e-07	Down
circRNA_8430|Chr8:117140355_117143566_+	30.2131	0	31.6729	0	20.883	0	-1.04877	0.00189018	Down	Usp4
circRNA_8977|ChrX:37523957_37537375_+	0	30.177	31.6729	0	20.883	0	-1.04793	0.00190912	Down	Rps6ka3
circRNA_2311|Chr13:107733302_107749528_-	60.4262	60.354	63.3458	0	41.7661	20.4379	-1.0471	8.67426e-08	Down	Kcnk2
circRNA_6463|Chr5:101648419_101663967_+	30.2131	60.354	31.6729	0	20.883	20.4379	-1.04626	1.31134e-05	Down	Ccdc171
circRNA_0786|Chr1:245955041_246010590_-	40.2842	20.118	0	0	0	20.4379	-1.04484	0.00221281	Down	Rfx3
circRNA_6669|Chr5:139379737_139401879_+	40.2842	20.118	0	0	0	20.4379	-1.04484	0.00221281	Down	Scmh1
circRNA_4914|Chr20:20403689_20411476_+	50.3552	40.236	0	0	0	30.6569	-1.04465	0.000178925	Down	Ank3
circRNA_2121|Chr13:56151434_56183125_+	30.2131	30.177	0	0	0	20.4379	-1.04455	0.00222017	Down	Dennd1b
circRNA_3401|Chr17:43199061_43220414_+	30.2131	30.177	0	0	0	20.4379	-1.04455	0.00222017	Down	Carmil1
circRNA_6655|Chr5:136437825_136510629_+	30.2131	30.177	0	0	0	20.4379	-1.04455	0.00222017	Down	Eri3
circRNA_7091|Chr6:57804098_57821418_+	30.2131	60.354	0	0	0	30.6569	-1.04426	0.000180086	Down	Dgkb
circRNA_4520|Chr2:145443086_145486600_-	20.1421	40.236	0	0	0	20.4379	-1.04426	0.00222756	Down	Nbea
circRNA_4999|Chr20:46008693_46023669_-	20.1421	40.236	0	0	0	20.4379	-1.04426	0.00222756	Down	Fig4
circRNA_7354|Chr6:126864143_126916101_+	20.1421	40.236	0	0	0	20.4379	-1.04426	0.00222756	Down	Unc79
circRNA_2573|Chr14:81598328_81598570_-	60.4262	40.236	21.1153	0	20.883	20.4379	-1.04079	1.48221e-05	Down	Fam193a
circRNA_2495|Chr14:43420836_43430679_+	40.2842	0	21.1153	0	20.883	0	-1.03738	0.00216097	Down	Apbb2
circRNA_4646|Chr2:188378866_188380644_+	40.2842	0	21.1153	0	20.883	0	-1.03738	0.00216097	Down	Ash1l
circRNA_9119|ChrX:156882944_156884142_+	40.2842	0	21.1153	0	20.883	0	-1.03738	0.00216097	Down	Arhgap4
circRNA_8706|Chr9:66885432_66889912_+	70.4973	30.177	52.7882	0	52.2076	0	-1.03704	1.24739e-06	Down	Carf
circRNA_8231|Chr8:73732789_73737419_+	20.1421	20.118	21.1153	0	20.883	0	-1.03681	0.00217528	Down
circRNA_7487|Chr7:14239164_14242298_-	0	40.236	21.1153	0	20.883	0	-1.03625	0.00218968	Down	Brd4
circRNA_2224|Chr13:90652781_90653666_-	40.2842	30.177	21.1153	0	31.3246	0	-1.02917	0.000198027	Down	Atp1a2
circRNA_3776|Chr18:59190041_59192425_+	140.995	100.59	116.134	30.2462	20.883	71.5327	-1.02562	2.211e-13	Down	Wdr7
circRNA_4441|Chr2:116586880_116598683_+	90.6394	70.413	137.249	40.3283	41.7661	20.4379	-1.02218	2.39212e-11	Down	Egfem1
circRNA_4312|Chr2:52336844_52337477_+	40.2842	20.118	0	0	20.883	0	-1.01375	0.00283511	Down	RGD1306227
circRNA_7659|Chr7:66761911_66763153_+	40.2842	20.118	0	0	20.883	0	-1.01375	0.00283511	Down	Mon2
circRNA_8589|Chr9:28502814_28552133_-	70.4973	50.295	0	0	41.7661	0	-1.01361	2.43278e-05	Down	Rims1
circRNA_6245|Chr5:4424816_4449569_+	30.2131	30.177	0	0	20.883	0	-1.01347	0.00284435	Down	Eya1
circRNA_1991|Chr12:47290206_47292049_-	20.1421	40.236	0	0	20.883	0	-1.01318	0.00285362	Down	Sppl3
circRNA_3922|Chr19:12536114_12555807_-	20.1421	40.236	0	0	20.883	0	-1.01318	0.00285362	Down	Large1
circRNA_3373|Chr17:27182799_27223196_-	80.5683	80.472	73.9034	30.2462	0	51.0948	-1.01175	4.15001e-09	Down
circRNA_0661|Chr1:204960841_204980121_+	120.852	70.413	73.9034	30.2462	20.883	40.8758	-1.00861	4.69742e-10	Down	Zranb1
circRNA_4233|Chr2:27713879_27755789_+	90.6394	100.59	73.9034	20.1641	20.883	51.0948	-1.00627	5.08259e-10	Down	Ankrd31
circRNA_8421|Chr8:115870141_115932067_-	140.995	110.649	190.037	50.4104	52.2076	51.0948	-1.00425	1.13762e-15	Down	Dock3
circRNA_5756|Chr4:27449971_27463961_-	0	30.177	21.1153	20.1641	20.883	30.6569	1.00183	0.000115787	Up	Krit1
circRNA_3991|Chr19:30869716_30870010_+	100.71	40.236	95.0187	80.6566	198.389	51.0948	1.00302	1.21971e-16	Up	Gab1
circRNA_8382|Chr8:104504801_104514522_-	50.3552	90.531	84.461	141.149	73.0906	102.19	1.00825	3.88238e-16	Up	Rasa2
circRNA_2613|Chr14:84892097_84893363_+	20.1421	30.177	0	40.3283	0	30.6569	1.01492	0.000105822	Up	Ascc2
circRNA_3642|Chr18:15480332_15494701_+	0	20.118	52.7882	0	41.7661	61.3137	1.01816	2.81136e-06	Up	B4galt6
circRNA_0391|Chr1:136739007_136739837_-	30.2131	20.118	0	20.1641	0	51.0948	1.02013	9.59074e-05	Up	Sv2b
circRNA_0414|Chr1:143712491_143718900_-	30.2131	20.118	0	20.1641	0	51.0948	1.02013	9.59074e-05	Up	Hdgfrp3
circRNA_4618|Chr2:188055409_188056256_+	20.1421	30.177	0	20.1641	0	51.0948	1.02048	9.5478e-05	Up	RGD1565775
circRNA_5064|Chr3:8547346_8548979_+	20.1421	60.354	42.2305	80.6566	62.6491	30.6569	1.02184	1.03746e-09	Up	Sptan1
circRNA_7241|Chr6:105395367_105398288_+	0	30.177	63.3458	70.5745	41.7661	20.4379	1.02415	9.18894e-08	Up	Ttc9
circRNA_4212|Chr2:24067948_24083767_+	20.1421	20.118	31.6729	50.4104	31.3246	20.4379	1.0248	2.75229e-06	Up	Ap3b1
circRNA_4609|Chr2:186232196_186232527_-	20.1421	20.118	31.6729	30.2462	20.883	51.0948	1.02552	2.70041e-06	Up	Dclk2
circRNA_7387|Chr6:133775080_133791177_+	0	0	232.268	0	146.181	183.941	1.02573	3.30811e-17	Up
circRNA_6330|Chr5:47986680_47997290_+	120.852	120.708	116.134	181.477	125.298	204.379	1.03355	4.41555e-26	Up	Mdn1
circRNA_0856|Chr1:259396273_259437470_-	0	40.236	73.9034	90.7386	41.7661	30.6569	1.03402	2.39e-09	Up	Sorbs1
circRNA_6800|Chr5:160042151_160043135_-	30.2131	20.118	0	30.2462	41.7661	0	1.03531	7.21263e-05	Up	Spen
circRNA_7846|Chr7:123685068_123715127_-	0	50.295	21.1153	30.2462	20.883	51.0948	1.03604	2.22439e-06	Up	Tcf20
circRNA_0902|Chr1:265646932_265653628_-	40.2842	30.177	0	80.6566	0	20.4379	1.03932	2.38338e-06	Up	C1H10orf76
circRNA_4365|Chr2:74585593_74629747_+	20.1421	30.177	0	0	31.3246	40.8758	1.03941	6.68378e-05	Up	Cdh18
circRNA_3477|Chr17:70309152_70310609_-	110.781	40.236	42.2305	90.7386	135.74	51.0948	1.04093	4.94102e-15	Up	Gdi2
circRNA_0673|Chr1:209792071_209795897_+	50.3552	0	0	0	41.7661	30.6569	1.04282	6.22455e-05	Up	Glrx3
circRNA_2249|Chr13:93855970_93860744_-	0	0	42.2305	40.3283	0	20.4379	1.0435	0.00024285	Up	Wdr64
circRNA_2696|Chr14:114211803_114221178_-	0	0	42.2305	30.2462	0	30.6569	1.04674	0.00023035	Up	Eml6
circRNA_8474|Chr8:123340909_123344508_-	50.3552	20.118	0	40.3283	31.3246	30.6569	1.05631	1.51272e-06	Up	Stt3b
circRNA_8323|Chr8:90470886_90483077_-	30.2131	40.236	21.1153	40.3283	31.3246	61.3137	1.05672	4.13866e-08	Up	Phip
circRNA_1026|Chr10:10602627_10604027_-	30.2131	40.236	0	40.3283	31.3246	30.6569	1.0568	1.49891e-06	Up	Sec14l5
circRNA_5103|Chr3:12860437_12892860_-	100.71	30.177	31.6729	20.1641	93.9737	122.627	1.061	2.07802e-13	Up	Mvb12b
circRNA_7706|Chr7:76837537_76845975_-	1007.1	834.897	0	897.304	939.737	848.173	1.06228	9.85863e-136	Up	Ubr5
circRNA_7107|Chr6:72418120_72421935_-	50.3552	30.177	52.7882	80.6566	73.0906	40.8758	1.0643	2.47505e-11	Up	Strn3
circRNA_8547|Chr9:11194239_11219449_-	80.5683	90.531	31.6729	110.903	114.857	71.5327	1.07053	1.13641e-16	Up	Uxs1
circRNA_4039|Chr19:37135068_37156898_+	40.2842	30.177	21.1153	0	73.0906	61.3137	1.07205	2.4114e-08	Up	Cbfb
circRNA_7779|Chr7:98849305_98853891_-	30.2131	50.295	31.6729	20.1641	73.0906	71.5327	1.07329	6.24709e-10	Up	Mtss1
circRNA_0527|Chr1:175252582_175284224_-	0	20.118	42.2305	50.4104	20.883	20.4379	1.07557	3.80642e-06	Up	Sbf2
circRNA_8857|Chr9:112005677_112008516_-	80.5683	20.118	52.7882	30.2462	73.0906	122.627	1.07661	3.86903e-13	Up	Pja2
circRNA_4809|Chr2:244330121_244370977_-	0	30.177	95.0187	70.5745	93.9737	20.4379	1.08175	4.27708e-11	Up	Rap1gds1
circRNA_7012|Chr6:28048712_28051704_+	0	20.118	21.1153	20.1641	0	40.8758	1.08446	0.000147476	Up	Dtnb
circRNA_5783|Chr4:31220330_31320090_+	40.2842	80.472	52.7882	50.4104	104.415	102.19	1.08506	6.57688e-15	Up	Slc25a13
circRNA_2504|Chr14:44036919_44051943_-	20.1421	0	21.1153	40.3283	20.883	0	1.08766	0.000139127	Up	N4bp2
circRNA_0707|Chr1:220032746_220034697_-	0	20.118	21.1153	40.3283	20.883	0	1.0885	0.000137786	Up
circRNA_3948|Chr19:19881335_19893754_-	20.1421	0	21.1153	0	0	61.3137	1.09007	0.000133584	Up	Heatr3
circRNA_8687|Chr9:62291942_62311800_+	0	20.118	21.1153	0	0	61.3137	1.09091	0.000132294	Up	Plcl1
circRNA_0333|Chr1:122605161_122613766_-	30.2131	0	31.6729	30.2462	31.3246	30.6569	1.0941	2.61589e-06	Up
circRNA_2258|Chr13:95120752_95128782_-	0	40.236	42.2305	30.2462	52.2076	40.8758	1.09915	4.92061e-08	Up	Akt3
circRNA_7333|Chr6:124625936_124677509_-	0	40.236	21.1153	60.4924	31.3246	0	1.10018	2.48319e-06	Up	Rps6ka5
circRNA_4166|Chr2:4961753_4991265_+	60.4262	50.295	73.9034	70.5745	104.415	102.19	1.10474	2.19252e-16	Up	Fam172a
circRNA_8022|Chr8:33572918_33597389_-	30.2131	30.177	21.1153	50.4104	41.7661	30.6569	1.11025	4.07543e-08	Up	Fli1
circRNA_5549|Chr3:148837814_148862118_+	40.2842	0	21.1153	40.3283	52.2076	0	1.1103	1.90701e-06	Up	Asxl1
circRNA_2872|Chr15:49142976_49143650_+	0	40.236	0	40.3283	0	20.4379	1.1133	0.000109698	Up	Scara5
circRNA_5705|Chr4:10124291_10138522_+	40.2842	20.118	21.1153	20.1641	41.7661	61.3137	1.11485	3.48579e-08	Up	Fbxl13
circRNA_3239|Chr16:83050847_83058847_-	0	40.236	0	30.2462	0	30.6569	1.11654	0.000103799	Up	Arhgef7
circRNA_4630|Chr2:188269009_188301124_+	20.1421	0	21.1153	0	62.6491	0	1.12116	7.81831e-05	Up	Ash1l
circRNA_3817|Chr18:65825830_65841509_+	20.1421	40.236	0	60.4924	31.3246	0	1.12325	1.67558e-06	Up	Mbd2
circRNA_4379|Chr2:86868285_86964272_+	80.5683	30.177	84.461	90.7386	93.9737	112.408	1.12456	6.44949e-18	Up	LOC108349973
circRNA_2000|Chr12:50197281_50202120_+	40.2842	40.236	0	30.2462	20.883	71.5327	1.12578	2.93141e-08	Up	Sez6l
circRNA_5825|Chr4:58093735_58109685_-	30.2131	30.177	0	40.3283	31.3246	20.4379	1.12726	1.50951e-06	Up	Copg2
circRNA_5022|Chr20:54203369_54219701_-	50.3552	90.531	0	40.3283	52.2076	122.627	1.12942	1.78297e-13	Up	Grik2
circRNA_0378|Chr1:131552706_131577776_+	0	30.177	63.3458	60.4924	41.7661	40.8758	1.13249	1.7527e-09	Up
circRNA_6318|Chr5:36043415_36046665_+	20.1421	20.118	0	20.1641	41.7661	0	1.13981	6.90267e-05	Up	Coq3
circRNA_7782|Chr7:102723273_102724348_+	0	20.118	52.7882	30.2462	31.3246	51.0948	1.14645	6.93281e-08	Up
circRNA_7492|Chr7:18533478_18535599_-	30.2131	40.236	21.1153	90.7386	0	51.0948	1.14985	1.31662e-09	Up	Hnrnpm
circRNA_3063|Chr16:9124152_9150149_+	0	0	52.7882	30.2462	20.883	30.6569	1.15016	4.09285e-06	Up	Vstm4
circRNA_7829|Chr7:119987740_119990759_-	0	70.413	42.2305	70.5745	83.5322	20.4379	1.15034	1.68525e-11	Up	Mfng
circRNA_1017|Chr10:6991635_6992636_+	0	70.413	42.2305	50.4104	73.0906	51.0948	1.15077	1.6512e-11	Up	Usp7
circRNA_3376|Chr17:27592203_27602936_-	40.2842	30.177	21.1153	60.4924	31.3246	51.0948	1.16059	8.58031e-10	Up	Rreb1
circRNA_2445|Chr14:28659308_28660108_-	80.5683	0	63.3458	70.5745	62.6491	91.9706	1.16448	1.15695e-14	Up	Adgrl3
circRNA_3867|Chr18:75203861_75207308_-	20.1421	0	31.6729	40.3283	0	40.8758	1.1667	3.43593e-06	Up	Setbp1
circRNA_0855|Chr1:259396273_259421082_-	40.2842	0	31.6729	30.2462	41.7661	40.8758	1.1682	4.25439e-08	Up	Sorbs1
circRNA_2173|Chr13:76979427_77004245_+	30.2131	30.177	63.3458	70.5745	62.6491	61.3137	1.1713	5.62348e-13	Up	Rfwd2
circRNA_1496|Chr10:94307816_94320863_+	0	40.236	31.6729	30.2462	52.2076	30.6569	1.17201	3.80653e-08	Up	Map3k3
circRNA_4207|Chr2:23877129_23885140_-	0	20.118	31.6729	50.4104	31.3246	0	1.17677	2.73149e-06	Up	Scamp1
circRNA_1306|Chr10:66770890_66783965_+	0	20.118	31.6729	20.1641	20.883	40.8758	1.18008	2.52673e-06	Up	Nf1
circRNA_7388|Chr6:133775080_133795645_+	352.486	120.708	116.134	191.559	229.713	510.948	1.18011	8.22278e-57	Up
circRNA_4755|Chr2:224794357_224803455_-	0	90.531	306.171	201.641	334.129	91.9706	1.18063	7.62933e-39	Up	Tmem56
circRNA_6870|Chr6:904491_907083_+	40.2842	50.295	31.6729	40.3283	114.857	40.8758	1.19996	1.60875e-13	Up	Crim1
circRNA_9017|ChrX:71119280_71121063_-	0	70.413	63.3458	100.821	62.6491	51.0948	1.20029	1.16377e-14	Up	Snx12
circRNA_5139|Chr3:21875093_21904269_-	30.2131	40.236	0	20.1641	41.7661	51.0948	1.2005	2.10143e-08	Up	Strbp
circRNA_2781|Chr15:25940304_25945651_+	0	0	31.6729	20.1641	0	30.6569	1.20069	0.000171462	Up	Ap5m1
circRNA_6645|Chr5:136420692_136420969_+	0	0	31.6729	20.1641	0	30.6569	1.20069	0.000171462	Up	Eri3
circRNA_0242|Chr1:89576859_89577371_-	0	0	31.6729	30.2462	20.883	0	1.20941	0.000150186	Up	Gramd1a
circRNA_2794|Chr15:34395391_34397535_-	0	0	31.6729	30.2462	20.883	0	1.20941	0.000150186	Up	Rabggta
circRNA_8376|Chr8:104128475_104168030_+	0	0	31.6729	30.2462	20.883	0	1.20941	0.000150186	Up	Tfdp2
circRNA_0534|Chr1:177521072_177569872_+	0	30.177	21.1153	0	52.2076	30.6569	1.21053	1.36894e-06	Up	Tead1
circRNA_1296|Chr10:65065614_65066693_-	30.2131	50.295	21.1153	20.1641	62.6491	81.7516	1.21394	9.01687e-12	Up	Myo18a
circRNA_0360|Chr1:127025462_127025957_+	50.3552	40.236	73.9034	90.7386	114.857	61.3137	1.21682	3.19919e-18	Up	Chsy1
circRNA_9024|ChrX:75174388_75174831_-	50.3552	60.354	105.576	80.6566	219.272	51.0948	1.21714	1.78162e-23	Up	Abcb7
circRNA_3584|Chr18:2005294_2032491_+	50.3552	0	0	30.2462	20.883	30.6569	1.21823	1.42102e-06	Up	Mib1
circRNA_5895|Chr4:66195236_66200637_+	30.2131	20.118	0	30.2462	20.883	30.6569	1.21892	1.40575e-06	Up	Ubn2
circRNA_0087|Chr1:27936932_27941577_+	0	0	31.6729	20.1641	31.3246	0	1.21952	0.000128591	Up	LOC102551716
circRNA_1499|Chr10:94615617_94617077_-	0	0	31.6729	20.1641	31.3246	0	1.21952	0.000128591	Up	Ern1
circRNA_7334|Chr6:124625936_124680274_-	0	0	63.3458	20.1641	52.2076	30.6569	1.22024	5.98472e-08	Up	Rps6ka5
circRNA_1388|Chr10:73759988_73764510_-	0	0	31.6729	0	20.883	30.6569	1.22095	0.000125771	Up	Med13
circRNA_5285|Chr3:60610877_60628573_-	0	0	31.6729	0	20.883	30.6569	1.22095	0.000125771	Up	Chn1
circRNA_5395|Chr3:104980955_105017214_+	0	0	31.6729	0	20.883	30.6569	1.22095	0.000125771	Up	Fmn1
circRNA_5490|Chr3:123819852_123833222_+	30.2131	0	21.1153	0	83.5322	0	1.22109	1.04876e-06	Up	Pank2
circRNA_8546|Chr9:11187797_11219449_-	30.2131	30.177	21.1153	40.3283	20.883	71.5327	1.22219	7.31124e-10	Up	Uxs1
circRNA_0503|Chr1:167260358_167276543_-	0	0	31.6729	0	31.3246	20.4379	1.22717	0.000114191	Up	Nup98
circRNA_2095|Chr13:49210804_49211192_+	0	0	31.6729	0	31.3246	20.4379	1.22717	0.000114191	Up	Dstyk
circRNA_4118|Chr19:56720223_56721427_-	20.1421	30.177	0	20.1641	41.7661	20.4379	1.22949	1.09147e-06	Up	Nup133
circRNA_1367|Chr10:72203091_72212546_+	50.3552	0	0	30.2462	52.2076	0	1.22996	1.06964e-06	Up	Myo19
circRNA_2397|Chr14:10786399_10787114_+	20.1421	0	42.2305	30.2462	20.883	51.0948	1.23126	5.43593e-08	Up	Lin54
circRNA_8216|Chr8:72065616_72067595_+	30.2131	40.236	42.2305	60.4924	73.0906	51.0948	1.2313	2.71895e-13	Up	Herc1
circRNA_3852|Chr18:72571325_72597936_+	0	20.118	42.2305	60.4924	41.7661	0	1.23231	5.29911e-08	Up	Smad2
circRNA_6873|Chr6:1613963_1614878_-	20.1421	50.295	73.9034	70.5745	125.298	40.8758	1.23239	1.23163e-16	Up	Prkd3
circRNA_5520|Chr3:136874645_136896550_-	0	60.354	21.1153	30.2462	62.6491	40.8758	1.23395	4.67116e-10	Up	Kif16b
circRNA_5486|Chr3:123285078_123304722_-	40.2842	0	52.7882	40.3283	41.7661	71.5327	1.24152	1.96826e-11	Up	RGD1565616
circRNA_0972|Chr1:281834156_281857037_-	0	80.472	73.9034	100.821	41.7661	112.408	1.24254	5.2044e-18	Up	Cacul1
circRNA_7634|Chr7:62899716_62931338_-	0	30.177	31.6729	30.2462	20.883	51.0948	1.2434	4.28958e-08	Up	Msrb3
circRNA_1928|Chr12:29985632_29988732_-	0	40.236	21.1153	50.4104	0	51.0948	1.2449	4.64614e-08	Up	Rabgef1
circRNA_8781|Chr9:86083543_86087176_-	20.1421	20.118	21.1153	50.4104	20.883	30.6569	1.25065	3.88236e-08	Up	Cul3
circRNA_0788|Chr1:246648294_246649407_-	40.2842	0	21.1153	40.3283	20.883	40.8758	1.25202	3.70161e-08	Up	NEWGENE_1565505
circRNA_5666|Chr4:3972586_3976284_+	20.1421	40.236	31.6729	70.5745	41.7661	40.8758	1.25358	1.47512e-11	Up	Paxip1
circRNA_3261|Chr17:1395222_1416266_+	20.1421	30.177	42.2305	20.1641	73.0906	61.3137	1.25846	1.04112e-11	Up	Ercc6l2
circRNA_0551|Chr1:185261106_185267832_+	30.2131	50.295	42.2305	40.3283	93.9737	71.5327	1.26441	3.3506e-15	Up	Pik3c2a
circRNA_4178|Chr2:11787460_11795180_-	30.2131	0	0	30.2462	0	20.4379	1.26487	9.24738e-05	Up	Mef2c
circRNA_0939|Chr1:274700623_274701534_+	30.2131	0	0	20.1641	0	30.6569	1.26876	8.70159e-05	Up	Shoc2
circRNA_4067|Chr19:43055209_43066842_+	0	30.177	0	20.1641	0	30.6569	1.27049	8.5524e-05	Up	Glg1
circRNA_1290|Chr10:63908528_63915032_+	0	30.177	0	30.2462	20.883	0	1.27921	7.45337e-05	Up	Ywhae
circRNA_8180|Chr8:69105017_69107012_-	20.1421	20.118	73.9034	70.5745	52.2076	71.5327	1.28581	8.89333e-15	Up	Zwilch
circRNA_8324|Chr8:90958620_90962468_-	30.2131	30.177	0	20.1641	41.7661	40.8758	1.28605	1.69387e-08	Up	Lca5
circRNA_3482|Chr17:75295083_75352500_+	211.492	221.298	253.383	453.693	459.427	255.474	1.28664	8.44789e-81	Up	Celf2
circRNA_5415|Chr3:112471147_112473521_+	30.2131	0	0	20.1641	31.3246	0	1.28759	6.45663e-05	Up	Stard9
circRNA_3580|Chr18:1803205_1821146_-	0	0	42.2305	30.2462	41.7661	0	1.28847	2.27074e-06	Up	Esco1
circRNA_2590|Chr14:82260834_82265660_+	0	30.177	0	20.1641	31.3246	0	1.28932	6.34424e-05	Up	Letm1
circRNA_0579|Chr1:192952650_192953216_+	0	30.177	0	0	20.883	30.6569	1.29075	6.19993e-05	Up	Rbbp6
circRNA_5821|Chr4:57539277_57561542_-	90.6394	0	0	0	73.0906	81.7516	1.2911	3.8148e-12	Up	Ube2h
circRNA_8499|Chr8:129617811_129627374_+	40.2842	50.295	0	30.2462	93.9737	30.6569	1.29238	3.65303e-12	Up	Ctnnb1
circRNA_8522|Chr9:2205172_2210996_+	40.2842	30.177	31.6729	30.2462	62.6491	81.7516	1.29249	1.57305e-13	Up	Satb1
circRNA_7201|Chr6:94473641_94476927_+	30.2131	0	0	0	31.3246	20.4379	1.29524	5.70867e-05	Up	Ppm1a
circRNA_3965|Chr19:22177001_22179584_-	0	0	42.2305	0	41.7661	30.6569	1.29667	1.89255e-06	Up	Phkb
circRNA_3615|Chr18:8197399_8207099_-	0	30.177	0	0	31.3246	20.4379	1.29697	5.60869e-05	Up	Cdh2
circRNA_4750|Chr2:223292199_223304322_-	0	30.177	0	0	31.3246	20.4379	1.29697	5.60869e-05	Up	Ptbp2
circRNA_5782|Chr4:31220330_31319352_+	0	20.118	63.3458	40.3283	62.6491	40.8758	1.30389	1.53857e-11	Up	Slc25a13
circRNA_7188|Chr6:91933750_91961861_-	70.4973	0	42.2305	30.2462	62.6491	102.19	1.30977	3.23452e-15	Up	Sos2
circRNA_1857|Chr12:9061581_9062262_+	30.2131	50.295	116.134	80.6566	198.389	61.3137	1.31	2.16976e-25	Up	Flt1
circRNA_3500|Chr17:76260636_76265943_-	0	20.118	21.1153	30.2462	20.883	20.4379	1.314	1.70784e-06	Up	Upf2
circRNA_2477|Chr14:39748143_39755962_+	20.1421	0	21.1153	20.1641	20.883	30.6569	1.31592	1.62512e-06	Up	Gabra2
circRNA_5596|Chr3:157039863_157040380_-	0	20.118	21.1153	20.1641	31.3246	20.4379	1.32123	1.45302e-06	Up	Chd6
circRNA_0820|Chr1:254700270_254708288_+	0	20.118	21.1153	0	31.3246	40.8758	1.32671	1.28427e-06	Up	Rpp30
circRNA_4812|Chr2:247883196_247894081_-	20.1421	0	21.1153	20.1641	52.2076	0	1.32929	1.20285e-06	Up	Pdlim5
circRNA_0965|Chr1:278698312_278773472_+	30.2131	30.177	21.1153	60.4924	52.2076	30.6569	1.33316	7.44387e-12	Up	Atrnl1
circRNA_0589|Chr1:194892470_194917768_-	0	20.118	31.6729	20.1641	0	71.5327	1.34269	3.64119e-08	Up
circRNA_8584|Chr9:21359002_21381023_+	20.1421	20.118	0	0	0	71.5327	1.34777	1.06959e-06	Up
circRNA_4129|Chr19:58681045_58688932_-	0	30.177	21.1153	50.4104	0	40.8758	1.35017	3.4183e-08	Up	Pcnx2
circRNA_1899|Chr12:24285582_24285875_+	40.2842	0	0	20.1641	20.883	30.6569	1.35036	1.00115e-06	Up	Hip1
circRNA_5573|Chr3:152370838_152373419_+	40.2842	0	0	20.1641	20.883	30.6569	1.35036	1.00115e-06	Up	Phf20
circRNA_1227|Chr10:55283300_55305080_+	0	40.236	0	20.1641	20.883	30.6569	1.35208	9.77082e-07	Up	Myh10
circRNA_5405|Chr3:111513948_111523935_+	0	20.118	31.6729	20.1641	31.3246	40.8758	1.35315	2.69098e-08	Up	Rtf1
circRNA_2651|Chr14:106930792_106963107_-	20.1421	20.118	0	30.2462	41.7661	0	1.35741	8.58851e-07	Up	Ehbp1
circRNA_5872|Chr4:65585304_65613754_+	0	20.118	31.6729	0	41.7661	51.0948	1.36089	2.14713e-08	Up
circRNA_1088|Chr10:23952813_23969136_+	0	30.177	21.1153	40.3283	31.3246	20.4379	1.36283	2.37059e-08	Up	Ebf1
circRNA_0489|Chr1:164931730_164947123_-	60.4262	80.472	105.576	80.6566	208.83	153.284	1.36364	1.70095e-34	Up	Rnf169
circRNA_4144|Chr2:2857571_2865574_-	20.1421	0	31.6729	0	73.0906	20.4379	1.37055	1.60215e-08	Up	Arsk
circRNA_0901|Chr1:265605456_265653628_-	50.3552	40.236	0	40.3283	73.0906	51.0948	1.37928	5.06076e-14	Up	C1H10orf76
circRNA_2691|Chr14:113954511_113958155_+	30.2131	0	21.1153	0	62.6491	30.6569	1.38073	1.38363e-08	Up	Mtif2
circRNA_4483|Chr2:128562842_128636642_-	40.2842	70.413	73.9034	100.821	104.415	132.846	1.39148	1.62538e-27	Up	Sclt1
circRNA_4645|Chr2:188348239_188364907_+	20.1421	20.118	21.1153	30.2462	41.7661	40.8758	1.39768	2.96156e-10	Up	Ash1l
circRNA_7654|Chr7:64959567_64961215_-	70.4973	0	63.3458	50.4104	83.5322	112.408	1.39869	1.23521e-20	Up	Irak3
circRNA_7568|Chr7:35041630_35048464_+	0	40.236	21.1153	40.3283	52.2076	20.4379	1.39934	2.8113e-10	Up	Fgd6
circRNA_3138|Chr16:46731407_46756714_+	20.1421	40.236	0	30.2462	31.3246	51.0948	1.41846	1.95028e-10	Up	Tenm3
circRNA_1828|Chr12:628708_632694_-	20.1421	30.177	21.1153	40.3283	52.2076	40.8758	1.41971	4.17364e-12	Up	N4bp2l2
circRNA_5653|Chr3:177390074_177433646_+	60.4262	0	0	0	31.3246	81.7516	1.42256	1.65148e-10	Up	LOC102547956
circRNA_5725|Chr4:13456793_13470497_+	40.2842	20.118	0	50.4104	62.6491	0	1.42292	1.64337e-10	Up	Gnai1
circRNA_1879|Chr12:13717791_13718009_-	40.2842	20.118	21.1153	30.2462	73.0906	51.0948	1.4403	4.75254e-14	Up	Actb
circRNA_1515|Chr10:96264760_96266403_-	0	60.354	31.6729	30.2462	104.415	40.8758	1.45016	6.55716e-16	Up	Prkca
circRNA_4425|Chr2:113744312_113745181_+	0	0	52.7882	60.4924	0	40.8758	1.45983	6.85897e-10	Up	Pld1
circRNA_1455|Chr10:88959731_88960323_+	0	0	21.1153	20.1641	0	20.4379	1.46178	9.29879e-05	Up	Atp6v0a1
circRNA_1812|Chr11:89328437_89332868_-	0	0	21.1153	20.1641	0	20.4379	1.46178	9.29879e-05	Up	Prkdc
circRNA_1855|Chr12:8349428_8356308_-	0	0	21.1153	20.1641	0	20.4379	1.46178	9.29879e-05	Up	Mtus2
circRNA_2087|Chr13:44907813_44937796_+	0	0	31.6729	20.1641	0	40.8758	1.46502	1.58746e-06	Up	R3hdm1
circRNA_7532|Chr7:29603869_29701551_-	0	0	31.6729	20.1641	0	40.8758	1.46502	1.58746e-06	Up	Ano4
circRNA_3382|Chr17:29730437_29757605_-	80.5683	0	31.6729	50.4104	114.857	51.0948	1.46536	1.5784e-19	Up	Cdyl
circRNA_4282|Chr2:37974029_38014366_-	0	0	73.9034	90.7386	52.2076	0	1.47027	1.76726e-13	Up	Ipo11
circRNA_4754|Chr2:224794357_224803008_-	20.1421	60.354	63.3458	60.4924	167.064	51.0948	1.47249	7.36465e-25	Up	Tmem56
circRNA_2494|Chr14:43400193_43461320_+	0	0	31.6729	30.2462	31.3246	0	1.47751	1.22644e-06	Up	Apbb2
circRNA_0185|Chr1:65163812_65166133_-	0	0	21.1153	20.1641	20.883	0	1.47751	7.46249e-05	Up
circRNA_3937|Chr19:17320280_17323330_-	0	0	21.1153	20.1641	20.883	0	1.47751	7.46249e-05	Up	Rbl2
circRNA_4347|Chr2:62191897_62194653_+	0	0	21.1153	20.1641	20.883	0	1.47751	7.46249e-05	Up	Zfr
circRNA_7484|Chr7:12428610_12429783_-	0	0	21.1153	20.1641	20.883	0	1.47751	7.46249e-05	Up	Atp5d
circRNA_8897|Chr9:119750465_119765191_-	0	0	42.2305	0	20.883	61.3137	1.47931	2.018e-08	Up	Smchd1
circRNA_4598|Chr2:185599195_185612494_+	0	0	31.6729	0	20.883	40.8758	1.48191	1.11894e-06	Up	Lrba
circRNA_7098|Chr6:64252023_64256972_+	0	0	31.6729	0	20.883	40.8758	1.48191	1.11894e-06	Up	Pnpla8
circRNA_7045|Chr6:38745004_38762910_+	0	0	52.7882	20.1641	62.6491	20.4379	1.48639	2.78149e-10	Up	Nbas
circRNA_0611|Chr1:197526940_197549861_-	0	0	21.1153	0	20.883	20.4379	1.4871	6.51386e-05	Up	Xpo6
circRNA_2092|Chr13:48127267_48128384_-	0	0	21.1153	0	20.883	20.4379	1.4871	6.51386e-05	Up	Srgap2
circRNA_2096|Chr13:49353409_49358936_-	0	0	21.1153	0	20.883	20.4379	1.4871	6.51386e-05	Up	Nfasc
circRNA_3021|Chr16:2565991_2581762_-	0	0	21.1153	0	20.883	20.4379	1.4871	6.51386e-05	Up	Appl1
circRNA_5757|Chr4:27509136_27512861_+	0	0	21.1153	0	20.883	20.4379	1.4871	6.51386e-05	Up	Ankib1
circRNA_6630|Chr5:129601063_129647021_+	0	0	21.1153	0	20.883	20.4379	1.4871	6.51386e-05	Up	Faf1
circRNA_8940|ChrX:13262427_13279026_-	0	0	21.1153	0	20.883	20.4379	1.4871	6.51386e-05	Up	Tspan7
circRNA_8992|ChrX:53416067_53421284_+	0	0	42.2305	0	52.2076	30.6569	1.49098	1.46025e-08	Up	Dmd
circRNA_2330|Chr13:110049191_110052621_-	20.1421	0	42.2305	40.3283	31.3246	51.0948	1.49522	4.81477e-12	Up	Ppp2r5a
circRNA_2408|Chr14:14174786_14192047_-	0	20.118	31.6729	40.3283	20.883	40.8758	1.49754	2.79563e-10	Up	Bmp2k
circRNA_1975|Chr12:43576497_43576734_-	140.995	70.413	73.9034	221.806	167.064	173.722	1.49807	1.08796e-49	Up	Med13l
circRNA_2894|Chr15:55151603_55154467_-	20.1421	0	31.6729	50.4104	31.3246	20.4379	1.49808	2.71843e-10	Up	Rb1
circRNA_1827|Chr12:589609_632694_-	30.2131	0	42.2305	30.2462	20.883	91.9706	1.5006	7.32762e-14	Up	N4bp2l2
circRNA_8941|ChrX:13262438_13279026_-	30.2131	0	31.6729	20.1641	0	102.19	1.50189	4.43506e-12	Up	Tspan7
circRNA_2551|Chr14:79281829_79296044_+	0	20.118	21.1153	40.3283	20.883	20.4379	1.50414	1.50327e-08	Up	LOC680039
circRNA_7998|Chr8:25620092_25629202_-	20.1421	0	21.1153	30.2462	20.883	30.6569	1.50572	1.42533e-08	Up	Dpy19l1
circRNA_5903|Chr4:66463926_66473208_-	0	20.118	21.1153	20.1641	31.3246	30.6569	1.51289	1.17902e-08	Up	Hipk2
circRNA_1976|Chr12:44087177_44106499_+	20.1421	0	21.1153	0	20.883	61.3137	1.51294	1.16571e-08	Up	Fbxw8
circRNA_8163|Chr8:64724416_64763815_+	20.1421	20.118	31.6729	30.2462	52.2076	61.3137	1.51753	3.97962e-14	Up	Myo9a
circRNA_1573|Chr10:110680099_110690679_+	40.2842	0	31.6729	20.1641	52.2076	71.5327	1.51842	3.77477e-14	Up	Tbcd
circRNA_7082|Chr6:55965567_56036516_+	0	40.236	21.1153	40.3283	31.3246	51.0948	1.51904	2.70799e-12	Up	Ispd
circRNA_2652|Chr14:106994181_107008241_-	0	20.118	21.1153	0	52.2076	30.6569	1.52546	8.27996e-09	Up	Ehbp1
circRNA_3554|Chr17:85036937_85064621_-	20.1421	20.118	0	60.4924	0	20.4379	1.52584	1.22608e-08	Up	Dnajc1
circRNA_2294|Chr13:101274882_101280792_+	30.2131	0	0	40.3283	0	20.4379	1.52661	7.91417e-07	Up	Susd4
circRNA_3966|Chr19:22283824_22304538_+	20.1421	0	0	20.1641	0	20.4379	1.52985	5.29457e-05	Up	Itfg1
circRNA_4669|Chr2:195775825_195795666_-	20.1421	0	0	20.1641	0	20.4379	1.52985	5.29457e-05	Up	Snx27
circRNA_5463|Chr3:119394452_119398084_-	20.1421	0	0	20.1641	0	20.4379	1.52985	5.29457e-05	Up	Sppl2a
circRNA_6593|Chr5:128294186_128294331_-	20.1421	0	0	20.1641	0	20.4379	1.52985	5.29457e-05	Up	Zfyve9
circRNA_6722|Chr5:146484208_146526210_+	20.1421	0	0	20.1641	0	20.4379	1.52985	5.29457e-05	Up	Csmd2
circRNA_7244|Chr6:106066868_106111070_+	20.1421	0	0	20.1641	0	20.4379	1.52985	5.29457e-05	Up	Sipa1l1
circRNA_7611|Chr7:58367935_58371220_+	20.1421	0	0	20.1641	0	20.4379	1.52985	5.29457e-05	Up	Zfc3h1
circRNA_8067|Chr8:50264432_50269847_-	20.1421	0	0	20.1641	0	20.4379	1.52985	5.29457e-05	Up	Pafah1b2
circRNA_8751|Chr9:73378062_73399557_+	0	30.177	0	30.2462	0	30.6569	1.53158	7.23834e-07	Up	Map2
circRNA_2038|Chr13:25672724_25691066_+	0	20.118	0	20.1641	0	20.4379	1.53158	5.21943e-05	Up	RGD1307235
circRNA_2399|Chr14:10792005_10800254_+	0	20.118	0	20.1641	0	20.4379	1.53158	5.21943e-05	Up	Lin54
circRNA_3904|Chr18:83542806_83556790_+	0	20.118	0	20.1641	0	20.4379	1.53158	5.21943e-05	Up	Neto1
circRNA_6905|Chr6:8257474_8261060_+	0	20.118	0	20.1641	0	20.4379	1.53158	5.21943e-05	Up	Ppm1b
circRNA_2676|Chr14:113271542_113314869_+	553.907	442.596	644.015	998.125	1858.59	470.072	1.53849	1.27707e-296	Up	Efemp1
circRNA_7868|Chr7:129696842_129708614_-	30.2131	30.177	0	30.2462	31.3246	61.3137	1.54343	1.45893e-12	Up	Brd1
circRNA_0199|Chr1:73860063_73867801_+	30.2131	0	0	20.1641	20.883	20.4379	1.54357	5.52699e-07	Up	Lair1
circRNA_7594|Chr7:51410270_51416139_-	30.2131	0	0	20.1641	20.883	20.4379	1.54357	5.52699e-07	Up	Ppp1r12a
circRNA_6845|Chr5:168944838_168947498_-	30.2131	80.472	0	80.6566	83.5322	61.3137	1.5452	8.21048e-22	Up	Camta1
circRNA_6740|Chr5:148790779_148836445_+	20.1421	40.236	0	20.1641	31.3246	71.5327	1.54533	1.35433e-12	Up	Pum1
circRNA_4760|Chr2:226925637_226926225_+	30.2131	0	0	30.2462	31.3246	0	1.54558	5.29464e-07	Up	Pde5a
circRNA_5365|Chr3:94360855_94363073_-	30.2131	0	0	30.2462	31.3246	0	1.54558	5.29464e-07	Up	Hipk3
circRNA_0685|Chr1:215905137_215914784_-	20.1421	0	0	20.1641	20.883	0	1.54558	4.22276e-05	Up
circRNA_4561|Chr2:166405040_166411788_+	20.1421	0	0	20.1641	20.883	0	1.54558	4.22276e-05	Up	Nmd3
circRNA_6640|Chr5:135375143_135378326_+	20.1421	0	0	20.1641	20.883	0	1.54558	4.22276e-05	Up	Ipp
circRNA_8072|Chr8:52127636_52153454_+	20.1421	0	0	20.1641	20.883	0	1.54558	4.22276e-05	Up	Cadm1
circRNA_3926|Chr19:12691066_12713398_-	20.1421	20.118	0	40.3283	41.7661	0	1.54645	6.88849e-09	Up	Large1
circRNA_2261|Chr13:95167819_95196402_-	0	20.118	0	20.1641	20.883	0	1.54731	4.1622e-05	Up	Akt3
circRNA_3381|Chr17:29730437_29737981_-	0	20.118	0	20.1641	20.883	0	1.54731	4.1622e-05	Up	Cdyl
circRNA_8471|Chr8:122760377_122764541_+	0	20.118	0	20.1641	20.883	0	1.54731	4.1622e-05	Up	Dync1li1
circRNA_7604|Chr7:55148730_55151796_+	30.2131	0	0	0	20.883	40.8758	1.54998	4.81779e-07	Up	Kcnc2
circRNA_8194|Chr8:70339051_70347005_+	0	30.177	0	0	20.883	40.8758	1.55171	4.71585e-07	Up	Dennd4a
circRNA_0022|Chr1:6804365_6816920_-	0	40.236	0	30.2462	52.2076	0	1.55361	5.6786e-09	Up	Utrn
circRNA_0200|Chr1:77872644_77874388_-	20.1421	0	0	0	20.883	20.4379	1.55517	3.67203e-05	Up	Gltscr1
circRNA_0773|Chr1:241731334_241732616_+	20.1421	0	0	0	20.883	20.4379	1.55517	3.67203e-05	Up	Apba1
circRNA_1335|Chr10:67965487_67982051_-	20.1421	0	0	0	20.883	20.4379	1.55517	3.67203e-05	Up	Myo1d
circRNA_7051|Chr6:43659899_43672022_+	20.1421	0	0	0	20.883	20.4379	1.55517	3.67203e-05	Up	Taf1b
circRNA_1590|Chr11:16856944_16857913_+	0	20.118	0	0	20.883	20.4379	1.5569	3.61903e-05	Up	Cxadr
circRNA_4509|Chr2:144876416_144917472_+	30.2131	0	42.2305	20.1641	62.6491	71.5327	1.60975	2.85442e-16	Up	Dclk1
circRNA_1585|Chr11:14700873_14721315_-	0	30.177	31.6729	50.4104	41.7661	40.8758	1.62366	2.15074e-14	Up	Nrip1
circRNA_4307|Chr2:49155620_49170023_-	50.3552	30.177	0	40.3283	73.0906	61.3137	1.63602	1.31183e-18	Up	Parp8
circRNA_0317|Chr1:116751337_116754636_-	70.4973	0	0	30.2462	31.3246	91.9706	1.6415	1.30378e-16	Up	LOC102551177
circRNA_0570|Chr1:189679087_189685094_+	30.2131	0	21.1153	50.4104	20.883	40.8758	1.64636	1.37939e-12	Up	Lyrm1
circRNA_8691|Chr9:65361368_65364133_-	0	30.177	21.1153	30.2462	52.2076	30.6569	1.65944	8.30295e-13	Up	Orc2
circRNA_4491|Chr2:128642780_128668115_-	30.2131	30.177	0	30.2462	62.6491	40.8758	1.6659	6.00419e-15	Up	Sclt1
circRNA_6015|Chr4:117422680_117446827_+	30.2131	20.118	0	20.1641	0	91.9706	1.67422	7.4882e-13	Up	Alms1
circRNA_5645|Chr3:175422379_175423144_-	50.3552	0	0	20.1641	31.3246	61.3137	1.6821	5.37351e-13	Up	Psma7
circRNA_3994|Chr19:31878182_31886209_+	20.1421	0	21.1153	30.2462	41.7661	20.4379	1.68254	6.4307e-11	Up	Abce1
circRNA_0830|Chr1:255685048_255764689_-	0	50.295	0	30.2462	52.2076	30.6569	1.68776	4.40267e-13	Up	Cpeb3
circRNA_7622|Chr7:59566764_59587384_-	0	0	31.6729	20.1641	0	51.0948	1.68834	8.93331e-09	Up	Cnot2
circRNA_2230|Chr13:92642895_92730574_+	50.3552	0	0	20.1641	62.6491	30.6569	1.69061	3.79338e-13	Up	Fmn2
circRNA_7745|Chr7:82362311_82368737_+	0	0	31.6729	40.3283	31.3246	0	1.69629	7.25614e-09	Up	Emc2
circRNA_7392|Chr6:133777712_133795645_+	171.208	0	0	90.7386	41.7661	255.474	1.69874	2.13118e-41	Up
circRNA_3258|Chr17:718534_739440_+	0	0	31.6729	0	31.3246	40.8758	1.70727	5.42991e-09	Up	Npepo
circRNA_2991|Chr15:109125713_109168413_+	40.2842	0	31.6729	40.3283	73.0906	51.0948	1.71151	1.13084e-18	Up	Pcca
circRNA_6282|Chr5:14305876_14314250_-	0	0	31.6729	0	41.7661	30.6569	1.71171	4.82477e-09	Up	Atp6v1h
circRNA_6260|Chr5:7830490_7872679_-	0	40.236	0	40.3283	31.3246	20.4379	1.71308	4.0028e-11	Up	Prex2
circRNA_0447|Chr1:157422218_157440238_-	0	20.118	42.2305	50.4104	31.3246	61.3137	1.71659	1.68204e-16	Up	Ankrd42
circRNA_3345|Chr17:16141478_16143144_+	20.1421	20.118	31.6729	20.1641	114.857	30.6569	1.72217	6.04584e-19	Up	Fam120a
circRNA_0386|Chr1:134843160_134848903_-	40.2842	30.177	0	50.4104	62.6491	51.0948	1.73867	5.12743e-19	Up	Chd2
circRNA_1401|Chr10:74467237_74490078_+	30.2131	0	0	30.2462	0	40.8758	1.75363	3.64964e-09	Up	Trim37
circRNA_7112|Chr6:72537858_72538290_-	30.2131	30.177	0	60.4924	41.7661	40.8758	1.7635	4.38906e-17	Up	Hectd1
circRNA_2747|Chr15:13212908_13228603_-	0	30.177	0	20.1641	31.3246	20.4379	1.77159	2.30461e-09	Up	Ptprg
circRNA_8787|Chr9:88630024_88653711_+	30.2131	30.177	0	30.2462	62.6491	51.0948	1.7721	2.77713e-17	Up	Agfg1
circRNA_9128|ChrY:562326_562757_+	30.2131	0	0	20.1641	52.2076	0	1.77877	1.85529e-09	Up	Kdm5d
circRNA_6128|Chr4:151416424_151428896_-	0	30.177	0	0	41.7661	30.6569	1.78151	1.76002e-09	Up	Adipor2
circRNA_4002|Chr19:32450974_32497560_-	0	0	21.1153	30.2462	0	20.4379	1.78176	4.77082e-07	Up	Zfp827
circRNA_8038|Chr8:45952710_45953134_-	0	0	21.1153	30.2462	0	20.4379	1.78176	4.77082e-07	Up
circRNA_0416|Chr1:144154619_144169172_+	0	0	21.1153	20.1641	0	30.6569	1.78565	4.42487e-07	Up	Sh3gl3
circRNA_1557|Chr10:109754865_109755050_+	0	0	21.1153	20.1641	0	30.6569	1.78565	4.42487e-07	Up	Arhgdia
circRNA_2254|Chr13:95003382_95013012_+	0	0	21.1153	20.1641	0	30.6569	1.78565	4.42487e-07	Up	Sdccag8
circRNA_3203|Chr16:71192886_71203611_-	0	0	21.1153	20.1641	0	30.6569	1.78565	4.42487e-07	Up	Whsc1l1
circRNA_6255|Chr5:7763385_7780390_-	0	0	21.1153	20.1641	0	30.6569	1.78565	4.42487e-07	Up	Prex2
circRNA_8032|Chr8:39455760_39551697_-	0	0	21.1153	20.1641	0	30.6569	1.78565	4.42487e-07	Up	Pknox2
circRNA_4868|Chr20:5347661_5414567_+	0	0	42.2305	60.4924	41.7661	0	1.79438	6.60826e-13	Up	LOC102546968
circRNA_5326|Chr3:80518805_80522715_+	0	0	21.1153	20.1641	31.3246	0	1.80448	3.06117e-07	Up	Ckap5
circRNA_5954|Chr4:88469731_88497978_+	0	0	21.1153	20.1641	31.3246	0	1.80448	3.06117e-07	Up	Vopp1
circRNA_6912|Chr6:9421744_9434931_-	0	0	21.1153	20.1641	31.3246	0	1.80448	3.06117e-07	Up	Srbd1
circRNA_6945|Chr6:21334766_21354603_-	0	0	21.1153	20.1641	31.3246	0	1.80448	3.06117e-07	Up	Ltbp1
circRNA_7049|Chr6:43278166_43284828_+	0	0	21.1153	20.1641	31.3246	0	1.80448	3.06117e-07	Up	Asap2
circRNA_0863|Chr1:259421033_259459540_-	0	0	21.1153	0	20.883	30.6569	1.80592	2.97566e-07	Up	Sorbs1
circRNA_5945|Chr4:85481108_85484856_+	0	0	21.1153	0	20.883	30.6569	1.80592	2.97566e-07	Up	Fam188b
circRNA_7521|Chr7:29284390_29288495_+	0	0	21.1153	0	20.883	30.6569	1.80592	2.97566e-07	Up	Arl1
circRNA_4424|Chr2:113739689_113747247_+	20.1421	30.177	0	30.2462	41.7661	51.0948	1.80925	2.17389e-15	Up	Pld1
circRNA_0023|Chr1:6804365_6824947_-	0	0	21.1153	0	31.3246	20.4379	1.81213	2.63043e-07	Up	Utrn
circRNA_0359|Chr1:126819845_126824250_+	0	0	21.1153	0	31.3246	20.4379	1.81213	2.63043e-07	Up	Pcsk6
circRNA_8669|Chr9:53915311_53926159_+	0	0	21.1153	0	31.3246	20.4379	1.81213	2.63043e-07	Up	Nab1
circRNA_7899|Chr7:137274286_137281978_+	0	20.118	21.1153	40.3283	31.3246	30.6569	1.82958	3.20362e-13	Up	Ano6
circRNA_3812|Chr18:65342733_65389384_+	20.1421	0	0	30.2462	0	20.4379	1.84983	2.38675e-07	Up	Tcf4
circRNA_5076|Chr3:8990956_9007987_+	20.1421	0	0	30.2462	0	20.4379	1.84983	2.38675e-07	Up	Ptpa
circRNA_3547|Chr17:84872804_84888911_+	0	20.118	0	30.2462	0	20.4379	1.85156	2.34533e-07	Up	Mllt10
circRNA_7767|Chr7:94500813_94520853_-	0	20.118	0	30.2462	0	20.4379	1.85156	2.34533e-07	Up	Enpp2
circRNA_7938|Chr8:443502_456940_+	20.1421	0	0	20.1641	0	30.6569	1.85373	2.21012e-07	Up	Gucy1a2
circRNA_1690|Chr11:53545477_53563559_-	0	20.118	0	20.1641	0	30.6569	1.85545	2.17167e-07	Up	Cd47
circRNA_3210|Chr16:71849834_71853546_+	0	20.118	0	20.1641	0	30.6569	1.85545	2.17167e-07	Up	Adam9
circRNA_5199|Chr3:44081023_44085862_-	0	20.118	0	20.1641	0	30.6569	1.85545	2.17167e-07	Up	Ermn
circRNA_6289|Chr5:21830878_21867924_+	0	20.118	0	20.1641	0	30.6569	1.85545	2.17167e-07	Up	Chd7
circRNA_1558|Chr10:109754888_109755050_+	0	40.236	52.7882	70.5745	93.9737	71.5327	1.86212	4.0148e-29	Up	Arhgdia
circRNA_1567|Chr10:110495072_110500097_+	0	20.118	0	30.2462	20.883	0	1.86418	1.82568e-07	Up	Foxk2
circRNA_3408|Chr17:46675533_46693522_-	0	20.118	0	30.2462	20.883	0	1.86418	1.82568e-07	Up	Elmo1
circRNA_8592|Chr9:28529457_28552133_-	40.2842	0	0	0	31.3246	71.5327	1.87087	1.20133e-13	Up	Rims1
circRNA_6056|Chr4:129695266_129701688_-	20.1421	0	0	20.1641	31.3246	0	1.87256	1.5171e-07	Up	Frmd4b
circRNA_1490|Chr10:93943749_93962757_+	20.1421	0	0	0	20.883	30.6569	1.87399	1.47384e-07	Up	Tanc2
circRNA_2437|Chr14:28448337_28465972_-	20.1421	0	0	0	20.883	30.6569	1.87399	1.47384e-07	Up	Adgrl3
circRNA_1404|Chr10:74471246_74490078_+	0	20.118	0	0	20.883	30.6569	1.87572	1.44791e-07	Up	Trim37
circRNA_2108|Chr13:53175100_53186162_-	0	20.118	0	0	20.883	30.6569	1.87572	1.44791e-07	Up	Camsap2
circRNA_5083|Chr3:10669090_10679867_-	0	20.118	0	0	20.883	30.6569	1.87572	1.44791e-07	Up	Gpr107
circRNA_8253|Chr8:78872102_78879249_+	0	20.118	0	0	20.883	30.6569	1.87572	1.44791e-07	Up	Zfp280d
circRNA_3143|Chr16:47896917_47910476_+	0	0	31.6729	50.4104	31.3246	0	1.88622	2.97398e-11	Up	Trappc11
circRNA_5932|Chr4:79954598_79956766_-	0	20.118	31.6729	0	41.7661	91.9706	1.88714	1.79084e-17	Up	Dfna5
circRNA_8478|Chr8:126307382_126317853_-	0	0	31.6729	0	52.2076	30.6569	1.90602	1.57591e-11	Up	Zcwpw2
circRNA_5429|Chr3:112896028_112899649_-	20.1421	20.118	42.2305	50.4104	146.181	20.4379	1.9141	7.37104e-28	Up	Ubr1
circRNA_8173|Chr8:67801800_67812158_-	0	60.354	21.1153	90.7386	93.9737	30.6569	1.921	8.76829e-28	Up	Pias1
circRNA_1366|Chr10:72203091_72212356_+	80.5683	0	0	151.231	62.6491	0	1.92703	1.03488e-27	Up	Myo19
circRNA_3891|Chr18:79530861_79532387_-	0	0	42.2305	40.3283	41.7661	30.6569	1.9353	1.96694e-15	Up	Zfp236
circRNA_2725|Chr15:4146307_4155191_+	0	30.177	0	40.3283	0	40.8758	1.94662	1.31296e-11	Up	Usp54
circRNA_2878|Chr15:51925689_51944899_-	0	30.177	0	30.2462	0	51.0948	1.94905	1.21427e-11	Up	Ppp3cc
circRNA_4707|Chr2:206964921_206976810_-	0	30.177	0	60.4924	20.883	0	1.94966	1.19058e-11	Up	Lrig2
circRNA_8542|Chr9:10704605_10710650_-	0	30.177	0	30.2462	20.883	30.6569	1.95692	9.4146e-12	Up	Kdm4b
circRNA_0065|Chr1:20961258_20962540_-	20.1421	0	21.1153	40.3283	31.3246	40.8758	1.96608	1.06695e-15	Up	Epb41l2
circRNA_2881|Chr15:51936366_51954838_-	0	30.177	0	0	31.3246	51.0948	1.96805	6.54932e-12	Up	Ppp3cc
circRNA_8196|Chr8:70339051_70367391_+	0	30.177	0	30.2462	52.2076	0	1.96865	6.4209e-12	Up	Dennd4a
circRNA_3123|Chr16:27532658_27536885_+	20.1421	0	21.1153	20.1641	62.6491	30.6569	1.9781	6.22915e-16	Up	Tll1
circRNA_8330|Chr8:93334030_93350656_-	725.115	0	0	665.417	668.257	674.451	1.98808	1.12407e-255	Up	Ibtk
circRNA_5013|Chr20:50659751_50687868_+	0	40.236	0	0	20.883	91.9706	2.00641	4.01518e-16	Up	Hace1
circRNA_5349|Chr3:91713775_91725977_-	0	0	21.1153	40.3283	0	20.4379	2.0435	1.51322e-09	Up	Ldlrad3
circRNA_4122|Chr19:57893810_57904495_+	0	0	21.1153	40.3283	20.883	0	2.05403	1.16359e-09	Up	Disc1
circRNA_6969|Chr6:22365537_22376735_+	0	0	21.1153	40.3283	20.883	0	2.05403	1.16359e-09	Up	Memo1
circRNA_6459|Chr5:100957656_100977901_-	0	0	21.1153	0	20.883	40.8758	2.06687	8.41521e-10	Up	Zdhhc21
circRNA_8860|Chr9:112317485_112342454_+	0	0	21.1153	0	31.3246	30.6569	2.07206	7.37454e-10	Up	Man2a1
circRNA_3352|Chr17:19160994_19225009_+	80.5683	0	0	90.7386	146.181	0	2.07463	1.94523e-33	Up	Atxn1
circRNA_5978|Chr4:99275917_99277560_-	0	20.118	21.1153	60.4924	62.6491	0	2.09695	2.20467e-18	Up	Rmnd5a
circRNA_7980|Chr8:22691351_22696807_+	0	20.118	0	30.2462	0	30.6569	2.11654	6.12488e-10	Up	Smarca4
circRNA_0672|Chr1:209710668_209711353_-	20.1421	0	0	40.3283	20.883	0	2.1221	5.19413e-10	Up	LOC100362342
circRNA_6755|Chr5:150382262_150383814_-	0	30.177	0	40.3283	20.883	30.6569	2.12463	2.58727e-14	Up	Ythdf2
circRNA_6263|Chr5:8794167_8810643_-	20.1421	20.118	0	30.2462	20.883	71.5327	2.12578	1.30677e-18	Up	Cspp1
circRNA_8747|Chr9:71965845_71982423_+	20.1421	0	0	20.1641	20.883	20.4379	2.12854	4.40574e-10	Up	Pikfyve
circRNA_5990|Chr4:100760040_100783015_-	0	20.118	0	20.1641	20.883	20.4379	2.13026	4.31678e-10	Up	Kcmf1
circRNA_3726|Chr18:37284943_37308236_-	30.2131	0	0	0	31.3246	61.3137	2.13495	1.6837e-14	Up	Ppp2r2b
circRNA_5147|Chr3:22381123_22394175_-	0	20.118	0	0	20.883	40.8758	2.13667	3.66045e-10	Up	Dennd1a
circRNA_0741|Chr1:233561451_233581182_+	0	20.118	0	0	31.3246	30.6569	2.14186	3.20059e-10	Up	Gnaq
circRNA_3088|Chr16:19734284_19735661_+	0	20.118	0	0	31.3246	30.6569	2.14186	3.20059e-10	Up	Myo9b
circRNA_6919|Chr6:10961830_10979314_+	0	20.118	0	0	41.7661	20.4379	2.14703	2.79807e-10	Up	Ttc7a
circRNA_6146|Chr4:152939743_152941737_+	0	0	31.6729	20.1641	31.3246	51.0948	2.21399	1.46718e-16	Up	Kdm5a
circRNA_6212|Chr4:181153728_181214993_+	30.2131	30.177	0	0	93.9737	102.19	2.21818	2.80105e-30	Up	LOC102555341
circRNA_4393|Chr2:94434295_94435675_+	0	0	31.6729	0	73.0906	30.6569	2.23027	7.21992e-17	Up	Zfp704
circRNA_0410|Chr1:143107055_143109260_+	0	0	21.1153	50.4104	0	20.4379	2.26496	3.40497e-12	Up	Pde8a
circRNA_5269|Chr3:56252270_56268899_+	0	0	21.1153	20.1641	0	51.0948	2.2733	2.64071e-12	Up	Ubr3
circRNA_1989|Chr12:47123718_47125556_+	0	30.177	0	50.4104	20.883	30.6569	2.27486	5.70348e-17	Up	Rnf10
circRNA_8868|Chr9:113311763_113313484_-	0	0	21.1153	20.1641	20.883	30.6569	2.28228	2.00379e-12	Up	Vapa
circRNA_5792|Chr4:38838812_38873762_-	0	0	21.1153	30.2462	41.7661	0	2.28847	1.65471e-12	Up	Thsd7a
circRNA_4969|Chr20:34646376_34647163_-	0	0	21.1153	0	41.7661	30.6569	2.29667	1.28183e-12	Up	Cep85l
circRNA_0270|Chr1:100476154_100476853_-	0	20.118	0	30.2462	0	40.8758	2.34032	1.14476e-12	Up	Josd2
circRNA_4060|Chr19:41745234_41758837_-	0	20.118	0	30.2462	20.883	20.4379	2.34932	8.65408e-13	Up	Phlpp2
circRNA_1927|Chr12:29976309_29988732_-	20.1421	0	0	20.1641	20.883	30.6569	2.35036	8.12245e-13	Up	Rabgef1
circRNA_8369|Chr8:104046438_104099806_+	0	20.118	0	20.1641	20.883	30.6569	2.35208	7.94003e-13	Up	Tfdp2
circRNA_3857|Chr18:72593000_72611211_+	0	0	31.6729	20.1641	41.7661	51.0948	2.35383	2.33605e-19	Up	Smad2
circRNA_0077|Chr1:22707360_22707595_-	20.1421	0	0	20.1641	31.3246	20.4379	2.35483	7.06084e-13	Up	Slc18b1
circRNA_8144|Chr8:64171150_64184113_-	20.1421	0	0	20.1641	31.3246	20.4379	2.35483	7.06084e-13	Up	Arih1
circRNA_4753|Chr2:224794357_224798932_-	0	20.118	0	30.2462	41.7661	0	2.35827	6.53929e-13	Up	Tmem56
circRNA_0320|Chr1:119464809_119545970_-	0	110.649	0	110.903	135.74	153.284	2.37226	7.85278e-65	Up
circRNA_4756|Chr2:224802843_224803455_-	100.71	0	0	0	365.453	20.4379	2.45649	3.88285e-65	Up	Tmem56
circRNA_3974|Chr19:25711463_25722171_+	0	0	21.1153	30.2462	31.3246	20.4379	2.476	2.97775e-15	Up	Cacna1a
circRNA_0878|Chr1:263633065_263633397_-	0	0	52.7882	30.2462	104.415	71.5327	2.48423	4.62293e-36	Up	Dnmbp
circRNA_0646|Chr1:203343400_203385990_+	0	0	0	11.7235	0	296.35	2.50741	2.00374e-95	Up	LOC100911413
circRNA_9104|ChrX:139736501_139737195_-	0	20.118	0	60.4924	0	20.4379	2.52671	2.18572e-15	Up	Gpc3
circRNA_0684|Chr1:215905137_215910920_-	20.1421	0	0	40.3283	0	40.8758	2.52985	1.87592e-15	Up
circRNA_8869|Chr9:113386175_113416653_-	0	20.118	0	40.3283	41.7661	0	2.54731	1.02702e-15	Up	Rab31
circRNA_1568|Chr10:110495072_110508344_+	0	20.118	0	20.1641	31.3246	30.6569	2.54821	9.93414e-16	Up	Foxk2
circRNA_3375|Chr17:27571479_27602936_-	0	20.118	0	20.1641	41.7661	20.4379	2.55211	8.59583e-16	Up	Rreb1
circRNA_9067|ChrX:119152559_119152714_+	181.279	100.59	158.364	1502.23	229.713	214.598	2.66309	0	Up
circRNA_4820|Chr2:256669855_256683075_+	0	30.177	0	40.3283	93.9737	0	2.67247	5.89927e-26	Up	Adgrl4
circRNA_8004|Chr8:26290097_26303578_-	20.1421	0	0	60.4924	0	30.6569	2.69653	2.7494e-18	Up	Herpud2
circRNA_8942|ChrX:13262784_13279026_-	0	40.236	0	80.6566	31.3246	71.5327	2.70784	2.52103e-35	Up	Tspan7
circRNA_7083|Chr6:55991373_56036516_+	20.1421	0	0	30.2462	41.7661	20.4379	2.71698	1.15847e-18	Up	Ispd
circRNA_0506|Chr1:169534353_169534828_-	20.1421	0	0	20.1641	52.2076	20.4379	2.72258	9.12013e-19	Up	Trim30
circRNA_6405|Chr5:75968777_75975620_-	30.2131	0	0	50.4104	41.7661	51.0948	2.76402	1.60933e-28	Up
circRNA_0555|Chr1:185306404_185307538_+	0	0	21.1153	50.4104	31.3246	20.4379	2.79317	5.1653e-21	Up	Pik3c2a
circRNA_4456|Chr2:120517204_120520196_-	0	0	84.461	30.2462	292.363	112.408	2.88323	1.29449e-86	Up	LOC100366044
circRNA_6417|Chr5:76711755_76753032_-	0	0	21.1153	40.3283	52.2076	20.4379	2.93814	3.46315e-24	Up	Ptbp3
circRNA_7398|Chr6:133781268_133791177_+	0	0	0	120.985	83.5322	0	3.19459	2.64246e-47	Up
circRNA_2512|Chr14:44440261_44456717_+	20.1421	0	0	90.7386	20.883	20.4379	3.23142	1.94548e-30	Up	Smim14
circRNA_0529|Chr1:175646900_175650721_-	20.1421	0	0	50.4104	41.7661	40.8758	3.24222	9.72166e-31	Up	rnf141
circRNA_7403|Chr6:133784834_133791177_+	0	0	0	20.1641	62.6491	132.846	3.27113	2.6098e-49	Up
circRNA_0644|Chr1:203286679_203317455_+	0	0	0	100.821	114.857	20.4379	3.40186	6.33291e-53	Up	LOC100911413
circRNA_6947|Chr6:21539861_21540152_-	0	30.177	0	50.4104	93.9737	112.408	3.6076	8.64477e-63	Up	Ltbp1
circRNA_2787|Chr15:33616829_33642831_-	20.1421	0	0	3256.51	3821.6	4271.52	3.65673	0	Up	Myh7
circRNA_7390|Chr6:133777712_133778680_+	0	0	0	70.5745	104.415	0	3.96964	7.48879e-42	Up
circRNA_1538|Chr10:104956981_104999940_+	20.1421	0	0	120.985	125.298	20.4379	4.24556	4.02976e-72	Up	RGD1561778
circRNA_0643|Chr1:203279889_203317455_+	0	20.118	0	60.4924	271.48	0	4.56302	2.40793e-92	Up	LOC100911413
circRNA_0026|Chr1:7684958_7708198_-	0	0	0	20.1641	0	20.4379	6.86199	6.17177e-13	Up	Pex3
circRNA_0125|Chr1:43797777_43806044_-	0	0	0	20.1641	0	20.4379	6.86199	6.17177e-13	Up	Cnksr3
circRNA_0289|Chr1:107253894_107320767_+	0	0	0	20.1641	0	20.4379	6.86199	6.17177e-13	Up	Gas2
circRNA_0403|Chr1:142003533_142005043_+	0	0	0	20.1641	0	20.4379	6.86199	6.17177e-13	Up	Sema4b
circRNA_0516|Chr1:174772242_174778064_+	0	0	0	20.1641	0	20.4379	6.86199	6.17177e-13	Up	Wee1
circRNA_0540|Chr1:178953396_178955232_-	0	0	0	20.1641	0	20.4379	6.86199	6.17177e-13	Up	Rras2
circRNA_0729|Chr1:222862225_222869690_+	0	0	0	20.1641	0	20.4379	6.86199	6.17177e-13	Up	Pla2g16
circRNA_1633|Chr11:34064815_34070810_+	0	0	0	20.1641	0	20.4379	6.86199	6.17177e-13	Up	Morc3
circRNA_1782|Chr11:84620884_84622939_-	0	0	0	20.1641	0	20.4379	6.86199	6.17177e-13	Up	Klhl24
circRNA_3319|Chr17:9893227_9929565_-	0	0	0	20.1641	0	20.4379	6.86199	6.17177e-13	Up	Nsd1
circRNA_3839|Chr18:71102026_71104420_+	0	0	0	20.1641	0	20.4379	6.86199	6.17177e-13	Up	Dym
circRNA_3855|Chr18:72593000_72595275_+	0	0	0	20.1641	0	20.4379	6.86199	6.17177e-13	Up	Smad2
circRNA_4085|Chr19:46045245_46075742_-	0	0	0	20.1641	0	20.4379	6.86199	6.17177e-13	Up	Adamts18
circRNA_4380|Chr2:86871886_86964272_+	0	0	0	20.1641	0	20.4379	6.86199	6.17177e-13	Up	LOC108349973
circRNA_4736|Chr2:219352904_219359862_-	0	0	0	20.1641	0	20.4379	6.86199	6.17177e-13	Up	Cdc14a
circRNA_4926|Chr20:26782635_26798155_+	0	0	0	20.1641	0	20.4379	6.86199	6.17177e-13	Up	Herc4
circRNA_5001|Chr20:46629859_46634395_-	0	0	0	20.1641	0	20.4379	6.86199	6.17177e-13	Up	Cep57l1
circRNA_5644|Chr3:173815390_173841962_+	0	0	0	20.1641	0	20.4379	6.86199	6.17177e-13	Up	Phactr3
circRNA_5683|Chr4:6628494_6634359_+	0	0	0	20.1641	0	20.4379	6.86199	6.17177e-13	Up	Prkag2
circRNA_5870|Chr4:64894605_64899587_-	0	0	0	20.1641	0	20.4379	6.86199	6.17177e-13	Up	Creb3l2
circRNA_6207|Chr4:180538392_180555715_-	0	0	0	20.1641	0	20.4379	6.86199	6.17177e-13	Up	Itpr2
circRNA_6218|Chr4:182569250_182594233_-	0	0	0	20.1641	0	20.4379	6.86199	6.17177e-13	Up	Ergic2
circRNA_6888|Chr6:3767004_3778966_-	0	0	0	20.1641	0	20.4379	6.86199	6.17177e-13	Up	Thumpd2
circRNA_8259|Chr8:79247771_79249597_+	0	0	0	20.1641	0	20.4379	6.86199	6.17177e-13	Up	Rfx7
circRNA_8616|Chr9:31755619_31767934_-	0	0	0	20.1641	0	20.4379	6.86199	6.17177e-13	Up	Adgrb3
circRNA_8715|Chr9:67134925_67158887_+	0	0	0	20.1641	0	20.4379	6.86199	6.17177e-13	Up	Cyp20a1
circRNA_1517|Chr10:96672236_96722491_+	0	0	0	20.1641	20.883	0	6.87773	4.73064e-13	Up	Cep112
circRNA_2167|Chr13:74512346_74549794_-	0	0	0	20.1641	20.883	0	6.87773	4.73064e-13	Up	Ralgps2
circRNA_2604|Chr14:84719215_84751768_-	0	0	0	20.1641	20.883	0	6.87773	4.73064e-13	Up	Mtmr3
circRNA_2653|Chr14:106994181_107008921_-	0	0	0	20.1641	20.883	0	6.87773	4.73064e-13	Up	Ehbp1
circRNA_2751|Chr15:15650971_15667775_+	0	0	0	20.1641	20.883	0	6.87773	4.73064e-13	Up	Cadps
circRNA_3637|Chr18:15323122_15325412_+	0	0	0	20.1641	20.883	0	6.87773	4.73064e-13	Up	Trappc8
circRNA_3863|Chr18:74311274_74332122_+	0	0	0	20.1641	20.883	0	6.87773	4.73064e-13	Up	Epg5
circRNA_4991|Chr20:44915140_44925198_+	0	0	0	20.1641	20.883	0	6.87773	4.73064e-13	Up	Rev3l
circRNA_5170|Chr3:29584278_29660977_-	0	0	0	20.1641	20.883	0	6.87773	4.73064e-13	Up	Gtdc1
circRNA_5344|Chr3:83227619_83270409_-	0	0	0	20.1641	20.883	0	6.87773	4.73064e-13	Up	Ttc17
circRNA_5951|Chr4:87017858_87018778_-	0	0	0	20.1641	20.883	0	6.87773	4.73064e-13	Up	Lsm5
circRNA_6062|Chr4:131439626_131453028_-	0	0	0	20.1641	20.883	0	6.87773	4.73064e-13	Up	Foxp1
circRNA_6617|Chr5:129413066_129475869_+	0	0	0	20.1641	20.883	0	6.87773	4.73064e-13	Up	Faf1
circRNA_8088|Chr8:57791873_57797597_-	0	0	0	20.1641	20.883	0	6.87773	4.73064e-13	Up	Ddx10
circRNA_8249|Chr8:78370998_78379482_-	0	0	0	20.1641	20.883	0	6.87773	4.73064e-13	Up	Tcf12
circRNA_8425|Chr8:116554093_116555206_-	0	0	0	20.1641	20.883	0	6.87773	4.73064e-13	Up	Rbm6
circRNA_8524|Chr9:4447198_4453450_-	0	0	0	20.1641	20.883	0	6.87773	4.73064e-13	Up	Kat2b
circRNA_8719|Chr9:67157916_67169467_+	0	0	0	20.1641	20.883	0	6.87773	4.73064e-13	Up	Cyp20a1
circRNA_8881|Chr9:115079510_115084804_-	0	0	0	20.1641	20.883	0	6.87773	4.73064e-13	Up	Ptprm
circRNA_0321|Chr1:119467584_119545970_-	0	0	0	0	20.883	20.4379	6.88732	4.01804e-13	Up
circRNA_0686|Chr1:215905137_215918638_-	0	0	0	0	20.883	20.4379	6.88732	4.01804e-13	Up
circRNA_0822|Chr1:255200465_255220207_+	0	0	0	0	20.883	20.4379	6.88732	4.01804e-13	Up	Hectd2
circRNA_1235|Chr10:57505175_57541484_+	0	0	0	0	20.883	20.4379	6.88732	4.01804e-13	Up	Rabep1
circRNA_1570|Chr10:110505762_110508344_+	0	0	0	0	20.883	20.4379	6.88732	4.01804e-13	Up	Foxk2
circRNA_1803|Chr11:88753588_88762839_+	0	0	0	0	20.883	20.4379	6.88732	4.01804e-13	Up	Fgd4
circRNA_2003|Chr12:51960260_51961629_+	0	0	0	0	20.883	20.4379	6.88732	4.01804e-13	Up	Ep400
circRNA_3039|Chr16:6839801_6865217_+	0	0	0	0	20.883	20.4379	6.88732	4.01804e-13	Up	Sfmbt1
circRNA_3623|Chr18:13870389_13923877_-	0	0	0	0	20.883	20.4379	6.88732	4.01804e-13	Up	Nol4
circRNA_4028|Chr19:34270069_34298610_+	0	0	0	0	20.883	20.4379	6.88732	4.01804e-13	Up	Arhgap10
circRNA_4354|Chr2:62922831_62931839_+	0	0	0	0	20.883	20.4379	6.88732	4.01804e-13	Up	Drosha
circRNA_4685|Chr2:202479064_202489616_+	0	0	0	0	20.883	20.4379	6.88732	4.01804e-13	Up	Gdap2
circRNA_4769|Chr2:230311167_230317038_-	0	0	0	0	20.883	20.4379	6.88732	4.01804e-13	Up	Sec24b
circRNA_4952|Chr20:29183423_29184190_-	0	0	0	0	20.883	20.4379	6.88732	4.01804e-13	Up	Mcu
circRNA_5232|Chr3:51187491_51198927_-	0	0	0	0	20.883	20.4379	6.88732	4.01804e-13	Up	Cobll1
circRNA_5425|Chr3:112818732_112830807_-	0	0	0	0	20.883	20.4379	6.88732	4.01804e-13	Up	Ubr1
circRNA_5515|Chr3:133068755_133122763_-	0	0	0	0	20.883	20.4379	6.88732	4.01804e-13	Up	Tasp1
circRNA_6579|Chr5:126946576_126949649_+	0	0	0	0	20.883	20.4379	6.88732	4.01804e-13	Up	Yipf1
circRNA_6865|Chr6:828602_872927_+	0	0	0	0	20.883	20.4379	6.88732	4.01804e-13	Up	Crim1
circRNA_6958|Chr6:22242071_22250518_-	0	0	0	0	20.883	20.4379	6.88732	4.01804e-13	Up	Spast
circRNA_7121|Chr6:73733942_73744458_+	0	0	0	0	20.883	20.4379	6.88732	4.01804e-13	Up	Akap6
circRNA_7341|Chr6:125523808_125569718_-	0	0	0	0	20.883	20.4379	6.88732	4.01804e-13	Up	Tc2n
circRNA_7466|Chr6:145912110_145918030_-	0	0	0	0	20.883	20.4379	6.88732	4.01804e-13	Up	Dnah11
circRNA_1384|Chr10:73615333_73628965_-	0	0	0	30.2462	0	20.4379	7.18198	1.69735e-15	Up	Brip1
circRNA_1737|Chr11:71035892_71041127_-	0	0	0	30.2462	0	20.4379	7.18198	1.69735e-15	Up	Lrch3
circRNA_3499|Chr17:76250434_76265943_-	0	0	0	30.2462	0	20.4379	7.18198	1.69735e-15	Up	Upf2
circRNA_4033|Chr19:34298523_34312530_+	0	0	0	30.2462	0	20.4379	7.18198	1.69735e-15	Up	Arhgap10
circRNA_4527|Chr2:147996574_148009588_+	0	0	0	30.2462	0	20.4379	7.18198	1.69735e-15	Up
circRNA_4583|Chr2:181861643_181864506_-	0	0	0	30.2462	0	20.4379	7.18198	1.69735e-15	Up	Rbm46
circRNA_4787|Chr2:238544687_238577394_+	0	0	0	30.2462	0	20.4379	7.18198	1.69735e-15	Up	Ppa2
circRNA_6849|Chr5:169192181_169192717_-	0	0	0	30.2462	0	20.4379	7.18198	1.69735e-15	Up	Zbtb48
circRNA_7047|Chr6:41822551_41830656_-	0	0	0	30.2462	0	20.4379	7.18198	1.69735e-15	Up	Lpin1
circRNA_7813|Chr7:114490398_114513433_-	0	0	0	30.2462	0	20.4379	7.18198	1.69735e-15	Up	Ptk2
circRNA_8788|Chr9:88630024_88663713_+	0	0	0	30.2462	0	20.4379	7.18198	1.69735e-15	Up	Agfg1
circRNA_1148|Chr10:45395410_45403566_-	0	0	0	20.1641	0	30.6569	7.18587	1.56944e-15	Up	Obscn
circRNA_1258|Chr10:61466938_61498597_-	0	0	0	20.1641	0	30.6569	7.18587	1.56944e-15	Up	Pafah1b1
circRNA_2285|Chr13:99142309_99146830_+	0	0	0	20.1641	0	30.6569	7.18587	1.56944e-15	Up	Sde2
circRNA_2342|Chr13:113832448_113840267_-	0	0	0	20.1641	0	30.6569	7.18587	1.56944e-15	Up	Cr1l
circRNA_3118|Chr16:26870180_26875954_+	0	0	0	20.1641	0	30.6569	7.18587	1.56944e-15	Up	Msmo1
circRNA_3569|Chr17:90140581_90149192_-	0	0	0	20.1641	0	30.6569	7.18587	1.56944e-15	Up	Apbb1ip
circRNA_3779|Chr18:59192337_59209831_+	0	0	0	20.1641	0	30.6569	7.18587	1.56944e-15	Up	Wdr7
circRNA_3918|Chr19:11455327_11456247_+	0	0	0	20.1641	0	30.6569	7.18587	1.56944e-15	Up	Nudt21
circRNA_4513|Chr2:145109411_145114677_-	0	0	0	20.1641	0	30.6569	7.18587	1.56944e-15	Up	Nbea
circRNA_7667|Chr7:70688610_70697117_+	0	0	0	20.1641	0	30.6569	7.18587	1.56944e-15	Up	R3hdm2
circRNA_8710|Chr9:66964853_66995647_+	0	0	0	20.1641	0	30.6569	7.18587	1.56944e-15	Up	Nbeal1
circRNA_0075|Chr1:21189975_21211619_+	0	0	0	30.2462	20.883	0	7.19459	1.31579e-15	Up	Akap7
circRNA_1326|Chr10:67579952_67594751_+	0	0	0	30.2462	20.883	0	7.19459	1.31579e-15	Up	Rhot1
circRNA_3930|Chr19:16955422_16972431_-	0	0	0	30.2462	20.883	0	7.19459	1.31579e-15	Up	Fto
circRNA_4665|Chr2:195761079_195776017_-	0	0	0	30.2462	20.883	0	7.19459	1.31579e-15	Up	Snx27
circRNA_5010|Chr20:48249296_48250002_+	0	0	0	30.2462	20.883	0	7.19459	1.31579e-15	Up	Bend3
circRNA_5882|Chr4:66172555_66180964_+	0	0	0	30.2462	20.883	0	7.19459	1.31579e-15	Up	Ubn2
circRNA_7233|Chr6:103573441_103579183_-	0	0	0	30.2462	20.883	0	7.19459	1.31579e-15	Up	Dcaf5
circRNA_0245|Chr1:90116534_90126552_-	0	0	0	20.1641	31.3246	0	7.2047	1.07159e-15	Up	RGD1308428
circRNA_3148|Chr16:49357477_49369496_+	0	0	0	20.1641	31.3246	0	7.2047	1.07159e-15	Up	Snx25
circRNA_8301|Chr8:84505936_84514711_-	0	0	0	20.1641	31.3246	0	7.2047	1.07159e-15	Up	Mlip
circRNA_8641|Chr9:46104677_46105695_-	0	0	0	20.1641	31.3246	0	7.2047	1.07159e-15	Up	Tbc1d8
circRNA_1923|Chr12:28789335_28793900_+	0	0	0	0	20.883	30.6569	7.20613	1.04074e-15	Up	Wbscr17
circRNA_2358|Chr14:2944122_2946057_+	0	0	0	0	20.883	30.6569	7.20613	1.04074e-15	Up	Evi5
circRNA_4328|Chr2:56577639_56593224_-	0	0	0	0	20.883	30.6569	7.20613	1.04074e-15	Up	Egflam
circRNA_5079|Chr3:10656571_10663946_-	0	0	0	0	20.883	30.6569	7.20613	1.04074e-15	Up	Gpr107
circRNA_6758|Chr5:150865414_150884256_+	0	0	0	0	20.883	30.6569	7.20613	1.04074e-15	Up	Eya3
circRNA_7655|Chr7:66611086_66646540_+	0	0	0	0	20.883	30.6569	7.20613	1.04074e-15	Up	Usp15
circRNA_8275|Chr8:80435303_80462653_-	0	0	0	0	20.883	30.6569	7.20613	1.04074e-15	Up	Unc13c
circRNA_8649|Chr9:50892578_50906966_+	0	0	0	0	20.883	30.6569	7.20613	1.04074e-15	Up	Bivm
circRNA_1231|Chr10:56619650_56620045_-	0	0	0	0	31.3246	20.4379	7.21235	9.16668e-16	Up	Acadvl
circRNA_1539|Chr10:105887011_105890450_+	0	0	0	0	31.3246	20.4379	7.21235	9.16668e-16	Up	Mgat5b
circRNA_1751|Chr11:73227541_73270632_+	0	0	0	0	31.3246	20.4379	7.21235	9.16668e-16	Up	Xxylt1
circRNA_3047|Chr16:7438795_7453283_+	0	0	0	0	31.3246	20.4379	7.21235	9.16668e-16	Up	Capn7
circRNA_3708|Chr18:31884700_31952267_-	0	0	0	0	31.3246	20.4379	7.21235	9.16668e-16	Up	Arhgap26
circRNA_4429|Chr2:114259178_114266324_+	0	0	0	0	31.3246	20.4379	7.21235	9.16668e-16	Up	Tnik
circRNA_6488|Chr5:105138261_105162240_+	0	0	0	0	31.3246	20.4379	7.21235	9.16668e-16	Up	Dennd4c
circRNA_6556|Chr5:120609027_120616745_+	0	0	0	0	31.3246	20.4379	7.21235	9.16668e-16	Up	Lepr
circRNA_6681|Chr5:141083317_141091180_-	0	0	0	0	31.3246	20.4379	7.21235	9.16668e-16	Up	Macf1
circRNA_7832|Chr7:120908134_120908573_-	0	0	0	0	31.3246	20.4379	7.21235	9.16668e-16	Up	Josd1
circRNA_8431|Chr8:117144403_117150102_+	0	0	0	0	31.3246	20.4379	7.21235	9.16668e-16	Up	Usp4
circRNA_3366|Chr17:25695158_25698516_+	0	0	0	40.3283	0	20.4379	7.44371	5.88804e-18	Up
circRNA_2566|Chr14:81317469_81329508_-	0	0	0	30.2462	0	30.6569	7.44696	5.45988e-18	Up	Grk4
circRNA_2873|Chr15:51131459_51133458_-	0	0	0	30.2462	0	30.6569	7.44696	5.45988e-18	Up	Slc25a37
circRNA_3390|Chr17:36113611_36121325_-	0	0	0	30.2462	0	30.6569	7.44696	5.45988e-18	Up	Mboat1
circRNA_4200|Chr2:22790074_22792220_-	0	0	0	30.2462	0	30.6569	7.44696	5.45988e-18	Up	Papd4
circRNA_4683|Chr2:200020376_200022431_-	0	0	0	30.2462	0	30.6569	7.44696	5.45988e-18	Up	Pde4dip
circRNA_8201|Chr8:70374146_70375242_+	0	0	0	30.2462	0	30.6569	7.44696	5.45988e-18	Up	Dennd4a
circRNA_0642|Chr1:203272587_203286711_+	0	0	0	20.1641	0	40.8758	7.4502	5.06305e-18	Up	LOC100911413
circRNA_2622|Chr14:86434307_86438230_+	0	0	0	40.3283	20.883	0	7.45424	4.60683e-18	Up	Ogdh
circRNA_4269|Chr2:33950934_33964824_-	0	0	0	40.3283	20.883	0	7.45424	4.60683e-18	Up	Erbin
circRNA_4717|Chr2:208198684_208215186_-	0	0	0	40.3283	20.883	0	7.45424	4.60683e-18	Up	Rap1a
circRNA_6259|Chr5:7777226_7818087_-	0	0	0	40.3283	20.883	0	7.45424	4.60683e-18	Up	Prex2
circRNA_0755|Chr1:235759864_235764346_-	0	0	0	20.1641	20.883	20.4379	7.46068	3.96226e-18	Up	Vps13a
circRNA_2306|Chr13:103360652_103362959_+	0	0	0	20.1641	20.883	20.4379	7.46068	3.96226e-18	Up	Eprs
circRNA_2351|Chr14:2924636_2924865_+	0	0	0	20.1641	20.883	20.4379	7.46068	3.96226e-18	Up	Evi5
circRNA_4553|Chr2:157066595_157071300_-	0	0	0	20.1641	20.883	20.4379	7.46068	3.96226e-18	Up	LOC108350028
circRNA_4612|Chr2:187243578_187246451_-	0	0	0	20.1641	20.883	20.4379	7.46068	3.96226e-18	Up	Prcc
circRNA_5700|Chr4:8226914_8242710_-	0	0	0	20.1641	20.883	20.4379	7.46068	3.96226e-18	Up	Kmt2e
circRNA_5749|Chr4:22536895_22569920_+	0	0	0	20.1641	20.883	20.4379	7.46068	3.96226e-18	Up	Rundc3b
circRNA_8622|Chr9:38094428_38097979_-	0	0	0	20.1641	20.883	20.4379	7.46068	3.96226e-18	Up	Dst
circRNA_3093|Chr16:20606480_20606895_-	0	0	0	30.2462	31.3246	0	7.46269	3.77978e-18	Up	Ell
circRNA_6455|Chr5:99465650_99474162_-	0	0	0	30.2462	31.3246	0	7.46269	3.77978e-18	Up	Mpdz
circRNA_8152|Chr8:64610881_64623043_+	0	0	0	30.2462	31.3246	0	7.46269	3.77978e-18	Up	Myo9a
circRNA_1211|Chr10:53717235_53782993_+	30.2131	30.177	0	20.1641	7413.48	20.4379	7.46609	0	Up	Myh2
circRNA_6482|Chr5:103596964_103623412_+	0	0	0	0	20.883	40.8758	7.46709	3.40835e-18	Up	Sh3gl2
circRNA_6946|Chr6:21536571_21540152_-	0	0	0	0	20.883	40.8758	7.46709	3.40835e-18	Up	Ltbp1
circRNA_8111|Chr8:60403447_60408869_-	0	0	0	0	20.883	40.8758	7.46709	3.40835e-18	Up	Scaper
circRNA_8972|ChrX:35344847_35352097_-	0	0	0	0	20.883	40.8758	7.46709	3.40835e-18	Up	Scml2
circRNA_9077|ChrX:124734946_124743712_-	0	0	0	0	20.883	40.8758	7.46709	3.40835e-18	Up	Lamp2
circRNA_2195|Chr13:83601157_83607039_-	0	0	0	20.1641	41.7661	0	7.47109	3.10195e-18	Up	Dcaf6
circRNA_5556|Chr3:150348098_150382703_+	0	0	0	20.1641	41.7661	0	7.47109	3.10195e-18	Up	Raly
circRNA_6456|Chr5:99542558_99544877_-	0	0	0	20.1641	41.7661	0	7.47109	3.10195e-18	Up	Mpdz
circRNA_0082|Chr1:23995884_24002194_+	0	0	0	0	31.3246	30.6569	7.47228	3.01592e-18	Up	Tbpl1
circRNA_2168|Chr13:74785639_74796810_-	0	0	0	0	31.3246	30.6569	7.47228	3.01592e-18	Up	Rasal2
circRNA_2956|Chr15:89441625_89456049_+	0	0	0	0	31.3246	30.6569	7.47228	3.01592e-18	Up	Ndfip2
circRNA_3727|Chr18:37292527_37308236_-	0	0	0	0	31.3246	30.6569	7.47228	3.01592e-18	Up	Ppp2r2b
circRNA_5950|Chr4:87017858_87018775_-	0	0	0	0	31.3246	30.6569	7.47228	3.01592e-18	Up	Lsm5
circRNA_2786|Chr15:33614953_33642265_-	0	0	0	40.3283	0	30.6569	7.66796	2.30271e-20	Up	Myh7
circRNA_2607|Chr14:84742438_84766181_-	0	0	0	30.2462	0	40.8758	7.67074	2.14047e-20	Up	Mtmr3
circRNA_3935|Chr19:17294202_17298165_+	0	0	0	30.2462	20.883	20.4379	7.67974	1.68817e-20	Up	Aktip
circRNA_6109|Chr4:147527096_147528435_+	0	0	0	30.2462	20.883	20.4379	7.67974	1.68817e-20	Up	Mkrn2
circRNA_7890|Chr7:134611405_134667817_+	0	0	0	30.2462	20.883	20.4379	7.67974	1.68817e-20	Up	Pphln1
circRNA_0777|Chr1:243014234_243018525_+	0	0	0	40.3283	31.3246	0	7.68147	1.61282e-20	Up	Dock8
circRNA_2724|Chr15:3233141_3239097_-	0	0	0	20.1641	20.883	30.6569	7.6825	1.56943e-20	Up	Adk
circRNA_1103|Chr10:35447068_35449885_+	0	0	0	20.1641	31.3246	20.4379	7.68697	1.39402e-20	Up	Rasgef1c
circRNA_0090|Chr1:28362167_28375861_+	0	0	0	0	20.883	51.0948	7.68799	1.35655e-20	Up	Rnf217
circRNA_1067|Chr10:18238462_18258433_-	0	0	0	30.2462	41.7661	0	7.68869	1.33187e-20	Up	Ranbp17
circRNA_1578|Chr11:3130982_3142832_+	0	0	0	30.2462	41.7661	0	7.68869	1.33187e-20	Up	Vgll3
circRNA_8779|Chr9:85577531_85588176_-	0	0	0	30.2462	41.7661	0	7.68869	1.33187e-20	Up	Serpine2
circRNA_8711|Chr9:66993271_66995647_+	0	0	0	0	41.7661	30.6569	7.69689	1.07054e-20	Up	Nbeal1
circRNA_3090|Chr16:19805426_19805902_+	0	0	0	50.4104	0	30.6569	7.85956	1.14458e-22	Up	Ankle1
circRNA_2789|Chr15:33621620_33648867_-	0	0	0	20.1641	20.883	40.8758	7.87471	7.34658e-23	Up	Myh7
circRNA_1149|Chr10:45395410_45404169_-	0	0	0	20.1641	31.3246	30.6569	7.87862	6.54752e-23	Up	Obscn
circRNA_3200|Chr16:71168667_71203611_-	0	0	0	20.1641	31.3246	30.6569	7.87862	6.54752e-23	Up	Whsc1l1
circRNA_6584|Chr5:127856624_127858366_-	0	0	0	0	20.883	61.3137	7.87952	6.37645e-23	Up	Zyg11b
circRNA_2378|Chr14:6674435_6675291_-	0	0	0	20.1641	41.7661	20.4379	7.88253	5.83577e-23	Up	Spp1
circRNA_4080|Chr19:43899905_43908769_-	0	0	0	30.2462	52.2076	0	7.88403	5.58296e-23	Up	Ctrb1
circRNA_7414|Chr6:133790195_133791177_+	0	0	0	20.1641	62.6491	0	7.8903	4.63693e-23	Up
circRNA_8469|Chr8:122473237_122490342_+	0	0	0	0	52.2076	30.6569	7.8912	4.51599e-23	Up	Glb1
circRNA_8680|Chr9:60536090_60542093_-	0	0	0	0	52.2076	30.6569	7.8912	4.51599e-23	Up	Hecw2
circRNA_5304|Chr3:63717453_63746432_-	0	0	0	70.5745	0	20.4379	8.0265	7.03363e-25	Up	Ttn
circRNA_7422|Chr6:133824543_133825453_+	0	0	0	60.4924	31.3246	0	8.0392	4.68474e-25	Up
circRNA_7859|Chr7:126282121_126283984_+	0	0	0	20.1641	20.883	51.0948	8.0443	3.97651e-25	Up	Atxn10
circRNA_1320|Chr10:67363508_67364610_+	0	0	0	30.2462	41.7661	20.4379	8.04912	3.4043e-25	Up	Suz12
circRNA_0230|Chr1:84640085_84679646_+	0	0	0	60.4924	20.883	20.4379	8.1883	3.2044e-27	Up	Zfp780b
circRNA_7691|Chr7:74318804_74333519_+	0	0	0	40.3283	20.883	40.8758	8.19217	2.79997e-27	Up	Vps13b
circRNA_6771|Chr5:154919349_154929004_-	0	0	0	30.2462	31.3246	40.8758	8.19724	2.34572e-27	Up	Kdm1a
circRNA_1579|Chr11:3142305_3142832_+	0	0	0	20.1641	52.2076	30.6569	8.20541	1.76167e-27	Up	Vgll3
circRNA_0179|Chr1:63842808_63920657_+	0	0	0	0	62.6491	40.8758	8.21235	1.38041e-27	Up	Lilrb3l
circRNA_0645|Chr1:203313199_203382217_+	0	0	0	60.4924	0	71.5327	8.56318	1.72057e-33	Up	LOC100911413
circRNA_6917|Chr6:10920914_10923681_+	0	0	0	40.3283	52.2076	40.8758	8.57826	9.04732e-34	Up	Ttc7a
circRNA_1361|Chr10:72147777_72148017_+	0	0	0	40.3283	62.6491	40.8758	8.68697	7.51532e-36	Up	Dhrs11
circRNA_5303|Chr3:63717453_63744147_-	0	0	0	60.4924	52.2076	61.3137	8.96157	1.14379e-41	Up	Ttn
circRNA_8774|Chr9:81529564_81537291_+	0	0	0	0	135.74	51.0948	9.06413	4.58913e-44	Up	Arpc2
circRNA_1049|Chr10:15602841_15602990_+	0	0	0	322.626	93.9737	0	10.221	4.90476e-82	Up	Hba1
circRNA_2785|Chr15:33614301_33639904_-	0	0	0	1310.67	0	1338.68	12.8899	2.00374e-95	Up	Myh7
