# Supplementary material for: Bioinformatic analysis of circular RNA expression profiles in a rat lumbosacral spinal root avulsion model
Source: Front Genet. 2022 Aug 12;13:920493. doi: 10.3389/fgene.2022.920493 (PMC9412201; doi:10.3389/fgene.2022.920493)
Supplement: Supplementary file 2 [file Table3.XLSX]

## Sheet: Sheet1
Supplementary Data 3 GO analysis for the parental genes of the differentially expressed circRNAs in lumbosacral spinal roots avulsion
Upregulated circRNAs											Downregulated circRNAs
ONTOLOGY	ID	Description	GeneRatio	BgRatio	pvalue	p.adjust	qvalue	geneID	Count		ONTOLOGY	ID	Description	GeneRatio	BgRatio	pvalue	p.adjust	qvalue	geneID	Count
BP	GO:0043087	regulation of GTPase activity	29/422	405/17962	1.12452e-07	0.000233686	0.000212056	Nf1/Myo9b/Rasa2/Gdi2/Rabep1/Gnaq/Pafah1b1/Chn1/Arhgef7/Myo9a/Sipa1l1/Rap1a/Adgrb3/Rasal2/Arhgap26/Rap1gds1/Dennd1a/Prex2/Arhgdia/Srgap2/Asap2/Agfg1/Dock8/Fgd6/Tbc1d8/Arhgap10/Sbf2/Evi5/Tbcd	29		BP	GO:0007612	learning	29/701	179/17962	6.98072e-11	3.16087e-07	2.79008e-07	Atp1a2/Cacna1c/Grm4/Grm5/Nf1/Atxn1/Ntrk2/Chrna7/Hrh2/Mecp2/Gabra5/App/Nptn/Nrxn1/Grm7/Braf/Nrxn3/Nrxn2/Slc8a3/Atp8a1/Sorcs3/Pias1/Adgrb3/Jph3/Pak7/Mapk8ip2/Cntnap2/Ddhd2/Dgki	29
BP	GO:0043547	positive regulation of GTPase activity	26/422	336/17962	1.143e-07	0.000233686	0.000212056	Nf1/Myo9b/Rasa2/Gdi2/Rabep1/Gnaq/Chn1/Arhgef7/Myo9a/Sipa1l1/Rap1a/Adgrb3/Rasal2/Arhgap26/Rap1gds1/Dennd1a/Prex2/Arhgdia/Srgap2/Asap2/Agfg1/Dock8/Tbc1d8/Arhgap10/Evi5/Tbcd	26		BP	GO:0007611	learning or memory	39/701	314/17962	1.65246e-10	3.74117e-07	3.30231e-07	Atp1a2/Cacna1c/Grm4/Grm5/Nf1/Pde4d/Atxn1/Ntrk2/Chrna7/Hrh2/Adcy8/Mecp2/Gabra5/App/Nptn/Nrxn1/Kcnk10/Grm7/Braf/Nrxn3/Nrxn2/Slc8a3/Kcnk2/Ep300/Pja2/Atp8a1/Sorcs3/Pias1/Adgrb3/Adcy1/Jph3/Cpeb3/Pak7/Mapk8ip2/Ehmt2/Mef2c/Cntnap2/Ddhd2/Dgki	39
BP	GO:0043502	regulation of muscle adaptation	13/422	108/17962	1.50496e-06	0.00205126	0.0018614	Prkca/Dmd/Adk/Utrn/Ptk2/Myh7/Glrx3/Akap6/Pde5a/Foxp1/Tead1/Mef2c/Mlip	13		BP	GO:0050890	cognition	40/701	351/17962	1.28014e-09	1.93216e-06	1.70551e-06	Atp1a2/Cacna1c/Grm4/Grm5/Nf1/Pde4d/Atxn1/Ntrk2/Chrna7/Hrh2/Adcy8/Mecp2/Gabra5/App/Nptn/Nrxn1/Kcnk10/Grm7/Braf/Nrxn3/Nrxn2/Slc8a3/Kcnk2/Ep300/Pja2/Atp8a1/Sorcs3/Pias1/Adgrb3/Adcy1/Jph3/Cpeb3/Sobp/Pak7/Mapk8ip2/Ehmt2/Mef2c/Cntnap2/Ddhd2/Dgki	40
BP	GO:0016569	covalent chromatin modification	29/422	483/17962	4.08638e-06	0.0041773	0.00379065	Prkca/Ubr5/Usp15/Smarca4/Kdm4b/Kat2b/Ep400/Nsd1/Ash1l/Asxl1/Phf20/Paxip1/Kmt2e/Kdm5a/Eya3/Lpin1/Rps6ka5/Brd1/Satb1/Usp7/Trim37/Rtf1/Pphln1/Scml2/Kdm1a/Mbd2/Bend3/Suz12/Kdm5d	29		BP	GO:0099504	synaptic vesicle cycle	31/701	243/17962	6.6601e-09	7.53924e-06	6.65484e-06	Grm4/Ppp3cb/Chrna7/Cacna1a/Nr3c2/Syt1/Cadps/Canx/Pclo/Nrxn1/Grm8/Vti1a/Grm7/Sh3gl3/Rims1/Magi2/Braf/Nrxn3/Rims2/Ppp3cc/Dnm3/Rapgef4/Cacna1b/Erc1/Prepl/Adcy1/Pcdh17/Dennd1a/Ophn1/Syndig1/Dgki	31
BP	GO:0051056	regulation of small GTPase mediated signal transduction	20/422	268/17962	5.81679e-06	0.00475697	0.00431667	Nf1/Myo9b/Rasa2/Cdh2/Chn1/Sos2/Arhgef7/Fgd4/Sipa1l1/Cul3/Ralgps2/Arhgap26/Dnmbp/Shoc2/Dennd1a/Prex2/Obscn/Arhgdia/Rabgef1/Fgd6	20		BP	GO:0050808	synapse organization	46/701	470/17962	1.00459e-08	7.76812e-06	6.85688e-06	Ephb1/Grm5/Gabrb3/Ntrk2/Chrna7/Fnta/Cacna1a/Nfia/Ptk2/Afdn/Mecp2/Homer1/Ntrk3/Adam10/App/Dgkb/Nptn/Pclo/Nrxn1/Gphn/Dlgap1/Epha5/Myh10/Ppp1r9a/Magi2/Nrxn3/Nrxn2/Adgrl3/Dnm3/Mfn1/Sipa1l1/Rapgef4/Snx27/Gabra2/Ntng1/Zmynd8/Adgrb3/Tiam1/Pcdh17/Lrrc4c/Ophn1/Ptprd/Ank3/Syndig1/Adgrb1/Mef2c	46
BP	GO:0003300	cardiac muscle hypertrophy	12/422	107/17962	8.00392e-06	0.00545467	0.00494979	Prkca/Adk/Ptk2/Myh7/Glrx3/Pdlim5/Akap6/Ttn/Pde5a/Foxp1/Mef2c/Mlip	12		BP	GO:0007416	synapse assembly	26/701	184/17962	1.32525e-08	7.76812e-06	6.85688e-06	Ephb1/Gabrb3/Ntrk2/Cacna1a/Ptk2/Mecp2/Ntrk3/App/Nptn/Pclo/Nrxn1/Gphn/Ppp1r9a/Magi2/Nrxn3/Nrxn2/Adgrl3/Dnm3/Sipa1l1/Gabra2/Adgrb3/Pcdh17/Ptprd/Syndig1/Adgrb1/Mef2c	26
BP	GO:0014897	striated muscle hypertrophy	12/422	111/17962	1.17029e-05	0.00683617	0.00620342	Prkca/Adk/Ptk2/Myh7/Glrx3/Pdlim5/Akap6/Ttn/Pde5a/Foxp1/Mef2c/Mlip	12		BP	GO:0043547	positive regulation of GTPase activity	37/701	336/17962	1.3566e-08	7.76812e-06	6.85688e-06	Nf1/Chm/Arrb1/Rasa1/Afdn/Ntrk3/Rabep1/Ralgapa1/Gnb5/Map2k1/Myo9a/Sipa1l1/Arhgap4/Dennd1b/Ralgapa2/Adgrb3/Tiam1/Rasal2/Rabgap1l/Arap2/Arhgap35/Arhgap26/Dock1/Rap1gds1/Rabgap1/Dennd1a/Ophn1/Prex2/Agap1/Tbc1d1/Tbc1d14/Agap3/Dock4/Rp2/Arhgap10/Tbc1d22a/Evi5	37
BP	GO:0014896	muscle hypertrophy	12/422	113/17962	1.40585e-05	0.00685004	0.00621601	Prkca/Adk/Ptk2/Myh7/Glrx3/Pdlim5/Akap6/Ttn/Pde5a/Foxp1/Mef2c/Mlip	12		BP	GO:0010769	regulation of cell morphogenesis involved in differentiation	38/701	351/17962	1.37246e-08	7.76812e-06	6.85688e-06	Mbp/Ppp3ca/Ntrk2/Cacna1a/Dpysl2/Ptk2/Smad1/Afdn/Mag/Ntrk3/Adam10/Pias2/Robo2/Ppp1r9a/Braf/Clasp2/Map2k1/Ep300/Dnm3/Mfn1/Sipa1l1/Arhgap4/Hecw1/Nedd4l/Shtn1/Adgrb3/Ulk2/Tiam1/Arhgap35/Carmil1/Dock1/Kank1/Lrrc4c/Ptprd/Ttc3/Ankrd27/Macf1/Aatk	38
BP	GO:0016570	histone modification	27/422	466/17962	1.66849e-05	0.00685004	0.00621601	Prkca/Ubr5/Usp15/Smarca4/Kdm4b/Kat2b/Ep400/Nsd1/Ash1l/Asxl1/Phf20/Paxip1/Kmt2e/Kdm5a/Eya3/Lpin1/Rps6ka5/Brd1/Satb1/Usp7/Trim37/Rtf1/Scml2/Kdm1a/Bend3/Suz12/Kdm5d	27		BP	GO:0043087	regulation of GTPase activity	41/701	405/17962	2.51943e-08	1.26755e-05	1.11886e-05	Nf1/Chm/Ntrk2/Arrb1/Rasa1/Afdn/Ntrk3/Rabep1/Ralgapa1/Epha5/Gnb5/Map2k1/Myo9a/Sipa1l1/Arhgap4/Dennd1b/Ralgapa2/Trappc6b/Adgrb3/Tiam1/Rasal2/Rabgap1l/Arap2/Arhgap35/Arhgap26/Dock1/Rap1gds1/Rabgap1/Dennd1a/Ophn1/Prex2/Agap1/Tbc1d1/Tbc1d14/Agap3/Dock4/Rp2/Arhgap10/Dgki/Tbc1d22a/Evi5	41
BP	GO:0001701	in utero embryonic development	28/422	493/17962	1.67524e-05	0.00685004	0.00621601	Man2a1/Hba1/Smad2/Cr1l/Myh10/Apba1/Ttn/Ctnnb1/Smarca4/N4bp2l2/Foxp1/Cnot2/Cul3/Tanc2/Fbxw8/Ell/Mib1/Rbbp6/Rbm46/Ubr3/Chd7/Mfng/Gab1/Hectd1/Mtss1/Smim14/Rtf1/Kdm1a	28		BP	GO:0060078	regulation of postsynaptic membrane potential	23/701	155/17962	3.60078e-08	1.63044e-05	1.43918e-05	Grm5/Ppp3ca/Gabrb3/Atxn1/Chrna7/Nr3c2/Afdn/Mecp2/Gabra5/App/Nrxn1/Slc29a1/Grid1/Rims1/Ppp1r9a/Rims2/Slc8a3/Gabra2/Zmynd8/Igsf11/Mapk8ip2/Mef2c/Dgki	23
BP	GO:0007264	small GTPase mediated signal transduction	28/422	499/17962	2.08485e-05	0.00774995	0.00703262	Nf1/Rb1/Myo9b/Rasa2/Gdi2/Cdh2/Chn1/Sos2/Arhgef7/Fgd4/Sipa1l1/Rab31/Rap1a/Cul3/Ralgps2/Arhgap26/Dnmbp/Shoc2/Dennd1a/Prex2/Obscn/Rasgef1c/Arhgdia/Rabgef1/Elmo1/Rras2/Dock8/Fgd6	28		BP	GO:0042391	regulation of membrane potential	44/701	464/17962	5.35547e-08	2.20451e-05	1.94591e-05	Cacna1c/Grm5/Ppp3ca/Gabrb3/Atxn1/Ntrk2/Chrna7/Cacna1a/Atp1b1/Nr3c2/Afdn/Dpp6/Mecp2/Ntrk3/Gabra5/App/Nrxn1/Slc29a1/Akap6/Kcnk10/Grid1/Rims1/Ppp1r9a/Rims2/Slc8a3/Kcnk2/Rapgef4/Nalcn/Pex5l/Gabra2/Slmap/Nedd4l/Wwp2/Pank2/Zmynd8/Igsf11/Ppa2/Mapk8ip2/Akap7/Ank3/Ank2/Mef2c/Dgki/Ryr2	44
BP	GO:0046578	regulation of Ras protein signal transduction	17/422	236/17962	4.53886e-05	0.0154662	0.0140346	Nf1/Myo9b/Rasa2/Cdh2/Sos2/Arhgef7/Fgd4/Cul3/Ralgps2/Dnmbp/Shoc2/Dennd1a/Prex2/Obscn/Arhgdia/Rabgef1/Fgd6	17		BP	GO:0016358	dendrite development	33/701	302/17962	9.95257e-08	3.75544e-05	3.3149e-05	Ephb1/Ppp3ca/Ntrk2/Chrna7/Cacna1a/Smad1/Afdn/Mecp2/Adam10/App/Epha5/Pias2/Grip1/Ppp1r9a/Mapk8/Rere/Dnm3/Mfn1/Sipa1l1/Rapgef4/Arid1b/Hecw1/Nedd4l/Zmynd8/Adgrb3/Tiam1/Cpeb3/Rtn4ip1/Prex2/Ptprd/Mapk8ip2/Ankrd27/Mef2c	33
BP	GO:0010611	regulation of cardiac muscle hypertrophy	9/422	73/17962	5.14201e-05	0.015529	0.0140917	Prkca/Adk/Ptk2/Glrx3/Akap6/Pde5a/Foxp1/Mef2c/Mlip	9		BP	GO:0099173	postsynapse organization	26/701	206/17962	1.36628e-07	4.75885e-05	4.20062e-05	Ephb1/Chrna7/Fnta/Afdn/Homer1/Ntrk3/Adam10/Dgkb/Nrxn1/Gphn/Dlgap1/Epha5/Myh10/Ppp1r9a/Magi2/Nrxn2/Dnm3/Mfn1/Sipa1l1/Rapgef4/Snx27/Zmynd8/Tiam1/Ophn1/Ptprd/Adgrb1	26
BP	GO:0032886	regulation of microtubule-based process	17/422	239/17962	5.31686e-05	0.015529	0.0140917	Map2/Gnai1/Pde4dip/Pafah1b1/Ctnnb1/Dnah11/Dync1li1/Camsap2/Alms1/Memo1/Kat2b/Rhot1/Dst/Trim37/Macf1/Spast/Tbcd	17		BP	GO:0045666	positive regulation of neuron differentiation	43/701	472/17962	2.33681e-07	7.55792e-05	6.67133e-05	Nf1/Ntrk2/Dcc/Bmp6/Smad1/Zeb1/Syt1/Afdn/Mecp2/Ntrk3/Nptn/Sh3gl3/Pias2/Grip1/Robo2/Rims1/Ppp1r9a/Magi2/Braf/Rims2/Cntn1/Lrrc7/Map2k1/Ep300/Mfn1/Nedd4l/Shtn1/Cbfa2t2/Zmynd8/Kdm4c/Tiam1/Prox1/Arhgap35/Ahi1/Cpeb3/Fig4/Lrp6/Ptprd/Itsn2/Spag9/Ankrd27/Macf1/Mef2c	43
BP	GO:0014743	regulation of muscle hypertrophy	9/422	76/17962	7.09228e-05	0.0193336	0.0175441	Prkca/Adk/Ptk2/Glrx3/Akap6/Pde5a/Foxp1/Mef2c/Mlip	9		BP	GO:0051648	vesicle localization	31/701	289/17962	3.66182e-07	0.000110538	9.75715e-05	Grm4/Chrna7/Cacna1a/Dpysl2/Nr3c2/Syt1/Cadps/Mecp2/Uso1/Pclo/Nrxn1/Grm8/Grm7/Rims1/Magi2/Braf/Clasp2/Nrxn3/Rims2/Kif1b/Map2k1/Dnm3/Cacna1b/Erc1/Prepl/Clasp1/Adcy1/Pcdh17/Ahi1/Syndig1/Dgki	31
BP	GO:0021954	central nervous system neuron development	10/422	95/17962	7.85142e-05	0.0200653	0.0182081	Prkca/Map2/Ptk2/B4galt6/Gnaq/Pafah1b1/Dclk1/Disc1/Dclk2/Ogdh	10		BP	GO:0007269	neurotransmitter secretion	25/701	204/17962	4.18316e-07	0.000114902	0.000101424	Grm4/Nf1/Ntrk2/Chrna7/Cacna1a/Nr3c2/Syt1/Cadps/Pclo/Nrxn1/Grm8/Grm7/Rims1/Ppp1r9a/Braf/Nrxn3/Nrxn2/Rims2/Cacna1b/Erc1/Prepl/Adcy1/Mctp1/Mef2c/Dgki	25
BP	GO:0010632	regulation of epithelial cell migration	16/422	229/17962	0.000108194	0.0260239	0.0236152	Nf1/Prkca/Ptk2/Akt3/Ptprm/Enpp2/Ptprg/Adam9/Foxp1/Map3k3/Capn7/Rreb1/Pik3c2a/Krit1/Macf1/Mef2c	16		BP	GO:0007409	axonogenesis	42/701	466/17962	4.31392e-07	0.000114902	0.000101424	Ephb1/Mbp/Ntrk2/Dcc/Cacna1a/Dpysl2/Ptk2/Epha6/Mag/Ntrk3/Rab10/App/Nptn/Evl/Epha5/Myh10/Robo2/Ptch1/Braf/Clasp2/Tenm2/Map2k1/Ep300/Sipa1l1/Arhgap4/Shtn1/Ntng1/Cyfip2/Ulk2/Tiam1/Apbb2/Adcy1/Arhgap35/Bmpr1b/Lrrc4c/Bcl11b/Top2b/Ank3/Arhgef28/Macf1/Usp9x/Aatk	42
BP	GO:0010256	endomembrane system organization	22/422	391/17962	0.000153376	0.0348419	0.0316169	Serpine2/Pde4dip/Arl1/Myh10/Pafah1b1/Arhgef7/Sh3gl2/Camsap2/Trappc11/Dym/Trappc8/Aktip/Ano4/Fbxw8/Ano6/Myo18a/Hace1/Spast/Mtss1/Agfg1/Tbpl1/Myh2	22		BP	GO:0099643	signal release from synapse	25/701	205/17962	4.59212e-07	0.000115517	0.000101967	Grm4/Nf1/Ntrk2/Chrna7/Cacna1a/Nr3c2/Syt1/Cadps/Pclo/Nrxn1/Grm8/Grm7/Rims1/Ppp1r9a/Braf/Nrxn3/Nrxn2/Rims2/Cacna1b/Erc1/Prepl/Adcy1/Mctp1/Mef2c/Dgki	25
BP	GO:0043500	muscle adaptation	11/422	125/17962	0.000177769	0.0371048	0.0336704	Prkca/Adk/Ptk2/Myh7/Glrx3/Akap6/Pde5a/Foxp1/Tead1/Mef2c/Mlip	11		BP	GO:0010976	positive regulation of neuron projection development	36/701	372/17962	5.427e-07	0.000129334	0.000114162	Nf1/Ntrk2/Dcc/Smad1/Syt1/Afdn/Mecp2/Ntrk3/Nptn/Pias2/Grip1/Robo2/Rims1/Ppp1r9a/Magi2/Braf/Rims2/Cntn1/Lrrc7/Map2k1/Ep300/Mfn1/Nedd4l/Shtn1/Cbfa2t2/Zmynd8/Tiam1/Arhgap35/Ahi1/Cpeb3/Fig4/Lrp6/Ptprd/Itsn2/Ankrd27/Macf1	36
BP	GO:0060368	regulation of Fc receptor mediated stimulatory signaling pathway	4/422	13/17962	0.000181486	0.0371048	0.0336704	Cd47/Appl1/Rap1a/Rabgef1	4		BP	GO:0048813	dendrite morphogenesis	23/701	181/17962	6.3476e-07	0.000141178	0.000124617	Ephb1/Ppp3ca/Chrna7/Cacna1a/Smad1/Afdn/Adam10/Epha5/Pias2/Ppp1r9a/Mapk8/Rere/Dnm3/Mfn1/Sipa1l1/Hecw1/Nedd4l/Adgrb3/Tiam1/Prex2/Ptprd/Mapk8ip2/Ankrd27	23
BP	GO:0099504	synaptic vesicle cycle	16/422	243/17962	0.000214183	0.0417045	0.0378444	Prkca/Pld1/Cacna1a/Cadps/Actb/Sh3gl3/Cdh2/Apba1/Ctnnb1/Rims1/Sh3gl2/Ppp3cc/Unc13c/Rap1a/Ap3b1/Dennd1a	16		BP	GO:0006887	exocytosis	37/701	391/17962	6.54756e-07	0.000141178	0.000124617	Cacna1c/Grm4/Ppp3ca/Ppp3cb/Chrna7/Cacna1a/Nr3c2/Syt1/Cadps/Exoc6/Rab10/Pclo/Nrxn1/Grm8/Myh10/Grm7/Pdpk1/Rims1/Prss12/Braf/Clasp2/Nrxn3/Rims2/Rapgef4/Cacna1b/Erc1/Pex5l/Prepl/Fer/Sytl5/Clasp1/Adcy1/Vps41/Scrn3/Vps11/Scrn1/Dgki	37
BP	GO:1901532	regulation of hematopoietic progenitor cell differentiation	5/422	25/17962	0.000251867	0.0468129	0.0424799	Flt1/Sos2/N4bp2l2/Nudt21/Ankle1	5		BP	GO:1902115	regulation of organelle assembly	25/701	210/17962	7.24835e-07	0.000149184	0.000131684	Ntrk3/Nrxn1/Mapk8/Ep300/Sipa1l1/Atxn2/Cep97/Sdccag8/Prox1/Ccdc88a/Ift88/Arhgap35/Cep120/Ttbk2/Ptprd/Stag2/Vps11/Stag1/Pikfyve/Pan3/Tbc1d14/Ehmt2/Syne2/Map4/Mef2c	25
BP	GO:0006470	protein dephosphorylation	18/422	300/17962	0.000278791	0.0495641	0.0449765	Ppm1a/Ppm1b/Ptprm/Ywhae/Ppp2r2b/Ppp1r12a/Ptprg/Ppp3cc/Mtmr3/Shoc2/Cdc14a/Ppa2/Ppp2r5a/Eya3/Ptpa/Phactr3/Camta1/Phlpp2	18		BP	GO:0098693	regulation of synaptic vesicle cycle	21/701	157/17962	8.29847e-07	0.000163372	0.000144207	Grm4/Ppp3cb/Chrna7/Nr3c2/Syt1/Nrxn1/Grm8/Grm7/Rims1/Magi2/Braf/Nrxn3/Rims2/Ppp3cc/Dnm3/Rapgef4/Cacna1b/Prepl/Adcy1/Pcdh17/Dgki	21
BP	GO:0010613	positive regulation of cardiac muscle hypertrophy	6/422	40/17962	0.000316601	0.0539409	0.0489482	Prkca/Adk/Ptk2/Akap6/Pde5a/Mef2c	6		BP	GO:0031346	positive regulation of cell projection organization	42/701	479/17962	8.9395e-07	0.000168659	0.000148874	Nf1/Ntrk2/Dcc/Smad1/Syt1/Afdn/Mecp2/Ntrk3/Nptn/Pias2/Grip1/Robo2/Rims1/Ppp1r9a/Magi2/Braf/Rims2/Tenm2/Cntn1/Lrrc7/Map2k1/Ep300/Dnm3/Mfn1/Nedd4l/Shtn1/Cbfa2t2/Zmynd8/Tiam1/Ccdc88a/Arhgap35/Carmil1/Cep120/Ahi1/Cpeb3/Fig4/Ttbk2/Lrp6/Ptprd/Itsn2/Ankrd27/Macf1	42
BP	GO:0014742	positive regulation of muscle hypertrophy	6/422	41/17962	0.000363612	0.0590892	0.05362	Prkca/Adk/Ptk2/Akap6/Pde5a/Mef2c	6		BP	GO:0097479	synaptic vesicle localization	24/701	202/17962	1.2485e-06	0.000223207	0.000197023	Grm4/Chrna7/Cacna1a/Dpysl2/Nr3c2/Syt1/Cadps/Pclo/Nrxn1/Grm8/Grm7/Rims1/Magi2/Braf/Nrxn3/Rims2/Dnm3/Cacna1b/Erc1/Prepl/Adcy1/Pcdh17/Syndig1/Dgki	24
BP	GO:0001667	ameboidal-type cell migration	22/422	417/17962	0.00037572	0.0590892	0.05362	Nf1/Prkca/Gpc3/Ptk2/Akt3/Ptprm/Pafah1b1/Enpp2/Ptprg/Appl1/Adam9/Sema4b/Foxp1/Map3k3/Capn7/Rreb1/Paxip1/Srgap2/Pik3c2a/Krit1/Macf1/Mef2c	22		BP	GO:0046928	regulation of neurotransmitter secretion	20/701	148/17962	1.28166e-06	0.000223207	0.000197023	Grm4/Nf1/Ntrk2/Chrna7/Cacna1a/Nr3c2/Syt1/Grm8/Grm7/Rims1/Ppp1r9a/Braf/Nrxn3/Rims2/Cacna1b/Prepl/Adcy1/Mctp1/Mef2c/Dgki	20
BP	GO:0007265	Ras protein signal transduction	22/422	420/17962	0.000414153	0.0600531	0.0544946	Nf1/Rb1/Myo9b/Rasa2/Cdh2/Sos2/Arhgef7/Fgd4/Rab31/Rap1a/Cul3/Ralgps2/Dnmbp/Shoc2/Dennd1a/Prex2/Obscn/Arhgdia/Rabgef1/Elmo1/Rras2/Fgd6	22		BP	GO:1990778	protein localization to cell periphery	34/701	356/17962	1.51043e-06	0.000251532	0.000222026	Atp1b1/Afdn/Dpp6/Adam10/Rab10/Rabep1/Nrxn1/Gphn/Pdpk1/Grip1/Ptch1/Magi2/Clasp2/Csnk2a1/Lrrc7/Kif1b/Map2k1/Rapgef4/Snx27/Ptpn9/Slmap/Appl1/Lrp6/Fam126b/Ank3/Ank2/C2cd5/Macf1/Ttc7a/Hectd1/Ttc7b/Fam126a/Pacs2/Tmem59	34
BP	GO:0001764	neuron migration	13/422	184/17962	0.000422387	0.0600531	0.0544946	Ptk2/Ywhae/Myh10/Pafah1b1/Dclk1/Ctnnb1/Adgrl3/Sdccag8/Apbb2/Disc1/Lrig2/Srgap2/Mef2c	13		BP	GO:0099003	vesicle-mediated transport in synapse	28/701	263/17962	1.55541e-06	0.000251532	0.000222026	Grm4/Ppp3cb/Chrna7/Cacna1a/Dpysl2/Nr3c2/Syt1/Cadps/Canx/Pclo/Grm8/Vti1a/Grm7/Sh3gl3/Grip1/Rims1/Braf/Nrxn3/Rims2/Ppp3cc/Dnm3/Cacna1b/Erc1/Prepl/Adcy1/Dennd1a/Ophn1/Dgki	28
BP	GO:0035023	regulation of Rho protein signal transduction	11/422	139/17962	0.000447118	0.0600531	0.0544946	Myo9b/Cdh2/Sos2/Arhgef7/Fgd4/Cul3/Dnmbp/Prex2/Obscn/Arhgdia/Fgd6	11		BP	GO:0051056	regulation of small GTPase mediated signal transduction	28/701	268/17962	2.2564e-06	0.00035231	0.000310982	Nf1/Arrb1/Rasa1/Ralgapa1/Sos2/Map2k1/Fgd4/Sipa1l1/Arhgap4/Ralgapa2/Tiam1/Arhgef18/Ralgps2/Psd3/Arhgap35/Arhgap26/Kank1/Shoc2/Dennd1a/Ophn1/Prex2/Abca1/Itsn2/Arhgef28/Arhgef6/Plekhg1/Dgki/Ralgps1	28
BP	GO:0042551	neuron maturation	7/422	59/17962	0.000447289	0.0600531	0.0544946	Rb1/B4galt6/Gnaq/Nfasc/Sclt1/Adgrb3/Kdm1a	7		BP	GO:0120031	plasma membrane bounded cell projection assembly	42/701	498/17962	2.44101e-06	0.000368429	0.000325211	Nrxn1/Csnk1d/Dync2h1/Evl/Myh10/Pcm1/Ppp1r9a/Tenm2/Atxn10/Dnm3/Fgd4/Sclt1/Arid1b/Nek1/Shtn1/Ttyh1/Cep89/Zmynd8/Ttll5/Armc9/Fer/Cep97/Sdccag8/Ccdc88a/Ift88/Arhgap35/Carmil1/Cep120/Ahi1/Kank1/Cdc14a/Ttbk2/Ablim2/Cdc14b/Rfx3/Arhgef6/Cluap1/Syne2/Cep83/Map4/Ttc39c/Tbc1d32	42
BP	GO:0034330	cell junction organization	16/422	260/17962	0.000455282	0.0600531	0.0544946	Prkca/Ptk2/Cdh2/Enpp2/Ctnnb1/Cxadr/Nfasc/Myo9a/Rap1a/Fmn1/Cdh18/Dst/Macf1/Mtss1/Sorbs1/Tbcd	16		BP	GO:0051656	establishment of organelle localization	41/701	489/17962	3.72027e-06	0.0005434	0.000479656	Grm4/Chrna7/Cacna1a/Dpysl2/Ptk2/Nr3c2/Syt1/Cadps/Mecp2/Pclo/Grm8/Myh10/Grm7/Pcm1/Pdpk1/Pard3/Rims1/Braf/Clasp2/Nrxn3/Rims2/Kif1b/Map2k1/Dnm3/Cacna1b/Erc1/Cdc23/Prepl/Fer/Copg2/Clasp1/Adcy1/Mcph1/Cep120/Ahi1/Syne2/Cep83/Map4/Eya1/Dgki/Fmn2	41
BP	GO:0010631	epithelial cell migration	17/422	287/17962	0.000473449	0.0601228	0.0545578	Nf1/Prkca/Ptk2/Akt3/Ptprm/Enpp2/Ptprg/Adam9/Foxp1/Map3k3/Capn7/Rreb1/Paxip1/Pik3c2a/Krit1/Macf1/Mef2c	17		BP	GO:0035249	synaptic transmission, glutamatergic	16/701	107/17962	3.86551e-06	0.00054697	0.000482807	Grm4/Grm5/Nf1/Ntrk2/Cacna1a/Syt1/Homer1/Gria4/Nrxn1/Grm8/Grid1/Grm7/Ophn1/Mapk8ip2/Mef2c/Dgki	16
BP	GO:0051099	positive regulation of binding	14/422	211/17962	0.000485217	0.0601228	0.0545578	Rb1/Ctnnb1/Plcl1/Arhgef7/Smarca4/Aktip/Kat2b/Nmd3/Mfng/Krit1/Hipk2/Mef2c/Kdm1a/Mbd2	14		BP	GO:0099565	chemical synaptic transmission, postsynaptic	17/701	120/17962	4.13876e-06	0.00055175	0.000487027	Ppp3ca/Gabrb3/Atxn1/Chrna7/Afdn/Mecp2/App/Nrxn1/Slc29a1/Rims1/Ppp1r9a/Rims2/Zmynd8/Igsf11/Mapk8ip2/Mef2c/Dgki	17
BP	GO:0090132	epithelium migration	17/422	289/17962	0.000512304	0.0602901	0.0547097	Nf1/Prkca/Ptk2/Akt3/Ptprm/Enpp2/Ptprg/Adam9/Foxp1/Map3k3/Capn7/Rreb1/Paxip1/Pik3c2a/Krit1/Macf1/Mef2c	17		BP	GO:0021587	cerebellum morphogenesis	11/701	52/17962	4.143e-06	0.00055175	0.000487027	Cacna1a/Nrxn1/Xrcc1/Map2k1/Atxn2/Agtpbp1/Prox1/Ophn1/Lrp6/Herc1/Usp9x	11
BP	GO:0048193	Golgi vesicle transport	16/422	263/17962	0.000516056	0.0602901	0.0547097	Rabep1/Vapa/Arl1/Rab31/Trappc11/Trappc8/Sec24b/Ergic2/Cul3/Copg2/Kif16b/Myo18a/Creb3l2/Macf1/Spast/Nbas	16		BP	GO:0021695	cerebellar cortex development	12/701	63/17962	4.87355e-06	0.000630498	0.000556537	Cacna1a/Nrxn1/Myh10/Rere/Map2k1/Atxn2/Agtpbp1/Prox1/Ttbk2/Ophn1/Herc1/Usp9x	12
BP	GO:0034329	cell junction assembly	14/422	214/17962	0.000558471	0.061964	0.0562287	Prkca/Ptk2/Cdh2/Enpp2/Ctnnb1/Nfasc/Myo9a/Rap1a/Fmn1/Cdh18/Dst/Macf1/Sorbs1/Tbcd	14		BP	GO:0017156	calcium ion regulated exocytosis	22/701	190/17962	5.25642e-06	0.000661141	0.000583586	Cacna1c/Grm4/Ppp3ca/Ppp3cb/Chrna7/Cacna1a/Nr3c2/Syt1/Cadps/Pclo/Grm8/Grm7/Rims1/Braf/Nrxn3/Rims2/Rapgef4/Cacna1b/Erc1/Prepl/Adcy1/Dgki	22
BP	GO:0002431	Fc receptor mediated stimulatory signaling pathway	4/422	17/17962	0.000560692	0.061964	0.0562287	Cd47/Appl1/Rap1a/Rabgef1	4		BP	GO:0050803	regulation of synapse structure or activity	28/701	281/17962	5.64911e-06	0.000691328	0.000610232	Ephb1/Ntrk2/Ptk2/Afdn/Mecp2/Homer1/Ntrk3/Gria4/Adam10/App/Dgkb/Nrxn1/Myh10/Ppp1r9a/Magi2/Adgrl3/Dnm3/Mfn1/Sipa1l1/Rapgef4/Snx27/Zmynd8/Adgrb3/Tiam1/Ptprd/Syndig1/Adgrb1/Mef2c	28
BP	GO:0071695	anatomical structure maturation	13/422	191/17962	0.00060201	0.0641089	0.0581751	Nf1/Rb1/Cacna1a/B4galt6/Gnaq/Ptbp3/Ctnnb1/Nfasc/Sclt1/Adgrb3/Ythdf2/Ano6/Kdm1a	13		BP	GO:0060079	excitatory postsynaptic potential	16/701	111/17962	6.29097e-06	0.000749619	0.000661685	Ppp3ca/Atxn1/Chrna7/Afdn/Mecp2/App/Nrxn1/Slc29a1/Rims1/Ppp1r9a/Rims2/Zmynd8/Igsf11/Mapk8ip2/Mef2c/Dgki	16
BP	GO:0007030	Golgi organization	10/422	122/17962	0.000611457	0.0641089	0.0581751	Pde4dip/Arl1/Arhgef7/Camsap2/Trappc11/Dym/Trappc8/Fbxw8/Myo18a/Hace1	10		BP	GO:0050807	regulation of synapse organization	27/701	271/17962	8.29026e-06	0.00096252	0.000849612	Ephb1/Ntrk2/Ptk2/Afdn/Mecp2/Homer1/Ntrk3/Adam10/App/Dgkb/Nrxn1/Myh10/Ppp1r9a/Magi2/Adgrl3/Dnm3/Mfn1/Sipa1l1/Rapgef4/Snx27/Zmynd8/Adgrb3/Tiam1/Ptprd/Syndig1/Adgrb1/Mef2c	27
BP	GO:0090130	tissue migration	17/422	296/17962	0.000670702	0.0679778	0.0616858	Nf1/Prkca/Ptk2/Akt3/Ptprm/Enpp2/Ptprg/Adam9/Foxp1/Map3k3/Capn7/Rreb1/Paxip1/Pik3c2a/Krit1/Macf1/Mef2c	17		BP	GO:0021575	hindbrain morphogenesis	11/701	56/17962	8.86067e-06	0.00100303	0.000885367	Cacna1a/Nrxn1/Xrcc1/Map2k1/Atxn2/Agtpbp1/Prox1/Ophn1/Lrp6/Herc1/Usp9x	11
BP	GO:0010769	regulation of cell morphogenesis involved in differentiation	19/422	351/17962	0.000681606	0.0679778	0.0616858	Spp1/Cacna1a/Map2/Ptk2/Pdlim5/Cdh2/Pafah1b1/Chn1/Enpp2/Sipa1l1/Sema4b/Tnik/Adgrb3/Arpc2/Fbxw8/Rreb1/Disc1/Hecw2/Macf1	19		BP	GO:0051966	regulation of synaptic transmission, glutamatergic	13/701	78/17962	9.25884e-06	0.00102254	0.000902588	Grm4/Grm5/Ntrk2/Syt1/Homer1/Gria4/Nrxn1/Grm8/Grm7/Ophn1/Mapk8ip2/Mef2c/Dgki	13
BP	GO:0007512	adult heart development	4/422	18/17962	0.000707599	0.0684609	0.0621242	Myh7/Myh10/Ttn/Chd7	4		BP	GO:0021697	cerebellar cortex formation	8/701	29/17962	1.07096e-05	0.00114066	0.00100686	Cacna1a/Nrxn1/Map2k1/Atxn2/Agtpbp1/Prox1/Ophn1/Herc1	8
BP	GO:0007163	establishment or maintenance of cell polarity	14/422	220/17962	0.000733463	0.0684609	0.0621242	Myo9b/Map2/Pafah1b1/Myo9a/Frmd4b/Sdccag8/Wee1/Ckap5/Dst/Myo18a/Krit1/Macf1/Erbin/Dock8	14		BP	GO:0007613	memory	19/701	156/17962	1.10157e-05	0.00114066	0.00100686	Pde4d/Atxn1/Ntrk2/Chrna7/Hrh2/Adcy8/Mecp2/Kcnk10/Grm7/Slc8a3/Kcnk2/Ep300/Pja2/Sorcs3/Adcy1/Jph3/Cpeb3/Pak7/Ehmt2	19
BP	GO:1901016	regulation of potassium ion transmembrane transporter activity	7/422	64/17962	0.000736679	0.0684609	0.0621242	Ywhae/Akap6/Kcnc2/Snx27/Klhl24/Neto1/Akap7	7		BP	GO:0050773	regulation of dendrite development	22/701	199/17962	1.11075e-05	0.00114066	0.00100686	Ppp3ca/Ntrk2/Smad1/Afdn/Mecp2/Adam10/Pias2/Ppp1r9a/Dnm3/Mfn1/Sipa1l1/Rapgef4/Hecw1/Nedd4l/Zmynd8/Adgrb3/Tiam1/Cpeb3/Rtn4ip1/Ptprd/Ankrd27/Mef2c	22
BP	GO:0034332	adherens junction organization	10/422	126/17962	0.000786853	0.0699494	0.063475	Ptk2/Cdh2/Enpp2/Ctnnb1/Fmn1/Cdh18/Macf1/Mtss1/Sorbs1/Tbcd	10		BP	GO:0032412	regulation of ion transmembrane transporter activity	26/701	260/17962	1.13644e-05	0.00114066	0.00100686	Atp1a2/Grm5/Gstm2/Pde4b/Pde4d/Cacna1a/Atp1b1/Homer1/Stk39/Nrxn1/Akap6/Gnb5/Stim2/Snx27/Slmap/Hecw1/Nedd4l/Wwp2/Klhl24/Jph3/Mapk8ip2/Akap7/Ank3/Ank2/Mef2c/Ryr2	26
BP	GO:0050808	synapse organization	23/422	470/17962	0.000788344	0.0699494	0.063475	Prkca/Cacna1a/Utrn/Ptk2/Pdlim5/Myh10/Actb/Cdh2/Pafah1b1/Ctnnb1/Arhgef7/Nfasc/Adgrl3/Sipa1l1/Snx27/Unc13c/Gabra2/Adgrb3/Sez6l/Disc1/Cadm1/Mef2c/Sorbs1	23		BP	GO:0045055	regulated exocytosis	27/701	276/17962	1.1588e-05	0.00114066	0.00100686	Cacna1c/Grm4/Ppp3ca/Ppp3cb/Chrna7/Cacna1a/Nr3c2/Syt1/Cadps/Rab10/Pclo/Grm8/Grm7/Pdpk1/Rims1/Braf/Nrxn3/Rims2/Rapgef4/Cacna1b/Erc1/Pex5l/Prepl/Fer/Adcy1/Vps41/Dgki	27
BP	GO:0042063	gliogenesis	19/422	356/17962	0.000807132	0.0699494	0.063475	Lepr/Nf1/Dmd/Atxn1/Ptk2/Serpine2/Flt1/Nab1/B4galt6/Cdh2/Pafah1b1/Enpp2/Ctnnb1/Arhgef7/Smarca4/Rnf10/Efemp1/Disc1/Srgap2	19		BP	GO:0007264	small GTPase mediated signal transduction	40/701	499/17962	1.41507e-05	0.00136328	0.00120336	Nf1/Chm/Arrb1/Rasa1/Rab10/Uso1/Ralgapa1/Sos2/Map2k1/Fgd4/Sipa1l1/Arhgap4/Rapgef4/Shtn1/Ralgapa2/Tiam1/Arhgef18/Ralgps2/Psd3/Arhgap35/Arhgap26/Rab30/Dock1/Kank1/Shoc2/Dennd1a/Ophn1/Prex2/Abca1/Itsn2/Usp28/Dock3/Rasgef1c/Arhgef28/Arhgef6/Dock4/Plekhg1/Dgki/Aatk/Ralgps1	40
BP	GO:0031532	actin cytoskeleton reorganization	9/422	105/17962	0.000823463	0.0699494	0.063475	Sptan1/Cxadr/Sipa1l1/Tnik/Arpc2/Lpin1/Arhgdia/Gab1/Thsd7a	9		BP	GO:0030534	adult behavior	21/701	189/17962	1.61986e-05	0.00149992	0.00132397	Atp1a2/Cacna1c/Atxn1/Chrna7/Cacna1a/Mecp2/Homer1/App/Nrxn1/Grm7/Cdh23/Nrxn3/Nrxn2/Agtpbp1/Pcdh17/Prex2/Unc79/Ehmt2/Hipk2/Cntnap2/Gigyf2	21
BP	GO:0016358	dendrite development	17/422	302/17962	0.00083823	0.0699494	0.063475	Cacna1a/Map2/Pdlim5/Pafah1b1/Dclk1/Sipa1l1/Camsap2/Tnik/Fmn1/Adgrb3/Fbxw8/Disc1/Cpeb3/Prex2/Hecw2/Srgap2/Mef2c	17		BP	GO:0051705	multi-organism behavior	13/701	82/17962	1.62315e-05	0.00149992	0.00132397	Ppp3cb/Atxn1/Mecp2/App/Nrxn1/Grid1/Pcm1/Nrxn3/Nrxn2/Ubr3/Mapk8ip2/Phf21a/Cntnap2	13
BP	GO:1902275	regulation of chromatin organization	13/422	201/17962	0.000967505	0.0776719	0.0704827	Ctnnb1/Ubr5/Kdm4b/Kat2b/Nsd1/Paxip1/Kmt2e/Kdm5a/Lpin1/Rps6ka5/Rtf1/Pphln1/Kdm1a	13		BP	GO:0046578	regulation of Ras protein signal transduction	24/701	236/17962	1.8546e-05	0.00167953	0.00148251	Nf1/Arrb1/Rasa1/Sos2/Map2k1/Fgd4/Arhgap4/Tiam1/Arhgef18/Ralgps2/Psd3/Arhgap35/Kank1/Shoc2/Dennd1a/Ophn1/Prex2/Abca1/Itsn2/Arhgef28/Arhgef6/Plekhg1/Dgki/Ralgps1	24
BP	GO:0006913	nucleocytoplasmic transport	17/422	306/17962	0.000968762	0.0776719	0.0704827	Nf1/Ppm1a/Atxn1/Ywhae/Nup98/Ppp1r12a/Ubr5/Appl1/Nup133/Xpo6/Ranbp17/Ipo11/Nmd3/Phip/Ankle1/Heatr3/Abce1	17		BP	GO:0022898	regulation of transmembrane transporter activity	26/701	268/17962	1.93855e-05	0.00172113	0.00151923	Atp1a2/Grm5/Gstm2/Pde4b/Pde4d/Cacna1a/Atp1b1/Homer1/Stk39/Nrxn1/Akap6/Gnb5/Stim2/Snx27/Slmap/Hecw1/Nedd4l/Wwp2/Klhl24/Jph3/Mapk8ip2/Akap7/Ank3/Ank2/Mef2c/Ryr2	26
BP	GO:0051169	nuclear transport	17/422	307/17962	0.00100398	0.0789472	0.07164	Nf1/Ppm1a/Atxn1/Ywhae/Nup98/Ppp1r12a/Ubr5/Appl1/Nup133/Xpo6/Ranbp17/Ipo11/Nmd3/Phip/Ankle1/Heatr3/Abce1	17		BP	GO:0051650	establishment of vesicle localization	26/701	270/17962	2.20652e-05	0.00192137	0.00169598	Grm4/Chrna7/Cacna1a/Dpysl2/Nr3c2/Syt1/Cadps/Mecp2/Pclo/Grm8/Grm7/Rims1/Braf/Clasp2/Nrxn3/Rims2/Kif1b/Map2k1/Dnm3/Cacna1b/Erc1/Prepl/Clasp1/Adcy1/Ahi1/Dgki	26
BP	GO:0070507	regulation of microtubule cytoskeleton organization	13/422	203/17962	0.00105936	0.0817307	0.0741658	Map2/Gnai1/Pde4dip/Pafah1b1/Ctnnb1/Dync1li1/Camsap2/Alms1/Kat2b/Dst/Trim37/Spast/Tbcd	13		BP	GO:0021696	cerebellar cortex morphogenesis	9/701	41/17962	2.2759e-05	0.00193917	0.0017117	Cacna1a/Nrxn1/Map2k1/Atxn2/Agtpbp1/Prox1/Ophn1/Herc1/Usp9x	9
BP	GO:0090257	regulation of muscle system process	15/422	256/17962	0.00111807	0.0846625	0.0768262	Prkca/Dmd/Adk/Utrn/Ptk2/Myh7/Flt1/Glrx3/Akap6/Ttn/Pde5a/Foxp1/Tead1/Mef2c/Mlip	15		BP	GO:0048638	regulation of developmental growth	34/701	404/17962	2.31262e-05	0.00193917	0.0017117	Cacna1c/Dpysl2/Ptk2/Syt1/Afdn/Mecp2/Mag/Ntrk3/App/Ncor1/Akap6/Rims1/Ptch1/Clasp2/Rims2/Kcnk2/Ep300/Arhgap4/Atxn2/Nedd4l/Fto/Shtn1/Wwc1/Ulk2/Prox1/Lats1/Stk4/Itsn2/Col14a1/Prkdc/Macf1/Ppp2r3a/Mef2c/Aatk	34
BP	GO:0048813	dendrite morphogenesis	12/422	181/17962	0.00121291	0.0901113	0.0817707	Cacna1a/Map2/Pdlim5/Pafah1b1/Dclk1/Sipa1l1/Tnik/Fmn1/Adgrb3/Fbxw8/Prex2/Hecw2	12		BP	GO:0072659	protein localization to plasma membrane	27/701	288/17962	2.48946e-05	0.0020495	0.00180909	Atp1b1/Afdn/Dpp6/Rab10/Nrxn1/Pdpk1/Grip1/Ptch1/Clasp2/Csnk2a1/Lrrc7/Snx27/Ptpn9/Slmap/Appl1/Lrp6/Fam126b/Ank3/Ank2/C2cd5/Macf1/Ttc7a/Hectd1/Ttc7b/Fam126a/Pacs2/Tmem59	27
BP	GO:0021700	developmental maturation	17/422	314/17962	0.00128235	0.0901113	0.0817707	Nf1/Rb1/Cacna1a/B4galt6/Gnaq/Ptbp3/Ctnnb1/Nfasc/Sclt1/Unc13c/Adgrb3/Sez6l/Disc1/Ythdf2/Ano6/Cbfb/Kdm1a	17		BP	GO:0043523	regulation of neuron apoptotic process	26/701	273/17962	2.67166e-05	0.0021233	0.00187422	Grm4/Nf1/Gabrb3/Ntrk2/Arrb1/Cacna1a/Rasa1/Mecp2/Mag/Gabra5/Ambra1/Ppp2r2b/Atf2/Grm7/Msh2/Pdpk1/Braf/Mapk8/Snrk/Map2k4/Tox3/Srpk2/Kdm2b/Trim2/Hipk2/Mef2c	26
BP	GO:0098974	postsynaptic actin cytoskeleton organization	4/422	21/17962	0.00130896	0.0901113	0.0817707	Myh10/Actb/Arhgef7/Sipa1l1	4		BP	GO:0006836	neurotransmitter transport	29/701	322/17962	2.67288e-05	0.0021233	0.00187422	Atp1a2/Grm4/Nf1/Ntrk2/Chrna7/Cacna1a/Nr3c2/Syt1/Cadps/Sv2c/Pclo/Nrxn1/Grm8/Slc29a1/Grm7/Rims1/Ppp1r9a/Braf/Nrxn3/Nrxn2/Rims2/Cacna1b/Erc1/Gabra2/Prepl/Adcy1/Mctp1/Mef2c/Dgki	29
BP	GO:1901379	regulation of potassium ion transmembrane transport	8/422	91/17962	0.00134765	0.0901113	0.0817707	Ywhae/Akap6/Kcnc2/Snx27/Klhl24/Neto1/Ano6/Akap7	8		BP	GO:0051402	neuron apoptotic process	28/701	307/17962	2.92118e-05	0.00228054	0.00201302	Grm4/Nf1/Gabrb3/Ntrk2/Arrb1/Cacna1a/Rasa1/Mecp2/Mag/Gabra5/App/Ambra1/Ppp2r2b/Atf2/Grm7/Msh2/Pdpk1/Braf/Mapk8/Snrk/Map2k4/Tox3/Srpk2/Kdm2b/Trim2/Hipk2/Mef2c/Aatk	28
BP	GO:0031056	regulation of histone modification	11/422	159/17962	0.00136318	0.0901113	0.0817707	Ubr5/Kdm4b/Kat2b/Nsd1/Paxip1/Kmt2e/Kdm5a/Lpin1/Rps6ka5/Rtf1/Kdm1a	11		BP	GO:0016079	synaptic vesicle exocytosis	18/701	153/17962	2.99268e-05	0.00229675	0.00202733	Grm4/Chrna7/Cacna1a/Nr3c2/Syt1/Cadps/Pclo/Grm8/Grm7/Rims1/Braf/Nrxn3/Rims2/Cacna1b/Erc1/Prepl/Adcy1/Dgki	18
BP	GO:0002433	immune response-regulating cell surface receptor signaling pathway involved in phagocytosis	3/422	10/17962	0.00136633	0.0901113	0.0817707	Cd47/Appl1/Rap1a	3		BP	GO:0097106	postsynaptic density organization	9/701	43/17962	3.41635e-05	0.00257821	0.00227577	Ntrk3/Nrxn1/Dlgap1/Magi2/Nrxn2/Sipa1l1/Zmynd8/Ophn1/Ptprd	9
BP	GO:0038096	Fc-gamma receptor signaling pathway involved in phagocytosis	3/422	10/17962	0.00136633	0.0901113	0.0817707	Cd47/Appl1/Rap1a	3		BP	GO:0032409	regulation of transporter activity	26/701	278/17962	3.64699e-05	0.00270715	0.00238958	Atp1a2/Grm5/Gstm2/Pde4b/Pde4d/Cacna1a/Atp1b1/Homer1/Stk39/Nrxn1/Akap6/Gnb5/Stim2/Snx27/Slmap/Hecw1/Nedd4l/Wwp2/Klhl24/Jph3/Mapk8ip2/Akap7/Ank3/Ank2/Mef2c/Ryr2	26
BP	GO:1905456	regulation of lymphoid progenitor cell differentiation	3/422	10/17962	0.00136633	0.0901113	0.0817707	Sos2/Nudt21/Ankle1	3		BP	GO:0046058	cAMP metabolic process	6/701	18/17962	4.29275e-05	0.00313509	0.00276733	Pde4b/Pde4d/Adcy8/Pde10a/Adcy2/Adcy1	6
BP	GO:0043266	regulation of potassium ion transport	9/422	113/17962	0.00138857	0.0901251	0.0817832	Ywhae/Akap6/Gnaq/Kcnc2/Snx27/Klhl24/Neto1/Ano6/Akap7	9		BP	GO:0016197	endosomal transport	21/701	202/17962	4.40023e-05	0.00316257	0.00279159	Rab10/Vti1a/Grip1/Lrrc7/Snx27/Erc1/Dennd1b/Dennd5a/Gcc2/Dennd1a/Vps50/Tmcc1/Abca1/Zfyve9/Pikfyve/Spag9/Tbc1d14/Ankrd27/Vps39/Epg5/Evi5	21
BP	GO:0099003	vesicle-mediated transport in synapse	15/422	263/17962	0.00146176	0.0932302	0.0846009	Prkca/Cacna1a/Map2/Cadps/Actb/Sh3gl3/Apba1/Ctnnb1/Rims1/Sh3gl2/Ppp3cc/Unc13c/Rap1a/Ap3b1/Dennd1a	15		BP	GO:0007626	locomotory behavior	24/701	250/17962	4.749e-05	0.00335992	0.00296578	Atp1a2/Cacna1c/Grm5/Ppp3cb/Atxn1/Cacna1a/Adcy8/Mecp2/App/Ncor1/Mta1/Cdh23/Adgrl3/Nav2/Cacna1b/Agtpbp1/Zfhx3/Fig4/Sobp/Pak7/Prex2/Hipk2/Ddhd2/Gigyf2	24
BP	GO:0016311	dephosphorylation	22/422	463/17962	0.00148202	0.0932302	0.0846009	Ppm1a/Ppm1b/Myo1d/Ptprm/Ywhae/Ppp2r2b/Ppp1r12a/Ptprg/Ppp3cc/Mtmr3/Ell/Shoc2/Cdc14a/Ppa2/Ppp2r5a/Eya3/Lpin1/Ptpa/Phactr3/Camta1/Phlpp2/Mef2c	22		BP	GO:1901214	regulation of neuron death	32/701	385/17962	5.08261e-05	0.00354063	0.00312529	Ephb1/Grm4/Nf1/Gabrb3/Ntrk2/Chrna7/Dcc/Arrb1/Cacna1a/Rasa1/Mecp2/Mag/Gabra5/Eif2s1/Ambra1/Grm8/Ppp2r2b/Atf2/Grm7/Msh2/Pdpk1/Braf/Mapk8/Snrk/Map2k4/Tox3/Srpk2/Kdm2b/Trim2/Hipk2/Ncoa7/Mef2c	32
BP	GO:0099188	postsynaptic cytoskeleton organization	4/422	22/17962	0.00157043	0.0972955	0.08829	Myh10/Actb/Arhgef7/Sipa1l1	4		BP	GO:1990090	cellular response to nerve growth factor stimulus	12/701	79/17962	5.28769e-05	0.00362768	0.00320213	Nf1/Ntrk2/Ntrk3/App/Csnk1d/Pdpk1/Magi2/Braf/Kif1b/Ep300/Rapgef4/Snx27	12
BP	GO:0007409	axonogenesis	22/422	466/17962	0.00160727	0.0980914	0.0890122	Prkca/Spp1/Cacna1a/Map2/Ptk2/Ptprm/B4galt6/Myh10/Actb/Cdh2/Pafah1b1/Dclk1/Chn1/Nfasc/Sipa1l1/Sema4b/Foxp1/Apbb2/Disc1/Dst/Macf1/Spast	22		BP	GO:0048814	regulation of dendrite morphogenesis	15/701	118/17962	5.5383e-05	0.00365651	0.00322758	Ppp3ca/Smad1/Afdn/Adam10/Pias2/Ppp1r9a/Dnm3/Mfn1/Sipa1l1/Hecw1/Nedd4l/Adgrb3/Tiam1/Ptprd/Ankrd27	15
CC	GO:0098984	neuron to neuron synapse	29/424	445/18446	5.17487e-07	0.000276856	0.000224426	Nf1/Dmd/Map2/Mpdz/Grik2/Pdlim5/Actb/Sh3gl3/Cdh2/Dclk1/Ctnnb1/Rims1/Sh3gl2/Pja2/Sipa1l1/Snx27/Rnf10/Tnik/Tanc2/Neto1/Mib1/Disc1/Drosha/Dst/Srgap2/Akap7/Macf1/Cadm1/Erbin	29		BP	GO:0051588	regulation of neurotransmitter transport	20/701	190/17962	5.56988e-05	0.00365651	0.00322758	Grm4/Nf1/Ntrk2/Chrna7/Cacna1a/Nr3c2/Syt1/Grm8/Grm7/Rims1/Ppp1r9a/Braf/Nrxn3/Rims2/Cacna1b/Prepl/Adcy1/Mctp1/Mef2c/Dgki	20
CC	GO:0014069	postsynaptic density	27/424	417/18446	1.45618e-06	0.000294685	0.000238879	Nf1/Dmd/Map2/Mpdz/Grik2/Pdlim5/Actb/Sh3gl3/Cdh2/Dclk1/Ctnnb1/Rims1/Pja2/Sipa1l1/Snx27/Rnf10/Tnik/Tanc2/Neto1/Mib1/Disc1/Drosha/Dst/Srgap2/Macf1/Cadm1/Erbin	27		BP	GO:2001257	regulation of cation channel activity	19/701	175/17962	5.57197e-05	0.00365651	0.00322758	Gstm2/Pde4b/Pde4d/Cacna1a/Homer1/Nrxn1/Akap6/Gnb5/Stim2/Snx27/Slmap/Nedd4l/Klhl24/Jph3/Mapk8ip2/Akap7/Ank3/Ank2/Mef2c	19
CC	GO:0032279	asymmetric synapse	27/424	421/18446	1.74619e-06	0.000294685	0.000238879	Nf1/Dmd/Map2/Mpdz/Grik2/Pdlim5/Actb/Sh3gl3/Cdh2/Dclk1/Ctnnb1/Rims1/Pja2/Sipa1l1/Snx27/Rnf10/Tnik/Tanc2/Neto1/Mib1/Disc1/Drosha/Dst/Srgap2/Macf1/Cadm1/Erbin	27		BP	GO:0048489	synaptic vesicle transport	20/701	191/17962	5.99887e-05	0.00377295	0.00333036	Grm4/Chrna7/Cacna1a/Dpysl2/Nr3c2/Syt1/Cadps/Pclo/Grm8/Grm7/Rims1/Braf/Nrxn3/Rims2/Dnm3/Cacna1b/Erc1/Prepl/Adcy1/Dgki	20
CC	GO:0099572	postsynaptic specialization	28/424	452/18446	2.20325e-06	0.000294685	0.000238879	Nf1/Dmd/Map2/Mpdz/Grik2/Pdlim5/Actb/Sh3gl3/Cdh2/Dclk1/Ctnnb1/Rims1/Pja2/Sipa1l1/Snx27/Rnf10/Gabra2/Tnik/Tanc2/Neto1/Mib1/Disc1/Drosha/Dst/Srgap2/Macf1/Cadm1/Erbin	28		BP	GO:0097480	establishment of synaptic vesicle localization	20/701	191/17962	5.99887e-05	0.00377295	0.00333036	Grm4/Chrna7/Cacna1a/Dpysl2/Nr3c2/Syt1/Cadps/Pclo/Grm8/Grm7/Rims1/Braf/Nrxn3/Rims2/Dnm3/Cacna1b/Erc1/Prepl/Adcy1/Dgki	20
CC	GO:0015629	actin cytoskeleton	28/424	485/18446	8.37381e-06	0.000895997	0.000726318	Myo1d/Myo9b/Map2/Utrn/Ptk2/Myh7/Flt1/Sptan1/Pdlim5/Myh10/Actb/Cdh2/Ttn/Ppp1r12a/Myo9a/Hip1/Kat2b/Arpc2/Ttc17/Dst/Myo18a/Macf1/Mtss1/Myo19/Pknox2/Sorbs1/Myh2/Fmn2	28		BP	GO:1903861	positive regulation of dendrite extension	7/701	27/17962	5.99939e-05	0.00377295	0.00333036	Syt1/Afdn/Mecp2/Rims1/Rims2/Nedd4l/Itsn2	7
CC	GO:0014704	intercalated disc	9/424	62/18446	1.13541e-05	0.00101241	0.000820681	Prkca/Ptk2/Sptan1/Akap6/Cdh2/Ctnnb1/Cxadr/Dst/Obscn	9		BP	GO:0021549	cerebellum development	17/701	148/17962	6.69922e-05	0.00413073	0.00364618	Cacna1a/Mecp2/Ncor1/Nrxn1/Myh10/Xrcc1/Rere/Cntn1/Map2k1/Atxn2/Agtpbp1/Prox1/Ttbk2/Ophn1/Lrp6/Herc1/Usp9x	17
CC	GO:0005938	cell cortex	22/424	339/18446	1.32885e-05	0.00101562	0.000823285	Myo1d/Myo9b/Utrn/Gnai1/Glrx3/Grk4/Sptan1/Pde4dip/Myh10/Itpr2/Actb/Cdh2/Pafah1b1/Ctnnb1/Rims1/Arhgef7/Hip1/Unc13c/Ermn/Epb41l2/Myh2/Fmn2	22		BP	GO:0050770	regulation of axonogenesis	21/701	208/17962	6.75076e-05	0.00413073	0.00364618	Mbp/Ntrk2/Cacna1a/Dpysl2/Ptk2/Mag/Ntrk3/Robo2/Braf/Clasp2/Map2k1/Ep300/Sipa1l1/Arhgap4/Shtn1/Ulk2/Tiam1/Arhgap35/Lrrc4c/Macf1/Aatk	21
CC	GO:0005911	cell-cell junction	27/424	476/18446	1.66316e-05	0.00111224	0.000901607	Prkca/Ptk2/Mpdz/Ptprm/Vapa/Sptan1/Pdlim5/Akap6/Cdh2/Ctnnb1/Cxadr/Nfasc/Adgrl3/Frmd4b/Klhl24/Sdccag8/Dnmbp/Cdh18/Dst/Pikfyve/Obscn/Krit1/Cadm1/Erbin/Sorbs1/Myh2/Tbcd	27		BP	GO:0008542	visual learning	11/701	69/17962	6.84772e-05	0.00413419	0.00364923	Atp1a2/Cacna1c/Nf1/Atxn1/Hrh2/Mecp2/App/Nptn/Braf/Pias1/Ddhd2	11
CC	GO:0016459	myosin complex	8/424	59/18446	5.79667e-05	0.0034458	0.00279325	Myo1d/Myo9b/Myh7/Myh10/Myo9a/Myo18a/Myo19/Myh2	8		BP	GO:0030902	hindbrain development	21/701	209/17962	7.23614e-05	0.00431122	0.00380549	Cacna1a/Smad1/Mecp2/Ncor1/Nrxn1/Myh10/Xrcc1/Rere/Cntn1/Map2k1/Psmg1/Atxn2/Agtpbp1/Kdm2b/Prox1/Ahi1/Ttbk2/Ophn1/Lrp6/Herc1/Usp9x	21
CC	GO:0031672	A band	7/424	45/18446	6.88504e-05	0.0036835	0.00298593	Ttn/Ppp1r12a/Kat2b/Ppp2r5a/Dst/Obscn/Myh2	7		BP	GO:0046834	lipid phosphorylation	10/701	58/17962	7.35566e-05	0.00432551	0.0038181	Dgkb/Pi4ka/Pik3cb/Fam126b/Pikfyve/Pik3c2a/Ttc7a/Ttc7b/Fam126a/Dgki	10
CC	GO:0005912	adherens junction	19/424	308/18446	0.000100612	0.00489339	0.0039667	Ptk2/Ptprm/Sptan1/Pdlim5/Actb/Cdh2/Ctnnb1/Cxadr/Arhgef7/Frmd4b/Dcaf6/Arpc2/Klhl24/Cdh18/Dst/Mtss1/Erbin/Sorbs1/Tbcd	19		BP	GO:0090630	activation of GTPase activity	12/701	82/17962	7.68901e-05	0.00437607	0.00386273	Rasa1/Ntrk3/Ralgapa1/Sipa1l1/Ralgapa2/Tiam1/Rabgap1l/Rabgap1/Tbc1d1/Tbc1d14/Tbc1d22a/Evi5	12
CC	GO:0044291	cell-cell contact zone	9/424	83/18446	0.000120297	0.00536322	0.00434756	Prkca/Ptk2/Sptan1/Akap6/Cdh2/Ctnnb1/Cxadr/Dst/Obscn	9		BP	GO:0070997	neuron death	34/701	429/17962	7.71958e-05	0.00437607	0.00386273	Ephb1/Grm4/Nf1/Gabrb3/Ntrk2/Chrna7/Dcc/Arrb1/Cacna1a/Rasa1/Mecp2/Mag/Gabra5/App/Eif2s1/Ambra1/Grm8/Ppp2r2b/Atf2/Grm7/Msh2/Pdpk1/Braf/Mapk8/Snrk/Map2k4/Tox3/Srpk2/Kdm2b/Trim2/Hipk2/Ncoa7/Mef2c/Aatk	34
CC	GO:0031674	I band	12/424	146/18446	0.000143044	0.00588683	0.00477201	Dmd/Myh7/Glrx3/Sptan1/Pdlim5/Ttn/Ctnnb1/Ppp1r12a/Kat2b/Ppp2r5a/Dst/Obscn	12		BP	GO:0021533	cell differentiation in hindbrain	7/701	28/17962	7.73157e-05	0.00437607	0.00386273	Cacna1a/Nrxn1/Atxn2/Agtpbp1/Prox1/Ophn1/Herc1	7
CC	GO:0070161	anchoring junction	19/424	321/18446	0.000172046	0.00657461	0.00532954	Ptk2/Ptprm/Sptan1/Pdlim5/Actb/Cdh2/Ctnnb1/Cxadr/Arhgef7/Frmd4b/Dcaf6/Arpc2/Klhl24/Cdh18/Dst/Mtss1/Erbin/Sorbs1/Tbcd	19		BP	GO:1990138	neuron projection extension	20/701	196/17962	8.616e-05	0.00467951	0.00413058	Dpysl2/Syt1/Afdn/Mecp2/Mag/Ntrk3/Rims1/Clasp2/Rims2/Ep300/Arhgap4/Nedd4l/Shtn1/Cyfip2/Ulk2/Tiam1/Itsn2/Macf1/Usp9x/Aatk	20
CC	GO:0030017	sarcomere	14/424	201/18446	0.000238548	0.008466	0.00686275	Dmd/Myh7/Glrx3/Sptan1/Pdlim5/Ttn/Ctnnb1/Ppp1r12a/Kat2b/Ppp2r5a/Dst/Obscn/Mef2c/Myh2	14		BP	GO:0017158	regulation of calcium ion-dependent exocytosis	17/701	151/17962	8.62214e-05	0.00467951	0.00413058	Grm4/Ppp3ca/Chrna7/Cacna1a/Nr3c2/Syt1/Cadps/Grm8/Grm7/Rims1/Braf/Nrxn3/Rims2/Cacna1b/Prepl/Adcy1/Dgki	17
CC	GO:0031252	cell leading edge	22/424	414/18446	0.000253189	0.008466	0.00686275	Dmd/Pld1/Myo1d/Myo9b/Map2/Ptk2/Ptprm/Myh10/Cdh2/Pafah1b1/Ctnnb1/Arhgef7/Kcnc2/Fgd4/Frmd4b/Gabra2/Appl1/Arpc2/Dst/Srgap2/Macf1/Dock8	22		BP	GO:1990089	response to nerve growth factor	12/701	83/17962	8.67472e-05	0.00467951	0.00413058	Nf1/Ntrk2/Ntrk3/App/Csnk1d/Pdpk1/Magi2/Braf/Kif1b/Ep300/Rapgef4/Snx27	12
CC	GO:0030018	Z disc	11/424	134/18446	0.000271644	0.00854879	0.00692986	Dmd/Myh7/Glrx3/Sptan1/Pdlim5/Ttn/Ctnnb1/Ppp1r12a/Ppp2r5a/Dst/Obscn	11		BP	GO:0008306	associative learning	14/701	109/17962	8.68107e-05	0.00467951	0.00413058	Atp1a2/Cacna1c/Nf1/Atxn1/Chrna7/Hrh2/Mecp2/Gabra5/App/Nptn/Grm7/Braf/Pias1/Ddhd2	14
CC	GO:0030016	myofibril	15/424	230/18446	0.000295092	0.00877079	0.00710982	Dmd/Myh7/Glrx3/Sptan1/Pde4dip/Pdlim5/Ttn/Ctnnb1/Ppp1r12a/Kat2b/Ppp2r5a/Dst/Obscn/Mef2c/Myh2	15		BP	GO:0098814	spontaneous synaptic transmission	5/701	13/17962	8.84565e-05	0.00471213	0.00415937	Syt1/App/Rims1/Ppp1r9a/Rims2	5
CC	GO:0042641	actomyosin	9/424	96/18446	0.000365152	0.0102819	0.00833476	Ptk2/Myh7/Pdlim5/Myh10/Actb/Kat2b/Dst/Myo18a/Sorbs1	9		BP	GO:1900273	positive regulation of long-term synaptic potentiation	7/701	29/17962	9.85086e-05	0.0050979	0.00449989	Chrna7/Adcy8/App/Nptn/Igsf11/Adcy1/Cpeb3	7
CC	GO:0044449	contractile fiber part	14/424	214/18446	0.000451175	0.0118	0.0095654	Dmd/Myh7/Glrx3/Sptan1/Pdlim5/Ttn/Ctnnb1/Ppp1r12a/Kat2b/Ppp2r5a/Dst/Obscn/Mef2c/Myh2	14		BP	GO:0035176	social behavior	10/701	60/17962	9.90758e-05	0.0050979	0.00449989	Ppp3cb/Atxn1/Mecp2/Nrxn1/Grid1/Pcm1/Nrxn3/Nrxn2/Mapk8ip2/Cntnap2	10
CC	GO:0043292	contractile fiber	15/424	240/18446	0.000463179	0.0118	0.0095654	Dmd/Myh7/Glrx3/Sptan1/Pde4dip/Pdlim5/Ttn/Ctnnb1/Ppp1r12a/Kat2b/Ppp2r5a/Dst/Obscn/Mef2c/Myh2	15		BP	GO:0051703	intraspecies interaction between organisms	10/701	60/17962	9.90758e-05	0.0050979	0.00449989	Ppp3cb/Atxn1/Mecp2/Nrxn1/Grid1/Pcm1/Nrxn3/Nrxn2/Mapk8ip2/Cntnap2	10
CC	GO:0008287	protein serine/threonine phosphatase complex	6/424	45/18446	0.000542911	0.0132026	0.0107024	Ppp2r2b/Ppp1r12a/Ppp3cc/Shoc2/Ppp2r5a/Ptpa	6		BP	GO:0099084	postsynaptic specialization organization	9/701	49/17962	0.000100981	0.00513476	0.00453243	Ntrk3/Nrxn1/Dlgap1/Magi2/Nrxn2/Sipa1l1/Zmynd8/Ophn1/Ptprd	9
CC	GO:1903293	phosphatase complex	6/424	46/18446	0.000612405	0.0142451	0.0115474	Ppp2r2b/Ppp1r12a/Ppp3cc/Shoc2/Ppp2r5a/Ptpa	6		BP	GO:0007632	visual behavior	11/701	72/17962	0.00010206	0.00513476	0.00453243	Atp1a2/Cacna1c/Nf1/Atxn1/Hrh2/Mecp2/App/Nptn/Braf/Pias1/Ddhd2	11
CC	GO:0035097	histone methyltransferase complex	8/424	84/18446	0.00069203	0.0151142	0.012252	Zfp827/Kdm4b/Phf20/Paxip1/Kdm5a/Trim37/Suz12/Kdm5d	8		BP	GO:0017157	regulation of exocytosis	24/701	263/17962	0.000105586	0.00525379	0.00463749	Grm4/Ppp3ca/Chrna7/Cacna1a/Nr3c2/Syt1/Cadps/Rab10/Pclo/Grm8/Grm7/Pdpk1/Rims1/Braf/Clasp2/Nrxn3/Rims2/Rapgef4/Cacna1b/Prepl/Fer/Clasp1/Adcy1/Dgki	24
CC	GO:0005913	cell-cell adherens junction	9/424	105/18446	0.000706273	0.0151142	0.012252	Ptprm/Sptan1/Pdlim5/Cdh2/Ctnnb1/Cxadr/Cdh18/Erbin/Sorbs1	9		BP	GO:1901019	regulation of calcium ion transmembrane transporter activity	12/701	85/17962	0.000109759	0.00535809	0.00472955	Atp1a2/Gstm2/Pde4b/Pde4d/Cacna1a/Atp1b1/Akap6/Gnb5/Stim2/Jph3/Ank2/Ryr2	12
CC	GO:0150034	distal axon	21/424	423/18446	0.000840003	0.0172847	0.0140114	Prkca/Map2/Utrn/Scamp1/Ywhae/Atp6v0a1/Grik2/Myh10/Actb/Pafah1b1/Dclk1/Cxadr/Arhgef7/Sv2b/Myo9a/Kcnc2/Unc13c/Arpc2/Disc1/Lrig2/Ptbp2	21		BP	GO:0019932	second-messenger-mediated signaling	35/701	455/17962	0.000110049	0.00535809	0.00472955	Atp1a2/Cacna1c/Grm5/Gstm2/Pde4b/Pde4d/Ppp3ca/Ppp3cb/Ntrk2/Atp1b1/Adcy8/Pde3b/Pclo/Pde10a/Akap6/Gucy1a2/Epha5/Adcy2/Pdpk1/Ppp1r9a/Rims2/Tenm2/Pde11a/Adgrl3/Ppp3cc/Rapgef4/Pex5l/Tox3/Adgrb3/Adcy1/Jph3/Abca1/Sppl3/Ank2/Ryr2	35
CC	GO:0016605	PML body	8/424	88/18446	0.000942373	0.0186729	0.0151367	Rb1/Hipk3/Pias1/Morc3/Satb1/Usp7/Hipk2/Mlip	8		BP	GO:0099175	regulation of postsynapse organization	15/701	126/17962	0.000118142	0.00569091	0.00502334	Afdn/Homer1/Ntrk3/Adam10/Dgkb/Nrxn1/Ppp1r9a/Dnm3/Mfn1/Sipa1l1/Rapgef4/Snx27/Zmynd8/Tiam1/Ptprd	15
CC	GO:0030027	lamellipodium	12/424	181/18446	0.00100819	0.0192636	0.0156156	Dmd/Pld1/Myo9b/Ptk2/Ptprm/Myh10/Cdh2/Ctnnb1/Arhgef7/Fgd4/Arpc2/Srgap2	12		BP	GO:0035418	protein localization to synapse	12/701	86/17962	0.000123108	0.00585791	0.00517074	Homer1/Adam10/Pclo/Nrxn1/Gphn/Dlgap1/Grip1/Magi2/Nrxn2/Lrrc7/Map2k1/Rapgef4	12
CC	GO:0031985	Golgi cisterna	8/424	90/18446	0.00109222	0.0201497	0.0163338	Pld1/Man2a1/Glg1/B4galt6/Uxs1/Chsy1/Yipf1/Hace1	8		BP	GO:1903859	regulation of dendrite extension	7/701	30/17962	0.000124196	0.00585791	0.00517074	Syt1/Afdn/Mecp2/Rims1/Rims2/Nedd4l/Itsn2	7
CC	GO:0090723	growth cone part	4/424	21/18446	0.0012077	0.0215374	0.0174587	Ywhae/Pafah1b1/Arpc2/Disc1	4		BP	GO:2000300	regulation of synaptic vesicle exocytosis	14/701	114/17962	0.000141512	0.00660583	0.00583094	Grm4/Chrna7/Nr3c2/Syt1/Grm8/Grm7/Rims1/Braf/Nrxn3/Rims2/Cacna1b/Prepl/Adcy1/Dgki	14
CC	GO:0045211	postsynaptic membrane	18/424	355/18446	0.00153099	0.0264219	0.0214183	Dmd/Utrn/Mpdz/Grik2/Pdlim5/Cdh2/Ctnnb1/Hip1/Pja2/Kcnc2/Sipa1l1/Rnf10/Gabra2/Neto1/Disc1/Srgap2/Cadm1/Erbin	18		BP	GO:0048588	developmental cell growth	24/701	269/17962	0.000149361	0.00686805	0.00606239	Dpysl2/Syt1/Afdn/Mecp2/Mag/Ntrk3/App/Akap6/Rims1/Clasp2/Rims2/Ep300/Arhgap4/Map2k4/Nedd4l/Shtn1/Cyfip2/Ulk2/Tiam1/Itsn2/Col14a1/Macf1/Usp9x/Aatk	24
CC	GO:0030426	growth cone	13/424	219/18446	0.00172982	0.0289204	0.0234436	Map2/Utrn/Ywhae/Myh10/Pafah1b1/Dclk1/Cxadr/Arhgef7/Myo9a/Arpc2/Disc1/Lrig2/Ptbp2	13		BP	GO:0007163	establishment or maintenance of cell polarity	21/701	220/17962	0.000150163	0.00686805	0.00606239	Ephb1/Rab10/Pard3/Clasp2/Cap2/Lrrc7/Mark3/Myo9a/Shtn1/Clasp1/Sdccag8/Arhgap35/Mcph1/Frmd4a/Wee1/Kank1/Ophn1/Macf1/Syne2/Map4/Eya1	21
CC	GO:0005795	Golgi stack	9/424	121/18446	0.00192681	0.0312377	0.0253221	Pld1/Man2a1/Glg1/B4galt6/Uxs1/Chsy1/Yipf1/Dnmbp/Hace1	9		BP	GO:1904062	regulation of cation transmembrane transport	29/701	355/17962	0.000152385	0.0069	0.00609059	Atp1a2/Cacna1c/Gstm2/Pde4b/Pde4d/Cacna1a/Atp1b1/Dpp6/Homer1/Stk39/Nrxn1/Akap6/Pdpk1/Gnb5/Stim2/Snx27/Slmap/Hecw1/Nedd4l/Wwp2/Klhl24/Jph3/Mapk8ip2/Akap7/Pik3c2a/Ank3/Ank2/Mef2c/Ryr2	29
CC	GO:0030427	site of polarized growth	13/424	224/18446	0.00211119	0.0329642	0.0267216	Map2/Utrn/Ywhae/Myh10/Pafah1b1/Dclk1/Cxadr/Arhgef7/Myo9a/Arpc2/Disc1/Lrig2/Ptbp2	13		BP	GO:0035329	hippo signaling	7/701	31/17962	0.000155062	0.00695171	0.00613623	Nf2/Mark3/Pja2/Wwc1/Lats1/Stk4/Tead1	7
CC	GO:0000776	kinetochore	9/424	123/18446	0.00215654	0.0329642	0.0267216	Nup98/Pafah1b1/Ppp1r12a/Dync1li1/Nup133/Kat2b/Orc2/Ckap5/Zwilch	9		BP	GO:0097484	dendrite extension	8/701	41/17962	0.000157575	0.00699507	0.00617452	Syt1/Afdn/Mecp2/Rims1/Rims2/Nedd4l/Cyfip2/Itsn2	8
CC	GO:0005874	microtubule	18/424	370/18446	0.00240313	0.0357132	0.02895	Map2/Pde4dip/Pafah1b1/Dync1li1/Camsap2/Cep57l1/Cul3/Disc1/Dclk2/Ckap5/Kif16b/Dst/Krit1/Cspp1/Macf1/Spast/Mtus2/Stard9	18		BP	GO:0060271	cilium assembly	26/701	304/17962	0.00015981	0.00702545	0.00620133	Csnk1d/Dync2h1/Pcm1/Atxn10/Sclt1/Nek1/Cep89/Ttll5/Armc9/Cep97/Sdccag8/Ccdc88a/Ift88/Arhgap35/Cep120/Ahi1/Cdc14a/Ttbk2/Cdc14b/Rfx3/Cluap1/Syne2/Cep83/Map4/Ttc39c/Tbc1d32	26
CC	GO:0097060	synaptic membrane	22/424	494/18446	0.00252994	0.0365816	0.0296539	Dmd/Cacna1a/Utrn/Mpdz/Grik2/Pdlim5/Cdh2/Apba1/Ctnnb1/Rims1/Hip1/Pja2/Kcnc2/Sipa1l1/Unc13c/Rnf10/Gabra2/Neto1/Disc1/Srgap2/Cadm1/Erbin	22		BP	GO:0106027	neuron projection organization	13/701	102/17962	0.000166536	0.00725074	0.00640019	Ephb1/Chrna7/Afdn/Homer1/Adam10/App/Epha5/Ppp1r9a/Dnm3/Mfn1/Sipa1l1/Zmynd8/Tiam1	13
CC	GO:0097440	apical dendrite	4/424	26/18446	0.00275543	0.0387936	0.031447	Myo1d/Map2/Arpc2/Cpeb3	4		BP	GO:1901016	regulation of potassium ion transmembrane transporter activity	10/701	64/17962	0.000173001	0.00746048	0.00658533	Atp1b1/Stk39/Akap6/Snx27/Nedd4l/Wwp2/Klhl24/Akap7/Ank3/Ank2	10
CC	GO:0005916	fascia adherens	3/424	13/18446	0.00290494	0.0398498	0.0323032	Sptan1/Cdh2/Ctnnb1	3		BP	GO:0022037	metencephalon development	17/701	160/17962	0.000175983	0.00751746	0.00663562	Cacna1a/Mecp2/Ncor1/Nrxn1/Myh10/Xrcc1/Rere/Cntn1/Map2k1/Atxn2/Agtpbp1/Prox1/Ttbk2/Ophn1/Lrp6/Herc1/Usp9x	17
CC	GO:0001725	stress fiber	7/424	85/18446	0.0034155	0.044568	0.036128	Ptk2/Myh7/Pdlim5/Myh10/Actb/Dst/Sorbs1	7		BP	GO:0007215	glutamate receptor signaling pathway	13/701	103/17962	0.000183918	0.00778299	0.00687001	Grm4/Grm5/Homer1/Gria4/App/Nrxn1/Grm8/Grid1/Grm7/Klhl24/Tiam1/Mapk8ip2/Mef2c	13
CC	GO:0097517	contractile actin filament bundle	7/424	85/18446	0.0034155	0.044568	0.036128	Ptk2/Myh7/Pdlim5/Myh10/Actb/Dst/Sorbs1	7		BP	GO:0032970	regulation of actin filament-based process	31/701	395/17962	0.000188063	0.00787366	0.00695004	Atp1a2/Cacna1c/Pde4b/Pde4d/Rasa1/Nf2/Ntrk3/Sptan1/Akap6/Evl/Epha5/Pard3/Ppp1r9a/Braf/Clasp2/Ep300/Taok1/Fer/Clasp1/Prox1/Ccdc88a/Arhgap35/Carmil1/Lats1/Fchsd2/Kank1/Specc1l/Ank2/Mef2c/Ryr2/Fhod3	31
CC	GO:0044304	main axon	7/424	86/18446	0.00364641	0.0464483	0.0376522	Myo1d/Map2/Sptan1/Nfasc/Kcnc2/Ermn/Cadm1	7		BP	GO:1900271	regulation of long-term synaptic potentiation	9/701	53/17962	0.000189538	0.00787366	0.00695004	Nf1/Chrna7/Adcy8/App/Nptn/Ppp1r9a/Igsf11/Adcy1/Cpeb3	9
CC	GO:0090575	RNA polymerase II transcription factor complex	10/424	161/18446	0.00414178	0.0515314	0.0417726	Rb1/Tcf12/Smad2/Ctnnb1/Tcf4/Tfdp2/Cbfb/Tead1/Hipk2/Tbpl1	10		BP	GO:0007033	vacuole organization	17/701	162/17962	0.00020451	0.00841837	0.00743085	Man2a1/Ambra1/Vmp1/Ulk2/Ift88/Vps41/Fig4/Rb1cc1/Abca1/Vps11/Pikfyve/Tbc1d14/Pik3c2a/Ehmt2/Gnptab/Clvs1/Pacs2	17
CC	GO:0034708	methyltransferase complex	8/424	112/18446	0.00433594	0.052087	0.042223	Zfp827/Kdm4b/Phf20/Paxip1/Kdm5a/Trim37/Suz12/Kdm5d	8		BP	GO:0006302	double-strand break repair	21/701	226/17962	0.00021819	0.00890057	0.00785648	Mta1/Msh2/Xrcc1/Mms19/Wrn/Uimc1/Rbbp8/Slf1/Wdr70/Uvrag/Psmd14/Trip12/Smchd1/Brip1/Prkdc/Top2b/Kdm2a/Slf2/Aplf/Eya1/Fmn2	21
CC	GO:0044448	cell cortex part	12/424	216/18446	0.00438115	0.052087	0.042223	Utrn/Gnai1/Sptan1/Pde4dip/Actb/Cdh2/Ctnnb1/Rims1/Hip1/Unc13c/Epb41l2/Myh2	12		BP	GO:1902803	regulation of synaptic vesicle transport	14/701	119/17962	0.000223806	0.00904817	0.00798677	Grm4/Chrna7/Nr3c2/Syt1/Grm8/Grm7/Rims1/Braf/Nrxn3/Rims2/Cacna1b/Prepl/Adcy1/Dgki	14
CC	GO:0012506	vesicle membrane	19/424	425/18446	0.00464654	0.0536127	0.0434598	Dmd/Lamp2/Cadps/Scamp1/Atp6v0a1/Itpr2/Sh3gl2/Sv2b/Hip1/Rab31/Unc13c/Gabra2/Appl1/Sec24b/Copg2/Dennd1a/Pikfyve/Vopp1/Fmn2	19		BP	GO:0043524	negative regulation of neuron apoptotic process	18/701	179/17962	0.000229929	0.00921343	0.00813265	Gabrb3/Ntrk2/Arrb1/Cacna1a/Rasa1/Mecp2/Mag/Gabra5/Ambra1/Grm7/Msh2/Pdpk1/Braf/Map2k4/Tox3/Kdm2b/Hipk2/Mef2c	18
CC	GO:0005769	early endosome	15/424	304/18446	0.0047099	0.0536127	0.0434598	Myo1d/Rabep1/Sh3gl3/Sh3gl2/Rab31/Snx27/Appl1/Rap1a/Kif16b/Gpr107/Zfyve9/Pikfyve/Rabgef1/Mvb12b/Snx12	15		BP	GO:2000781	positive regulation of double-strand break repair	7/701	33/17962	0.000235386	0.00930301	0.00821171	Mms19/Slf1/Smchd1/Prkdc/Top2b/Slf2/Fmn2	7
CC	GO:0098858	actin-based cell projection	12/424	221/18446	0.00524613	0.0584725	0.0473993	Dmd/Myo9b/Map2/Utrn/Pafah1b1/Ctnnb1/Cxadr/Nfasc/Fgd4/Ermn/Cdc14a/Fmn2	12		BP	GO:0044782	cilium organization	27/701	329/17962	0.000236273	0.00930301	0.00821171	Csnk1d/Dync2h1/Pcm1/Atxn10/Sclt1/Nek1/Cep89/Ttll5/Armc9/Cep97/Sdccag8/Ccdc88a/Ift88/Arhgap35/Cep120/Ahi1/Cdc14a/Ttc17/Ttbk2/Cdc14b/Rfx3/Cluap1/Syne2/Cep83/Map4/Ttc39c/Tbc1d32	27
CC	GO:0005797	Golgi medial cisterna	3/424	16/18446	0.00540437	0.0590069	0.0478325	Man2a1/Glg1/Yipf1	3		BP	GO:0051963	regulation of synapse assembly	14/701	120/17962	0.000244464	0.00954254	0.00842315	Ephb1/Ntrk2/Ptk2/Ntrk3/App/Nrxn1/Ppp1r9a/Adgrl3/Sipa1l1/Adgrb3/Ptprd/Syndig1/Adgrb1/Mef2c	14
CC	GO:0070382	exocytic vesicle	14/424	281/18446	0.00571922	0.0606896	0.0491965	Dmd/Scamp1/Atp6v0a1/Vapa/Wdr7/Apba1/Ctnnb1/Sh3gl2/Sv2b/Unc13c/Gabra2/Disc1/Akap7/Cadm1	14		BP	GO:0046854	phosphatidylinositol phosphorylation	8/701	44/17962	0.000263641	0.0102031	0.00900626	Pi4ka/Pik3cb/Fam126b/Pikfyve/Pik3c2a/Ttc7a/Ttc7b/Fam126a	8
CC	GO:0032432	actin filament bundle	7/424	94/18446	0.00594568	0.0606896	0.0491965	Ptk2/Myh7/Pdlim5/Myh10/Actb/Dst/Sorbs1	7		BP	GO:0031098	stress-activated protein kinase signaling cascade	25/701	297/17962	0.000270784	0.0102742	0.00906896	Ephb1/Ptk2/Map2k5/App/Ncor1/Stk39/Phlpp1/Mapk8/Map2k1/Pja2/Magi3/Fgd4/Taok1/Map2k4/Nek1/Tiam1/Nek4/Pak7/Itch/Stk4/Rb1cc1/Mapk8ip2/Spag9/Hipk2/Aida	25
CC	GO:0045335	phagocytic vesicle	7/424	94/18446	0.00594568	0.0606896	0.0491965	Lamp2/Rab31/Appl1/Rap1a/Kif16b/Myo18a/Srgap2	7		BP	GO:0007216	G protein-coupled glutamate receptor signaling pathway	5/701	16/17962	0.000272284	0.0102742	0.00906896	Grm4/Grm5/Homer1/Grm8/Grm7	5
CC	GO:0044798	nuclear transcription factor complex	11/424	197/18446	0.00601224	0.0606896	0.0491965	Rb1/Tcf12/Smad2/Ctnnb1/Tcf4/Tfdp2/Cbfb/Tead1/Hipk2/Tbpl1/Taf1b	11		BP	GO:0055119	relaxation of cardiac muscle	5/701	16/17962	0.000272284	0.0102742	0.00906896	Atp1a2/Pde4b/Pde4d/Atp1b1/Akap6	5
CC	GO:0033270	paranode region of axon	3/424	17/18446	0.00645177	0.0635089	0.0514818	Sptan1/Nfasc/Ermn	3		BP	GO:0097061	dendritic spine organization	12/701	94/17962	0.000289505	0.0108337	0.00956287	Ephb1/Chrna7/Afdn/Homer1/Adam10/Epha5/Ppp1r9a/Dnm3/Mfn1/Sipa1l1/Zmynd8/Tiam1	12
CC	GO:0099092	postsynaptic density, intracellular component	4/424	33/18446	0.00664766	0.0635089	0.0514818	Sh3gl3/Ctnnb1/Tnik/Tanc2	4		BP	GO:0060996	dendritic spine development	14/701	123/17962	0.000316561	0.0117491	0.0103709	Ephb1/Afdn/Mecp2/Adam10/Epha5/Ppp1r9a/Dnm3/Mfn1/Sipa1l1/Arid1b/Zmynd8/Tiam1/Cpeb3/Mef2c	14
CC	GO:1990752	microtubule end	4/424	33/18446	0.00664766	0.0635089	0.0514818	Pde4dip/Camsap2/Ckap5/Dst	4		BP	GO:0045739	positive regulation of DNA repair	10/701	69/17962	0.000325996	0.0119231	0.0105245	Xrcc1/Mms19/Uimc1/Slf1/Smchd1/Prkdc/Top2b/Slf2/Eya1/Fmn2	10
CC	GO:0000792	heterochromatin	7/424	97/18446	0.00704006	0.0653985	0.0530136	Smarca4/Kdm4b/Orc2/Satb1/Mbd2/Bend3/Suz12	7		BP	GO:0016311	dephosphorylation	34/701	463/17962	0.000326516	0.0119231	0.0105245	Ppp3ca/Ppp3cb/Phlpp1/Ppp2r2b/Magi2/Sacm1l/Inpp4b/Ppp2r2a/Ppp4r1/Ppp6c/Ppp3cc/Ptpn4/Ptpn9/Ppp1r17/Nt5dc1/Spred1/Thnsl2/Zfyve1/Plpp4/Shoc2/Fig4/Cdc14a/Ppa2/Ptprd/Pxylp1/Ptprk/Sppl3/Ppp4r3b/Cdc14b/Ppp2r3a/Mef2c/Slc7a14/Eya1/Ppp1r16b	34
CC	GO:0000775	chromosome, centromeric region	10/424	174/18446	0.00708993	0.0653985	0.0530136	Nup98/Pafah1b1/Ppp1r12a/Dync1li1/Nup133/Kdm4b/Kat2b/Orc2/Ckap5/Zwilch	10		BP	GO:0018105	peptidyl-serine phosphorylation	25/701	301/17962	0.000331533	0.0120094	0.0106007	Pde4d/Ntrk2/Gfra2/Dyrk1a/Chrna7/Arrb1/Ntrk3/App/Stk39/Nrxn1/Csnk1d/Top1/Pdpk1/Braf/Csnk2a1/Mapk8/Mark3/Tlk2/Lats1/Dclk2/Ttbk2/Stk4/Prkdc/Hipk2/Nlk	25
CC	GO:0005871	kinesin complex	5/424	53/18446	0.0072733	0.0659528	0.0534629	Ywhae/Pafah1b1/Disc1/Kif16b/Stard9	5		BP	GO:0035023	regulation of Rho protein signal transduction	15/701	139/17962	0.000351507	0.0125786	0.0111031	Arrb1/Sos2/Fgd4/Arhgap4/Tiam1/Arhgef18/Arhgap35/Kank1/Ophn1/Prex2/Abca1/Itsn2/Arhgef28/Arhgef6/Plekhg1	15
CC	GO:0030139	endocytic vesicle	10/424	176/18446	0.00765979	0.0682998	0.0553655	Lamp2/Pld1/Rabep1/Hip1/Rab31/Appl1/Rap1a/Kif16b/Myo18a/Srgap2	10		BP	GO:0090174	organelle membrane fusion	12/701	96/17962	0.000352802	0.0125786	0.0111031	Syt1/Uso1/Vti1a/Rims1/Mfn1/Vps41/Uvrag/Eea1/Vps11/Ankrd27/Vps39/C2cd5	12
CC	GO:0016607	nuclear speck	16/424	355/18446	0.008345	0.0731898	0.0593294	Tcf12/Atp6v0a1/Fto/Nrip1/Ep400/Ell/Rreb1/Rbbp6/Prcc/Brd1/Cdyl/Pum1/Erbin/Bmp2k/Mef2c/Rnf169	16		BP	GO:0010882	regulation of cardiac muscle contraction by calcium ion signaling	5/701	17/17962	0.000373405	0.0132092	0.0116597	Atp1a2/Cacna1c/Atp1b1/Ank2/Ryr2	5
CC	GO:0099738	cell cortex region	5/424	55/18446	0.00849521	0.0733054	0.0594232	Gnai1/Ctnnb1/Rims1/Unc13c/Epb41l2	5		BP	GO:0030010	establishment of cell polarity	15/701	140/17962	0.000379824	0.0133321	0.0117682	Ephb1/Rab10/Pard3/Mark3/Myo9a/Shtn1/Clasp1/Sdccag8/Mcph1/Frmd4a/Wee1/Kank1/Ophn1/Map4/Eya1	15
CC	GO:0000159	protein phosphatase type 2A complex	3/424	19/18446	0.00888683	0.0754675	0.0611759	Ppp2r2b/Ppp2r5a/Ptpa	3		BP	GO:0000077	DNA damage checkpoint	13/701	111/17962	0.000388121	0.0135185	0.0119327	Clock/Atf2/Msh2/Taok1/Nek1/Uimc1/Foxn3/Usp28/Prkdc/Rnaseh2b/Cdc14b/Brd4/Gigyf2	13
CC	GO:0030175	filopodium	7/424	102/18446	0.00918622	0.0767911	0.0622487	Dmd/Myo9b/Map2/Utrn/Cxadr/Fgd4/Ermn	7		BP	GO:0061669	spontaneous neurotransmitter secretion	4/701	10/17962	0.000400105	0.0138296	0.0122073	Syt1/Rims1/Ppp1r9a/Rims2	4
CC	GO:0031965	nuclear membrane	13/424	269/18446	0.00966628	0.0795609	0.064494	Vapa/Akap6/Gnaq/Nup98/Pafah1b1/Ctnnb1/Nup133/Phf20/Lpin1/Dpy19l1/Brip1/Spast/Ern1	13		BP	GO:0010880	regulation of release of sequestered calcium ion into cytosol by sarcoplasmic reticulum	6/701	26/17962	0.000407663	0.0139841	0.0123437	Cacna1c/Gstm2/Pde4d/Akap6/Ank2/Ryr2	6
CC	GO:0000803	sex chromosome	4/424	38/18446	0.0109628	0.0880156	0.0713476	Smchd1/Usp7/Scml2/Suz12	4		BP	GO:0097120	receptor localization to synapse	10/701	71/17962	0.00041278	0.0140065	0.0123634	Adam10/Nptn/Nrxn1/Gphn/Grip1/Magi2/Lrrc7/Map2k1/Rapgef4/Anks1b	10
CC	GO:0030659	cytoplasmic vesicle membrane	17/424	398/18446	0.0110225	0.0880156	0.0713476	Dmd/Lamp2/Cadps/Scamp1/Atp6v0a1/Itpr2/Sh3gl2/Sv2b/Hip1/Rab31/Unc13c/Gabra2/Sec24b/Copg2/Dennd1a/Vopp1/Fmn2	17		BP	GO:1903305	regulation of regulated secretory pathway	19/701	204/17962	0.0004158	0.0140065	0.0123634	Grm4/Ppp3ca/Chrna7/Cacna1a/Nr3c2/Syt1/Cadps/Grm8/Grm7/Pdpk1/Rims1/Braf/Nrxn3/Rims2/Cacna1b/Prepl/Fer/Adcy1/Dgki	19
CC	GO:0030863	cortical cytoskeleton	8/424	132/18446	0.0113365	0.0891914	0.0723008	Utrn/Sptan1/Pde4dip/Actb/Cdh2/Rims1/Hip1/Myh2	8		BP	GO:0060560	developmental growth involved in morphogenesis	23/701	271/17962	0.000417596	0.0140065	0.0123634	Dpysl2/Syt1/Afdn/Mecp2/Mag/Ntrk3/App/Rims1/Clasp2/Rims2/Ep300/Arhgap4/Nedd4l/Shtn1/Cyfip2/Ulk2/Tiam1/Lrp6/Itsn2/Macf1/Ppp2r3a/Usp9x/Aatk	23
CC	GO:0098831	presynaptic active zone cytoplasmic component	3/424	21/18446	0.0117914	0.0914257	0.074112	Ctnnb1/Rims1/Unc13c	3		BP	GO:0097091	synaptic vesicle clustering	5/701	18/17962	0.000500512	0.0166354	0.014684	Pclo/Nrxn1/Magi2/Pcdh17/Syndig1	5
CC	GO:0099091	postsynaptic specialization, intracellular component	4/424	39/18446	0.0119991	0.0917071	0.07434	Sh3gl3/Ctnnb1/Tnik/Tanc2	4		BP	GO:0048596	embryonic camera-type eye morphogenesis	6/701	27/17962	0.000506997	0.0166354	0.014684	Zeb1/Kdm2b/Prox1/Lrp6/Hipk2/Sp3	6
CC	GO:0005635	nuclear envelope	18/424	435/18446	0.0122568	0.0923576	0.0748674	Vapa/Akap6/Gnaq/Nup98/Pafah1b1/Ctnnb1/Faf1/Nup133/Ranbp17/Ipo11/Phf20/Lpin1/Dpy19l1/Dst/Brip1/Spast/Ern1/Mlip	18		BP	GO:1904861	excitatory synapse assembly	6/701	27/17962	0.000506997	0.0166354	0.014684	Ntrk3/Nptn/Nrxn1/Nrxn2/Sipa1l1/Ptprd	6
CC	GO:0019898	extrinsic component of membrane	14/424	309/18446	0.0125734	0.0925905	0.0750561	Gnai1/Cadps/Coq3/Serpine2/Gnaq/Cdh2/Ctnnb1/Hip1/Rnf10/Mtmr3/Vps13a/Cdh18/Gramd1a/Pik3c2a	14		BP	GO:0021953	central nervous system neuron differentiation	20/701	224/17962	0.000512291	0.0166882	0.0147305	Ephb1/Ntrk2/Dcc/Cacna1a/Ptk2/Nrxn1/Dync2h1/Robo2/Ptch1/Atxn2/Agtpbp1/Prox1/Arhgap35/Dclk2/Ophn1/Bcl11b/Herc1/Arhgef28/Tulp3/Gigyf2	20
CC	GO:0005667	transcription factor complex	16/424	372/18446	0.0126338	0.0925905	0.0750561	Rb1/Tcf12/Smad2/Rbl2/Ctnnb1/Tcf4/Tfdp2/Eya3/Lpin1/Prkdc/Cbfb/Tead1/Hipk2/Kdm1a/Tbpl1/Taf1b	16		BP	GO:0030900	forebrain development	35/701	495/17962	0.000538014	0.0174009	0.0153597	Nf1/Ntrk2/Dpysl2/Zeb1/Nf2/Afdn/Mecp2/App/Ncor1/Phlpp1/Dync2h1/Epha5/Myh10/Pcm1/Robo2/Xrcc1/Csnk2a1/Slc8a3/Agtpbp1/Kdm2b/Prox1/Ift88/Arhgap35/Mcph1/Cep120/Dclk2/Ttbk2/Ophn1/Lrp6/Bcl11b/Top2b/Usp9x/Syne2/Mef2c/Cntnap2	35
CC	GO:0098687	chromosomal region	13/424	281/18446	0.0135309	0.0978251	0.0792994	Nup98/Pafah1b1/Ppp1r12a/Dync1li1/Nup133/Kdm4b/Kat2b/Orc2/Ckap5/Smchd1/Zbtb48/Kdm1a/Zwilch	13		BP	GO:1902017	regulation of cilium assembly	9/701	61/17962	0.000561981	0.0180472	0.0159301	Cep97/Sdccag8/Ccdc88a/Ift88/Arhgap35/Cep120/Ttbk2/Syne2/Map4	9
MF	GO:0005096	GTPase activator activity	22/404	217/16882	1.27627e-08	8.20643e-06	7.14713e-06	Nf1/Myo9b/Rasa2/Gdi2/Rabep1/Gnaq/Chn1/Myo9a/Sipa1l1/Adgrb3/Rasal2/Arhgap26/Rap1gds1/Prex2/Arhgdia/Srgap2/Asap2/Agfg1/Tbc1d8/Arhgap10/Evi5/Tbcd	22		BP	GO:0140056	organelle localization by membrane tethering	10/701	74/17962	0.000578339	0.0184417	0.0162784	Syt1/Exoc6/Rab10/Uso1/Nrxn1/Rims1/Rims2/Esyt2/Vps11/Cep83	10
MF	GO:0030695	GTPase regulator activity	22/404	236/16882	5.84342e-08	1.87866e-05	1.63616e-05	Nf1/Myo9b/Rasa2/Gdi2/Rabep1/Gnaq/Chn1/Myo9a/Sipa1l1/Adgrb3/Rasal2/Arhgap26/Rap1gds1/Prex2/Arhgdia/Srgap2/Asap2/Agfg1/Tbc1d8/Arhgap10/Evi5/Tbcd	22		BP	GO:0048013	ephrin receptor signaling pathway	7/701	38/17962	0.000587063	0.018589	0.0164084	Ephb1/Ptk2/Epha6/Ntrk3/Epha5/Sipa1l1/Tiam1	7
MF	GO:0003779	actin binding	29/404	407/16882	1.78995e-07	3.83647e-05	3.34125e-05	Dmd/Myo1d/Myo9b/Map2/Utrn/Ptk2/Myh7/Sptan1/Pdlim5/Myh10/Ttn/Myo9a/Hip1/Fgd4/Sipa1l1/Ermn/Ipp/Arpc2/Epb41l2/Cobll1/Dst/Myo18a/Phactr3/Macf1/Mtss1/Myo19/Pknox2/Myh2/Fmn2	29		BP	GO:1905874	regulation of postsynaptic density organization	5/701	19/17962	0.000657596	0.0206778	0.0182521	Ntrk3/Nrxn1/Sipa1l1/Zmynd8/Ptprd	5
MF	GO:0060589	nucleoside-triphosphatase regulator activity	22/404	275/16882	8.32602e-07	0.000133841	0.000116564	Nf1/Myo9b/Rasa2/Gdi2/Rabep1/Gnaq/Chn1/Myo9a/Sipa1l1/Adgrb3/Rasal2/Arhgap26/Rap1gds1/Prex2/Arhgdia/Srgap2/Asap2/Agfg1/Tbc1d8/Arhgap10/Evi5/Tbcd	22		BP	GO:0021537	telencephalon development	26/701	334/17962	0.00068172	0.0212885	0.0187912	Nf1/Ntrk2/Dpysl2/Nf2/Afdn/Mecp2/Phlpp1/Epha5/Myh10/Robo2/Xrcc1/Csnk2a1/Slc8a3/Agtpbp1/Kdm2b/Prox1/Ift88/Mcph1/Cep120/Dclk2/Lrp6/Bcl11b/Usp9x/Syne2/Mef2c/Cntnap2	26
MF	GO:0017016	Ras GTPase binding	27/404	404/16882	1.65737e-06	0.000213137	0.000185625	Myo9b/Gdi2/Rabggta/Rims1/Sos2/Strn3/Arhgef7/Fgd4/Xpo6/Rap1a/Yipf1/Ranbp17/Dnmbp/Kif16b/Dennd1a/Prex2/Dennd4c/Dennd4a/Obscn/Arhgdia/Rabgef1/Srgap2/Hace1/Fgd6/Tbc1d8/Sbf2/Evi5	27		BP	GO:0031076	embryonic camera-type eye development	7/701	39/17962	0.000691706	0.0213929	0.0188834	Zeb1/Kdm2b/Prox1/Lrp6/Hipk2/Sp3/Tulp3	7
MF	GO:0031267	small GTPase binding	27/404	420/16882	3.44616e-06	0.000328764	0.000286326	Myo9b/Gdi2/Rabggta/Rims1/Sos2/Strn3/Arhgef7/Fgd4/Xpo6/Rap1a/Yipf1/Ranbp17/Dnmbp/Kif16b/Dennd1a/Prex2/Dennd4c/Dennd4a/Obscn/Arhgdia/Rabgef1/Srgap2/Hace1/Fgd6/Tbc1d8/Sbf2/Evi5	27		BP	GO:0016569	covalent chromatin modification	34/701	483/17962	0.000694512	0.0213929	0.0188834	Arrb1/Mecp2/Ncor1/Clock/Mta1/Atf2/Ncoa6/Mapk8/Ep300/Hlcs/Uimc1/Wdr70/Kdm4c/Kdm2b/Chd1/Ash1l/Kmt2e/Rlf/Trip12/Phf8/Tada2a/Kansl1/Kdm2a/Ehmt2/Ehmt1/Brd4/Kansl1l/Baz1b/Yeats2/Kmt2c/Eya1/Hdac9/Kat6b/Prdm5	34
MF	GO:0019787	ubiquitin-like protein transferase activity	26/404	396/16882	3.57908e-06	0.000328764	0.000286326	Ubr5/Pja2/Rnf10/Rnf217/Ube2h/Arih1/Pias1/Cul3/Fbxw8/Mib1/rnf141/Rbbp6/Hectd2/Herc4/Ubr3/Rmnd5a/Herc1/Hecw2/Trim37/Rabgef1/Hace1/Hectd1/Ankib1/Ubr1/Kcmf1/Fbxl13	26		BP	GO:0048278	vesicle docking	9/701	63/17962	0.000715689	0.0218962	0.0193277	Syt1/Exoc6/Rab10/Uso1/Nrxn1/Rims1/Rims2/Vps11/Cep83	9
MF	GO:0004842	ubiquitin-protein transferase activity	25/404	376/16882	4.42548e-06	0.000355698	0.000309783	Ubr5/Pja2/Rnf10/Rnf217/Ube2h/Arih1/Cul3/Fbxw8/Mib1/rnf141/Rbbp6/Hectd2/Herc4/Ubr3/Rmnd5a/Herc1/Hecw2/Trim37/Rabgef1/Hace1/Hectd1/Ankib1/Ubr1/Kcmf1/Fbxl13	25		BP	GO:2000649	regulation of sodium ion transmembrane transporter activity	8/701	51/17962	0.000745074	0.0225668	0.0199196	Atp1a2/Atp1b1/Stk39/Slmap/Hecw1/Nedd4l/Klhl24/Ank3	8
MF	GO:0005085	guanyl-nucleotide exchange factor activity	17/404	204/16882	8.65175e-06	0.000618119	0.000538331	Sos2/Arhgef7/Fgd4/Rap1a/Ralgps2/Dnmbp/Dennd1a/Prex2/Dennd4c/Dennd4a/Obscn/Rasgef1c/Rabgef1/Elmo1/Dock8/Fgd6/Sbf2	17		BP	GO:0016570	histone modification	33/701	466/17962	0.000747574	0.0225668	0.0199196	Arrb1/Mecp2/Ncor1/Clock/Mta1/Atf2/Ncoa6/Mapk8/Ep300/Hlcs/Uimc1/Wdr70/Kdm4c/Kdm2b/Ash1l/Kmt2e/Rlf/Trip12/Phf8/Tada2a/Kansl1/Kdm2a/Ehmt2/Ehmt1/Brd4/Kansl1l/Baz1b/Yeats2/Kmt2c/Eya1/Hdac9/Kat6b/Prdm5	33
MF	GO:0008047	enzyme activator activity	26/404	432/16882	1.67543e-05	0.000997449	0.000868696	Nf1/Myo9b/Rasa2/Gdi2/Rabep1/Arl1/Gnaq/Chn1/Myo9a/Sipa1l1/Adgrb3/Rasal2/Arhgap26/Rap1gds1/Ppp2r5a/Prex2/Arhgdia/Srgap2/Ptpa/Asap2/Agfg1/Prkag2/Tbc1d8/Arhgap10/Evi5/Tbcd	26		BP	GO:0014808	release of sequestered calcium ion into cytosol by sarcoplasmic reticulum	6/701	29/17962	0.000761315	0.0228294	0.0201514	Cacna1c/Gstm2/Pde4d/Akap6/Ank2/Ryr2	6
MF	GO:0005088	Ras guanyl-nucleotide exchange factor activity	13/404	132/16882	1.70637e-05	0.000997449	0.000868696	Sos2/Arhgef7/Fgd4/Rap1a/Dnmbp/Dennd1a/Prex2/Dennd4c/Dennd4a/Obscn/Rabgef1/Fgd6/Sbf2	13		BP	GO:0031345	negative regulation of cell projection organization	19/701	215/17962	0.000792835	0.0236181	0.0208476	Mbp/Ppp3ca/Ptk2/Mecp2/Mag/Nrxn1/Evl/Dnm3/Arhgap4/Ptpn9/Dguok/Ulk2/Cep97/Dennd5a/Kank1/Lrig2/Map4/Il15ra/Aatk	19
MF	GO:0004722	protein serine/threonine phosphatase activity	9/404	66/16882	2.60891e-05	0.00137999	0.00120186	Ppm1a/Ppm1b/Ppp2r2b/Ppp3cc/Mtmr3/Shoc2/Cdc14a/Ppa2/Phlpp2	9		BP	GO:0009187	cyclic nucleotide metabolic process	7/701	40/17962	0.000810587	0.0237569	0.0209701	Pde4b/Pde4d/Adcy8/Pde10a/Gucy1a2/Adcy2/Adcy1	7
MF	GO:0008017	microtubule binding	18/404	246/16882	2.79003e-05	0.00137999	0.00120186	Nf1/Map2/Vapa/Pafah1b1/Strbp/Camsap2/Cep57l1/Fmn1/Eml6/Ckap5/Kif16b/Dst/Krit1/Macf1/Spast/Mtus2/Gas2/Stard9	18		BP	GO:0086004	regulation of cardiac muscle cell contraction	7/701	40/17962	0.000810587	0.0237569	0.0209701	Atp1a2/Cacna1c/Pde4b/Pde4d/Akap6/Ank2/Ryr2	7
MF	GO:0051015	actin filament binding	16/404	204/16882	3.3542e-05	0.00154053	0.00134168	Myo1d/Myo9b/Utrn/Myh7/Myh10/Ttn/Hip1/Fgd4/Sipa1l1/Ermn/Arpc2/Myo18a/Macf1/Mtss1/Pknox2/Myh2	16		BP	GO:0006906	vesicle fusion	11/701	91/17962	0.000818478	0.0237569	0.0209701	Syt1/Uso1/Vti1a/Rims1/Vps41/Uvrag/Eea1/Vps11/Ankrd27/Vps39/C2cd5	11
MF	GO:0003774	motor activity	12/404	129/16882	6.30058e-05	0.00270085	0.00235221	Myo1d/Myo9b/Myh7/Myh10/Dnah11/Myo9a/Dync1li1/Kif16b/Myo18a/Myo19/Myh2/Stard9	12		BP	GO:1901379	regulation of potassium ion transmembrane transport	11/701	91/17962	0.000818478	0.0237569	0.0209701	Atp1b1/Dpp6/Stk39/Akap6/Snx27/Nedd4l/Wwp2/Klhl24/Akap7/Ank3/Ank2	11
MF	GO:0000146	microfilament motor activity	5/404	19/16882	6.7484e-05	0.00271201	0.00236194	Myo1d/Myo9b/Myh7/Myh10/Myo19	5		BP	GO:0097107	postsynaptic density assembly	5/701	20/17962	0.000848852	0.0243859	0.0215253	Ntrk3/Nrxn1/Nrxn2/Sipa1l1/Ptprd	5
MF	GO:0004721	phosphoprotein phosphatase activity	14/404	175/16882	8.33603e-05	0.00315298	0.00274599	Ppm1a/Ppm1b/Ptprm/Ppp2r2b/Ppp1r12a/Ptprg/Ppp3cc/Mtmr3/Shoc2/Cdc14a/Ppa2/Ppp2r5a/Eya3/Phlpp2	14		BP	GO:0090311	regulation of protein deacetylation	8/701	52/17962	0.000850921	0.0243859	0.0215253	Dyrk1a/Fnta/Ncor1/Mapk8/Ep300/Spred1/Fry/Tada2a	8
MF	GO:0017137	Rab GTPase binding	13/404	163/16882	0.00015317	0.00544817	0.0047449	Gdi2/Rabggta/Rims1/Yipf1/Kif16b/Dennd1a/Dennd4c/Dennd4a/Rabgef1/Hace1/Tbc1d8/Sbf2/Evi5	13		BP	GO:0090043	regulation of tubulin deacetylation	4/701	12/17962	0.000885931	0.0252295	0.02227	Fnta/Ep300/Fry/Tada2a	4
MF	GO:0042578	phosphoric ester hydrolase activity	21/404	359/16882	0.000160988	0.00544817	0.0047449	Ppm1a/Ppm1b/Pld1/Ptprm/Ppp2r2b/Gnaq/Enpp2/Plcl1/Ppp1r12a/Pde5a/Ptprg/Ppp3cc/Mtmr3/Pde8a/Shoc2/Cdc14a/Ppa2/Ppp2r5a/Eya3/Lpin1/Phlpp2	21		BP	GO:1903514	release of sequestered calcium ion into cytosol by endoplasmic reticulum	6/701	30/17962	0.000920595	0.0260528	0.0229967	Cacna1c/Gstm2/Pde4d/Akap6/Ank2/Ryr2	6
MF	GO:0005516	calmodulin binding	13/404	169/16882	0.000219326	0.00696149	0.00606289	Cacna1a/Myo1d/Myo9b/Map2/Myh7/Sptan1/Myh10/Ttn/Strn3/Ppp3cc/Unc13c/Camsap2/Phkb	13		BP	GO:0030048	actin filament-based movement	12/701	107/17962	0.000948945	0.0266883	0.0235577	Atp1a2/Cacna1c/Pde4b/Pde4d/Akap6/Myh10/Pard3/Nedd4l/Shtn1/Ank2/Syne2/Ryr2	12
MF	GO:0003712	transcription coregulator activity	24/404	450/16882	0.000227358	0.00696149	0.00606289	Sfmbt1/Nup98/Ctnnb1/Tcf4/Smarca4/N4bp2l2/Dcaf6/Raly/Pias1/Tfdp2/Kat2b/Med13/Nrip1/Nsd1/Asxl1/Kdm5a/Lpin1/Med13l/Cdyl/Cbfb/Hipk2/Kdm1a/Mlip/Spen	24		BP	GO:0098815	modulation of excitatory postsynaptic potential	8/701	53/17962	0.0009685	0.026927	0.0237683	Chrna7/Afdn/App/Nrxn1/Rims1/Rims2/Zmynd8/Igsf11	8
MF	GO:0015631	tubulin binding	20/404	344/16882	0.000248604	0.00726602	0.00632811	Nf1/Map2/Vapa/Pafah1b1/Strbp/Camsap2/Appl1/Cep57l1/Fmn1/Eml6/Ckap5/Kif16b/Dst/Krit1/Macf1/Spast/Mtus2/Gas2/Stard9/Tbcd	20		BP	GO:0007179	transforming growth factor beta receptor signaling pathway	16/701	169/17962	0.000969324	0.026927	0.0237683	Ptk2/Smad1/Zeb1/Smad2/Glg1/Pdpk1/Ep300/Appl1/Snx25/Bmpr1b/Zfyve9/Ptprk/Hipk2/Usp9x/Fut8/Nlk	16
MF	GO:0030898	actin-dependent ATPase activity	4/404	14/16882	0.000267367	0.00747465	0.0065098	Myo1d/Myo9b/Myh7/Myh10	4		BP	GO:0060998	regulation of dendritic spine development	11/701	93/17962	0.00098287	0.0271368	0.0239535	Afdn/Mecp2/Adam10/Ppp1r9a/Dnm3/Mfn1/Sipa1l1/Zmynd8/Tiam1/Cpeb3/Mef2c	11
MF	GO:0035091	phosphatidylinositol binding	16/404	248/16882	0.000328111	0.00879064	0.00765592	Pld1/Cadps/Itpr2/Apba1/Hip1/Snx27/Appl1/Snx25/Kif16b/Dennd1a/Zfyve9/Obscn/Pik3c2a/Krit1/Snx12/Sbf2	16		BP	GO:1905515	non-motile cilium assembly	9/701	66/17962	0.00100902	0.0276898	0.0244417	Csnk1d/Dync2h1/Pcm1/Cep89/Ift88/Ahi1/Ttbk2/Map4/Tbc1d32	9
MF	GO:0050839	cell adhesion molecule binding	15/404	232/16882	0.000488757	0.0125708	0.0109482	Prkca/Dmd/Spp1/Utrn/Ptk2/Ptprm/Cdh2/Ctnnb1/Cxadr/Adam9/Tenm3/Cdh18/Dst/Obscn/Cadm1	15		BP	GO:0018107	peptidyl-threonine phosphorylation	13/701	123/17962	0.00103645	0.0281019	0.0248054	Dyrk1a/App/Stk39/Csnk1d/Pdpk1/Pard3/Csnk2a1/Mapk8/Map2k1/Spred1/Ttbk2/Hipk2/Nlk	13
MF	GO:0017048	Rho GTPase binding	12/404	168/16882	0.000738932	0.0181522	0.0158091	Myo9b/Sos2/Strn3/Arhgef7/Fgd4/Dnmbp/Prex2/Obscn/Arhgdia/Srgap2/Hace1/Fgd6	12		BP	GO:0031570	DNA integrity checkpoint	13/701	123/17962	0.00103645	0.0281019	0.0248054	Clock/Atf2/Msh2/Taok1/Nek1/Uimc1/Foxn3/Usp28/Prkdc/Rnaseh2b/Cdc14b/Brd4/Gigyf2	13
MF	GO:0019902	phosphatase binding	14/404	217/16882	0.000762223	0.0181522	0.0158091	Ptk2/Smad2/Ywhae/Akap6/Cdh2/Ctnnb1/Strn3/Mtmr3/Ell/Shoc2/Ap3b1/Ptpa/Phactr3/Sbf2	14		BP	GO:0098742	cell-cell adhesion via plasma-membrane adhesion molecules	19/701	220/17962	0.00104407	0.0281402	0.0248392	Mbp/Cdh7/Cdh10/Mag/Map2k5/Nptn/Nrxn1/Robo2/Pik3cb/Magi2/Cdh23/Tenm2/Adgrl3/Kifap3/Ntng1/Igsf11/Pcdh17/Lrrc4c/Ptprd	19
MF	GO:0050681	androgen receptor binding	5/404	32/16882	0.000904913	0.0207807	0.0180983	Smarca4/Foxp1/Nsd1/Kdm1a/Kdm5d	5		BP	GO:0010738	regulation of protein kinase A signaling	5/701	21/17962	0.00107865	0.0289001	0.02551	Nrxn1/Pde10a/Akap6/Pja2/Akap7	5
MF	GO:0061659	ubiquitin-like protein ligase activity	14/404	231/16882	0.00139081	0.0308376	0.026857	Ubr5/Pja2/Rnf217/Arih1/Pias1/Rbbp6/Ubr3/Hecw2/Trim37/Rabgef1/Hace1/Hectd1/Ankib1/Kcmf1	14		BP	GO:0007616	long-term memory	7/701	42/17962	0.00109642	0.0292036	0.0257778	Ntrk2/Adcy8/Mecp2/Pja2/Adcy1/Cpeb3/Ehmt2	7
MF	GO:0050998	nitric-oxide synthase binding	4/404	22/16882	0.00167915	0.0359898	0.0313441	Dmd/Actb/Cdh2/Ctnnb1	4		BP	GO:0007265	Ras protein signal transduction	30/701	420/17962	0.0011159	0.0295486	0.0260824	Nf1/Arrb1/Rasa1/Rab10/Sos2/Map2k1/Fgd4/Arhgap4/Shtn1/Ralgapa2/Tiam1/Arhgef18/Ralgps2/Psd3/Arhgap35/Rab30/Kank1/Shoc2/Dennd1a/Ophn1/Prex2/Abca1/Itsn2/Usp28/Arhgef28/Arhgef6/Plekhg1/Dgki/Aatk/Ralgps1	30
MF	GO:0017112	Rab guanyl-nucleotide exchange factor activity	5/404	37/16882	0.00177616	0.036841	0.0320855	Dennd1a/Dennd4c/Dennd4a/Rabgef1/Sbf2	5		BP	GO:0001505	regulation of neurotransmitter levels	29/701	402/17962	0.00115201	0.0299984	0.0264794	Atp1a2/Grm4/Nf1/Ntrk2/Chrna7/Cacna1a/Nr3c2/Syt1/Cadps/Pclo/Nrxn1/Grm8/Slc29a1/Grm7/Rims1/Ppp1r9a/Braf/Nrxn3/Nrxn2/Rims2/Cacna1b/Erc1/Gabra2/Agtpbp1/Prepl/Adcy1/Mctp1/Mef2c/Dgki	29
MF	GO:0005089	Rho guanyl-nucleotide exchange factor activity	7/404	74/16882	0.00193534	0.0388882	0.0338684	Sos2/Arhgef7/Fgd4/Dnmbp/Prex2/Obscn/Fgd6	7		BP	GO:0009416	response to light stimulus	25/701	328/17962	0.00115519	0.0299984	0.0264794	Atp1a2/Cacna1c/Nf1/Plcb4/Atxn1/Ntrk2/Arrb1/Hrh2/Mecp2/App/Eif2s1/Nptn/Clock/Mta1/Msh2/Rpe65/Braf/Mapk8/Ep300/Wrn/Rbm4/Pias1/Usp28/Ptprk/Ddhd2	25
MF	GO:0032451	demethylase activity	5/404	38/16882	0.00200571	0.0390809	0.0340362	Fto/Kdm4b/Kdm5a/Kdm1a/Kdm5d	5		BP	GO:0018209	peptidyl-serine modification	25/701	328/17962	0.00115519	0.0299984	0.0264794	Pde4d/Ntrk2/Gfra2/Dyrk1a/Chrna7/Arrb1/Ntrk3/App/Stk39/Nrxn1/Csnk1d/Top1/Pdpk1/Braf/Csnk2a1/Mapk8/Mark3/Tlk2/Lats1/Dclk2/Ttbk2/Stk4/Prkdc/Hipk2/Nlk	25
MF	GO:0016791	phosphatase activity	15/404	269/16882	0.00216453	0.0409351	0.0356511	Ppm1a/Ppm1b/Ptprm/Ppp2r2b/Ppp1r12a/Ptprg/Ppp3cc/Mtmr3/Shoc2/Cdc14a/Ppa2/Ppp2r5a/Eya3/Lpin1/Phlpp2	15		BP	GO:0007254	JNK cascade	18/701	205/17962	0.00115939	0.0299984	0.0264794	Ephb1/Ptk2/App/Ncor1/Phlpp1/Mapk8/Pja2/Magi3/Fgd4/Taok1/Map2k4/Tiam1/Itch/Rb1cc1/Mapk8ip2/Spag9/Hipk2/Aida	18
MF	GO:0016887	ATPase activity	19/404	385/16882	0.0024365	0.04419	0.0384858	Myo1d/Myo9b/Myh7/Atp6v0a1/Myh10/Dnah11/Smarca4/Atp6v1h/Abcb7/Kif16b/Chd6/Smchd1/Ercc6l2/Abce1/Ptpa/Macf1/Spast/Myo19/Stard9	19		BP	GO:0007623	circadian rhythm	21/701	257/17962	0.00118505	0.0304881	0.0269117	Ntrk2/Dyrk1a/Homer1/Ntrk3/Ncor1/Phlpp1/Nrxn1/Clock/Csnk1d/Mta1/Top1/Rpe65/Mapk8/Ep300/Rbm4/Prox1/Adcy1/Zfhx3/Prkdc/Kdm2a/Usp9x	21
MF	GO:0032266	phosphatidylinositol-3-phosphate binding	5/404	40/16882	0.00252867	0.04419	0.0384858	Hip1/Snx27/Kif16b/Dennd1a/Obscn	5		BP	GO:0120032	regulation of plasma membrane bounded cell projection assembly	17/701	189/17962	0.00120784	0.0308989	0.0272743	Nrxn1/Evl/Ppp1r9a/Tenm2/Dnm3/Zmynd8/Fer/Cep97/Sdccag8/Ccdc88a/Ift88/Arhgap35/Cep120/Kank1/Ttbk2/Syne2/Map4	17
MF	GO:0019903	protein phosphatase binding	11/404	169/16882	0.00254281	0.04419	0.0384858	Ptk2/Ywhae/Akap6/Cdh2/Ctnnb1/Strn3/Mtmr3/Shoc2/Ap3b1/Ptpa/Phactr3	11		BP	GO:0006491	N-glycan processing	4/701	13/17962	0.00124036	0.0312021	0.0275419	Man2a1/Man1a2/Gnptab/Fut8	4
MF	GO:0043531	ADP binding	5/404	41/16882	0.00282426	0.0470951	0.041016	Myo9b/Myh10/Myo18a/Prkag2/Ern1	5		BP	GO:0071872	cellular response to epinephrine stimulus	4/701	13/17962	0.00124036	0.0312021	0.0275419	Pde4b/Pde4d/Akap6/Ryr2	4
MF	GO:0061630	ubiquitin protein ligase activity	13/404	223/16882	0.00285647	0.0470951	0.041016	Ubr5/Pja2/Rnf217/Arih1/Rbbp6/Ubr3/Hecw2/Trim37/Rabgef1/Hace1/Hectd1/Ankib1/Kcmf1	13		BP	GO:0090042	tubulin deacetylation	4/701	13/17962	0.00124036	0.0312021	0.0275419	Fnta/Ep300/Fry/Tada2a	4
MF	GO:0005543	phospholipid binding	20/404	424/16882	0.00318174	0.0499123	0.0434695	Nf1/Pld1/Rasa2/Cadps/Itpr2/Apba1/Hip1/Snx27/Unc13c/Appl1/Snx25/Arhgap26/Kif16b/Dennd1a/Zfyve9/Obscn/Pik3c2a/Krit1/Snx12/Sbf2	20		BP	GO:0099068	postsynapse assembly	6/701	32/17962	0.00131489	0.0328941	0.0290354	Ntrk3/Nrxn1/Magi2/Nrxn2/Sipa1l1/Ptprd	6
MF	GO:0032452	histone demethylase activity	4/404	26/16882	0.00318259	0.0499123	0.0434695	Kdm4b/Kdm5a/Kdm1a/Kdm5d	4		BP	GO:0010770	positive regulation of cell morphogenesis involved in differentiation	17/701	191/17962	0.00135516	0.0333329	0.0294228	Ntrk2/Smad1/Afdn/Ntrk3/Pias2/Robo2/Braf/Map2k1/Ep300/Mfn1/Shtn1/Tiam1/Carmil1/Dock1/Ptprd/Ankrd27/Macf1	17
MF	GO:0046332	SMAD binding	7/404	83/16882	0.00371931	0.0569408	0.0495908	Ppm1a/Tcf12/Smad2/Ctnnb1/Usp15/Drosha/Hipk2	7		BP	GO:0030307	positive regulation of cell growth	17/701	191/17962	0.00135516	0.0333329	0.0294228	Ptk2/Syt1/Afdn/Mecp2/Map2k5/Ntrk3/Adam10/Akap6/Rims1/Csnk2a1/Rims2/Ep300/Nedd4l/Shtn1/Kdm2b/Itsn2/Macf1	17
MF	GO:0019208	phosphatase regulator activity	7/404	84/16882	0.00397603	0.0594555	0.0517808	Ppp2r2b/Ppp1r12a/Ppp2r5a/Ptpa/Phactr3/Bmp2k/Sbf2	7		BP	GO:0060491	regulation of cell projection assembly	17/701	191/17962	0.00135516	0.0333329	0.0294228	Nrxn1/Evl/Ppp1r9a/Tenm2/Dnm3/Zmynd8/Fer/Cep97/Sdccag8/Ccdc88a/Ift88/Arhgap35/Cep120/Kank1/Ttbk2/Syne2/Map4	17
MF	GO:0008022	protein C-terminus binding	13/404	234/16882	0.00429967	0.0628339	0.0547231	Ppm1a/Atxn1/Mpdz/Sh3gl3/Ctnnb1/Tcf4/Sh3gl2/Sclt1/Pias1/Dst/Usp7/Akap7/Vgll3	13		BP	GO:0034765	regulation of ion transmembrane transport	33/701	483/17962	0.00136188	0.0333329	0.0294228	Atp1a2/Cacna1c/Grm5/Gstm2/Pde4b/Pde4d/Cacna1a/Atp1b1/Dpp6/Homer1/Stk39/Nrxn1/Akap6/Kcnk10/Pdpk1/Gnb5/Stim2/Cacna1b/Snx27/Nalcn/Slmap/Hecw1/Nedd4l/Wwp2/Klhl24/Jph3/Mapk8ip2/Akap7/Pik3c2a/Ank3/Ank2/Mef2c/Ryr2	33
MF	GO:0035613	RNA stem-loop binding	3/404	15/16882	0.00499627	0.0713912	0.0621758	Myh10/Eprs/Cpeb3	3		BP	GO:0060997	dendritic spine morphogenesis	9/701	69/17962	0.00139291	0.0339092	0.0299315	Ephb1/Afdn/Adam10/Epha5/Ppp1r9a/Dnm3/Mfn1/Sipa1l1/Tiam1	9
MF	GO:0035258	steroid hormone receptor binding	7/404	90/16882	0.00580871	0.0811957	0.0707148	Ctnnb1/Smarca4/Foxp1/Nrip1/Nsd1/Kdm1a/Kdm5d	7		BP	GO:0001654	eye development	30/701	427/17962	0.00144322	0.0349459	0.0308466	Cacna1c/Ephb1/Nf1/Ntrk2/Gpd2/Mitf/Man2a1/Bmp6/Zeb1/Nf2/Ntrk3/Myh10/Rpe65/Crybg3/Agtpbp1/Ttll5/Kdm2b/Prox1/Ift88/Arhgap35/Ahi1/Bmpr1b/Lrp6/Bcl11b/Hipk2/Ppp2r3a/Sp3/Kmt2c/Tulp3/Tbc1d32	30
MF	GO:0051010	microtubule plus-end binding	3/404	17/16882	0.00720713	0.0977778	0.0851564	Pafah1b1/Ckap5/Dst	3		BP	GO:0019722	calcium-mediated signaling	19/701	227/17962	0.00150815	0.0363206	0.03206	Atp1a2/Cacna1c/Grm5/Gstm2/Pde4d/Ppp3ca/Ppp3cb/Ntrk2/Atp1b1/Akap6/Pdpk1/Ppp1r9a/Tenm2/Ppp3cc/Tox3/Jph3/Sppl3/Ank2/Ryr2	19
MF	GO:0001085	RNA polymerase II transcription factor binding	10/404	168/16882	0.00729912	0.0977778	0.0851564	Rb1/Rbl2/Ctnnb1/Tcf4/Pias1/Lpin1/Tead1/Hipk2/Kdm1a/Spen	10		BP	GO:0006476	protein deacetylation	11/701	98/17962	0.00151603	0.0363206	0.03206	Dyrk1a/Fnta/Ncor1/Mta1/Mapk8/Ep300/Spred1/Fry/Tada2a/Hdac9/Prdm5	11
											BP	GO:0043266	regulation of potassium ion transport	12/701	113/17962	0.00153109	0.0364883	0.0322081	Plcb4/Atp1b1/Dpp6/Stk39/Akap6/Snx27/Nedd4l/Wwp2/Klhl24/Akap7/Ank3/Ank2	12
											BP	GO:0021680	cerebellar Purkinje cell layer development	6/701	33/17962	0.00155478	0.0368589	0.0325352	Cacna1a/Myh10/Rere/Atxn2/Agtpbp1/Herc1	6
											BP	GO:0022406	membrane docking	10/701	84/17962	0.00156881	0.0369977	0.0326576	Syt1/Exoc6/Rab10/Uso1/Nrxn1/Rims1/Rims2/Esyt2/Vps11/Cep83	10
											BP	GO:0150063	visual system development	30/701	430/17962	0.00160718	0.0377062	0.0332831	Cacna1c/Ephb1/Nf1/Ntrk2/Gpd2/Mitf/Man2a1/Bmp6/Zeb1/Nf2/Ntrk3/Myh10/Rpe65/Crybg3/Agtpbp1/Ttll5/Kdm2b/Prox1/Ift88/Arhgap35/Ahi1/Bmpr1b/Lrp6/Bcl11b/Hipk2/Ppp2r3a/Sp3/Kmt2c/Tulp3/Tbc1d32	30
											BP	GO:1902903	regulation of supramolecular fiber organization	26/701	355/17962	0.00164216	0.0383283	0.0338322	Dyrk1a/Chrna7/Rasa1/Nf2/Mecp2/App/Sptan1/Evl/Ppp1r9a/Braf/Clasp2/Mapk8/Ep300/Taok1/Fer/Clasp1/Prox1/Arhgap35/Carmil1/Lats1/Fchsd2/Kank1/Ttbk2/Specc1l/Mef2c/Fhod3	26
											BP	GO:0006470	protein dephosphorylation	23/701	300/17962	0.00165667	0.0384686	0.0339561	Ppp3ca/Ppp3cb/Phlpp1/Ppp2r2b/Magi2/Ppp2r2a/Ppp4r1/Ppp6c/Ppp3cc/Ptpn4/Ptpn9/Ppp1r17/Shoc2/Cdc14a/Ppa2/Ptprd/Ptprk/Sppl3/Ppp4r3b/Cdc14b/Ppp2r3a/Eya1/Ppp1r16b	23
											BP	GO:0021702	cerebellar Purkinje cell differentiation	4/701	14/17962	0.00168323	0.0384934	0.0339779	Cacna1a/Atxn2/Agtpbp1/Herc1	4
											BP	GO:0099151	regulation of postsynaptic density assembly	4/701	14/17962	0.00168323	0.0384934	0.0339779	Ntrk3/Nrxn1/Sipa1l1/Ptprd	4
											BP	GO:2000650	negative regulation of sodium ion transmembrane transporter activity	4/701	14/17962	0.00168323	0.0384934	0.0339779	Atp1a2/Stk39/Hecw1/Nedd4l	4
											BP	GO:0070936	protein K48-linked ubiquitination	8/701	58/17962	0.0017658	0.0401787	0.0354655	Birc2/Ube2g1/Nedd4l/Rnf216/Itch/Ttc3/Hace1/Rnf115	8
											BP	GO:0016579	protein deubiquitination	12/701	115/17962	0.00178066	0.040314	0.035585	Usp4/Uimc1/Usp14/Usp32/Usp13/Psmd14/Itch/Usp28/Usp34/Usp9x/Usp54/Zranb1	12
											BP	GO:0071870	cellular response to catecholamine stimulus	6/701	34/17962	0.00182655	0.0409437	0.0361408	Pde4b/Pde4d/App/Akap6/Gabpa/Ryr2	6
											BP	GO:0099560	synaptic membrane adhesion	6/701	34/17962	0.00182655	0.0409437	0.0361408	Nrxn1/Magi2/Ntng1/Pcdh17/Lrrc4c/Ptprd	6
											BP	GO:0018210	peptidyl-threonine modification	13/701	131/17962	0.00184618	0.0410782	0.0362595	Dyrk1a/App/Stk39/Csnk1d/Pdpk1/Pard3/Csnk2a1/Mapk8/Map2k1/Spred1/Ttbk2/Hipk2/Nlk	13
											BP	GO:0048880	sensory system development	30/701	434/17962	0.00185069	0.0410782	0.0362595	Cacna1c/Ephb1/Nf1/Ntrk2/Gpd2/Mitf/Man2a1/Bmp6/Zeb1/Nf2/Ntrk3/Myh10/Rpe65/Crybg3/Agtpbp1/Ttll5/Kdm2b/Prox1/Ift88/Arhgap35/Ahi1/Bmpr1b/Lrp6/Bcl11b/Hipk2/Ppp2r3a/Sp3/Kmt2c/Tulp3/Tbc1d32	30
											BP	GO:0043010	camera-type eye development	27/701	377/17962	0.00186161	0.0411188	0.0362954	Cacna1c/Ephb1/Nf1/Ntrk2/Gpd2/Mitf/Man2a1/Zeb1/Nf2/Ntrk3/Myh10/Rpe65/Crybg3/Agtpbp1/Ttll5/Kdm2b/Prox1/Arhgap35/Ahi1/Bmpr1b/Lrp6/Bcl11b/Hipk2/Sp3/Kmt2c/Tulp3/Tbc1d32	27
											BP	GO:0070252	actin-mediated cell contraction	10/701	86/17962	0.00187682	0.0412536	0.0364143	Atp1a2/Cacna1c/Pde4b/Pde4d/Akap6/Pard3/Nedd4l/Shtn1/Ank2/Ryr2	10
											BP	GO:0009855	determination of bilateral symmetry	13/701	132/17962	0.00197669	0.0430533	0.038003	Smad2/Dync2h1/Mapk8/Ift88/Mib1/Ahi1/Lrp6/Kdm2a/Rfx3/Cluap1/Mef2c/Aida/Tbc1d32	13
											BP	GO:2001020	regulation of response to DNA damage stimulus	18/701	215/17962	0.00197772	0.0430533	0.038003	Dyrk1a/Xrcc1/Mms19/Nek1/Uimc1/Slf1/Wdr70/Spred1/Nek4/Trip12/Smchd1/Prkdc/Rnaseh2b/Top2b/Brd4/Slf2/Eya1/Fmn2	18
											BP	GO:1902683	regulation of receptor localization to synapse	5/701	24/17962	0.00204503	0.0443056	0.0391083	Adam10/Nptn/Magi2/Map2k1/Rapgef4	5
											BP	GO:0009799	specification of symmetry	13/701	133/17962	0.00211472	0.0449182	0.0396491	Smad2/Dync2h1/Mapk8/Ift88/Mib1/Ahi1/Lrp6/Kdm2a/Rfx3/Cluap1/Mef2c/Aida/Tbc1d32	13
											BP	GO:0046488	phosphatidylinositol metabolic process	13/701	133/17962	0.00211472	0.0449182	0.0396491	Pi4ka/Pik3cb/Sacm1l/Inpp4b/Pigk/Fig4/Fam126b/Pikfyve/Pik3c2a/Ttc7a/Lclat1/Ttc7b/Fam126a	13
											BP	GO:0031338	regulation of vesicle fusion	6/701	35/17962	0.00213282	0.0449182	0.0396491	Syt1/Rims1/Vps41/Vps11/Ankrd27/C2cd5	6
											BP	GO:0048048	embryonic eye morphogenesis	6/701	35/17962	0.00213282	0.0449182	0.0396491	Zeb1/Kdm2b/Prox1/Lrp6/Hipk2/Sp3	6
											BP	GO:0070296	sarcoplasmic reticulum calcium ion transport	6/701	35/17962	0.00213282	0.0449182	0.0396491	Cacna1c/Gstm2/Pde4d/Akap6/Ank2/Ryr2	6
											BP	GO:0071868	cellular response to monoamine stimulus	6/701	35/17962	0.00213282	0.0449182	0.0396491	Pde4b/Pde4d/App/Akap6/Gabpa/Ryr2	6
											BP	GO:0001941	postsynaptic membrane organization	7/701	47/17962	0.00216001	0.0449768	0.0397008	Fnta/Nrxn1/Gphn/Magi2/Nrxn2/Snx27/Zmynd8	7
											BP	GO:0070534	protein K63-linked ubiquitination	7/701	47/17962	0.00216001	0.0449768	0.0397008	Birc2/Ube2g1/Wwp2/Itch/Trip12/Rnf115/Hectd1	7
											BP	GO:0000726	non-recombinational repair	8/701	60/17962	0.00220178	0.0449768	0.0397008	Xrcc1/Rbbp8/Uvrag/Psmd14/Smchd1/Prkdc/Top2b/Kdm2a	8
											BP	GO:0090102	cochlea development	8/701	60/17962	0.00220178	0.0449768	0.0397008	Gabrb3/Zeb1/Ntrk3/Gabra5/Kcnk2/Ift88/Sobp/Eya1	8
											BP	GO:1902305	regulation of sodium ion transmembrane transport	8/701	60/17962	0.00220178	0.0449768	0.0397008	Atp1a2/Atp1b1/Stk39/Slmap/Hecw1/Nedd4l/Klhl24/Ank3	8
											BP	GO:0009083	branched-chain amino acid catabolic process	4/701	15/17962	0.002225	0.0449768	0.0397008	Bcat1/Bckdhb/Hibadh/Hibch	4
											BP	GO:0021694	cerebellar Purkinje cell layer formation	4/701	15/17962	0.002225	0.0449768	0.0397008	Cacna1a/Atxn2/Agtpbp1/Herc1	4
											BP	GO:0070262	peptidyl-serine dephosphorylation	4/701	15/17962	0.002225	0.0449768	0.0397008	Ppp3ca/Ppp2r2b/Ppp2r2a/Ppp1r16b	4
											BP	GO:1902306	negative regulation of sodium ion transmembrane transport	4/701	15/17962	0.002225	0.0449768	0.0397008	Atp1a2/Stk39/Hecw1/Nedd4l	4
											BP	GO:0048511	rhythmic process	27/701	383/17962	0.00232583	0.0468059	0.0413154	Ntrk2/Dyrk1a/Chrna7/Arrb1/Homer1/Ntrk3/Ncor1/Phlpp1/Nrxn1/Clock/Csnk1d/Mta1/Top1/Robo2/Rpe65/Csnk2a1/Mapk8/Ep300/Rbm4/Prox1/Adcy1/Zfhx3/Bmpr1b/Prkdc/Plekha1/Kdm2a/Usp9x	27
											BP	GO:0048167	regulation of synaptic plasticity	24/701	327/17962	0.00236783	0.0474405	0.0418755	Grm5/Nf1/Ntrk2/Chrna7/Hrh2/Adcy8/Mecp2/App/Nptn/Rims1/Ppp1r9a/Braf/Rims2/Slc8a3/Sipa1l1/Sorcs3/Igsf11/Adcy1/Jph3/Cpeb3/Mctp1/Adgrb1/Mef2c/Dgki	24
											BP	GO:0006282	regulation of DNA repair	12/701	119/17962	0.00238027	0.0474796	0.04191	Xrcc1/Mms19/Uimc1/Slf1/Wdr70/Trip12/Smchd1/Prkdc/Top2b/Slf2/Eya1/Fmn2	12
											BP	GO:0051961	negative regulation of nervous system development	26/701	365/17962	0.00241088	0.047744	0.0421434	Mbp/Nf1/Ppp3ca/Ptk2/Mecp2/Mag/Ntrk3/App/Pcm1/Dnm3/Arhgap4/Ptpn9/Zfp536/Dguok/Ulk2/Mib1/Dennd5a/Kank1/Fig4/Lrig2/Lrp6/Disp3/Ttc3/Tulp3/Il15ra/Aatk	26
											BP	GO:0061025	membrane fusion	13/701	135/17962	0.00241461	0.047744	0.0421434	Syt1/Uso1/Vti1a/Rims1/Mfn1/Vps41/Uvrag/Eea1/Vps11/Ankrd27/Hace1/Vps39/C2cd5	13
											BP	GO:1903115	regulation of actin filament-based movement	7/701	48/17962	0.00244525	0.0481396	0.0424926	Atp1a2/Cacna1c/Pde4b/Pde4d/Akap6/Ank2/Ryr2	7
											BP	GO:2000779	regulation of double-strand break repair	9/701	75/17962	0.00251057	0.0492114	0.0434387	Mms19/Slf1/Wdr70/Trip12/Smchd1/Prkdc/Top2b/Slf2/Fmn2	9
											BP	GO:0007411	axon guidance	19/701	238/17962	0.00258612	0.0504739	0.0445531	Ephb1/Dcc/Dpysl2/Epha6/App/Nptn/Evl/Epha5/Myh10/Robo2/Ptch1/Tenm2/Ntng1/Cyfip2/Apbb2/Arhgap35/Bmpr1b/Bcl11b/Ank3	19
											BP	GO:0097485	neuron projection guidance	19/701	239/17962	0.00271008	0.0525959	0.0464261	Ephb1/Dcc/Dpysl2/Epha6/App/Nptn/Evl/Epha5/Myh10/Robo2/Ptch1/Tenm2/Ntng1/Cyfip2/Apbb2/Arhgap35/Bmpr1b/Bcl11b/Ank3	19
											BP	GO:0086003	cardiac muscle cell contraction	8/701	62/17962	0.00271807	0.0525959	0.0464261	Atp1a2/Cacna1c/Pde4b/Pde4d/Akap6/Nedd4l/Ank2/Ryr2	8
											BP	GO:0048284	organelle fusion	12/701	121/17962	0.00273663	0.0527297	0.0465442	Syt1/Uso1/Vti1a/Rims1/Mfn1/Vps41/Uvrag/Eea1/Vps11/Ankrd27/Vps39/C2cd5	12
											BP	GO:0051965	positive regulation of synapse assembly	9/701	76/17962	0.00275154	0.0527923	0.0465995	Ephb1/Ntrk2/Ntrk3/Nrxn1/Adgrl3/Adgrb3/Ptprd/Syndig1/Adgrb1	9
											BP	GO:2001022	positive regulation of response to DNA damage stimulus	11/701	106/17962	0.00284352	0.0540336	0.0476952	Xrcc1/Mms19/Uimc1/Slf1/Spred1/Smchd1/Prkdc/Top2b/Slf2/Eya1/Fmn2	11
											BP	GO:2000463	positive regulation of excitatory postsynaptic potential	6/701	37/17962	0.00285969	0.0540336	0.0476952	Chrna7/Afdn/Nrxn1/Rims1/Rims2/Igsf11	6
											BP	GO:0009081	branched-chain amino acid metabolic process	4/701	16/17962	0.0028759	0.0540336	0.0476952	Bcat1/Bckdhb/Hibadh/Hibch	4
											BP	GO:0071850	mitotic cell cycle arrest	4/701	16/17962	0.0028759	0.0540336	0.0476952	Magi2/Mcph1/Cdc14a/Cdc14b	4
											BP	GO:0098696	regulation of neurotransmitter receptor localization to postsynaptic specialization membrane	4/701	16/17962	0.0028759	0.0540336	0.0476952	Adam10/Magi2/Map2k1/Rapgef4	4
											BP	GO:0007030	Golgi organization	12/701	122/17962	0.00293041	0.0548301	0.0483983	Uso1/Csnk1d/Dync2h1/Vti1a/Clasp2/Map2k1/Vmp1/Clasp1/Rab30/Gcc2/Tango2/Hace1	12
											BP	GO:0010498	proteasomal protein catabolic process	30/701	449/17962	0.00306824	0.0567851	0.0501239	Arrb1/Ube2i/Birc2/Clock/Csnk1d/Mta1/Ube2g1/Dlgap1/Mapk8/Clec16a/Hecw1/Nedd4l/Usp14/Wwp2/Arih1/Pias1/Tlk2/Rnf216/Herc2/Usp13/Psmd14/Ubr3/Ophn1/Ube3d/Trim2/Agap3/Cul1/Pcbp2/Stt3b/Psme4	30
											BP	GO:0019933	cAMP-mediated signaling	16/701	189/17962	0.00307251	0.0567851	0.0501239	Pde4b/Pde4d/Adcy8/Pde3b/Pclo/Pde10a/Epha5/Adcy2/Rims2/Pde11a/Adgrl3/Rapgef4/Pex5l/Adgrb3/Adcy1/Abca1	16
											BP	GO:0051668	localization within membrane	16/701	189/17962	0.00307251	0.0567851	0.0501239	Fnta/Cacna1a/Adam10/Nptn/Nrxn1/Gphn/Grip1/Magi2/Nrxn2/Lrrc7/Map2k1/Dnm3/Rapgef4/Snx27/Ophn1/Anks1b	16
											BP	GO:0140029	exocytic process	10/701	92/17962	0.00310364	0.0571271	0.0504258	Syt1/Cadps/Exoc6/Rab10/Pclo/Nrxn1/Rims1/Rims2/Erc1/Vps11	10
											BP	GO:0032147	activation of protein kinase activity	21/701	279/17962	0.00320974	0.0588409	0.0519386	Grm4/Grm5/Chrna7/Arrb1/Adcy8/Map2k5/Ntrk3/Stk39/Pdpk1/Braf/Map2k1/Fgd4/Taok1/Map2k4/Nek1/Muc20/Ccdc88a/Nek4/Pak7/Stk4/Spag9	21
											BP	GO:0021915	neural tube development	16/701	190/17962	0.00323737	0.0588707	0.0519649	Nf1/Ambra1/Ptch1/Ipmk/Gatad2a/Kdm2b/Arhgap35/Mib1/Ttbk2/Stk4/Lrp6/Kdm2a/Hectd1/Cluap1/Tulp3/Tbc1d32	16
											BP	GO:0046328	regulation of JNK cascade	16/701	190/17962	0.00323737	0.0588707	0.0519649	Ephb1/App/Ncor1/Phlpp1/Pja2/Magi3/Fgd4/Taok1/Map2k4/Tiam1/Itch/Rb1cc1/Mapk8ip2/Spag9/Hipk2/Aida	16
											BP	GO:0008344	adult locomotory behavior	11/701	108/17962	0.00329082	0.0596033	0.0526116	Atp1a2/Cacna1c/Atxn1/Cacna1a/Mecp2/App/Cdh23/Agtpbp1/Prex2/Hipk2/Gigyf2	11
											BP	GO:0021510	spinal cord development	13/701	140/17962	0.00331933	0.0598802	0.0528559	Nf1/Dcc/Cacna1a/Dpysl2/Mecp2/Dync2h1/Robo2/Ptch1/Rapgef4/Ift88/Ahi1/Tulp3/Gigyf2	13
											BP	GO:0010959	regulation of metal ion transport	29/701	433/17962	0.00344817	0.0619575	0.0546896	Atp1a2/Cacna1c/Gstm2/Pde4b/Pde4d/Plcb4/Cacna1a/Atp1b1/Dpp6/Homer1/Stk39/Akap6/Pdpk1/Gnb5/Stim2/Cntn1/Cacna1b/Snx27/Slmap/Hecw1/Nedd4l/Wwp2/Klhl24/Jph3/Akap7/Pik3c2a/Ank3/Ank2/Ryr2	29
											BP	GO:0061001	regulation of dendritic spine morphogenesis	7/701	51/17962	0.00347681	0.0622252	0.0549259	Afdn/Adam10/Ppp1r9a/Dnm3/Mfn1/Sipa1l1/Tiam1	7
											BP	GO:0007214	gamma-aminobutyric acid signaling pathway	5/701	27/17962	0.00352672	0.0625203	0.0551864	Gabrb3/Cacna1a/Gabra5/Gabbr2/Gabra2	5
											BP	GO:0098698	postsynaptic specialization assembly	5/701	27/17962	0.00352672	0.0625203	0.0551864	Ntrk3/Nrxn1/Nrxn2/Sipa1l1/Ptprd	5
											BP	GO:0035601	protein deacylation	11/701	109/17962	0.00353472	0.0625203	0.0551864	Dyrk1a/Fnta/Ncor1/Mta1/Mapk8/Ep300/Spred1/Fry/Tada2a/Hdac9/Prdm5	11
											BP	GO:1900452	regulation of long-term synaptic depression	4/701	17/17962	0.0036459	0.063987	0.056481	Adcy8/Ppp1r9a/Sorcs3/Dgki	4
											BP	GO:1904889	regulation of excitatory synapse assembly	4/701	17/17962	0.0036459	0.063987	0.056481	Ntrk3/Nrxn1/Sipa1l1/Ptprd	4
											BP	GO:0098732	macromolecule deacylation	11/701	110/17962	0.00379288	0.0661959	0.0584308	Dyrk1a/Fnta/Ncor1/Mta1/Mapk8/Ep300/Spred1/Fry/Tada2a/Hdac9/Prdm5	11
											BP	GO:0001558	regulation of cell growth	29/701	436/17962	0.003801	0.0661959	0.0584308	Dpysl2/Ptk2/Syt1/Nf2/Afdn/Mecp2/Mag/Map2k5/Ntrk3/Adam10/Akap6/Rims1/Clasp2/Csnk2a1/Rims2/Ep300/Arhgap4/Nedd4l/Shtn1/St7l/Atad3a/Ulk2/Kdm2b/Apbb2/Itsn2/Col14a1/Macf1/Prdm11/Aatk	29
											BP	GO:0045665	negative regulation of neuron differentiation	20/701	265/17962	0.00385356	0.066854	0.0590117	Mbp/Ppp3ca/Ptk2/Mecp2/Mag/App/Dnm3/Arhgap4/Ptpn9/Zfp536/Dguok/Ulk2/Mib1/Dennd5a/Kank1/Lrig2/Disp3/Ttc3/Il15ra/Aatk	20
											BP	GO:0006303	double-strand break repair via nonhomologous end joining	7/701	52/17962	0.00388528	0.0671471	0.0592704	Xrcc1/Uvrag/Psmd14/Smchd1/Prkdc/Top2b/Kdm2a	7
											BP	GO:0050805	negative regulation of synaptic transmission	9/701	80/17962	0.00390394	0.0672131	0.0593286	Grm4/Nf1/Adcy8/Ppp1r9a/Braf/Rapgef4/Sorcs3/Pcdh17/Dgki	9
											BP	GO:0007266	Rho protein signal transduction	16/701	194/17962	0.00397149	0.0681171	0.0601266	Arrb1/Sos2/Fgd4/Arhgap4/Shtn1/Tiam1/Arhgef18/Arhgap35/Kank1/Ophn1/Prex2/Abca1/Itsn2/Arhgef28/Arhgef6/Plekhg1	16
											BP	GO:0003143	embryonic heart tube morphogenesis	8/701	66/17962	0.00403051	0.0687054	0.0606459	Mib1/Ahi1/Lrp6/Tead1/Kdm2a/Cluap1/Mef2c/Ryr2	8
											BP	GO:0071804	cellular potassium ion transport	17/701	212/17962	0.00405131	0.0687054	0.0606459	Atp1a2/Atp1b1/Dpp6/Stk39/Akap6/Clns1a/Kcnk10/Kcnk2/Snx27/Nalcn/Nedd4l/Wwp2/Klhl24/Akap7/Ank3/Ank2/Slc9a9	17
											BP	GO:0071805	potassium ion transmembrane transport	17/701	212/17962	0.00405131	0.0687054	0.0606459	Atp1a2/Atp1b1/Dpp6/Stk39/Akap6/Clns1a/Kcnk10/Kcnk2/Snx27/Nalcn/Nedd4l/Wwp2/Klhl24/Akap7/Ank3/Ank2/Slc9a9	17
											BP	GO:0042752	regulation of circadian rhythm	12/701	127/17962	0.00407303	0.0688159	0.0607434	Phlpp1/Clock/Csnk1d/Mta1/Mapk8/Rbm4/Prox1/Adcy1/Zfhx3/Prkdc/Kdm2a/Usp9x	12
											BP	GO:0098901	regulation of cardiac muscle cell action potential	5/701	28/17962	0.00415771	0.0699855	0.0617758	Cacna1c/Slmap/Ank3/Ank2/Ryr2	5
											BP	GO:0000209	protein polyubiquitination	16/701	195/17962	0.00417491	0.0700148	0.0618017	Birc2/Ube2g1/Hecw1/Nedd4l/Cdc23/Wwp2/Arih1/Rnf216/Itch/Ube3d/Trip12/Ttc3/Hace1/Trim2/Rnf115/Hectd1	16
											BP	GO:0031646	positive regulation of neurological system process	9/701	81/17962	0.00424384	0.0709082	0.0625903	Chrna7/Afdn/Mag/Nrxn1/Pard3/Rims1/Rims2/Rapgef4/Igsf11	9
											BP	GO:1904645	response to amyloid-beta	7/701	53/17962	0.00432913	0.0720673	0.0636135	Cacna1c/Grm5/Chrna7/Cacna1a/App/Mapk8/Cacna1b	7
											BP	GO:0032922	circadian regulation of gene expression	8/701	67/17962	0.00442434	0.0733825	0.0647743	Ncor1/Clock/Csnk1d/Mta1/Top1/Rbm4/Zfhx3/Kdm2a	8
											BP	GO:0021681	cerebellar granular layer development	4/701	18/17962	0.00454459	0.0738911	0.0652233	Nrxn1/Prox1/Ttbk2/Ophn1	4
											BP	GO:0048791	calcium ion-regulated exocytosis of neurotransmitter	4/701	18/17962	0.00454459	0.0738911	0.0652233	Cacna1a/Syt1/Rims1/Rims2	4
											BP	GO:0071625	vocalization behavior	4/701	18/17962	0.00454459	0.0738911	0.0652233	Nrxn1/Nrxn3/Nrxn2/Cntnap2	4
											BP	GO:0099150	regulation of postsynaptic specialization assembly	4/701	18/17962	0.00454459	0.0738911	0.0652233	Ntrk3/Nrxn1/Sipa1l1/Ptprd	4
											BP	GO:0150052	regulation of postsynapse assembly	4/701	18/17962	0.00454459	0.0738911	0.0652233	Ntrk3/Nrxn1/Sipa1l1/Ptprd	4
											BP	GO:1905037	autophagosome organization	10/701	97/17962	0.00455292	0.0738911	0.0652233	Ambra1/Vmp1/Ulk2/Ift88/Rb1cc1/Pikfyve/Tbc1d14/Pik3c2a/Ehmt2/Pacs2	10
											BP	GO:0043161	proteasome-mediated ubiquitin-dependent protein catabolic process	26/701	383/17962	0.00457252	0.0739442	0.0652701	Arrb1/Ube2i/Birc2/Clock/Csnk1d/Mta1/Ube2g1/Mapk8/Clec16a/Hecw1/Nedd4l/Usp14/Wwp2/Arih1/Pias1/Tlk2/Rnf216/Herc2/Psmd14/Ubr3/Ube3d/Trim2/Agap3/Cul1/Pcbp2/Stt3b	26
											BP	GO:0033143	regulation of intracellular steroid hormone receptor signaling pathway	9/701	82/17962	0.0046064	0.074227	0.0655198	Ntrk2/Ube2i/Ncor1/Clock/Pias2/Strn3/Ep300/Rwdd1/Lats1	9
											BP	GO:1901215	negative regulation of neuron death	19/701	251/17962	0.00462784	0.074308	0.0655913	Gabrb3/Ntrk2/Arrb1/Cacna1a/Rasa1/Mecp2/Mag/Gabra5/Ambra1/Grm7/Msh2/Pdpk1/Braf/Map2k4/Tox3/Kdm2b/Hipk2/Ncoa7/Mef2c	19
											BP	GO:0010977	negative regulation of neuron projection development	15/701	180/17962	0.00472041	0.0755266	0.0666669	Mbp/Ppp3ca/Ptk2/Mecp2/Mag/Dnm3/Arhgap4/Ptpn9/Dguok/Ulk2/Dennd5a/Kank1/Lrig2/Il15ra/Aatk	15
											BP	GO:0051567	histone H3-K9 methylation	6/701	41/17962	0.00484877	0.0766283	0.0676394	Mecp2/Kdm4c/Ash1l/Ehmt2/Ehmt1/Prdm5	6
											BP	GO:1901021	positive regulation of calcium ion transmembrane transporter activity	6/701	41/17962	0.00484877	0.0766283	0.0676394	Gstm2/Atp1b1/Akap6/Stim2/Ank2/Ryr2	6
											BP	GO:0043951	negative regulation of cAMP-mediated signaling	5/701	29/17962	0.00486529	0.0766283	0.0676394	Pde4b/Pde4d/Pde3b/Pde10a/Pde11a	5
											BP	GO:0120033	negative regulation of plasma membrane bounded cell projection assembly	5/701	29/17962	0.00486529	0.0766283	0.0676394	Nrxn1/Evl/Cep97/Kank1/Map4	5
											BP	GO:0021543	pallium development	18/701	234/17962	0.00487924	0.0766283	0.0676394	Nf1/Ntrk2/Nf2/Afdn/Mecp2/Phlpp1/Epha5/Xrcc1/Csnk2a1/Prox1/Mcph1/Cep120/Dclk2/Lrp6/Usp9x/Syne2/Mef2c/Cntnap2	18
											BP	GO:0042176	regulation of protein catabolic process	26/701	385/17962	0.00489081	0.0766283	0.0676394	Ptk2/Csnk1d/Dlgap1/Csnk2a1/Mapk8/Faf1/Clec16a/Hecw1/Nedd4l/Usp14/Wwp2/Arih1/Pias1/Crebrf/Tlk2/Lats1/Usp13/Lrig2/Psmd14/Itch/Ophn1/Vps11/Hipk2/Adgrb1/Ppp2r3a/Fmn2	26
											BP	GO:0001841	neural tube formation	12/701	130/17962	0.00491449	0.0767338	0.0677325	Ptch1/Ipmk/Gatad2a/Kdm2b/Arhgap35/Mib1/Stk4/Lrp6/Kdm2a/Hectd1/Cluap1/Tulp3	12
											BP	GO:0032410	negative regulation of transporter activity	9/701	83/17962	0.0049926	0.0776856	0.0685727	Atp1a2/Gstm2/Stk39/Gnb5/Snx27/Hecw1/Nedd4l/Wwp2/Ank3	9
											BP	GO:0016482	cytosolic transport	13/701	147/17962	0.00503052	0.077875	0.0687399	Mecp2/Vti1a/Kif1b/Map2k1/Erc1/Dennd5a/Gcc2/Vps11/Pikfyve/Spag9/Tbc1d14/Ankrd27/Evi5	13
											BP	GO:1903169	regulation of calcium ion transmembrane transport	14/701	164/17962	0.00503917	0.077875	0.0687399	Atp1a2/Cacna1c/Gstm2/Pde4b/Pde4d/Cacna1a/Atp1b1/Akap6/Pdpk1/Gnb5/Stim2/Jph3/Ank2/Ryr2	14
											BP	GO:1905475	regulation of protein localization to membrane	16/701	199/17962	0.00507573	0.0781732	0.0690031	Dpp6/Adam10/Nrxn1/Pdpk1/Magi2/Csnk2a1/Map2k1/Rapgef4/Snx27/Ptpn9/Appl1/Zmynd8/Ank3/C2cd5/Hectd1/Tmem59	16
											BP	GO:0051054	positive regulation of DNA metabolic process	19/701	254/17962	0.00525151	0.0806063	0.0711507	Mecp2/Msh2/Xrcc1/Mapk8/Faf1/Mms19/Map2k4/Wrn/Uimc1/Slf1/Hmbox1/Smchd1/Prkdc/Top2b/Usp9x/Slf2/Aplf/Eya1/Fmn2	19
											BP	GO:0050885	neuromuscular process controlling balance	8/701	69/17962	0.00530009	0.0810771	0.0715664	Cacna1a/App/Nrxn1/Myh10/Cdh23/Jph3/Herc1/Gigyf2	8
											BP	GO:1900006	positive regulation of dendrite development	11/701	115/17962	0.00531825	0.081081	0.0715698	Smad1/Afdn/Mecp2/Pias2/Ppp1r9a/Mfn1/Zmynd8/Tiam1/Cpeb3/Ptprd/Ankrd27	11
											BP	GO:0051052	regulation of DNA metabolic process	29/701	447/17962	0.00536737	0.0815552	0.0719883	Mecp2/Msh2/Xrcc1/Mapk8/Faf1/Kcnk2/Mms19/Map2k4/Smg6/Wrn/Uimc1/Slf1/Wdr70/Ylpm1/Ccdc88a/Hmbox1/Stag2/Rlf/Trip12/Smchd1/Prkdc/Top2b/Ehmt2/Usp9x/Slf2/Aplf/Eya1/Esco1/Fmn2	29
											BP	GO:0071869	response to catecholamine	6/701	42/17962	0.00547417	0.0826284	0.0729357	Pde4b/Pde4d/App/Akap6/Gabpa/Ryr2	6
											BP	GO:0006650	glycerophospholipid metabolic process	18/701	237/17962	0.00555953	0.0826284	0.0729357	Mecp2/Pi4ka/Pik3cb/Cds2/Sacm1l/Inpp4b/Serinc5/Pigk/Gdpd1/Smpd4/Fig4/Fam126b/Pikfyve/Pik3c2a/Ttc7a/Lclat1/Ttc7b/Fam126a	18
											BP	GO:0021692	cerebellar Purkinje cell layer morphogenesis	4/701	19/17962	0.00558112	0.0826284	0.0729357	Cacna1a/Atxn2/Agtpbp1/Herc1	4
											BP	GO:0021794	thalamus development	4/701	19/17962	0.00558112	0.0826284	0.0729357	Mecp2/Ncor1/Lrp6/Cntnap2	4
											BP	GO:0071871	response to epinephrine	4/701	19/17962	0.00558112	0.0826284	0.0729357	Pde4b/Pde4d/Akap6/Ryr2	4
											BP	GO:1902275	regulation of chromatin organization	16/701	201/17962	0.00558213	0.0826284	0.0729357	Arrb1/Mecp2/Ncor1/Mapk8/Ep300/Wdr70/Kdm4c/Tlk2/Kmt2e/Trip12/Phf8/Tada2a/Kdm2a/Ehmt2/Brd4/Atad2b	16
											BP	GO:0110020	regulation of actomyosin structure organization	10/701	100/17962	0.0056496	0.0826284	0.0729357	Nf2/Evl/Ppp1r9a/Braf/Clasp2/Ep300/Clasp1/Prox1/Carmil1/Mef2c	10
											BP	GO:0099633	protein localization to postsynaptic specialization membrane	5/701	30/17962	0.00565423	0.0826284	0.0729357	Adam10/Gphn/Magi2/Map2k1/Rapgef4	5
											BP	GO:0099645	neurotransmitter receptor localization to postsynaptic specialization membrane	5/701	30/17962	0.00565423	0.0826284	0.0729357	Adam10/Gphn/Magi2/Map2k1/Rapgef4	5
											BP	GO:0090257	regulation of muscle system process	19/701	256/17962	0.00570444	0.0826284	0.0729357	Atp1a2/Cacna1c/Pde4b/Pde4d/Ppp3ca/Ptk2/Atp1b1/Akap6/Slc8a3/Map2k1/Ep300/Col14a1/Gtf2i/Tead1/Ank2/Dock4/Mef2c/Mlip/Ryr2	19
											BP	GO:0001764	neuron migration	15/701	184/17962	0.00577187	0.0826284	0.0729357	Ntrk2/Dcc/Ptk2/Ntrk3/Myh10/Pcm1/Mapk8/Adgrl3/Shtn1/Sdccag8/Apbb2/Lrig2/Top2b/Usp9x/Mef2c	15
											BP	GO:0006171	cAMP biosynthetic process	3/701	10/17962	0.00578217	0.0826284	0.0729357	Adcy8/Adcy2/Adcy1	3
											BP	GO:0007270	neuron-neuron synaptic transmission	3/701	10/17962	0.00578217	0.0826284	0.0729357	Cacna1a/Kif1b/Arid1b	3
											BP	GO:0097104	postsynaptic membrane assembly	3/701	10/17962	0.00578217	0.0826284	0.0729357	Nrxn1/Magi2/Nrxn2	3
											BP	GO:0097119	postsynaptic density protein 95 clustering	3/701	10/17962	0.00578217	0.0826284	0.0729357	Nrxn1/Nrxn2/Zmynd8	3
											BP	GO:0098598	learned vocalization behavior or vocal learning	3/701	10/17962	0.00578217	0.0826284	0.0729357	Nrxn1/Nrxn2/Cntnap2	3
											BP	GO:0043113	receptor clustering	8/701	70/17962	0.00578472	0.0826284	0.0729357	Fnta/Cacna1a/Nrxn1/Gphn/Magi2/Nrxn2/Lrrc7/Snx27	8
											BP	GO:0048488	synaptic vesicle endocytosis	8/701	70/17962	0.00578472	0.0826284	0.0729357	Ppp3cb/Syt1/Canx/Sh3gl3/Ppp3cc/Dnm3/Dennd1a/Ophn1	8
											BP	GO:0140238	presynaptic endocytosis	8/701	70/17962	0.00578472	0.0826284	0.0729357	Ppp3cb/Syt1/Canx/Sh3gl3/Ppp3cc/Dnm3/Dennd1a/Ophn1	8
											BP	GO:1903539	protein localization to postsynaptic membrane	7/701	56/17962	0.00589191	0.0838949	0.0740536	Adam10/Gphn/Grip1/Magi2/Lrrc7/Map2k1/Rapgef4	7
											BP	GO:0098876	vesicle-mediated transport to the plasma membrane	10/701	101/17962	0.00605767	0.085781	0.0757184	Exoc6/Rab10/Rabep1/Grip1/Lrrc7/Snx27/Ankrd27/Ank3/Vps39/Macf1	10
											BP	GO:0061351	neural precursor cell proliferation	15/701	185/17962	0.00606226	0.085781	0.0757184	Ephb1/Nf1/Nf2/Afdn/Rab10/Pcm1/Mapk8/Rere/Psmg1/Kdm2b/Prox1/Ift88/Cep120/Lrp6/Disp3	15
											BP	GO:0070646	protein modification by small protein removal	12/701	134/17962	0.00624608	0.0881066	0.0777713	Usp4/Uimc1/Usp14/Usp32/Usp13/Psmd14/Itch/Usp28/Usp34/Usp9x/Usp54/Zranb1	12
											BP	GO:0018205	peptidyl-lysine modification	25/701	374/17962	0.00648832	0.0912394	0.0805366	Arrb1/Ube2i/Mecp2/Clock/Atf2/Pias2/Ncoa6/Ep300/Kdm4c/Pias1/Ash1l/Kmt2e/Rlf/Tada2a/Kansl1/Ehmt2/Ehmt1/Brd4/Kansl1l/Yeats2/Eya1/Esco1/Hdac9/Kat6b/Prdm5	25
											BP	GO:0000075	cell cycle checkpoint	15/701	187/17962	0.00667831	0.0936205	0.0826383	Clock/Atf2/Msh2/Taok1/Nek1/Uimc1/Prox1/Wee1/Foxn3/Usp28/Prkdc/Rnaseh2b/Cdc14b/Brd4/Gigyf2	15
											BP	GO:0010766	negative regulation of sodium ion transport	4/701	20/17962	0.00676419	0.0939516	0.0829306	Atp1a2/Stk39/Hecw1/Nedd4l	4
											BP	GO:0140058	neuron projection arborization	4/701	20/17962	0.00676419	0.0939516	0.0829306	Chrna7/Afdn/Grip1/Myo9a	4
											BP	GO:1903798	regulation of production of miRNAs involved in gene silencing by miRNA	4/701	20/17962	0.00676419	0.0939516	0.0829306	Ppp3ca/Mecp2/Ncor1/Map2k1	4
											BP	GO:0071867	response to monoamine	6/701	44/17962	0.00689875	0.0955276	0.0843217	Pde4b/Pde4d/App/Akap6/Gabpa/Ryr2	6
											BP	GO:0009953	dorsal/ventral pattern formation	10/701	103/17962	0.00694239	0.0958388	0.0845964	Smad2/Dync2h1/Ptch1/Mapk8/Ift88/Bmpr1b/Lrp6/Aida/Tulp3/Tbc1d32	10
											CC	GO:0098984	neuron to neuron synapse	58/703	445/18446	1.94952e-16	1.11903e-13	8.49581e-14	Cacna1c/Grm5/Nf1/Pde4b/Plcb4/Ntrk2/Chrna7/Dcc/Arrb1/Nr3c2/Syt1/Adcy8/Homer1/Gria4/Adam10/Nptn/Pclo/Gphn/Dlgap1/Grid1/Grm7/Pdpk1/Sh3gl3/Grip1/Rims1/Ppp1r9a/Ptch1/Magi2/Cap2/Lrrc7/Map2k1/Dnm3/Pja2/Sipa1l1/Rapgef4/Snx27/Erc1/Rps6kc1/Sorcs3/Tanc2/Igsf11/Tiam1/Adcy1/Mib1/Adgra1/Drosha/Lrrc4c/Ptprd/Anks1b/Mapk8ip2/Akap7/Ank2/Syndig1/Macf1/Adgrb1/Pcbp2/Map4/Dgki	58
											CC	GO:0099572	postsynaptic specialization	58/703	452/18446	3.99974e-16	1.14793e-13	8.71522e-14	Cacna1c/Grm5/Nf1/Pde4b/Gabrb3/Plcb4/Ntrk2/Chrna7/Dcc/Arrb1/Nr3c2/Cdh10/Adcy8/Homer1/Gria4/Adam10/Gabra5/Nptn/Pclo/Gphn/Dlgap1/Grid1/Pdpk1/Sh3gl3/Grip1/Rims1/Ppp1r9a/Ptch1/Magi2/Cap2/Lrrc7/Map2k1/Dnm3/Pja2/Sipa1l1/Rapgef4/Snx27/Erc1/Rps6kc1/Gabra2/Sorcs3/Tanc2/Igsf11/Tiam1/Adcy1/Mib1/Adgra1/Drosha/Lrrc4c/Anks1b/Mapk8ip2/Ank2/Syndig1/Macf1/Adgrb1/Pcbp2/Map4/Dgki	58
											CC	GO:0032279	asymmetric synapse	55/703	421/18446	1.09738e-15	2.09965e-13	1.59408e-13	Cacna1c/Grm5/Nf1/Pde4b/Plcb4/Ntrk2/Chrna7/Dcc/Arrb1/Nr3c2/Adcy8/Homer1/Gria4/Adam10/Nptn/Pclo/Gphn/Dlgap1/Grid1/Grm7/Pdpk1/Sh3gl3/Grip1/Rims1/Ppp1r9a/Ptch1/Magi2/Cap2/Lrrc7/Map2k1/Dnm3/Pja2/Sipa1l1/Rapgef4/Snx27/Erc1/Rps6kc1/Sorcs3/Tanc2/Igsf11/Tiam1/Adcy1/Mib1/Adgra1/Drosha/Lrrc4c/Anks1b/Mapk8ip2/Ank2/Syndig1/Macf1/Adgrb1/Pcbp2/Map4/Dgki	55
											CC	GO:0014069	postsynaptic density	54/703	417/18446	2.94867e-15	4.23134e-13	3.21249e-13	Cacna1c/Grm5/Nf1/Pde4b/Plcb4/Ntrk2/Chrna7/Dcc/Arrb1/Nr3c2/Adcy8/Homer1/Gria4/Adam10/Nptn/Pclo/Gphn/Dlgap1/Grid1/Pdpk1/Sh3gl3/Grip1/Rims1/Ppp1r9a/Ptch1/Magi2/Cap2/Lrrc7/Map2k1/Dnm3/Pja2/Sipa1l1/Rapgef4/Snx27/Erc1/Rps6kc1/Sorcs3/Tanc2/Igsf11/Tiam1/Adcy1/Mib1/Adgra1/Drosha/Lrrc4c/Anks1b/Mapk8ip2/Ank2/Syndig1/Macf1/Adgrb1/Pcbp2/Map4/Dgki	54
											CC	GO:0045211	postsynaptic membrane	43/703	355/18446	2.02548e-11	2.32525e-09	1.76537e-09	Cacna1c/Grm5/Gabrb3/Ntrk2/Chrna7/Dcc/Arrb1/Canx/Cdh10/Adcy8/Homer1/Ntrk3/Gria4/Adam10/Gabra5/Nptn/Grm8/Gphn/Dlgap1/Grid1/Grm7/Gabbr2/Grip1/Magi2/Tenm2/Cntn1/Lrrc7/Slc8a3/Dnm3/Hip1/Pja2/Sipa1l1/Gabra2/Sorcs3/Tiam1/Adcy1/Pcdh17/Lrrc4c/Anks1b/Ank3/Syndig1/Adgrb1/Dgki	43
											CC	GO:0097060	synaptic membrane	52/703	494/18446	3.33875e-11	3.19407e-09	2.42499e-09	Cacna1c/Grm4/Grm5/Gabrb3/Ntrk2/Chrna7/Dcc/Arrb1/Cacna1a/Syt1/Canx/Cdh10/Adcy8/Homer1/Ntrk3/Gria4/Adam10/Gabra5/Nptn/Nrxn1/Grm8/Gphn/Dlgap1/Grid1/Grm7/Gabbr2/Grip1/Rims1/Magi2/Rims2/Tenm2/Cntn1/Lrrc7/Slc8a3/Dnm3/Hip1/Pja2/Sipa1l1/Gabra2/Sorcs3/Ntng1/Tiam1/Adcy1/Pcdh17/Lrrc4c/Ptprd/Anks1b/Ank3/Syndig1/Adgrb1/Cntnap2/Dgki	52
											CC	GO:0048786	presynaptic active zone	19/703	92/18446	1.4476e-09	1.18703e-07	9.01213e-08	Grm4/Ntrk2/Cacna1a/Nr3c2/Canx/Cdh10/Adcy8/App/Nptn/Pclo/Nrxn1/Grm8/Grm7/Rims1/Rims2/Erc1/Ntng1/Vps11/Dgki	19
											CC	GO:0044309	neuron spine	29/703	217/18446	4.20679e-09	3.01837e-07	2.29159e-07	Atp1a2/Grm5/Pde4b/Ppp3ca/Ntrk2/Chrna7/Arrb1/Ptk2/Canx/Homer1/Gria4/Adam10/App/Myh10/Ppp1r9a/Tenm2/Lrrc7/Slc8a3/Dnm3/Sipa1l1/Rapgef4/Zmynd8/Tiam1/Ophn1/Anks1b/Eea1/Syndig1/Adgrb1/Dgki	29
											CC	GO:0043197	dendritic spine	28/703	214/18446	1.24891e-08	7.96529e-07	6.04737e-07	Atp1a2/Grm5/Pde4b/Ppp3ca/Ntrk2/Chrna7/Arrb1/Ptk2/Canx/Homer1/Gria4/Adam10/App/Myh10/Ppp1r9a/Tenm2/Lrrc7/Slc8a3/Dnm3/Sipa1l1/Rapgef4/Zmynd8/Tiam1/Ophn1/Anks1b/Syndig1/Adgrb1/Dgki	28
											CC	GO:0099240	intrinsic component of synaptic membrane	30/703	254/18446	4.08325e-08	2.34378e-06	1.77944e-06	Cacna1c/Grm4/Grm5/Gabrb3/Chrna7/Dcc/Cacna1a/Canx/Cdh10/Adcy8/Ntrk3/Gria4/Gabra5/Nptn/Nrxn1/Grm8/Grid1/Grm7/Gabbr2/Cntn1/Lrrc7/Slc8a3/Gabra2/Sorcs3/Ntng1/Adcy1/Pcdh17/Lrrc4c/Ptprd/Adgrb1	30
											CC	GO:0099699	integral component of synaptic membrane	28/703	235/18446	9.57911e-08	4.99855e-06	3.79498e-06	Cacna1c/Grm4/Grm5/Gabrb3/Chrna7/Dcc/Cacna1a/Canx/Cdh10/Adcy8/Ntrk3/Gria4/Gabra5/Nptn/Nrxn1/Grm8/Grid1/Grm7/Gabbr2/Lrrc7/Slc8a3/Gabra2/Sorcs3/Adcy1/Pcdh17/Lrrc4c/Ptprd/Adgrb1	28
											CC	GO:0098982	GABA-ergic synapse	17/703	106/18446	5.10831e-07	2.44347e-05	1.85512e-05	Gabrb3/Nr3c2/Cdh10/Gabra5/Nptn/Nrxn1/Grm8/Gphn/Grm7/Gabbr2/Rims1/Magi2/Nrxn3/Rims2/Erc1/Gabra2/Pcdh17	17
											CC	GO:0098936	intrinsic component of postsynaptic membrane	22/703	185/18446	2.31844e-06	0.000102368	7.77194e-05	Cacna1c/Grm5/Gabrb3/Chrna7/Dcc/Canx/Cdh10/Ntrk3/Gria4/Gabra5/Nptn/Grid1/Gabbr2/Cntn1/Lrrc7/Slc8a3/Gabra2/Sorcs3/Adcy1/Pcdh17/Lrrc4c/Adgrb1	22
											CC	GO:0098945	intrinsic component of presynaptic active zone membrane	9/703	33/18446	2.73104e-06	0.000111973	8.50114e-05	Grm4/Cacna1a/Canx/Cdh10/Nptn/Nrxn1/Grm8/Grm7/Ntng1	9
											CC	GO:0099055	integral component of postsynaptic membrane	21/703	175/18446	3.38889e-06	0.000129682	9.84563e-05	Cacna1c/Grm5/Gabrb3/Chrna7/Dcc/Canx/Cdh10/Ntrk3/Gria4/Gabra5/Nptn/Grid1/Gabbr2/Lrrc7/Slc8a3/Gabra2/Sorcs3/Adcy1/Pcdh17/Lrrc4c/Adgrb1	21
											CC	GO:0060076	excitatory synapse	13/703	76/18446	5.34145e-06	0.000191624	0.000145484	Grm4/Pde4b/Plcb4/Ntrk2/Syt1/Afdn/Adcy8/Homer1/Pclo/Rapgef4/Igsf11/Syndig1/Dgki	13
											CC	GO:0099059	integral component of presynaptic active zone membrane	8/703	28/18446	6.75073e-06	0.000227937	0.000173053	Grm4/Cacna1a/Canx/Cdh10/Nptn/Nrxn1/Grm8/Grm7	8
											CC	GO:0048787	presynaptic active zone membrane	10/703	47/18446	8.74623e-06	0.000278908	0.000211751	Grm4/Cacna1a/Canx/Cdh10/Nptn/Nrxn1/Grm8/Grm7/Ntng1/Dgki	10
											CC	GO:0098889	intrinsic component of presynaptic membrane	17/703	135/18446	1.51078e-05	0.000456414	0.000346517	Cacna1c/Grm4/Chrna7/Cacna1a/Canx/Cdh10/Adcy8/Gabra5/Nptn/Nrxn1/Grm8/Grm7/Gabbr2/Cntn1/Ntng1/Pcdh17/Ptprd	17
											CC	GO:0042734	presynaptic membrane	22/703	212/18446	2.10075e-05	0.000580253	0.000440537	Cacna1c/Grm4/Chrna7/Cacna1a/Syt1/Canx/Cdh10/Adcy8/Gabra5/Nptn/Nrxn1/Grm8/Grm7/Gabbr2/Rims1/Rims2/Cntn1/Hip1/Ntng1/Pcdh17/Ptprd/Dgki	22
											CC	GO:0099634	postsynaptic specialization membrane	17/703	139/18446	2.22332e-05	0.000580253	0.000440537	Grm5/Gabrb3/Chrna7/Dcc/Cdh10/Gria4/Gabra5/Nptn/Gphn/Grid1/Lrrc7/Gabra2/Sorcs3/Tiam1/Adcy1/Lrrc4c/Dgki	17
											CC	GO:0060077	inhibitory synapse	7/703	24/18446	2.22397e-05	0.000580253	0.000440537	Gabrb3/Nptn/Pclo/Gphn/Rims1/Rims2/Gabra2	7
											CC	GO:0030426	growth cone	22/703	219/18446	3.47132e-05	0.000866321	0.000657724	Ntrk2/Chrna7/Dcc/Dpysl2/Exoc6/App/Pclo/Nrxn1/Myh10/Pard3/Ppp1r9a/Ptch1/Clasp2/Tenm2/Myo9a/Arhgap4/Rapgef4/Shtn1/Tiam1/Lrig2/Usp9x/Aatk	22
											CC	GO:0008287	protein serine/threonine phosphatase complex	9/703	45/18446	4.16692e-05	0.000996588	0.000756625	Ppp3ca/Ppp3cb/Ppp2r2b/Ppp2r2a/Ppp4r1/Ppp3cc/Shoc2/Ppp4r3b/Ppp2r3a	9
											CC	GO:0098685	Schaffer collateral - CA1 synapse	15/703	119/18446	4.6827e-05	0.00106448	0.000808171	Grm5/Ppp3ca/Dcc/Adcy8/Dgkb/Nptn/Nrxn1/Cacna1b/Ntng1/Rnf216/Adcy1/Lrrc4c/Ptprd/Anks1b/Dgki	15
											CC	GO:0030427	site of polarized growth	22/703	224/18446	4.89414e-05	0.00106448	0.000808171	Ntrk2/Chrna7/Dcc/Dpysl2/Exoc6/App/Pclo/Nrxn1/Myh10/Pard3/Ppp1r9a/Ptch1/Clasp2/Tenm2/Myo9a/Arhgap4/Rapgef4/Shtn1/Tiam1/Lrig2/Usp9x/Aatk	22
											CC	GO:1903293	phosphatase complex	9/703	46/18446	5.00715e-05	0.00106448	0.000808171	Ppp3ca/Ppp3cb/Ppp2r2b/Ppp2r2a/Ppp4r1/Ppp3cc/Shoc2/Ppp4r3b/Ppp2r3a	9
											CC	GO:0000118	histone deacetylase complex	10/703	58/18446	6.03993e-05	0.00123818	0.000940049	Ncor1/Mta1/Csnk2a1/Rere/Gatad2a/Sap130/Gatad2b/Elmsan1/Phf21a/Hdac9	10
											CC	GO:0099056	integral component of presynaptic membrane	15/703	122/18446	6.26848e-05	0.00124073	0.000941978	Cacna1c/Grm4/Chrna7/Cacna1a/Canx/Cdh10/Adcy8/Gabra5/Nptn/Nrxn1/Grm8/Grm7/Gabbr2/Pcdh17/Ptprd	15
											CC	GO:0150034	distal axon	33/703	423/18446	8.50038e-05	0.00162641	0.00123479	Grm4/Gabrb3/Ntrk2/Chrna7/Dcc/Dpysl2/Syt1/Gria4/Exoc6/App/Pclo/Nrxn1/Vti1a/Myh10/Grm7/Pard3/Ppp1r9a/Prss12/Ptch1/Clasp2/Tenm2/Kcnk2/Myo9a/Arhgap4/Rapgef4/Cacna1b/Shtn1/Tiam1/Lrig2/Ophn1/Usp9x/Dgki/Aatk	33
											CC	GO:0044295	axonal growth cone	8/703	41/18446	0.000133905	0.0024794	0.0018824	Nrxn1/Pard3/Ptch1/Clasp2/Myo9a/Shtn1/Tiam1/Aatk	8
											CC	GO:0043198	dendritic shaft	10/703	67/18446	0.000210933	0.0037836	0.00287257	Cacna1c/Grm4/Grm5/Chrna7/Homer1/App/Grm7/Cacna1b/Zmynd8/Syndig1	10
											CC	GO:0099060	integral component of postsynaptic specialization membrane	13/703	108/18446	0.000235798	0.00410146	0.00311389	Gabrb3/Chrna7/Dcc/Cdh10/Gria4/Gabra5/Nptn/Grid1/Lrrc7/Gabra2/Sorcs3/Adcy1/Lrrc4c	13
											CC	GO:0031252	cell leading edge	31/703	414/18446	0.000284963	0.00481084	0.00365246	Chrna7/Ptk2/Rasa1/Nf2/Gabra5/App/Evl/Myh10/Mkln1/Robo2/Ppp1r9a/Clasp2/Fgd4/Cacna1b/Gabra2/Appl1/Shtn1/Fer/Wwc1/Tiam1/Ccdc88a/Psd3/Carmil1/Kank1/Ptprk/Plekha1/C2cd5/Macf1/Arhgef6/Syne2/Cntnap2	31
											CC	GO:0098890	extrinsic component of postsynaptic membrane	5/703	17/18446	0.000334715	0.00548932	0.00416758	Magi2/Tenm2/Hip1/Tiam1/Dgki	5
											CC	GO:0098948	intrinsic component of postsynaptic specialization membrane	13/703	114/18446	0.000402839	0.00641847	0.004873	Gabrb3/Chrna7/Dcc/Cdh10/Gria4/Gabra5/Nptn/Grid1/Lrrc7/Gabra2/Sorcs3/Adcy1/Lrrc4c	13
											CC	GO:0044304	main axon	11/703	86/18446	0.000413734	0.00641847	0.004873	Mbp/Chrna7/Mag/App/Sptan1/Pard3/Robo2/Lrrc7/Tiam1/Ank3/Cntnap2	11
											CC	GO:0043204	perikaryon	17/703	177/18446	0.000443834	0.00670423	0.00508995	Cacna1c/Ntrk2/Cacna1a/Pcmt1/App/Pde10a/Top1/Pdpk1/Gabbr2/Mapk8/Slc8a3/Pde11a/Map2k1/Map2k4/Shtn1/Klhl24/Gigyf2	17
											CC	GO:0005938	cell cortex	26/703	339/18446	0.000601598	0.00885429	0.00672231	Mobp/Nr3c2/Nf2/Exoc6/Rab10/Pclo/Grk4/Sptan1/Myh10/Grm7/Pard3/Mkln1/Rims1/Ppp1r9a/Clasp2/Cap2/Rims2/Map2k1/Hip1/Erc1/Fer/Fry/Clasp1/Itch/C2cd5/Fmn2	26
											CC	GO:0060091	kinocilium	4/703	12/18446	0.000810497	0.011347	0.00861478	Cdh23/Tiam1/Ift88/Cdc14a	4
											CC	GO:0097732	9+2 non-motile cilium	4/703	12/18446	0.000810497	0.011347	0.00861478	Cdh23/Tiam1/Ift88/Cdc14a	4
											CC	GO:0031256	leading edge membrane	16/703	171/18446	0.000858323	0.0114576	0.0086988	Chrna7/Gabra5/Robo2/Clasp2/Cacna1b/Gabra2/Wwc1/Tiam1/Psd3/Kank1/Ptprk/Plekha1/C2cd5/Macf1/Syne2/Cntnap2	16
											CC	GO:0042383	sarcolemma	16/703	171/18446	0.000858323	0.0114576	0.0086988	Atp1a2/Cacna1c/Ppp3ca/Ppp3cb/Ptk2/Atp1b1/Akap6/Slc8a3/Slmap/Dtna/Akap7/Ank3/Ank2/Sync/Mlip/Ryr2	16
											CC	GO:0098831	presynaptic active zone cytoplasmic component	5/703	21/18446	0.000969832	0.0126519	0.00960552	Nr3c2/Pclo/Rims1/Rims2/Erc1	5
											CC	GO:0098839	postsynaptic density membrane	11/703	99/18446	0.00136528	0.0174149	0.0132216	Grm5/Dcc/Gria4/Nptn/Grid1/Lrrc7/Sorcs3/Tiam1/Adcy1/Lrrc4c/Dgki	11
											CC	GO:0005769	early endosome	23/703	304/18446	0.00145328	0.0181344	0.0137679	Ephb1/Ntrk2/Nf2/Rabep1/App/Sh3gl3/Map2k1/Snx27/Rps6kc1/Appl1/Rabgap1l/Vps41/Uvrag/Itch/Lrp6/Zfyve9/Eea1/Vps11/Pikfyve/Ankrd27/Syndig1/Clvs1/Cntnap2	23
											CC	GO:0099243	extrinsic component of synaptic membrane	5/703	24/18446	0.0018429	0.0225068	0.0170875	Magi2/Tenm2/Hip1/Tiam1/Dgki	5
											CC	GO:0034704	calcium channel complex	8/703	60/18446	0.00189963	0.0227164	0.0172466	Cacna1c/Pde4b/Pde4d/Cacna1a/Akap6/Micu2/Cacna1b/Ryr2	8
											CC	GO:0005802	trans-Golgi network	17/703	204/18446	0.00214164	0.0250878	0.019047	Pcsk7/Adam10/Rab10/Pclo/Arfip1/Clasp2/Atxn2/Atp8a1/Atp9b/Trappc6b/Smpd4/Ift88/Rab30/Dennd5a/Gcc2/Nbea/Clvs1	17
											CC	GO:0098686	hippocampal mossy fiber to CA3 synapse	7/703	49/18446	0.00241625	0.0277386	0.0210596	Syt1/Adcy8/Rapgef4/Adcy1/Ptprd/Anks1b/Akap7	7
											CC	GO:0016581	NuRD complex	4/703	16/18446	0.00263874	0.0291276	0.0221141	Mta1/Csnk2a1/Gatad2a/Gatad2b	4
											CC	GO:0090545	CHD-type complex	4/703	16/18446	0.00263874	0.0291276	0.0221141	Mta1/Csnk2a1/Gatad2a/Gatad2b	4
											CC	GO:0005911	cell-cell junction	31/703	476/18446	0.002729	0.0295556	0.0224391	Atp1a2/Ppp3ca/Ptk2/Atp1b1/Afdn/Cdh7/Cdh10/App/Nrxn1/Sptan1/Akap6/Pard3/Magi2/Cdh23/Tenm2/Lrrc7/Adgrl3/Magi3/Klhl24/Igsf11/Tiam1/Sdccag8/Frmd4a/Ahi1/Kazn/Pikfyve/Ptprk/Specc1l/Ank3/Ank2/Arhgef6	31
											CC	GO:0016528	sarcoplasm	9/703	78/18446	0.00281033	0.0298727	0.0226798	Gstm2/Akap6/Slc8a3/Jph3/Akap7/Ank3/Syne2/Mef2c/Ryr2	9
											CC	GO:0030665	clathrin-coated vesicle membrane	6/703	38/18446	0.00292222	0.0304973	0.023154	Adcy8/Vti1a/Ap2a2/Synrg/Hip1/Dennd1a	6
											CC	GO:0043195	terminal bouton	12/703	126/18446	0.00316096	0.0323998	0.0245985	Grm4/Gabrb3/Ntrk2/Dpysl2/Syt1/Gria4/App/Pclo/Vti1a/Grm7/Prss12/Ophn1	12
											CC	GO:0099091	postsynaptic specialization, intracellular component	6/703	39/18446	0.00334423	0.0325689	0.0247268	Nr3c2/Gphn/Dlgap1/Sh3gl3/Tanc2/Anks1b	6
											CC	GO:0033270	paranode region of axon	4/703	17/18446	0.00334767	0.0325689	0.0247268	Mag/Sptan1/Ank3/Cntnap2	4
											CC	GO:0097449	astrocyte projection	4/703	17/18446	0.00334767	0.0325689	0.0247268	Grm5/App/Eif2s1/Kcnk2	4
											CC	GO:0097730	non-motile cilium	13/703	145/18446	0.00367889	0.0351947	0.0267204	Phlpp1/Gnb5/Cdh23/Rapgef4/Kifap3/Cep89/Tiam1/Ift88/Ahi1/Shoc2/Cdc14a/Ptprk/Tulp3	13
											CC	GO:0044291	cell-cell contact zone	9/703	83/18446	0.00428388	0.0403106	0.0306044	Atp1a2/Ptk2/Atp1b1/Afdn/Sptan1/Akap6/Tiam1/Ank3/Ank2	9
											CC	GO:0035861	site of double-strand break	7/703	55/18446	0.00469071	0.0427376	0.032447	Atf2/Rbbp8/Slf1/Wdr70/Smchd1/Slf2/Aplf	7
											CC	GO:0099738	cell cortex region	7/703	55/18446	0.00469071	0.0427376	0.032447	Nr3c2/Pclo/Rims1/Clasp2/Rims2/Erc1/Clasp1	7
											CC	GO:1902495	transmembrane transporter complex	22/703	315/18446	0.00480263	0.0430736	0.0327021	Atp1a2/Cacna1c/Pde4b/Pde4d/Gabrb3/Chrna7/Cacna1a/Atp1b1/Dpp6/Gria4/Gabra5/Akap6/Sacm1l/Lrrc7/Kcnk2/Micu2/Cacna1b/Pex5l/Gabra2/Ttyh1/Cntnap2/Ryr2	22
											CC	GO:0030018	Z disc	12/703	134/18446	0.00520197	0.0459374	0.0348764	Cacna1c/Pde4b/Ppp3ca/Ppp3cb/Homer1/Sptan1/Sphkap/Ank3/Ank2/Sync/Syne2/Ryr2	12
											CC	GO:0030175	filopodium	10/703	102/18446	0.00552031	0.04801	0.0364499	Ephb1/Nf2/App/Ppp1r9a/Tenm2/Lrrc7/Fgd4/Shtn1/Ttyh1/Syne2	10
											CC	GO:0070161	anchoring junction	22/703	321/18446	0.00597147	0.0511586	0.0388404	Ptk2/Nf2/Afdn/Cdh7/Cdh10/Sptan1/Evl/Epha5/Pdpk1/Pard3/Clasp2/Lrrc7/Map2k1/Dcaf6/Klhl24/Clasp1/Frmd4a/Ahi1/Focad/Kazn/Adgrb1/Syne2	22
											CC	GO:0044306	neuron projection terminus	18/703	245/18446	0.00614504	0.0514716	0.0390781	Cacna1c/Grm4/Gabrb3/Ntrk2/Dpysl2/Syt1/Gria4/App/Pclo/Vti1a/Grm7/Prss12/Kcnk2/Rapgef4/Cacna1b/Ptpn9/Ophn1/Dgki	18
											CC	GO:1990351	transporter complex	22/703	322/18446	0.00618736	0.0514716	0.0390781	Atp1a2/Cacna1c/Pde4b/Pde4d/Gabrb3/Chrna7/Cacna1a/Atp1b1/Dpp6/Gria4/Gabra5/Akap6/Sacm1l/Lrrc7/Kcnk2/Micu2/Cacna1b/Pex5l/Gabra2/Ttyh1/Cntnap2/Ryr2	22
											CC	GO:0032838	plasma membrane bounded cell projection cytoplasm	16/703	210/18446	0.00676766	0.0552939	0.04198	Cacna1c/Canx/Ambra1/Dync2h1/Mapk8/Kif1b/Map2k1/Map2k4/Kifap3/Ift88/Nek4/Spg7/Cluap1/Map4/Arl8b/Tulp3	16
											CC	GO:0005819	spindle	22/703	325/18446	0.00687388	0.0552939	0.04198	Map2k5/App/Ncor1/Csnk1d/Myh10/Pard3/Clasp2/Mms19/Kifap3/Cep89/Clasp1/Lats1/Cdc14a/Stag2/Stag1/Tada2a/Cdc14b/Specc1l/Map4/Yeats2/Arl8b/Fmn2	22
											CC	GO:0005798	Golgi-associated vesicle	12/703	139/18446	0.00693582	0.0552939	0.04198	Adam10/App/Uso1/Pclo/Pi4ka/Vti1a/Synrg/Copg2/Ccdc88a/Vps41/Sppl3/Ddhd2	12
											CC	GO:0044450	microtubule organizing center part	14/703	175/18446	0.00722739	0.055343	0.0420172	Pde4b/Pcm1/Sclt1/Nek1/Cep89/Clasp1/Sdccag8/Ccdc88a/Ift88/Cep120/Ahi1/Ttbk2/Cep83/Rp2	14
											CC	GO:0097539	ciliary transition fiber	3/703	11/18446	0.00723123	0.055343	0.0420172	Sclt1/Cep89/Cep83	3
											CC	GO:0099569	presynaptic cytoskeleton	3/703	11/18446	0.00723123	0.055343	0.0420172	Pclo/Rims1/Rims2	3
											CC	GO:1902710	GABA receptor complex	4/703	21/18446	0.0074607	0.0560826	0.0425787	Gabrb3/Gabra5/Gabbr2/Gabra2	4
											CC	GO:0005912	adherens junction	21/703	308/18446	0.00753676	0.0560826	0.0425787	Ptk2/Nf2/Afdn/Cdh7/Cdh10/Sptan1/Evl/Epha5/Pdpk1/Pard3/Clasp2/Lrrc7/Map2k1/Dcaf6/Klhl24/Clasp1/Frmd4a/Ahi1/Focad/Adgrb1/Syne2	21
											CC	GO:0099061	integral component of postsynaptic density membrane	8/703	75/18446	0.00762097	0.0560826	0.0425787	Dcc/Gria4/Nptn/Grid1/Lrrc7/Sorcs3/Adcy1/Lrrc4c	8
											CC	GO:0099092	postsynaptic density, intracellular component	5/703	33/18446	0.00776178	0.0563957	0.0428165	Nr3c2/Dlgap1/Sh3gl3/Tanc2/Anks1b	5
											CC	GO:0036064	ciliary basal body	12/703	142/18446	0.00817648	0.0586663	0.0445403	Pcm1/Erc1/Kifap3/Armc9/Ccdc88a/Ift88/Nek4/Arhgap35/Ahi1/Cdc14a/Ttbk2/Rp2	12
											CC	GO:0005814	centriole	11/703	125/18446	0.00828971	0.0587443	0.0445996	Pcm1/Sclt1/Cep89/Sdccag8/Ccdc88a/Ift88/Cep120/Ahi1/Ttbk2/Cep83/Rp2	11
											CC	GO:0019897	extrinsic component of plasma membrane	14/703	179/18446	0.00874796	0.0612357	0.0464911	Cdh7/Cdh10/Gphn/Gnb5/Magi2/Tenm2/Hip1/Esyt2/Fer/Tiam1/Dtna/Eea1/Dgki/Ryr2	14
											CC	GO:0014704	intercalated disc	7/703	62/18446	0.00905064	0.0625912	0.0475202	Atp1a2/Ptk2/Atp1b1/Sptan1/Akap6/Ank3/Ank2	7
											CC	GO:0030123	AP-3 adaptor complex	3/703	12/18446	0.00937147	0.063285	0.0480469	Vps41/Vps11/Vps39	3
											CC	GO:0030897	HOPS complex	3/703	12/18446	0.00937147	0.063285	0.0480469	Vps41/Vps11/Vps39	3
											CC	GO:0034702	ion channel complex	20/703	295/18446	0.00951438	0.0635029	0.0482124	Cacna1c/Pde4b/Pde4d/Gabrb3/Chrna7/Cacna1a/Dpp6/Gria4/Gabra5/Akap6/Sacm1l/Lrrc7/Kcnk2/Micu2/Cacna1b/Pex5l/Gabra2/Ttyh1/Cntnap2/Ryr2	20
											CC	GO:0031674	I band	12/703	146/18446	0.0100932	0.0665919	0.0505576	Cacna1c/Pde4b/Ppp3ca/Ppp3cb/Homer1/Sptan1/Sphkap/Ank3/Ank2/Sync/Syne2/Ryr2	12
											CC	GO:0034708	methyltransferase complex	10/703	112/18446	0.0104779	0.0683447	0.0518883	Clns1a/Ncoa6/Zfp827/Kdm4c/Zfp407/Kansl1/Zfp462/Wtap/Kmt2c/Hdac9	10
											CC	GO:0098858	actin-based cell projection	16/703	221/18446	0.0107781	0.0695126	0.052775	Ephb1/Nf2/App/Ppp1r9a/Cdh23/Tenm2/Lrrc7/Fgd4/Cacna1b/Shtn1/Ttyh1/Fchsd2/Cdc14a/Dock4/Syne2/Fmn2	16
											CC	GO:0043679	axon terminus	16/703	222/18446	0.01122	0.0715585	0.0543283	Grm4/Gabrb3/Ntrk2/Dpysl2/Syt1/Gria4/App/Pclo/Vti1a/Grm7/Prss12/Kcnk2/Rapgef4/Cacna1b/Ophn1/Dgki	16
											CC	GO:0070382	exocytic vesicle	19/703	281/18446	0.0116026	0.0720539	0.0547044	Atp1a2/Pde4b/Syt1/Sv2c/Adam10/Rab10/App/Uso1/Vti1a/Wdr7/Ap2a2/Erc1/Gabra2/Atp8a1/Sytl5/Mctp1/Dmxl2/Akap7/Dgki	19
											CC	GO:0031253	cell projection membrane	21/703	321/18446	0.011709	0.0720539	0.0547044	Chrna7/Pcmt1/Gabra5/Phlpp1/Robo2/Pik3cb/Clasp2/Plb1/Cacna1b/Gabra2/Ttyh1/Wwc1/Tiam1/Psd3/Kank1/Shoc2/Plekha1/C2cd5/Macf1/Syne2/Cntnap2	21
											CC	GO:0032045	guanyl-nucleotide exchange factor complex	3/703	13/18446	0.0118422	0.0720539	0.0547044	Pde3b/Dock1/Dgki	3
											CC	GO:0032587	ruffle membrane	8/703	81/18446	0.0119253	0.0720539	0.0547044	Clasp2/Wwc1/Tiam1/Psd3/Kank1/Plekha1/C2cd5/Macf1	8
											CC	GO:0099146	intrinsic component of postsynaptic density membrane	8/703	81/18446	0.0119253	0.0720539	0.0547044	Dcc/Gria4/Nptn/Grid1/Lrrc7/Sorcs3/Adcy1/Lrrc4c	8
											CC	GO:0030863	cortical cytoskeleton	11/703	132/18446	0.0122115	0.0730148	0.0554339	Mobp/Nf2/Pclo/Sptan1/Rims1/Ppp1r9a/Clasp2/Cap2/Rims2/Hip1/Clasp1	11
											CC	GO:0044441	ciliary part	27/703	447/18446	0.0127925	0.0757	0.0574726	App/Phlpp1/Ambra1/Dync2h1/Pcm1/Gnb5/Rapgef4/Erc1/Sclt1/Kifap3/Cep89/Armc9/Ccdc88a/Ift88/Nek4/Arhgap35/Ahi1/Shoc2/Cdc14a/Ttbk2/Ptprk/Mok/Cluap1/Cep83/Map4/Rp2/Tulp3	27
											CC	GO:0032421	stereocilium bundle	7/703	67/18446	0.0136092	0.0797111	0.0605178	Cdh23/Cacna1b/Tiam1/Ift88/Fchsd2/Cdc14a/Dock4	7
											CC	GO:0035097	histone methyltransferase complex	8/703	84/18446	0.0146477	0.0849005	0.0644577	Ncoa6/Zfp827/Kdm4c/Zfp407/Kansl1/Zfp462/Kmt2c/Hdac9	8
											CC	GO:0030135	coated vesicle	14/703	191/18446	0.014861	0.0849005	0.0644577	Adcy8/App/Uso1/Vti1a/Ap2a2/Synrg/Hip1/Copg2/Ccdc88a/Vps41/Dennd1a/Vps11/Clvs1/Ddhd2	14
											CC	GO:0000139	Golgi membrane	27/703	453/18446	0.0149894	0.0849005	0.0644577	Ntrk2/Man2a1/Glg1/Pcsk7/Ntrk3/Adam10/St6galnac3/Uso1/Arfip1/Vti1a/St3gal5/Asah2/Rtn3/Pja2/Erc1/Chsy1/Man1a2/St6gal2/Copg2/Zdhhc20/Rab30/Dennd5a/Pxylp1/Hace1/Gnptab/B3galt1/Fut8	27
											CC	GO:0019898	extrinsic component of membrane	20/703	309/18446	0.0151918	0.0849005	0.0644577	Cadps/Cdh7/Cdh10/Stk39/Gphn/Gnb5/Pik3cb/Magi2/Tenm2/Hip1/Zfyve1/Esyt2/Fer/Tiam1/Dtna/Rb1cc1/Eea1/Pik3c2a/Dgki/Ryr2	20
											CC	GO:0030016	myofibril	16/703	230/18446	0.01529	0.0849005	0.0644577	Cacna1c/Pde4b/Pde4d/Ppp3ca/Ppp3cb/Homer1/Sptan1/Sphkap/Ablim2/Ank3/Ank2/Sync/Syne2/Mef2c/Ryr2/Fhod3	16
											CC	GO:0005790	smooth endoplasmic reticulum	5/703	39/18446	0.0156265	0.0849005	0.0644577	Plcb4/Canx/App/Ttyh1/Ryr2	5
											CC	GO:0005891	voltage-gated calcium channel complex	5/703	39/18446	0.0156265	0.0849005	0.0644577	Cacna1c/Pde4b/Pde4d/Cacna1a/Cacna1b	5
											CC	GO:0030315	T-tubule	7/703	69/18446	0.0158264	0.0849005	0.0644577	Atp1a2/Cacna1c/Ppp3cb/Akap6/Akap7/Ank3/Ank2	7
											CC	GO:0090734	site of DNA damage	7/703	69/18446	0.0158264	0.0849005	0.0644577	Atf2/Rbbp8/Slf1/Wdr70/Smchd1/Slf2/Aplf	7
											CC	GO:0001917	photoreceptor inner segment	6/703	54/18446	0.0163967	0.0871455	0.0661622	Phlpp1/Gnb5/Cdh23/Dnm3/Rapgef4/Shoc2	6
											CC	GO:0055037	recycling endosome	12/703	157/18446	0.017174	0.0904356	0.0686601	Rab10/Rabep1/App/Grip1/Fchsd2/Fig4/Mctp1/Vps50/Eea1/Tbc1d14/Slc9a9/Aatk	12
											CC	GO:0005795	Golgi stack	10/703	121/18446	0.0173309	0.0904356	0.0686601	Man2a1/Glg1/Uso1/Chsy1/Zfyve1/St6gal2/Rab30/Hace1/Fut8/Tmem59	10
											CC	GO:0016607	nuclear speck	22/703	355/18446	0.0177862	0.0912232	0.0692581	Dyrk1a/Afdn/Pias2/Srp54a/Prpf18/Dennd1b/Wrn/Fto/Rbm4/Ylpm1/Carmil1/Sfmbt2/Sap130/Dock1/Ascc3/Kazn/Trip12/Ppp4r3b/Ehmt2/Wtap/Mef2c/Ppp1r16b	22
											CC	GO:0030136	clathrin-coated vesicle	9/703	104/18446	0.0177997	0.0912232	0.0692581	Adcy8/Vti1a/Ap2a2/Synrg/Hip1/Vps41/Dennd1a/Vps11/Clvs1	9
											CC	GO:0044448	cell cortex part	15/703	216/18446	0.0187215	0.0950985	0.0722003	Mobp/Nr3c2/Nf2/Exoc6/Rab10/Pclo/Sptan1/Rims1/Ppp1r9a/Clasp2/Cap2/Rims2/Hip1/Erc1/Clasp1	15
											CC	GO:0016605	PML body	8/703	88/18446	0.0189452	0.0953908	0.0724221	Ube2i/Pias2/Rere/Tenm2/Pias1/Zmym2/Hipk2/Mlip	8
											MF	GO:0005096	GTPase activator activity	31/674	217/16882	6.8736e-10	5.23769e-07	4.42805e-07	Nf1/Chm/Arrb1/Rasa1/Rabep1/Ralgapa1/Gnb5/Myo9a/Sipa1l1/Arhgap4/Ralgapa2/Adgrb3/Rasal2/Rabgap1l/Arap2/Arhgap35/Arhgap26/Dock1/Rap1gds1/Rabgap1/Ophn1/Prex2/Agap1/Tbc1d1/Tbc1d14/Agap3/Dock4/Rp2/Arhgap10/Tbc1d22a/Evi5	31
											MF	GO:0030695	GTPase regulator activity	32/674	236/16882	1.39183e-09	5.30287e-07	4.48316e-07	Nf1/Chm/Arrb1/Rasa1/Rabep1/Ralgapa1/Gnb5/Myo9a/Sipa1l1/Arhgap4/Ralgapa2/Adgrb3/Rasal2/Rabgap1l/Arap2/Arhgap35/Arhgap26/Dock1/Rap1gds1/Rabgap1/Ophn1/Prex2/Agap1/Tbc1d1/Tbc1d14/Agap3/Dock4/Rp2/Arhgap10/Dgki/Tbc1d22a/Evi5	32
											MF	GO:0017016	Ras GTPase binding	43/674	404/16882	4.82664e-09	9.86772e-07	8.34238e-07	Chm/Mobp/Afdn/Rims1/Sos2/Braf/Strn3/Rims2/Map2k1/Fgd4/Arhgap4/Rapgef4/Erc1/Pex5l/Dennd1b/Slmap/Fer/Sytl5/Ranbp17/Tiam1/Arhgef18/Rabgap1l/Dennd5a/Pak7/Rabgap1/Dennd1a/Prex2/Itsn2/Dmxl2/Dennd4a/Tbc1d1/Tbc1d14/Ankrd27/Hace1/Arhgef28/Arhgef6/Dock4/Plekhg1/Dgki/Tbc1d22a/Evi5/Ralgps1/Dennd5b	43
											MF	GO:0031267	small GTPase binding	44/674	420/16882	5.17991e-09	9.86772e-07	8.34238e-07	Chm/Mobp/Afdn/Rims1/Sos2/Braf/Strn3/Rims2/Map2k1/Fgd4/Arhgap4/Rapgef4/Erc1/Pex5l/Dennd1b/Slmap/Fer/Sytl5/Ranbp17/Tiam1/Arhgef18/Rabgap1l/Dennd5a/Pak7/Rabgap1/Dennd1a/Prex2/Abca1/Itsn2/Dmxl2/Dennd4a/Tbc1d1/Tbc1d14/Ankrd27/Hace1/Arhgef28/Arhgef6/Dock4/Plekhg1/Dgki/Tbc1d22a/Evi5/Ralgps1/Dennd5b	44
											MF	GO:0060589	nucleoside-triphosphatase regulator activity	33/674	275/16882	1.72398e-08	2.62735e-06	2.22121e-06	Nf1/Chm/Arrb1/Atp1b1/Rasa1/Rabep1/Ralgapa1/Gnb5/Myo9a/Sipa1l1/Arhgap4/Ralgapa2/Adgrb3/Rasal2/Rabgap1l/Arap2/Arhgap35/Arhgap26/Dock1/Rap1gds1/Rabgap1/Ophn1/Prex2/Agap1/Tbc1d1/Tbc1d14/Agap3/Dock4/Rp2/Arhgap10/Dgki/Tbc1d22a/Evi5	33
											MF	GO:0005543	phospholipid binding	41/674	424/16882	1.61476e-07	2.05075e-05	1.73375e-05	Nf1/Syt1/Cadps/Pclo/Arfip1/Ap2a2/Pard3/Rpe65/Hip1/Snx27/Dennd1b/Rps6kc1/Appl1/Snx30/Zfyve1/Esyt2/Sytl5/Tiam1/Arap2/Ccdc88a/Psd3/Arhgap35/Snx25/Arhgap26/Fchsd2/Snx7/Dennd1a/Ophn1/Zfyve9/Eea1/Snx14/Agap1/Pik3c2a/Plekha1/C2cd5/Adgrb1/Clvs1/Aida/Syt14/Tulp3/Snx29	41
											MF	GO:0017137	Rab GTPase binding	22/674	163/16882	5.65211e-07	6.15273e-05	5.20164e-05	Chm/Mobp/Rims1/Rims2/Erc1/Pex5l/Dennd1b/Fer/Sytl5/Rabgap1l/Dennd5a/Rabgap1/Dennd1a/Dmxl2/Dennd4a/Tbc1d1/Tbc1d14/Ankrd27/Hace1/Tbc1d22a/Evi5/Dennd5b	22
											MF	GO:0035091	phosphatidylinositol binding	28/674	248/16882	7.3577e-07	7.00821e-05	5.92489e-05	Syt1/Cadps/Arfip1/Ap2a2/Pard3/Hip1/Snx27/Dennd1b/Rps6kc1/Appl1/Snx30/Zfyve1/Esyt2/Arap2/Ccdc88a/Snx25/Fchsd2/Snx7/Dennd1a/Zfyve9/Eea1/Snx14/Pik3c2a/Plekha1/Clvs1/Aida/Tulp3/Snx29	28
											MF	GO:0008047	enzyme activator activity	39/674	432/16882	1.82572e-06	0.000154578	0.000130683	Nf1/Chm/Arrb1/Atp1b1/Rasa1/Rabep1/App/Ralgapa1/Pdpk1/Gnb5/Map2k1/Myo9a/Sipa1l1/Arhgap4/Taok1/Ralgapa2/Adgrb3/Rasal2/Rabgap1l/Arap2/Arhgap35/Arhgap26/Dock1/Rap1gds1/Psmd14/Rabgap1/Ophn1/Prex2/Mapk8ip2/Agap1/Tbc1d1/Tbc1d14/Agap3/Dock4/Rp2/Psme4/Arhgap10/Tbc1d22a/Evi5	39
											MF	GO:0004674	protein serine/threonine kinase activity	37/674	415/16882	4.48352e-06	0.000341644	0.000288833	Ntrk2/Dyrk1a/Map2k5/Ntrk3/Stk39/Grk4/Csnk1d/Top1/Pdpk1/Braf/Csnk2a1/Mapk8/Mark3/Snrk/Map2k1/Taok1/Map2k4/Nek1/Srpk2/Ulk2/Tlk2/Nek4/Lats1/Cdk19/Dclk2/Bmpr1b/Ttbk2/Pak7/Stk4/Prkdc/Phkb/Hipk2/Mok/Brd4/Nlk/Rps6ka3/Sik3	37
											MF	GO:0005085	guanyl-nucleotide exchange factor activity	23/674	204/16882	7.28085e-06	0.000504365	0.0004264	Sos2/Fgd4/Rapgef4/Dennd1b/Tiam1/Arhgef18/Ralgps2/Psd3/Dennd5a/Dock1/Dennd1a/Prex2/Itsn2/Dennd4a/Dock3/Rasgef1c/Ankrd27/Arhgef28/Arhgef6/Dock4/Plekhg1/Ralgps1/Dennd5b	23
											MF	GO:0004722	protein serine/threonine phosphatase activity	12/674	66/16882	1.0119e-05	0.000642559	0.000543232	Ppp3ca/Ppp3cb/Phlpp1/Ppp2r2b/Ppp2r2a/Ppp4r1/Ppp6c/Ppp3cc/Shoc2/Cdc14a/Ppa2/Cdc14b	12
											MF	GO:0098918	structural constituent of synapse	8/674	30/16882	1.66027e-05	0.000973173	0.000822741	Homer1/Pclo/Dlgap1/Rims1/Magi2/Rims2/Dnm3/Erc1	8
											MF	GO:0042578	phosphoric ester hydrolase activity	32/674	359/16882	1.97979e-05	0.00107757	0.000911	Pde4b/Pde4d/Ppp3ca/Ppp3cb/Plcb4/Pde3b/Phlpp1/Ppp2r2b/Pde10a/Sacm1l/Inpp4b/Ppp2r2a/Pde11a/Ppp4r1/Ppp6c/Ppp3cc/Ptpn4/Ptpn9/Nt5dc1/Gdpd1/Smpd4/Plpp4/Shoc2/Fig4/Cdc14a/Ppa2/Ptprd/Pxylp1/Ptprk/Cdc14b/Mpped2/Eya1	32
											MF	GO:0005088	Ras guanyl-nucleotide exchange factor activity	16/674	132/16882	7.39085e-05	0.00375455	0.00317418	Sos2/Fgd4/Rapgef4/Dennd1b/Tiam1/Arhgef18/Dennd5a/Dennd1a/Prex2/Itsn2/Dennd4a/Arhgef28/Arhgef6/Plekhg1/Ralgps1/Dennd5b	16
											MF	GO:0019894	kinesin binding	9/674	50/16882	0.000140966	0.00671349	0.00567572	Magi2/Mapk8/Kifap3/Shtn1/Ift88/Ttbk2/Mapk8ip2/Spag9/Ktn1	9
											MF	GO:0008022	protein C-terminus binding	22/674	234/16882	0.000180136	0.00807434	0.00682622	Atxn1/Ube2i/Atp1b1/Syt1/Adcy8/Msh2/Sh3gl3/Grip1/Ppp1r9a/Lrrc7/Map2k1/Ep300/Cacna1b/Sclt1/Taok1/Atxn2/Vta1/Pias1/Cep120/Foxn3/Top2b/Akap7	22
											MF	GO:0044325	ion channel binding	16/674	143/16882	0.000191252	0.00809636	0.00684483	Cacna1c/Pde4b/Pde4d/Arrb1/Rasa1/Homer1/Nptn/Akap6/Rims1/Ppp1r9a/Rims2/Nedd4l/Ank3/Ank2/Cntnap2/Pacs2	16
											MF	GO:0051864	histone demethylase activity (H3-K36 specific)	4/674	10/16882	0.000436149	0.0166428	0.0140702	Kdm4c/Kdm2b/Phf8/Kdm2a	4
											MF	GO:0005516	calmodulin binding	17/674	169/16882	0.00043682	0.0166428	0.0140702	Cacna1c/Grm4/Grm5/Mbp/Ppp3ca/Ppp3cb/Cacna1a/Syt1/Adcy8/Sptan1/Myh10/Grm7/Strn3/Slc8a3/Ppp3cc/Phkb/Ryr2	17
											MF	GO:0004713	protein tyrosine kinase activity	14/674	125/16882	0.000467695	0.0169707	0.0143473	Ephb1/Ntrk2/Dyrk1a/Ptk2/Epha6/Map2k5/Ntrk3/Epha5/Map2k1/Fer/Wee1/Hipk2/Baz1b/Aatk	14
											MF	GO:0016791	phosphatase activity	23/674	269/16882	0.000511859	0.0177289	0.0149884	Ppp3ca/Ppp3cb/Phlpp1/Ppp2r2b/Sacm1l/Inpp4b/Ppp2r2a/Ppp4r1/Ppp6c/Ppp3cc/Ptpn4/Ptpn9/Nt5dc1/Plpp4/Shoc2/Fig4/Cdc14a/Ppa2/Ptprd/Pxylp1/Ptprk/Cdc14b/Eya1	23
											MF	GO:0070628	proteasome binding	5/674	18/16882	0.000555022	0.0183881	0.0155457	Psmg1/Usp14/Usp13/Psmd14/Psme4	5
											MF	GO:0004721	phosphoprotein phosphatase activity	17/674	175/16882	0.000652638	0.0205648	0.0173859	Ppp3ca/Ppp3cb/Phlpp1/Ppp2r2b/Ppp2r2a/Ppp4r1/Ppp6c/Ppp3cc/Ptpn4/Ptpn9/Shoc2/Cdc14a/Ppa2/Ptprd/Ptprk/Cdc14b/Eya1	17
											MF	GO:0008066	glutamate receptor activity	6/674	28/16882	0.000702869	0.0205648	0.0173859	Grm4/Grm5/Gria4/Grm8/Grid1/Grm7	6
											MF	GO:0070577	lysine-acetylated histone binding	5/674	19/16882	0.000728675	0.0205648	0.0173859	Mllt3/Zmynd8/Brd4/Psme4/Atad2b	5
											MF	GO:0140033	acetylation-dependent protein binding	5/674	19/16882	0.000728675	0.0205648	0.0173859	Mllt3/Zmynd8/Brd4/Psme4/Atad2b	5
											MF	GO:0061659	ubiquitin-like protein ligase activity	20/674	231/16882	0.000992381	0.0270069	0.0228322	Birc2/Pias2/Pja2/Hecw1/Nedd4l/Wwp2/Med27/Arih1/Pias1/Rnf216/Ubr3/Itch/Ube3d/Hace1/Trim2/Rnf115/Hectd1/Rnf150/Rnf130/Kcmf1	20
											MF	GO:0140030	modification-dependent protein binding	15/674	160/16882	0.00189193	0.0497121	0.0420276	Mllt3/Uimc1/Zmynd8/Tdrd3/Chd1/Kmt2e/Phf8/Ank3/Ank2/Agap3/Brd4/Yeats2/Psme4/Atad2b/Zranb1	15
											MF	GO:0008179	adenylate cyclase binding	4/674	15/16882	0.0024168	0.0613866	0.0518975	Chrna7/Akap6/Adcy2/Cap2	4
											MF	GO:0019787	ubiquitin-like protein transferase activity	28/674	396/16882	0.00256261	0.0614249	0.0519299	Ube2i/Birc2/Ube2g1/Pias2/Pja2/Hecw1/Nedd4l/Wwp2/Med27/Arih1/Pias1/Rnf216/Hectd4/Mib1/Herc2/Ubr3/Itch/Herc1/Ube3d/Trip12/Ttc3/Hace1/Trim2/Rnf115/Hectd1/Rnf150/Rnf130/Kcmf1	28
											MF	GO:0005089	Rho guanyl-nucleotide exchange factor activity	9/674	74/16882	0.00266013	0.0614249	0.0519299	Sos2/Fgd4/Tiam1/Arhgef18/Prex2/Itsn2/Arhgef28/Arhgef6/Plekhg1	9
											MF	GO:0034212	peptide N-acetyltransferase activity	9/674	74/16882	0.00266013	0.0614249	0.0519299	Clock/Naa35/Atf2/Ep300/Tada2a/Kansl1/Kansl1l/Esco1/Kat6b	9
											MF	GO:0000287	magnesium ion binding	18/674	217/16882	0.00278083	0.0623233	0.0526894	Idh3g/Adcy2/Msh2/Prpsap2/Snrk/Adss/Atp8a1/Wrn/Atp9b/Srpk2/Lats1/Wee1/Ppa2/Stk4/Rp2/Nlk/Rps6ka3/Sik3	18
											MF	GO:0017048	Rho GTPase binding	15/674	168/16882	0.00303783	0.0660739	0.0558602	Sos2/Strn3/Fgd4/Arhgap4/Slmap/Tiam1/Arhgef18/Pak7/Prex2/Itsn2/Hace1/Arhgef28/Arhgef6/Dock4/Plekhg1	15
											MF	GO:0005003	ephrin receptor activity	4/674	16/16882	0.0031216	0.0660739	0.0558602	Ephb1/Epha6/Ntrk3/Epha5	4
											MF	GO:0036459	thiol-dependent ubiquitinyl hydrolase activity	10/674	91/16882	0.00336255	0.0692291	0.0585277	Usp4/Usp14/Usp32/Usp13/Psmd14/Usp28/Usp34/Usp9x/Usp54/Zranb1	10
											MF	GO:0061733	peptide-lysine-N-acetyltransferase activity	8/674	63/16882	0.00345237	0.0692291	0.0585277	Clock/Atf2/Ep300/Tada2a/Kansl1/Kansl1l/Esco1/Kat6b	8
											MF	GO:0061630	ubiquitin protein ligase activity	18/674	223/16882	0.0037187	0.0717476	0.0606569	Birc2/Pja2/Hecw1/Nedd4l/Wwp2/Med27/Arih1/Rnf216/Ubr3/Itch/Ube3d/Hace1/Trim2/Rnf115/Hectd1/Rnf150/Rnf130/Kcmf1	18
											MF	GO:0051018	protein kinase A binding	7/674	51/16882	0.00393588	0.0717476	0.0606569	Akap6/Pja2/Crybg3/Sphkap/Akap10/Akap7/Ryr2	7
											MF	GO:0101005	ubiquitinyl hydrolase activity	10/674	93/16882	0.00393806	0.0717476	0.0606569	Usp4/Usp14/Usp32/Usp13/Psmd14/Usp28/Usp34/Usp9x/Usp54/Zranb1	10
											MF	GO:0043422	protein kinase B binding	4/674	17/16882	0.00395459	0.0717476	0.0606569	Rasa1/Pde3b/Appl1/Ccdc88a	4
											MF	GO:0042393	histone binding	17/674	209/16882	0.00438326	0.0776754	0.0656684	Mllt3/Uimc1/Zmynd8/Tdrd3/Sfmbt2/Chd1/Chd2/Kmt2e/Phf8/Mllt10/Brd4/Baz1b/Yeats2/Psme4/Atad2b/Kmt2c/Kat6b	17
											MF	GO:0004114	3',5'-cyclic-nucleotide phosphodiesterase activity	5/674	28/16882	0.00457689	0.0792634	0.0670109	Pde4b/Pde4d/Pde3b/Pde10a/Pde11a	5
											MF	GO:0004842	ubiquitin-protein transferase activity	26/674	376/16882	0.00479542	0.0812024	0.0686502	Ube2i/Birc2/Ube2g1/Pja2/Hecw1/Nedd4l/Wwp2/Med27/Arih1/Rnf216/Hectd4/Mib1/Herc2/Ubr3/Itch/Herc1/Ube3d/Trip12/Ttc3/Hace1/Trim2/Rnf115/Hectd1/Rnf150/Rnf130/Kcmf1	26
											MF	GO:0035254	glutamate receptor binding	8/674	67/16882	0.00506038	0.0838263	0.0708685	Canx/Homer1/Lrrc7/Dnm3/Snx27/Igsf11/Ophn1/Syndig1	8
											MF	GO:0004112	cyclic-nucleotide phosphodiesterase activity	5/674	29/16882	0.00535194	0.0853853	0.0721865	Pde4b/Pde4d/Pde3b/Pde10a/Pde11a	5
											MF	GO:0051721	protein phosphatase 2A binding	6/674	41/16882	0.00540743	0.0853853	0.0721865	Cacna1c/Adcy8/Akap6/Strn3/Ppp2r2a/Cacna1b	6
											MF	GO:1901981	phosphatidylinositol phosphate binding	14/674	162/16882	0.00549066	0.0853853	0.0721865	Syt1/Cadps/Arfip1/Pard3/Hip1/Snx27/Dennd1b/Zfyve1/Arap2/Fchsd2/Dennd1a/Snx14/Plekha1/Clvs1	14
											MF	GO:0008331	high voltage-gated calcium channel activity	3/674	10/16882	0.00615999	0.0920375	0.0778104	Cacna1c/Cacna1a/Cacna1b	3
											MF	GO:0035612	AP-2 adaptor complex binding	3/674	10/16882	0.00615999	0.0920375	0.0778104	Gabrb3/Arrb1/Hip1	3
											MF	GO:0060090	molecular adaptor activity	16/674	200/16882	0.0065582	0.0961028	0.0812473	Arrb1/Homer1/Akap6/Gphn/Ap2a2/Serinc5/Hip1/Gatad2a/Wwc1/Frmd4a/Mapk8ip2/Vps11/Spag9/Ank3/Ank2/Ppp2r3a	16
											MF	GO:0004843	thiol-dependent ubiquitin-specific protease activity	9/674	85/16882	0.00673726	0.096864	0.0818908	Usp4/Usp14/Usp32/Usp13/Psmd14/Usp28/Usp34/Usp9x/Zranb1	9
											MF	GO:0019783	ubiquitin-like protein-specific protease activity	10/674	101/16882	0.00705839	0.0978765	0.0827468	Usp4/Usp14/Usp32/Usp13/Psmd14/Usp28/Usp34/Usp9x/Usp54/Zranb1	10
											MF	GO:0004712	protein serine/threonine/tyrosine kinase activity	5/674	31/16882	0.00717196	0.0978765	0.0827468	Dyrk1a/Map2k5/Mapk8/Map2k1/Map2k4	5
											MF	GO:0098960	postsynaptic neurotransmitter receptor activity	7/674	57/16882	0.00732123	0.0978765	0.0827468	Grm5/Gabrb3/Chrna7/Gria4/Gabra5/Grid1/Gabra2	7
											MF	GO:0099186	structural constituent of postsynapse	4/674	20/16882	0.00732147	0.0978765	0.0827468	Homer1/Dlgap1/Magi2/Dnm3	4
											MF	GO:0035257	nuclear hormone receptor binding	13/674	151/16882	0.00753336	0.0989728	0.0836736	Arrb1/Ncor1/Pias2/Grip1/Ncoa6/Ep300/Mms19/Uimc1/Kdm4c/Prox1/Lats1/Trip12/Ncoa7	13
