# Supplementary material for: Bioinformatic analysis of circular RNA expression profiles in a rat lumbosacral spinal root avulsion model
Source: Front Genet. 2022 Aug 12;13:920493. doi: 10.3389/fgene.2022.920493 (PMC9412201; doi:10.3389/fgene.2022.920493)
Supplement: Supplementary file 4 [file Table9.XLSX]

## Sheet: Sheet1
Supplementary Data 9 Top 300 circRNA-miRNA interactions ranked by p value
id	term	ListHits	pval	Gene
rno-let-7g-3p	21	2	0	circRNA_0642
rno-let-7g-3p	21	2	0	circRNA_0729
rno-miR-107-3p	23	1	0	circRNA_7427
rno-miR-139-5p	22	1	0	circRNA_0452
rno-miR-154-5p	22	1	0	circRNA_0609
rno-miR-181d-5p	23	1	0	circRNA_4060
rno-miR-19b-2-5p	23	1	0	circRNA_0534
rno-miR-219a-2-3p	22	1	0	circRNA_8478
rno-miR-25-3p	22	1	0	circRNA_1077
rno-miR-298-3p	22	1	0	circRNA_5947
rno-miR-3074	22	1	0	circRNA_4186
rno-miR-383-5p	21	1	0	circRNA_2751
rno-miR-489-5p	24	1	0	circRNA_3266
rno-miR-500-5p	24	1	0	circRNA_3728
rno-miR-878	22	1	0	circRNA_6063
rno-miR-455-3p	22	6	9.27089e-06	circRNA_3725
rno-miR-455-3p	22	6	9.27089e-06	circRNA_3726
rno-miR-455-3p	22	6	9.27089e-06	circRNA_3727
rno-miR-455-3p	22	6	9.27089e-06	circRNA_3728
rno-miR-455-3p	22	6	9.27089e-06	circRNA_3854
rno-miR-455-3p	22	6	9.27089e-06	circRNA_3857
rno-miR-27b-3p	21	3	0.00134342	circRNA_2650
rno-miR-27b-3p	21	3	0.00134342	circRNA_2652
rno-miR-27b-3p	21	3	0.00134342	circRNA_2653
rno-miR-17-1-3p	22	6	0.00297905	circRNA_0022
rno-miR-17-1-3p	22	6	0.00297905	circRNA_0023
rno-miR-17-1-3p	22	6	0.00297905	circRNA_3352
rno-miR-17-1-3p	22	6	0.00297905	circRNA_6062
rno-miR-17-1-3p	22	6	0.00297905	circRNA_6410
rno-miR-17-1-3p	22	6	0.00297905	circRNA_6411
rno-miR-466b-2-3p	21	4	0.00381175	circRNA_0071
rno-miR-466b-2-3p	21	4	0.00381175	circRNA_1824
rno-miR-466b-2-3p	21	4	0.00381175	circRNA_1827
rno-miR-466b-2-3p	21	4	0.00381175	circRNA_9029
rno-miR-466b-4-3p	21	4	0.00381175	circRNA_0071
rno-miR-466b-4-3p	21	4	0.00381175	circRNA_1824
rno-miR-466b-4-3p	21	4	0.00381175	circRNA_1827
rno-miR-466b-4-3p	21	4	0.00381175	circRNA_9029
rno-miR-1224	21	29	0.0045795	circRNA_0318
rno-miR-1224	21	29	0.0045795	circRNA_0378
rno-miR-1224	21	29	0.0045795	circRNA_0587
rno-miR-1224	21	29	0.0045795	circRNA_0588
rno-miR-1224	21	29	0.0045795	circRNA_0589
rno-miR-1224	21	29	0.0045795	circRNA_0590
rno-miR-1224	21	29	0.0045795	circRNA_0595
rno-miR-1224	21	29	0.0045795	circRNA_0769
rno-miR-1224	21	29	0.0045795	circRNA_0778
rno-miR-1224	21	29	0.0045795	circRNA_2512
rno-miR-1224	21	29	0.0045795	circRNA_3482
rno-miR-1224	21	29	0.0045795	circRNA_3690
rno-miR-1224	21	29	0.0045795	circRNA_3972
rno-miR-1224	21	29	0.0045795	circRNA_4320
rno-miR-1224	21	29	0.0045795	circRNA_5170
rno-miR-1224	21	29	0.0045795	circRNA_5552
rno-miR-1224	21	29	0.0045795	circRNA_5814
rno-miR-1224	21	29	0.0045795	circRNA_5947
rno-miR-1224	21	29	0.0045795	circRNA_6212
rno-miR-1224	21	29	0.0045795	circRNA_6803
rno-miR-1224	21	29	0.0045795	circRNA_6926
rno-miR-1224	21	29	0.0045795	circRNA_6985
rno-miR-1224	21	29	0.0045795	circRNA_7025
rno-miR-1224	21	29	0.0045795	circRNA_7786
rno-miR-1224	21	29	0.0045795	circRNA_7820
rno-miR-1224	21	29	0.0045795	circRNA_7915
rno-miR-1224	21	29	0.0045795	circRNA_8022
rno-miR-1224	21	29	0.0045795	circRNA_8136
rno-miR-1224	21	29	0.0045795	circRNA_9052
rno-miR-181b-2-3p	22	2	0.00703383	circRNA_4063
rno-miR-181b-2-3p	22	2	0.00703383	circRNA_4064
rno-miR-196c-5p	22	2	0.00703383	circRNA_6576
rno-miR-196c-5p	22	2	0.00703383	circRNA_6578
rno-miR-216a-5p	22	2	0.00703383	circRNA_3862
rno-miR-216a-5p	22	2	0.00703383	circRNA_3863
rno-miR-485-3p	22	2	0.00703383	circRNA_1148
rno-miR-485-3p	22	2	0.00703383	circRNA_1149
rno-miR-758-5p	21	2	0.00703383	circRNA_2821
rno-miR-758-5p	21	2	0.00703383	circRNA_2822
rno-miR-873-3p	21	2	0.00703383	circRNA_5653
rno-miR-873-3p	21	2	0.00703383	circRNA_6380
rno-miR-27a-3p	21	4	0.00856869	circRNA_0175
rno-miR-27a-3p	21	4	0.00856869	circRNA_2650
rno-miR-27a-3p	21	4	0.00856869	circRNA_2652
rno-miR-27a-3p	21	4	0.00856869	circRNA_2653
rno-miR-542-5p	22	4	0.00856869	circRNA_3617
rno-miR-542-5p	22	4	0.00856869	circRNA_3618
rno-miR-542-5p	22	4	0.00856869	circRNA_5239
rno-miR-542-5p	22	4	0.00856869	circRNA_5240
rno-miR-149-5p	23	23	0.0122278	circRNA_0361
rno-miR-149-5p	23	23	0.0122278	circRNA_0731
rno-miR-149-5p	23	23	0.0122278	circRNA_2785
rno-miR-149-5p	23	23	0.0122278	circRNA_2786
rno-miR-149-5p	23	23	0.0122278	circRNA_2787
rno-miR-149-5p	23	23	0.0122278	circRNA_2789
rno-miR-149-5p	23	23	0.0122278	circRNA_2852
rno-miR-149-5p	23	23	0.0122278	circRNA_3260
rno-miR-149-5p	23	23	0.0122278	circRNA_3825
rno-miR-149-5p	23	23	0.0122278	circRNA_4186
rno-miR-149-5p	23	23	0.0122278	circRNA_4379
rno-miR-149-5p	23	23	0.0122278	circRNA_4868
rno-miR-149-5p	23	23	0.0122278	circRNA_5814
rno-miR-149-5p	23	23	0.0122278	circRNA_5872
rno-miR-149-5p	23	23	0.0122278	circRNA_5873
rno-miR-149-5p	23	23	0.0122278	circRNA_5938
rno-miR-149-5p	23	23	0.0122278	circRNA_5939
rno-miR-149-5p	23	23	0.0122278	circRNA_6015
rno-miR-149-5p	23	23	0.0122278	circRNA_7047
rno-miR-149-5p	23	23	0.0122278	circRNA_7427
rno-miR-149-5p	23	23	0.0122278	circRNA_8478
rno-miR-149-5p	23	23	0.0122278	circRNA_8536
rno-miR-149-5p	23	23	0.0122278	circRNA_8538
rno-miR-145-5p	23	7	0.012448	circRNA_3651
rno-miR-145-5p	23	7	0.012448	circRNA_4379
rno-miR-145-5p	23	7	0.012448	circRNA_4380
rno-miR-145-5p	23	7	0.012448	circRNA_5782
rno-miR-145-5p	23	7	0.012448	circRNA_5783
rno-miR-145-5p	23	7	0.012448	circRNA_5792
rno-miR-145-5p	23	7	0.012448	circRNA_5832
rno-miR-326-5p	20	19	0.01343	circRNA_0230
rno-miR-326-5p	20	19	0.01343	circRNA_0884
rno-miR-326-5p	20	19	0.01343	circRNA_0965
rno-miR-326-5p	20	19	0.01343	circRNA_1148
rno-miR-326-5p	20	19	0.01343	circRNA_1149
rno-miR-326-5p	20	19	0.01343	circRNA_1578
rno-miR-326-5p	20	19	0.01343	circRNA_1579
rno-miR-326-5p	20	19	0.01343	circRNA_3312
rno-miR-326-5p	20	19	0.01343	circRNA_5206
rno-miR-326-5p	20	19	0.01343	circRNA_5644
rno-miR-326-5p	20	19	0.01343	circRNA_5832
rno-miR-326-5p	20	19	0.01343	circRNA_6063
rno-miR-326-5p	20	19	0.01343	circRNA_6498
rno-miR-326-5p	20	19	0.01343	circRNA_6783
rno-miR-326-5p	20	19	0.01343	circRNA_7025
rno-miR-326-5p	20	19	0.01343	circRNA_8076
rno-miR-326-5p	20	19	0.01343	circRNA_8494
rno-miR-326-5p	20	19	0.01343	circRNA_8727
rno-miR-326-5p	20	19	0.01343	circRNA_8728
rno-miR-146b-5p	24	3	0.0144908	circRNA_4859
rno-miR-146b-5p	24	3	0.0144908	circRNA_4868
rno-miR-146b-5p	24	3	0.0144908	circRNA_7007
rno-miR-483-5p	22	4	0.0162692	circRNA_3627
rno-miR-483-5p	22	4	0.0162692	circRNA_4379
rno-miR-483-5p	22	4	0.0162692	circRNA_4380
rno-miR-483-5p	22	4	0.0162692	circRNA_6926
rno-miR-497-5p	22	6	0.0211559	circRNA_4868
rno-miR-497-5p	22	6	0.0211559	circRNA_5344
rno-miR-497-5p	22	6	0.0211559	circRNA_5345
rno-miR-497-5p	22	6	0.0211559	circRNA_5872
rno-miR-497-5p	22	6	0.0211559	circRNA_5873
rno-miR-497-5p	22	6	0.0211559	circRNA_6880
rno-miR-338-3p	23	2	0.0241051	circRNA_5537
rno-miR-338-3p	23	2	0.0241051	circRNA_5538
rno-miR-6317	21	2	0.0241051	circRNA_4608
rno-miR-6317	21	2	0.0241051	circRNA_6212
rno-miR-877	20	5	0.0244967	circRNA_1568
rno-miR-877	20	5	0.0244967	circRNA_1570
rno-miR-877	20	5	0.0244967	circRNA_4659
rno-miR-877	20	5	0.0244967	circRNA_4856
rno-miR-877	20	5	0.0244967	circRNA_4859
rno-miR-3547	23	11	0.0247458	circRNA_0534
rno-miR-3547	23	11	0.0247458	circRNA_0918
rno-miR-3547	23	11	0.0247458	circRNA_0919
rno-miR-3547	23	11	0.0247458	circRNA_1480
rno-miR-3547	23	11	0.0247458	circRNA_1902
rno-miR-3547	23	11	0.0247458	circRNA_3728
rno-miR-3547	23	11	0.0247458	circRNA_4232
rno-miR-3547	23	11	0.0247458	circRNA_4233
rno-miR-3547	23	11	0.0247458	circRNA_4956
rno-miR-3547	23	11	0.0247458	circRNA_6681
rno-miR-3547	23	11	0.0247458	circRNA_7427
rno-miR-127-5p	23	3	0.0287295	circRNA_4379
rno-miR-127-5p	23	3	0.0287295	circRNA_4380
rno-miR-127-5p	23	3	0.0287295	circRNA_7820
rno-miR-3561-3p	21	3	0.0287295	circRNA_0686
rno-miR-3561-3p	21	3	0.0287295	circRNA_0689
rno-miR-3561-3p	21	3	0.0287295	circRNA_6845
rno-miR-1956-5p	22	24	0.0321506	circRNA_1211
rno-miR-1956-5p	22	24	0.0321506	circRNA_2785
rno-miR-1956-5p	22	24	0.0321506	circRNA_2786
rno-miR-1956-5p	22	24	0.0321506	circRNA_2787
rno-miR-1956-5p	22	24	0.0321506	circRNA_2789
rno-miR-1956-5p	22	24	0.0321506	circRNA_3482
rno-miR-1956-5p	22	24	0.0321506	circRNA_4629
rno-miR-1956-5p	22	24	0.0321506	circRNA_4630
rno-miR-1956-5p	22	24	0.0321506	circRNA_4859
rno-miR-1956-5p	22	24	0.0321506	circRNA_5549
rno-miR-1956-5p	22	24	0.0321506	circRNA_5556
rno-miR-1956-5p	22	24	0.0321506	circRNA_5666
rno-miR-1956-5p	22	24	0.0321506	circRNA_5814
rno-miR-1956-5p	22	24	0.0321506	circRNA_6063
rno-miR-1956-5p	22	24	0.0321506	circRNA_6065
rno-miR-1956-5p	22	24	0.0321506	circRNA_6066
rno-miR-1956-5p	22	24	0.0321506	circRNA_6072
rno-miR-1956-5p	22	24	0.0321506	circRNA_6410
rno-miR-1956-5p	22	24	0.0321506	circRNA_6926
rno-miR-1956-5p	22	24	0.0321506	circRNA_6985
rno-miR-1956-5p	22	24	0.0321506	circRNA_7124
rno-miR-1956-5p	22	24	0.0321506	circRNA_7593
rno-miR-1956-5p	22	24	0.0321506	circRNA_7820
rno-miR-1956-5p	22	24	0.0321506	circRNA_8401
rno-miR-675-5p	22	7	0.0338862	circRNA_0333
rno-miR-675-5p	22	7	0.0338862	circRNA_0334
rno-miR-675-5p	22	7	0.0338862	circRNA_0336
rno-miR-675-5p	22	7	0.0338862	circRNA_2785
rno-miR-675-5p	22	7	0.0338862	circRNA_2786
rno-miR-675-5p	22	7	0.0338862	circRNA_2787
rno-miR-675-5p	22	7	0.0338862	circRNA_2789
rno-miR-188-5p	21	5	0.03609	circRNA_0884
rno-miR-188-5p	21	5	0.03609	circRNA_2070
rno-miR-188-5p	21	5	0.03609	circRNA_2072
rno-miR-188-5p	21	5	0.03609	circRNA_5303
rno-miR-188-5p	21	5	0.03609	circRNA_6212
rno-miR-124-5p	22	1	0.036769	circRNA_6063
rno-miR-136-3p	22	1	0.036769	circRNA_4607
rno-miR-147	22	1	0.036769	circRNA_5943
rno-miR-152-3p	21	1	0.036769	circRNA_4173
rno-miR-195-5p	21	1	0.036769	circRNA_6448
rno-miR-200a-5p	21	1	0.036769	circRNA_2542
rno-miR-204-5p	22	1	0.036769	circRNA_5947
rno-miR-378a-3p	21	1	0.036769	circRNA_1699
rno-miR-449a-5p	22	1	0.036769	circRNA_2053
rno-miR-547-5p	22	1	0.036769	circRNA_2542
rno-miR-598-3p	22	1	0.036769	circRNA_2459
rno-miR-6321	23	1	0.036769	circRNA_3482
rno-miR-143-5p	21	4	0.0426177	circRNA_0646
rno-miR-143-5p	21	4	0.0426177	circRNA_2168
rno-miR-143-5p	21	4	0.0426177	circRNA_4553
rno-miR-143-5p	21	4	0.0426177	circRNA_4820
rno-miR-193a-5p	22	4	0.0426177	circRNA_2785
rno-miR-193a-5p	22	4	0.0426177	circRNA_2786
rno-miR-193a-5p	22	4	0.0426177	circRNA_2787
rno-miR-193a-5p	22	4	0.0426177	circRNA_2789
rno-miR-667-5p	24	30	0.0510387	circRNA_0203
rno-miR-667-5p	24	30	0.0510387	circRNA_0306
rno-miR-667-5p	24	30	0.0510387	circRNA_0378
rno-miR-667-5p	24	30	0.0510387	circRNA_0534
rno-miR-667-5p	24	30	0.0510387	circRNA_0773
rno-miR-667-5p	24	30	0.0510387	circRNA_0884
rno-miR-667-5p	24	30	0.0510387	circRNA_1179
rno-miR-667-5p	24	30	0.0510387	circRNA_1538
rno-miR-667-5p	24	30	0.0510387	circRNA_1827
rno-miR-667-5p	24	30	0.0510387	circRNA_2316
rno-miR-667-5p	24	30	0.0510387	circRNA_2494
rno-miR-667-5p	24	30	0.0510387	circRNA_2689
rno-miR-667-5p	24	30	0.0510387	circRNA_2725
rno-miR-667-5p	24	30	0.0510387	circRNA_2726
rno-miR-667-5p	24	30	0.0510387	circRNA_2821
rno-miR-667-5p	24	30	0.0510387	circRNA_2822
rno-miR-667-5p	24	30	0.0510387	circRNA_4176
rno-miR-667-5p	24	30	0.0510387	circRNA_4300
rno-miR-667-5p	24	30	0.0510387	circRNA_4320
rno-miR-667-5p	24	30	0.0510387	circRNA_4848
rno-miR-667-5p	24	30	0.0510387	circRNA_4849
rno-miR-667-5p	24	30	0.0510387	circRNA_5537
rno-miR-667-5p	24	30	0.0510387	circRNA_5538
rno-miR-667-5p	24	30	0.0510387	circRNA_5601
rno-miR-667-5p	24	30	0.0510387	circRNA_5653
rno-miR-667-5p	24	30	0.0510387	circRNA_5939
rno-miR-667-5p	24	30	0.0510387	circRNA_7031
rno-miR-667-5p	24	30	0.0510387	circRNA_7825
rno-miR-667-5p	24	30	0.0510387	circRNA_8860
rno-miR-667-5p	24	30	0.0510387	circRNA_8863
rno-miR-320-3p	22	2	0.0517241	circRNA_1538
rno-miR-320-3p	22	2	0.0517241	circRNA_4859
rno-miR-674-5p	22	12	0.0540696	circRNA_0179
rno-miR-674-5p	22	12	0.0540696	circRNA_0230
rno-miR-674-5p	22	12	0.0540696	circRNA_2785
rno-miR-674-5p	22	12	0.0540696	circRNA_2786
rno-miR-674-5p	22	12	0.0540696	circRNA_2787
rno-miR-674-5p	22	12	0.0540696	circRNA_3332
rno-miR-674-5p	22	12	0.0540696	circRNA_4720
rno-miR-674-5p	22	12	0.0540696	circRNA_4724
rno-miR-674-5p	22	12	0.0540696	circRNA_7184
rno-miR-674-5p	22	12	0.0540696	circRNA_8994
rno-miR-674-5p	22	12	0.0540696	circRNA_8995
rno-miR-674-5p	22	12	0.0540696	circRNA_9029
rno-miR-134-3p	22	7	0.0573304	circRNA_2067
rno-miR-134-3p	22	7	0.0573304	circRNA_2399
rno-miR-134-3p	22	7	0.0573304	circRNA_2494
rno-miR-134-3p	22	7	0.0573304	circRNA_4106
rno-miR-134-3p	22	7	0.0573304	circRNA_6946
rno-miR-134-3p	22	7	0.0573304	circRNA_7820
rno-miR-134-3p	22	7	0.0573304	circRNA_7874
rno-miR-3075	24	7	0.0573304	circRNA_0884
rno-miR-3075	24	7	0.0573304	circRNA_2590
rno-miR-3075	24	7	0.0573304	circRNA_3627
rno-miR-3075	24	7	0.0573304	circRNA_5782
rno-miR-3075	24	7	0.0573304	circRNA_5783
rno-miR-3075	24	7	0.0573304	circRNA_5947
rno-miR-3075	24	7	0.0573304	circRNA_8494
rno-miR-324-5p	23	5	0.0684038	circRNA_1639
rno-miR-324-5p	23	5	0.0684038	circRNA_3972
rno-miR-324-5p	23	5	0.0684038	circRNA_4724
rno-miR-324-5p	23	5	0.0684038	circRNA_5966
rno-miR-324-5p	23	5	0.0684038	circRNA_7863
rno-miR-3085	21	6	0.0713401	circRNA_0819
rno-miR-3085	21	6	0.0713401	circRNA_1943
rno-miR-3085	21	6	0.0713401	circRNA_2848
rno-miR-3085	21	6	0.0713401	circRNA_4449
rno-miR-3085	21	6	0.0713401	circRNA_7025
rno-miR-3085	21	6	0.0713401	circRNA_8478
