# Supplementary material for: Bioinformatic analysis of circular RNA expression profiles in a rat lumbosacral spinal root avulsion model
Source: Front Genet. 2022 Aug 12;13:920493. doi: 10.3389/fgene.2022.920493 (PMC9412201; doi:10.3389/fgene.2022.920493)
Supplement: Supplementary file 5 [file Table6.XLSX]

## Sheet: Sheet2
Supplementary Data 6 Differentially expressed mRNAs in lumbosacral spinal roots avulsion
gene_id	Expression_Sham1	Expression_Sham2	Expression_Sham3	Expression_LSRA1	Expression_LSRA2	Expression_LSRA3	FoldChange	log2FoldChange	pValue	qValue	Regulation
A2m	0.451842	2.62628	3.65773	7.14413	14.3398	7.16013	4.11467	2.04078	0.00309438	0.014695	Up
A3galt2	6.96552	6.61998	9.54721	33.58	38.0967	21.1244	3.85458	1.94657	9.83989e-11	4.27336e-09	Up
Abca4	0.453609	0.444743	0.503696	1.36004	1.27447	0.930471	2.44084	1.28737	4.73078e-08	1.24639e-06	Up
Abca6	0.429148	0.505891	0.904934	0.212412	0.248654	0.396901	0.446154	-1.16439	0.00767097	0.0290413	Down
Abcb1b	0.223829	0.247864	0.291056	1.42502	1.01339	0.710942	3.96245	1.98639	6.4771e-08	1.64429e-06	Up
Abcc3	1.6841	1.99385	1.98981	5.27379	4.66246	3.41028	2.26308	1.17829	7.26428e-08	1.82025e-06	Up
Abcd2	12.8153	13.6383	11.128	3.80147	2.97787	8.23683	0.381686	-1.38954	0.000387711	0.00289785	Down
Abcg2	2.23611	2.3655	4.75571	9.10915	6.34174	7.54182	2.34842	1.23169	0.000590402	0.00405916	Up
Abhd1	10.7861	11.3664	10.2079	5.38358	6.09045	4.66393	0.479481	-1.06046	1.3525e-10	5.66511e-09	Down
Abhd10	0.377909	0.778825	0.132814	0.0677105	0.125347	0.065177	0.195037	-2.35818	0.00246077	0.0124196	Down
Abhd3	49.979	47.7292	45.0068	17.3893	13.785	31.0333	0.416379	-1.26403	6.49199e-05	0.000655029	Down
Ablim2	21.2342	21.6847	15.6467	6.69115	5.76569	14.9173	0.446734	-1.16251	0.00308283	0.0146487	Down
Abra	0	0.0585638	0.0288086	0.0636436	8.07055	0.0306311	93.0269	6.53958	0.000882936	0.00558936	Up
Acer2	2.84854	2.39702	2.81239	8.07703	6.65311	10.7651	3.0234	1.59617	4.74659e-13	3.09595e-11	Up
Ackr3	7.04517	6.58432	7.60072	22.6875	33.6986	14.4917	3.2163	1.6854	7.78653e-07	1.49178e-05	Up
Acot11	15.3125	16.2634	12.2569	6.46129	5.07893	9.16662	0.452285	-1.1447	9.38719e-06	0.000127586	Down
Acoxl	0.041418	0.110965	0.0327514	0.566773	0.279048	0.986661	9.5257	3.25182	9.5806e-06	0.00012964	Up
Acp5	1.7359	1.28115	2.46908	16.2114	4.53694	1.5972	3.88626	1.95838	0.0108526	0.0374476	Up
Acsl3	98.7728	85.5893	81.7241	35.6814	39.275	56.7756	0.473927	-1.07726	9.74428e-07	1.813e-05	Down
Acsl6	64.037	65.5613	51.5433	18.3484	12.9969	43.0142	0.391751	-1.35199	0.00212787	0.0111148	Down
Acsm5	1.83236	2.15167	1.7264	0.283775	0.210132	0.611873	0.185138	-2.43332	5.81489e-09	1.86838e-07	Down
Acta1	7.42971	8.87579	9.11758	30.469	1884.18	23.9766	74.7143	6.22331	0.00013874	0.00124672	Up
Actc1	0.070576	0.0504223	0.0496073	6.35633	8.6477	3.92955	106.483	6.73448	4.29046e-23	1.00971e-20	Up
Actg2	1.17373	1.31374	1.155	5.37663	6.41061	4.1813	4.22027	2.07734	3.64225e-14	2.84439e-12	Up
Actn1	12.7639	13.8316	13.1436	53.1507	39.6989	43.18	3.28203	1.71459	5.47632e-33	2.805e-30	Up
Actn2	1.14265	1.56892	1.20473	6.26558	55.3517	6.72499	17.0405	4.09089	5.85333e-07	1.15182e-05	Up
Actn3	0.525194	0.523562	0.682506	1.12373	125.764	1.09537	72.339	6.1767	0.000429119	0.00312421	Up
Actrt3	0.87887	0.840936	0.661875	0.146221	0.101507	0.457436	0.282515	-1.8236	0.00689314	0.0267955	Down
Acvr1c	1.93685	2.27332	1.8476	0.451136	0.477229	0.930548	0.294219	-1.76504	7.48349e-07	1.43847e-05	Down
Ada	1.53174	1.37241	1.6944	5.99505	9.77178	2.73054	3.88116	1.95649	8.93581e-05	0.00086502	Up
Adam11	21.3467	24.7995	18.5449	5.91524	4.97936	11.9253	0.337468	-1.56718	9.93773e-06	0.000134055	Down
Adam12	1.1868	1.1087	1.14319	7.57658	3.94186	4.52422	4.46353	2.15819	2.0295e-14	1.65933e-12	Up
Adam23	92.263	84.8566	77.7731	36.949	22.502	72.7135	0.494341	-1.01642	0.0139002	0.0447837	Down
Adam8	0.832355	1.04904	0.679817	7.31125	3.16569	2.60874	4.90468	2.29416	2.0022e-07	4.47603e-06	Up
Adamts1	7.69345	7.5491	8.86349	69.3553	80.6531	39.6195	7.56828	2.91997	3.49526e-22	6.99655e-20	Up
Adamts15	1.94671	1.83859	2.55191	7.64244	6.88088	3.78185	2.77313	1.47152	6.73996e-06	9.65267e-05	Up
Adamts17	3.11384	2.2471	4.38541	1.03137	1.37961	1.03761	0.339099	-1.56022	1.17244e-06	2.13578e-05	Down
Adamts7	0.957061	1.10321	1.53904	5.46064	4.65128	2.64168	3.4034	1.76698	3.63355e-07	7.53633e-06	Up
Adamts8	0.170787	0.250455	0.379088	0.942161	0.678279	0.634836	2.70459	1.43541	0.00036109	0.00273527	Up
Adamts9	2.9951	3.17461	3.63857	15.9971	18.7833	9.05975	4.30254	2.10519	7.08007e-12	3.85311e-10	Up
Adck4	7.52877	9.33421	7.09093	20.6729	17.4881	19.4933	2.31138	1.20875	1.03781e-16	1.16603e-14	Up
Adcy4	1.83179	2.2482	2.44923	5.99479	8.06401	4.09555	2.67998	1.42222	4.98361e-06	7.45614e-05	Up
Adcyap1r1	39.4814	40.2374	32.2385	13.8084	9.88442	31.8419	0.473394	-1.07889	0.0124337	0.0413074	Down
Adgb	0.659546	1.05664	0.358228	1.27244	2.38429	1.59078	2.45048	1.29307	0.00500415	0.0212244	Up
Adgrb1	22.7345	24.3493	19.4089	7.08912	5.65942	15.2392	0.402177	-1.3141	0.000633653	0.00428713	Down
Adgrb2	24.6073	25.1634	19.236	7.57129	6.53317	16.495	0.423793	-1.23857	0.00105212	0.00644259	Down
Adgrg2	2.32278	2.9144	3.31603	0.94932	1.01089	1.77908	0.418659	-1.25615	5.93196e-05	0.000606251	Down
Adhfe1	13.2806	13.5589	10.735	4.65665	3.47898	9.33302	0.444111	-1.17101	0.00222784	0.0114753	Down
Adm	1.26221	0.940417	1.21672	3.75196	1.16626	3.369	2.30562	1.20515	0.0100309	0.0352904	Up
Adra2c	4.11141	4.75851	4.92001	0.981583	1.17448	2.81152	0.344516	-1.53736	0.00042486	0.00310228	Down
Aebp1	32.0257	27.9994	35.8071	79.4628	83.0015	45.3643	2.08316	1.05877	0.000199838	0.00169765	Up
Agmo	9.68504	9.87972	11.0008	4.88384	3.8568	5.03689	0.431506	-1.21255	8.14011e-15	7.19594e-13	Down
Agpat2	1.67404	2.0631	1.80912	9.6993	11.7749	3.84715	4.40831	2.14023	5.96284e-06	8.71995e-05	Up
Agt	104.138	118.964	92.1195	34.0119	19.6176	78.8629	0.401005	-1.31831	0.00608204	0.024533	Down
Agtr2	0.817579	0.493615	0.558481	0.107286	0.124131	0.322724	0.28257	-1.82332	0.0010199	0.00627617	Down
Agxt	0.0205089	0	0.0216233	0.167195	0.221082	0.0689739	10.3322	3.36908	0.0154582	0.0482789	Up
Aifm3	10.3231	11.2023	7.76518	3.8189	2.85216	7.22559	0.453663	-1.14031	0.0022045	0.0113853	Down
Ak2	10.0084	9.36453	11.0518	30.4201	25.7664	15.8734	2.27345	1.18488	2.67607e-05	0.00030843	Up
Akap5	2.971	3.01705	3.61119	1.08788	1.17478	2.73429	0.497237	-1.00799	0.013568	0.0440341	Down
Akr1b8	0.634971	0.9451	0.669473	14.5024	11.332	8.50238	14.6991	3.87766	7.45102e-30	2.88355e-27	Up
Akr1c19	4.62625	4.65244	7.46662	3.3338	1.79883	2.34215	0.426331	-1.22995	0.000232329	0.00192301	Down
Aldh1a1	32.7141	32.1458	33.2535	8.79215	12.7135	21.1579	0.416275	-1.26439	0.000132543	0.00119971	Down
Aldh1a2	7.91436	7.54468	12.278	36.8687	62.2447	17.6046	4.05773	2.02067	2.87398e-05	0.000327341	Up
Aldh1l1	13.3617	16.3609	11.6194	4.97436	6.08092	7.94317	0.441487	-1.17956	4.65617e-07	9.38509e-06	Down
Aldh1l2	1.25306	1.42754	1.77343	4.56206	3.80893	1.75907	2.18643	1.12858	0.00549933	0.0227917	Up
Aldh5a1	29.2415	31.33	26.1348	10.8238	9.06675	20.2812	0.443031	-1.17452	0.000268563	0.00216931	Down
Aldoart2	0	0.0221995	0	0.313626	0.178643	0.278669	31.7758	4.98986	0.000346873	0.00264816	Up
Alox12	0.546952	0.416815	0.461337	1.40137	1.1399	0.994672	2.37348	1.247	1.48865e-05	0.000189509	Up
Alox5ap	3.73845	3.48551	3.7445	18.3297	11.4854	13.7044	3.79578	1.9244	8.66315e-16	8.4952e-14	Up
Alpk3	0.291773	0.342179	0.255388	0.365448	8.40908	0.481375	10.1874	3.34872	0.00167565	0.00922007	Up
Als2cr12	1.38373	1.76728	1.27905	4.0619	4.00493	2.91118	2.38549	1.25429	8.14511e-07	1.55194e-05	Up
Amer2	5.45226	6.34094	5.19327	1.97529	1.41092	4.48864	0.442756	-1.17541	0.0067244	0.0263277	Down
Amer3	2.67937	3.0905	2.75805	1.18248	0.805685	2.37132	0.488235	-1.03435	0.010807	0.0373408	Down
Ampd1	0.118542	0.0952776	0.218721	0.293369	34.4383	0.199336	78.8406	6.30087	0.00065647	0.00441066	Up
Angpt2	3.02855	3.57676	4.38239	15.9079	12.6924	8.8689	3.27437	1.71122	2.56541e-09	8.78496e-08	Up
Angptl1	2.62853	3.44925	4.97714	2.31154	1.90828	0.871979	0.442585	-1.17598	0.0108593	0.0374632	Down
Angptl4	3.71925	2.86731	3.44118	17.8121	6.79121	13.4442	3.61627	1.8545	8.33336e-07	1.58434e-05	Up
Angptl8	0.23938	0.128267	0.084129	0.929284	0.473085	0.760336	4.53787	2.18201	0.00264556	0.0131125	Up
Ankle1	0.479739	0.381156	0.392436	1.96512	1.09671	0.547079	2.75829	1.46377	0.00409405	0.0181929	Up
Ankrd1	0.277863	0.198516	0.390615	0.690353	4.37314	0.685289	6.43002	2.68482	0.00174287	0.00952372	Up
Ankrd2	0.0627764	0.0336374	0	0.109665	3.5866	0.105562	38.3175	5.25993	0.00232528	0.0118579	Up
Ankrd23	0.305295	0.355621	0.209924	0.834771	31.1358	0.565451	36.6527	5.19585	0.000792183	0.00514196	Up
Ankrd29	15.8888	16.8622	12.8362	5.45616	4.98382	11.2469	0.455054	-1.13589	0.00123497	0.00729544	Down
Ankrd33b	0.684547	0.524	0.515531	2.11836	1.64452	1.11822	2.71079	1.43872	0.000144935	0.00129306	Up
Ankrd34a	4.98137	5.16723	4.18311	1.76644	1.42851	3.86606	0.470675	-1.0872	0.00623399	0.0249543	Down
Ankrd34b	8.17559	8.23912	7.45117	2.76487	2.02532	5.7899	0.423152	-1.24075	0.00166771	0.00918795	Down
Ankrd34c	2.62616	2.9721	2.14804	0.617179	0.330066	1.53142	0.305186	-1.71224	0.00145214	0.00824554	Down
Ankrd36	0.317997	0.203585	0.117564	0.0384773	0.0667781	0.0972237	0.303536	-1.72006	0.00303548	0.0144909	Down
Ankub1	0.58278	0.646846	0.658335	0.230278	0.224366	0.489989	0.478893	-1.06223	0.00935725	0.0334567	Down
Ano6	11.531	12.1495	14.3169	31.3253	31.6992	19.047	2.076	1.05381	3.74536e-05	0.000408996	Up
Anpep	3.46044	2.53234	2.35144	12.7911	11.4866	7.27243	3.62733	1.85891	3.7853e-10	1.48806e-08	Up
Antxr2	8.26491	7.63413	10.713	30.4413	26.4306	12.7011	2.5102	1.3278	0.000285708	0.00227716	Up
Anxa1	6.44998	5.11481	7.64924	43.0502	37.9777	24.8185	5.28023	2.4006	4.0609e-17	4.74635e-15	Up
Anxa2	109.358	105.795	149.084	407.925	454.993	199.488	2.80491	1.48796	3.06762e-05	0.000345548	Up
Anxa7	19.9879	21.7526	22.2021	46.2494	52.2198	39.8254	2.07893	1.05584	8.74045e-12	4.63817e-10	Up
Aoah	0.553741	0.835185	0.864932	4.22764	3.2499	1.5864	3.87234	1.95321	2.0103e-05	0.000243798	Up
Ap1s3	0.373374	0.47288	0.453307	1.37039	1.35383	1.11618	2.84256	1.50719	4.72619e-09	1.54132e-07	Up
Apc2	28.3586	28.3602	24.3247	9.88831	8.24147	21.2704	0.464349	-1.10672	0.00293363	0.0141435	Down
Apex2l1	0	0.0484067	0	0.236725	0.219115	0.303823	15.4562	3.95011	0.00219736	0.0113586	Up
Aplnr	8.56035	10.3063	9.26861	5.20294	3.76986	4.76055	0.467922	-1.09566	9.7883e-12	5.14321e-10	Down
Apoa4	0	0	0	0.316245	0.532217	0.0830214	63.5303	5.98937	0.000470855	0.00338003	Up
Apobec1	0.607763	0.674998	1.01361	2.32934	2.7993	1.87055	2.93036	1.55108	7.64729e-07	1.46833e-05	Up
Apobec3b	0.290097	0.284978	0.356837	1.50625	1.88934	0.799475	4.33517	2.11609	1.33274e-06	2.38537e-05	Up
Apobr	0.674612	0.614511	0.693487	1.9347	1.28172	1.09659	2.083	1.05866	0.00036526	0.00275965	Up
Apold1	2.57586	2.78648	2.12654	15.4805	11.395	14.5744	5.30528	2.40743	5.16283e-39	3.90916e-36	Up
Aprt	42.1899	40.7887	46.4548	128.773	124.27	76.441	2.44537	1.29005	3.03386e-07	6.42757e-06	Up
Aqp11	9.1038	8.35827	7.24899	3.57634	1.93344	6.64132	0.468741	-1.09314	0.0144471	0.0460292	Down
Aqp4	334.769	351.897	297.38	112.827	110.688	233.551	0.444278	-1.17047	0.000317495	0.00246069	Down
Aqp5	0.123169	0.158394	0.129862	0.459022	0.584203	0.359	3.28749	1.71699	0.00408659	0.018186	Up
Arg1	2.8823	3.26321	2.57327	21.061	6.6902	7.76523	3.89906	1.96313	3.9881e-05	0.000432189	Up
Arg2	1.81017	2.1496	2.21802	0.854656	0.6856	1.56309	0.480507	-1.05737	0.00555373	0.0229836	Down
Arhgap30	1.72666	1.32901	1.5288	5.13278	4.49386	2.88743	2.61734	1.3881	1.44391e-06	2.55737e-05	Up
Arhgap44	39.2371	37.4046	31.7272	14.194	10.8069	30.5583	0.489341	-1.03109	0.00911393	0.0328203	Down
Arhgap8	0.842049	1.2859	1.04317	11.2776	8.28286	2.9971	6.85896	2.77799	6.84602e-08	1.72748e-06	Up
Arhgdib	9.91686	8.54775	10.9263	26.5115	27.489	16.2951	2.29653	1.19945	7.64434e-06	0.00010736	Up
Arhgef38	0.199232	0.160131	0.337592	0.0745806	0.0230108	0.0797666	0.241407	-2.05046	0.00142586	0.00815482	Down
Arid5a	2.75875	2.3925	2.26415	6.43815	5.38621	5.26766	2.20857	1.14311	2.51156e-13	1.70855e-11	Up
Arl11	0.818788	1.08486	1.1615	4.21306	3.94779	2.95395	3.48804	1.80242	3.64805e-12	2.06269e-10	Up
Arntl2	0.0914124	0.156741	0.0578277	1.10719	0.768617	0.758328	8.28835	3.05108	1.63392e-08	4.71886e-07	Up
Arpc1b	35.3805	32.5709	49.0295	160.428	181.686	77.0158	3.44466	1.78436	1.79065e-06	3.05727e-05	Up
Arrdc4	4.25417	4.69008	4.71559	11.2213	11.1493	8.53932	2.17439	1.12061	3.23062e-11	1.53719e-09	Up
Arsi	0.773003	0.762996	0.77211	1.96634	3.0042	1.14022	2.55396	1.35273	0.00226486	0.0116281	Up
Arsj	0.312412	0.272025	0.205867	0.7959	0.90508	0.481561	2.65369	1.408	0.00303733	0.0144947	Up
Art1	0.153525	0.164526	0.0809334	0.506592	33.7337	0.401583	85.1954	6.4127	0.000208447	0.00176047	Up
Art4	2.08507	1.63349	1.33418	0.736866	0.635547	1.25739	0.49721	-1.00807	0.005976	0.0242279	Down
Art5	0	0.0170324	0.0167571	0.0555294	3.64929	0.0534516	110.363	6.78611	0.00031677	0.00245726	Up
Arxes2	3.89616	4.2142	3.78306	1.73059	1.83627	2.13309	0.460113	-1.11994	5.96993e-11	2.70746e-09	Down
Asah2	16.654	16.0028	13.4775	6.91381	4.67655	12.4084	0.496644	-1.00971	0.00519089	0.0217882	Down
Asb11	0.175822	0.14494	0.185376	0.157512	3.60112	0.348722	7.90914	2.98352	0.00647575	0.0256151	Up
Asb12	0	0	0	0.0271428	4.19564	0.0522543	312.633	8.28833	0.000419866	0.00307859	Up
Asb5	0.268792	0.380448	0.288745	0.661518	1.4433	0.545799	2.73789	1.45306	0.00169545	0.00931427	Up
Ascl1	1.16531	0.849194	0.712605	0.352856	0.125618	0.522543	0.348857	-1.51929	0.00924311	0.0331553	Down
Asf1b	0.728856	0.591731	0.512306	4.63001	3.33323	1.70843	5.06065	2.33932	4.2939e-07	8.73578e-06	Up
Asgr1	1.85014	2.1942	1.71659	3.56243	6.70121	2.46123	2.13666	1.09536	0.0124692	0.0413936	Up
Asic1	9.7212	9.82754	10.0279	3.72312	3.0544	7.39041	0.457457	-1.12829	0.00112743	0.00678677	Down
Asic3	0.255011	0.186331	1.74764	0.0809971	0.112458	0.129944	0.140833	-2.82795	0.00323898	0.0151958	Down
Aspg	1.04088	0.981616	3.04358	15.9853	11.041	5.11868	6.07195	2.60216	1.22432e-05	0.000160183	Up
Asrgl1	52.8264	49.6489	54.0752	25.1865	24.7678	29.7333	0.487672	-1.03602	1.15483e-17	1.43653e-15	Down
Astn1	29.0337	31.3379	26.4625	10.376	8.64026	24.4071	0.477637	-1.06601	0.00817625	0.0303991	Down
Atad2	2.18736	2.23602	2.16	7.78177	7.29801	4.03503	2.79204	1.48132	3.56615e-07	7.41104e-06	Up
Atf3	2.00061	2.06457	4.17958	15.3172	18.8504	9.69787	5.11145	2.35373	1.26185e-08	3.74362e-07	Up
Atp10d	2.6809	3.1267	2.88897	8.32591	8.05104	5.71887	2.44327	1.28881	1.57729e-10	6.50911e-09	Up
Atp13a4	3.45445	3.83392	2.88777	1.00354	0.663488	2.76859	0.415817	-1.26598	0.0160103	0.0495149	Down
Atp1a2	593.354	578.759	483.132	200.901	207.905	390.962	0.462305	-1.11308	0.000188714	0.00161576	Down
Atp1b1	621.924	584.527	510.552	238.459	160.128	497.753	0.497935	-1.00597	0.0142134	0.0455095	Down
Atp2a1	1.67531	2.6332	2.38724	3.38189	695.739	3.13015	102.993	6.68641	0.000389128	0.00290719	Up
Atp2b2	110.753	105.291	88.4317	38.3903	28.605	89.1296	0.489195	-1.03152	0.0151773	0.0476495	Down
Atp6v0d2	0.0268218	0	0.0282792	0.718452	0.115653	0.210478	17.8205	4.15547	0.00429026	0.0188674	Up
Atp6v1g2	181.521	167.66	137.755	66.0337	44.7301	131.469	0.47466	-1.07503	0.0070001	0.0271145	Down
Atp8a2	30.9014	28.9409	28.8653	11.4998	7.57014	25.1314	0.474935	-1.0742	0.0118466	0.0398853	Down
Atp8b1	0.542602	0.605968	0.837051	4.74939	6.23086	1.81843	6.21555	2.63588	4.5609e-08	1.20345e-06	Up
Atp8b4	0.478215	0.529566	0.462183	4.10276	2.98134	1.38492	5.54043	2.47	1.14648e-08	3.43648e-07	Up
Aurkb	1.01305	1.01779	0.884514	5.10636	8.95816	4.15227	6.0287	2.59185	2.1987e-12	1.28061e-10	Up
Axl	28.9612	28.8266	33.3044	90.6925	109.261	56.9233	2.71318	1.43998	2.53265e-07	5.43448e-06	Up
B3galt2	4.34039	4.58413	5.85063	2.16638	2.03906	2.53406	0.436927	-1.19454	3.57653e-10	1.41237e-08	Down
B3gat2	3.47484	3.44174	3.42311	0.91974	0.983747	2.00674	0.361764	-1.46688	2.97271e-05	0.000337482	Down
B4galt1	3.2859	3.32482	3.75449	11.071	12.7352	5.6882	2.73922	1.45377	2.2728e-05	0.000271846	Up
Bak1	7.22351	6.79354	7.97458	17.6649	16.4388	12.0171	2.01259	1.00905	1.04762e-06	1.93677e-05	Up
Bard1	1.46966	1.0245	1.27873	3.42317	2.87628	2.14341	2.14207	1.09901	0.00013598	0.00122719	Up
Batf	0.131813	0.105944	0.104231	0.921066	0.674934	0.554127	6.00942	2.58723	0.000105237	0.000986388	Up
Batf3	0.0496869	0.0354982	0.0698489	0.44364	0.249953	0.18567	5.41753	2.43763	0.00176482	0.0096195	Up
Baz1a	2.44529	2.47848	2.8227	6.89187	7.06496	4.18989	2.25169	1.17101	6.96456e-06	9.91724e-05	Up
Bcan	52.9521	50.4662	39.1145	10.3187	7.27244	29.3507	0.313913	-1.67156	0.00102113	0.00627928	Down
Bcl2a1	1.95442	1.34261	1.84927	7.76225	6.32047	3.82017	3.33088	1.7359	9.3166e-06	0.000126955	Up
Bcl3	0.948071	1.23826	1.05165	9.45417	6.96237	4.78271	6.29602	2.65444	4.1274e-18	5.36408e-16	Up
Bco2	0.390298	0.657275	0.499685	1.0552	1.23215	1.03134	2.06966	1.04939	0.000561412	0.00390222	Up
Bdkrb2	0.492294	0.445706	0.930698	3.45976	4.78529	2.1314	5.33837	2.4164	6.14966e-08	1.57166e-06	Up
Bend6	103.586	101.356	89.038	39.577	31.5	82.2611	0.498056	-1.00562	0.00654134	0.0257805	Down
Bglap	0.108725	0.158886	0.0416847	0.541025	0.756494	0.099724	4.39025	2.1343	0.0146153	0.0464123	Up
Birc3	0.519368	0.518978	0.562388	3.4657	2.28486	1.01497	4.05835	2.02089	1.42616e-05	0.000182488	Up
Birc5	1.15569	1.2385	1.21848	4.78037	2.74936	2.09971	2.55445	1.35302	0.00124559	0.00734327	Up
Bmp2	0.822604	0.775439	0.546079	2.09344	1.08381	1.55403	2.11051	1.07759	0.00103871	0.00637166	Up
Bmp7	2.83325	2.08552	3.24367	11.0988	14.4071	4.55573	3.54285	1.82491	7.20973e-05	0.000717061	Up
Bmx	0.384145	0.321619	0.645498	1.10447	0.789379	0.995858	2.04317	1.03081	0.00614787	0.0247099	Up
Brca1	1.05583	0.898693	1.00667	3.27706	2.25454	1.54607	2.29063	1.19574	0.000177774	0.00153568	Up
Brip1	0.525176	0.583915	0.512184	2.1407	1.35871	1.16277	2.75825	1.46375	1.37129e-06	2.43932e-05	Up
Bspry	16.208	15.9091	12.2545	5.0411	2.83422	11.9515	0.425898	-1.23142	0.0147184	0.0466717	Down
Bst1	1.17514	0.482305	0.342701	7.13413	4.39329	2.41052	6.64984	2.73332	9.24741e-06	0.000126217	Up
Btbd16	1.02638	1.06444	1.43123	3.33537	3.53338	1.26196	2.22202	1.15187	0.0129554	0.0425132	Up
Btbd17	1.42667	1.70781	1.20015	0.159081	0.19633	0.595502	0.209909	-2.25217	2.38827e-05	0.000282552	Down
Btbd3	33.0544	33.4435	31.869	15.2387	14.2789	21.6488	0.498072	-1.00557	9.11143e-08	2.20689e-06	Down
Btc	0.57331	0.921589	0.906693	3.80581	8.15781	2.12092	5.69112	2.50871	6.91599e-05	0.000692195	Up
Btg2	5.03398	4.03858	5.0436	15.936	11.0179	9.19761	2.45163	1.29374	1.10992e-06	2.03466e-05	Up
Btg3	5.66187	6.40468	7.53727	15.9519	15.8749	10.5145	2.07592	1.05375	2.60527e-05	0.00030227	Up
Bub1	1.16946	1.2282	1.33987	5.21181	3.8576	1.93155	2.8276	1.49958	0.000113714	0.00105337	Up
Bub1b	0.479634	0.351236	0.497267	2.86742	1.74068	0.761724	3.87207	1.9531	0.000165724	0.00144811	Up
C1galt1	7.10669	7.80667	7.7055	19.8693	16.5559	11.7109	2.04439	1.03167	6.54896e-06	9.46474e-05	Up
C1qa	24.3317	23.6026	26.0961	54.5977	51.1391	61.9605	2.17008	1.11775	2.28074e-20	3.71206e-18	Up
C1qb	15.4025	14.173	16.3422	61.9502	54.1191	65.8978	3.79413	1.92377	1.02673e-48	1.6255e-45	Up
C1qc	15.3535	12.1342	17.6695	55.8661	50.0523	59.4536	3.50207	1.80821	2.32601e-21	4.26394e-19	Up
C1ql3	15.5533	16.8634	16.9755	83.769	63.2296	28.9405	3.42467	1.77596	6.72416e-06	9.64823e-05	Up
C1qtnf1	2.86225	1.74824	2.1187	6.31278	5.36356	3.80721	2.20266	1.13925	0.000147368	0.00131207	Up
C1qtnf3	1.83225	1.26738	2.40598	0.484969	0.359113	0.57886	0.246398	-2.02093	2.33723e-07	5.09996e-06	Down
C1qtnf4	16.813	17.5444	15.3977	6.29486	5.91062	12.643	0.477631	-1.06603	0.00124641	0.00734557	Down
C1qtnf9	6.12834	5.12074	6.79845	2.50318	2.64249	3.60432	0.463873	-1.1082	1.66761e-06	2.87539e-05	Down
C1r	19.7428	20.5189	26.5112	54.6606	59.6436	33.7941	2.13203	1.09223	9.12174e-05	0.00088106	Up
C1rl	0.936475	0.92221	0.773877	2.97713	2.59196	1.73079	2.66216	1.4126	2.39037e-05	0.000282564	Up
C2cd4d	0.201528	0.147252	0.164188	0.0533415	0.0197494	0.0924221	0.306438	-1.70633	0.0115052	0.0390442	Down
C3ar1	1.19091	1.11782	1.80983	3.18521	3.70967	2.85426	2.27124	1.18348	1.15862e-05	0.000152628	Up
C5ar1	2.65767	2.12002	2.67567	11.985	11.1581	8.1092	4.01961	2.00705	9.12722e-17	1.03889e-14	Up
C5ar2	1.10054	0.987879	1.44795	3.64794	4.12691	1.52901	2.53059	1.33947	0.00193417	0.0103215	Up
C6	0.482104	0.39923	0.820211	2.67972	3.3426	2.10041	4.58171	2.19588	4.51934e-09	1.48219e-07	Up
C7	14.5722	12.4673	26.7297	40.9099	45.1305	29.1237	2.05289	1.03765	0.00392638	0.0176633	Up
Cabp1	46.2038	42.6295	36.7538	12.8165	9.87449	33.1601	0.424048	-1.2377	0.00697152	0.0270338	Down
Cacna1g	8.541	9.43562	7.12415	2.96538	2.85582	6.54023	0.471157	-1.08572	0.00267974	0.013239	Down
Cacna1s	0.18379	0.203115	0.254332	0.494978	21.2052	0.296176	33.5679	5.06901	0.00141268	0.00809534	Up
Cacnb4	11.2532	12.2731	10.9841	4.88004	3.36318	9.40027	0.488215	-1.03441	0.00569043	0.0233944	Down
Cacng1	0.0852293	0.182673	0.0449302	0.248148	9.00378	0.191091	29.7911	4.89681	0.00108911	0.00660867	Up
Cacng8	8.6328	8.36185	7.40986	2.90016	2.56511	7.07216	0.49051	-1.02765	0.0157047	0.0488215	Down
Cadps2	3.77605	4.53446	3.7344	1.57023	1.39266	2.84798	0.46187	-1.11444	0.000262062	0.00212732	Down
Calb2	70.0585	65.9419	57.582	23.2915	13.6811	47.4342	0.415682	-1.26645	0.00368729	0.0168585	Down
Calcb	4.66511	5.02864	4.1995	1.65216	1.55866	3.97584	0.494554	-1.0158	0.0154269	0.0482246	Down
Calhm2	1.41416	1.5155	2.05517	3.91709	4.47031	2.48512	2.09774	1.06884	0.0012393	0.00731111	Up
Calr	180.462	175.157	196.367	446.804	514.781	241.131	2.09679	1.06818	0.000597585	0.00409884	Up
Calr4	0.695268	1.00806	1.53077	0.45249	0.330655	0.412635	0.354096	-1.49779	0.00101083	0.00623382	Down
Camk1g	13.3451	13.1956	10.2182	4.38487	3.29204	10.2237	0.464826	-1.10524	0.011391	0.03873	Down
Camkv	12.4032	14.6004	13.5164	4.37861	4.27224	9.93949	0.438756	-1.18851	0.00107802	0.00655962	Down
Camsap3	4.30489	4.80643	4.20478	1.66394	1.54686	3.71173	0.497051	-1.00853	0.00637911	0.0253577	Down
Capg	11.6705	23.2051	4.49484	58.0282	33.4524	31.1246	3.01024	1.58988	0.00496987	0.0211304	Up
Capn3	0.164281	0.208063	0.188954	0.260897	3.43719	0.167423	6.73652	2.752	0.00973197	0.0344757	Up
Capn6	4.58167	4.94222	6.71214	2.91897	2.15066	1.75329	0.402732	-1.31211	2.32772e-06	3.82788e-05	Down
Car10	8.82276	9.57423	8.54998	3.5597	2.85746	6.83834	0.470149	-1.08881	0.00141122	0.00809232	Down
Car11	26.5333	33.8275	27.0793	11.9748	10.5439	17.3634	0.437293	-1.19333	2.21756e-07	4.88227e-06	Down
Car12	3.62629	4.05642	3.07443	1.32792	0.987341	1.95926	0.380355	-1.39458	1.44646e-06	2.55737e-05	Down
Car14	27.444	26.3393	18.5074	7.546	8.47896	16.8845	0.435682	-1.19865	0.000885026	0.00559648	Down
Car7	3.27908	3.15634	2.17372	0.708892	0.698489	1.60686	0.334951	-1.57798	0.000181694	0.00156721	Down
Card14	0.588585	0.468567	0.460993	2.63418	1.35054	1.46104	3.42772	1.77725	5.16527e-07	1.03039e-05	Up
Carmil3	4.57278	4.98581	4.56235	2.11012	1.46665	3.57871	0.484181	-1.04638	0.00182353	0.00987157	Down
Caskin1	24.8753	25.122	21.0104	7.14178	6.67356	16.0552	0.402023	-1.31465	0.000340816	0.00260664	Down
Casp8	1.15689	1.47821	1.41913	3.47196	4.11303	2.61877	2.42442	1.27764	5.23178e-07	1.04127e-05	Up
Casq1	1.66716	1.52269	2.31703	2.29461	93.2685	1.69904	17.2556	4.10899	0.00781354	0.0294437	Up
Casr	0.947522	0.591809	0.756916	0.088009	0.106527	0.296506	0.203649	-2.29584	7.65228e-06	0.000107385	Down
Cav3	0.129259	0.110817	0.0545131	3.34192	5.96369	0.492675	32.1874	5.00842	1.8383e-07	4.14531e-06	Up
Cbln1	8.42766	9.04693	6.48285	2.63736	1.8077	6.05747	0.418579	-1.25643	0.00612266	0.0246364	Down
Cbs	6.53935	9.13563	6.64582	2.29606	2.03546	4.54482	0.381041	-1.39198	9.57219e-05	0.000913805	Down
Ccdc13	1.79134	2.18268	1.38416	0.828772	0.648083	1.16913	0.473386	-1.07891	0.000681617	0.00455501	Down
Ccdc141	7.2494	7.97147	5.76609	2.86716	2.50222	4.73615	0.461121	-1.11678	9.34275e-05	0.000895947	Down
Ccdc150	0.0837734	0.102602	0.0799134	0.171898	0.227915	0.205715	2.18983	1.13082	0.00085536	0.00546143	Up
Ccdc160	1.02081	0.989062	0.943588	0.325713	0.497447	0.627052	0.47172	-1.084	0.00093427	0.00585684	Down
Ccdc177	1.23797	1.37283	1.09527	0.3385	0.388748	0.856825	0.409175	-1.28921	0.00123787	0.00730763	Down
Ccdc184	10.944	10.7288	9.14274	2.996	2.88868	6.92136	0.397118	-1.33236	0.000409826	0.00302909	Down
Ccdc85a	2.09493	2.63663	3.21041	0.82272	0.945332	1.52926	0.398066	-1.32892	0.000158722	0.00139886	Down
Ccl11	0.107452	0.153535	0.188817	0.750839	1.31275	0.521982	5.56665	2.47681	0.000536287	0.00375729	Up
Ccl12	0.778428	1.25131	1.29948	3.85291	4.82499	1.59985	2.9849	1.57768	0.00514947	0.0216823	Up
Ccl2	1.30237	1.63633	2.60422	77.6685	24.012	26.0284	22.021	4.46081	3.81093e-16	3.88113e-14	Up
Ccl20	0	0	0	1.58158	0.645851	0.313436	106.004	6.72798	1.88111e-05	0.000231026	Up
Ccl21	0	0	0.0440723	0.0486821	7.57018	0.0468605	160.511	7.32653	0.00117269	0.00700354	Up
Ccl24	0.425949	0.73905	0.51325	1.44096	3.8045	0.841319	3.52876	1.81916	0.00496843	0.0211295	Up
Ccl27	2.98089	3.51881	2.91951	1.51552	1.33753	2.05251	0.499335	-1.00192	8.14275e-06	0.000113354	Down
Ccl3	0.65041	0.298722	0.685751	7.8453	2.95475	3.22903	8.15903	3.0284	3.76937e-07	7.77767e-06	Up
Ccl6	10.1665	8.19826	12.6293	107.264	63.8027	52.4717	6.89832	2.78625	1.9358e-15	1.79319e-13	Up
Ccl7	1.77968	1.81417	2.51709	24.1134	10.4345	9.6348	6.91548	2.78983	4.94295e-10	1.91718e-08	Up
Ccna2	1.20027	1.11145	1.09348	7.64069	4.07002	2.12936	3.8971	1.9624	3.67122e-05	0.000402102	Up
Ccnf	1.90319	1.48435	2.01775	5.14716	5.16318	2.24022	2.23003	1.15707	0.00287394	0.0139453	Up
Ccr1	0.473624	0.588774	0.599231	10.3037	5.82034	4.84227	12.1083	3.59793	7.80924e-21	1.34651e-18	Up
Ccr1l1	0	0	0.0344842	0.761822	0.211545	0.329993	33.9529	5.08546	0.000735604	0.00483965	Up
Ccr7	0.0864919	0.0926898	0.303972	1.34306	0.839128	0.484804	5.29186	2.40377	0.00169051	0.00929008	Up
Cd101	1.00616	0.686891	0.502912	2.02242	0.827523	2.25589	2.21421	1.14679	0.014154	0.0453693	Up
Cd109	0.55602	0.491587	0.41769	4.41143	1.76816	3.35034	6.20824	2.63418	3.46046e-12	1.96299e-10	Up
Cd14	2.11042	1.53469	1.64895	18.9165	18.0171	12.2307	8.90231	3.15418	4.60862e-32	2.20169e-29	Up
Cd151	4.54361	2.4883	2.81794	11.7893	7.68901	5.18719	2.39413	1.2595	0.00180018	0.00976031	Up
Cd163	2.27002	1.22211	1.52563	17.2091	7.35268	8.2675	6.23712	2.64088	2.24027e-10	9.03107e-09	Up
Cd200r1	0.338512	0.507877	0.456839	2.66504	1.9851	1.4724	4.52025	2.1764	5.59488e-10	2.15564e-08	Up
Cd226	0.322485	0.18696	0.195086	0.769611	0.621178	0.420783	2.45884	1.29798	0.00093304	0.00585124	Up
Cd276	7.2992	7.58709	8.40208	23.7133	24.0284	13.0638	2.51085	1.32818	2.89819e-06	4.66579e-05	Up
Cd300a	1.23605	1.19966	1.27863	6.68156	3.69563	3.29421	3.52394	1.81719	3.74787e-07	7.74248e-06	Up
Cd300e	0.245502	0.180012	0.313335	0.857745	1.04465	0.304187	2.87221	1.52216	0.0103422	0.0361665	Up
Cd300lb	0.360066	0.110248	0.0542329	1.01839	0.831735	0.749631	4.68906	2.2293	0.00599813	0.0243037	Up
Cd300ld	0.0618345	0.0496991	0.0651944	2.64649	1.69973	0.831826	28.074	4.81116	1.89922e-12	1.11363e-10	Up
Cd300le	2.25222	1.18113	2.87983	10.1012	16.6333	3.8141	4.65407	2.21849	0.000353911	0.00269025	Up
Cd36	1.38689	1.95717	2.38882	8.60369	8.94061	2.74006	3.41202	1.77062	0.000364879	0.00275797	Up
Cd38	14.0699	13.9394	18.8437	44.0259	34.4091	41.6764	2.45334	1.29475	8.09902e-12	4.3667e-10	Up
Cd3eap	1.39087	1.82176	1.05004	4.25954	4.60903	2.81044	2.64241	1.40185	1.50709e-05	0.000191158	Up
Cd44	7.47081	8.2721	11.0233	63.4826	63.005	49.7892	6.32132	2.66022	5.01951e-35	3.0143e-32	Up
Cd53	6.3913	5.48821	7.45132	18.4892	15.9214	12.3089	2.31628	1.21181	2.34588e-07	5.10668e-06	Up
Cd55	3.01429	2.73158	5.05147	7.98174	15.1978	4.65965	2.4855	1.31354	0.00790963	0.029715	Up
Cd63	56.4769	58.7955	73.2387	238.315	245.323	137.949	3.16943	1.66422	3.01717e-09	1.0183e-07	Up
Cd68	3.5905	3.19085	5.63222	21.9276	17.6217	13.8096	4.11656	2.04144	9.48187e-11	4.13099e-09	Up
Cd80	0.125328	0.122099	0.138144	0.623643	0.325471	0.242678	2.95881	1.56502	0.00107876	0.00656144	Up
Cd8a	0.209088	0.149381	0.279236	0.941561	2.08864	0.484418	5.31947	2.41128	0.00027368	0.0021984	Up
Cd8b	0.0556904	0.0895216	0.0880746	0.648578	0.330182	0.249724	5.05836	2.33867	0.00490528	0.0209325	Up
Cd93	7.69206	7.47294	8.88352	27.1855	27.1922	17.8277	2.88369	1.52791	1.8859e-11	9.46483e-10	Up
Cdc20	1.9351	1.88332	2.60235	7.49682	5.83227	2.45709	2.36089	1.23933	0.00621104	0.024907	Up
Cdc42ep5	1.4406	1.76051	2.87787	5.41586	5.33991	2.54994	2.10441	1.07341	0.015006	0.0473082	Up
Cdc45	1.01651	1.02019	0.884613	4.69778	3.80912	2.04395	3.47094	1.79532	1.61831e-06	2.80705e-05	Up
Cdc6	0.392651	0.408037	0.413986	2.99315	3.12963	1.20048	5.80651	2.53767	1.43218e-08	4.20598e-07	Up
Cdca2	0.412961	0.427025	0.374291	2.85189	2.23363	0.779697	4.64789	2.21658	9.54861e-06	0.000129307	Up
Cdca3	0.870587	0.916009	1.06809	3.02326	1.96226	1.45507	2.16284	1.11293	0.00173151	0.00947417	Up
Cdca4	2.88264	2.66168	2.97143	7.61357	7.1443	4.29912	2.14919	1.10379	6.19746e-05	0.000630057	Up
Cdca5	0.322454	0.26493	0.31731	1.42703	0.868996	0.42173	2.87791	1.52502	0.00359125	0.0165279	Up
Cdca7	1.08152	0.933655	0.934401	4.65335	4.97108	2.62692	3.99196	1.9971	1.41131e-09	5.06764e-08	Up
Cdca7l	0.450574	0.321908	0.426333	1.66842	0.871785	0.841851	2.69301	1.42922	0.000485935	0.0034631	Up
Cdca8	1.27654	1.2289	1.23185	4.83802	4.17491	2.35275	2.92115	1.54653	8.78265e-06	0.000120814	Up
Cdh10	7.08314	8.5019	6.68269	2.34053	2.16641	5.82144	0.443527	-1.17291	0.00439534	0.0192034	Down
Cdh12	2.03671	2.17864	1.80333	0.611562	0.586284	1.6483	0.451783	-1.1463	0.00881682	0.0320352	Down
Cdh20	6.6444	8.30942	5.71	2.43815	2.10246	5.11508	0.447316	-1.16063	0.00200599	0.0106183	Down
Cdhr2	13.5018	12.5641	10.8844	4.70756	2.75725	8.68678	0.416877	-1.26231	0.00202303	0.0106923	Down
Cdk1	1.62493	1.34171	1.88174	12.006	8.15518	3.40432	4.66092	2.22061	6.76774e-06	9.68449e-05	Up
Cdk18	21.2786	19.4335	16.9291	6.73637	3.43093	13.0114	0.383144	-1.38404	0.0024245	0.0122705	Down
Cdk2	3.03277	3.4056	2.96807	8.43289	7.11729	4.65243	2.06469	1.04593	0.000103072	0.000969744	Up
Cdk5r2	27.3986	29.5409	25.7447	9.4699	7.91716	23.8983	0.476731	-1.06875	0.0132471	0.0431696	Down
Cdkn1a	4.47144	3.31453	3.81997	17.722	13.7554	27.6984	4.8637	2.28206	1.03145e-13	7.43138e-12	Up
Cdkn1c	12.627	8.65614	9.54165	4.33873	3.19856	5.00797	0.388518	-1.36395	9.07502e-08	2.20114e-06	Down
Cdsn	0.119373	0.0142141	0.0559373	0.417069	0.729193	0.252774	7.03307	2.81415	0.000743723	0.00488384	Up
Cdt1	1.59579	1.20716	1.18765	5.77588	5.12696	3.61297	3.48638	1.80173	1.37044e-10	5.72332e-09	Up
Cebpb	2.88649	2.54282	2.2696	18.0047	18.4057	11.4626	5.97376	2.57864	1.12002e-21	2.09732e-19	Up
Cebpd	2.70639	2.6037	4.66927	38.9689	37.3298	27.7539	9.99838	3.32169	2.16358e-27	6.97753e-25	Up
Cecr6	0.805779	0.626289	0.793547	0.288745	0.25772	0.476471	0.43895	-1.18787	0.000582075	0.004013	Down
Cela3b	1.22783	1.04491	1.02802	0.210286	0.233572	0.0809672	0.152797	-2.71031	2.97784e-06	4.77084e-05	Down
Celf6	2.51166	3.48119	3.40726	1.03354	0.794203	2.45901	0.435792	-1.19829	0.0101995	0.035804	Down
Cemip	12.4731	12.3241	15.4559	68.1215	85.5225	30.1254	4.39776	2.13677	7.22833e-08	1.81647e-06	Up
Cenpa	0.158308	0.215921	0.136563	0.905078	0.636069	0.209736	3.30317	1.72385	0.00976027	0.0345292	Up
Cenph	0.361126	0.490205	0.406132	2.60755	1.97238	0.782683	4.10808	2.03846	0.000229261	0.00190486	Up
Cenpi	0.936611	0.982596	1.08106	3.28385	2.3275	1.56944	2.29649	1.19943	0.000256627	0.00208937	Up
Cenpo	1.12957	1.1425	0.963459	2.89708	2.54475	1.42279	2.03955	1.02825	0.00236448	0.0120194	Up
Cenpt	0.51023	0.483701	0.331049	3.45105	2.1366	0.90198	4.70343	2.23371	8.83963e-05	0.000856662	Up
Cenpu	0.478958	0.349963	0.436122	3.11862	1.7836	1.09827	4.53624	2.1815	1.61546e-05	0.000202689	Up
Cep55	0.235678	0.385497	0.470812	2.13801	1.41737	0.584031	3.64776	1.86701	0.00108243	0.00657959	Up
Cfap126	0.929265	0.923691	0.624773	1.09792	3.44072	1.58526	2.39094	1.25758	0.0132271	0.0431456	Up
Cfap45	0.671426	0.986797	0.687683	1.36283	2.27474	1.5699	2.14479	1.10083	0.00171257	0.00939943	Up
Cfd	2.30456	2.64931	3.79929	6.09982	9.53053	3.71084	2.13101	1.09154	0.0143883	0.0459177	Up
Cftr	0.184736	0.331898	0.42392	0.0632784	0.0585711	0.0548196	0.18051	-2.46985	9.49319e-07	1.77577e-05	Down
Cgn	1.01935	1.05194	0.809373	0.373733	0.305233	0.797092	0.489746	-1.02989	0.0130493	0.042741	Down
Ch25h	0.644216	0.709557	0.933928	5.67908	5.78709	3.85168	6.43516	2.68598	1.03713e-22	2.28629e-20	Up
Chaf1b	1.04929	1.07904	0.782234	2.77731	2.01086	1.72285	2.14623	1.10181	8.04954e-05	0.000789762	Up
Chdh	2.10821	1.99435	2.92507	5.55831	5.81106	4.46502	2.16148	1.11202	1.76908e-06	3.03099e-05	Up
Chek1	1.57639	1.83885	1.44142	4.27289	3.87984	3.12777	2.23245	1.15863	4.48171e-08	1.18435e-06	Up
Chi3l1	30.9736	29.7418	26.6409	94.742	71.214	93.0023	2.83888	1.50532	6.82994e-23	1.54472e-20	Up
Chl1	25.994	30.7483	34.5285	65.0605	76.2692	59.4415	2.11446	1.08029	1.88774e-09	6.60142e-08	Up
Chrm1	0.29086	0.280532	0.245331	0.033874	0.0836109	0.152164	0.317258	-1.65627	0.0053263	0.0222692	Down
Chrm2	30.4956	26.0392	20.1939	10.2829	6.49785	20.4435	0.462623	-1.11209	0.0097175	0.0344454	Down
Chrm3	1.32159	1.40098	1.239	0.457583	0.404291	0.900943	0.425517	-1.23271	0.000291504	0.00230936	Down
Chrm4	0.65714	0.655325	0.404161	0.233846	0.206612	0.399035	0.468273	-1.09458	0.00779047	0.0293851	Down
Chrm5	1.41547	1.16562	1.02111	0.364401	0.353355	0.868564	0.420562	-1.24961	0.00571798	0.0234855	Down
Chrna3	1.44788	1.92702	3.15158	0.435153	0.402781	1.43987	0.332717	-1.58763	0.0108833	0.0375239	Down
Chrna4	19.7605	19.237	15.3871	6.49586	5.05487	14.2394	0.452782	-1.14311	0.00475424	0.0204029	Down
Chrna5	1.28142	1.49808	1.04399	0.447707	0.351613	0.966383	0.441752	-1.17869	0.00791749	0.029729	Down
Chrna7	6.29863	6.70122	5.37301	1.86983	1.68869	5.10812	0.450484	-1.15045	0.0104891	0.0365699	Down
Chrnb3	1.53236	1.22442	3.89734	0.469634	0.536128	0.346581	0.194573	-2.36162	1.53041e-05	0.000193411	Down
Chst4	1.36079	0.89742	0.867148	0.217692	0.0967191	0.519677	0.253482	-1.98005	0.00108903	0.00660867	Down
Chst5	1.03303	1.25802	0.717859	0.396472	0.253088	0.526396	0.374291	-1.41777	0.000338013	0.00258975	Down
Chst8	2.11605	1.91017	1.83909	0.643848	0.390451	1.52802	0.416126	-1.26491	0.0120305	0.0403527	Down
Chsy1	8.13096	8.31436	9.2798	20.6744	24.7689	14.8786	2.25533	1.17334	6.96372e-07	1.34598e-05	Up
Chsy3	1.30207	1.42444	1.33468	0.737142	0.516603	0.861609	0.498374	-1.0047	3.32404e-05	0.000369993	Down
Chtf18	1.13141	0.927192	0.982375	3.56541	2.78602	1.52948	2.4861	1.31388	0.000381901	0.00286302	Up
Cilp2	0.251707	0.116889	0.0707691	1.64159	0.461269	0.150492	4.88743	2.28908	0.0131463	0.0429538	Up
Ckap2	0.975707	0.765809	1.46339	3.37696	2.85909	1.49435	2.31169	1.20895	0.00508841	0.021498	Up
Ckap2l	0.73529	0.661904	1.00782	3.16842	1.90231	1.18698	2.49141	1.31696	0.00326824	0.0153166	Up
Ckap4	8.13788	7.3049	7.70929	18.9165	19.6223	9.69074	2.00303	1.00218	0.00126246	0.0074151	Up
Ckm	1.8254	2.12954	2.80162	7.07733	634.984	6.73481	94.0065	6.55469	0.000121622	0.00111535	Up
Ckmt1b	156.85	148.661	128.968	51.3039	33.6724	117.223	0.443702	-1.17234	0.00859373	0.0314015	Down
Ckmt2	0.345683	0.308712	0.394839	1.67745	59.6533	1.61468	58.62	5.87332	8.72657e-05	0.000847592	Up
Cks1b	2.95166	3.13991	3.50105	10.4137	9.75603	4.72008	2.49549	1.31932	0.000191247	0.00163423	Up
Cks2	1.42164	1.09693	1.19911	7.68228	4.9653	1.97621	3.77034	1.91469	0.000822264	0.00529968	Up
Clca1	1.2233	1.21732	1.50474	0.305288	0.230249	0.511543	0.253491	-1.97999	1.83452e-08	5.22507e-07	Down
Clca4l	0.13356	0.182167	0.281635	6.51881	12.9839	1.7831	34.5291	5.10974	9.53214e-13	5.90755e-11	Up
Clcf1	0.434325	0.70829	0.83621	17.3079	27.7862	7.04939	25.5087	4.67292	9.49064e-18	1.19768e-15	Up
Clcn4	26.3318	26.5667	26.3734	10.2626	8.39315	18.2859	0.445279	-1.16722	0.00013033	0.00118275	Down
Cldn10	10.8257	12.4176	8.78831	2.73249	2.26298	5.90652	0.325542	-1.61909	4.73807e-05	0.000503065	Down
Cldn20	1.04734	1.03139	1.05948	0.0329661	0.24411	0.0158663	0.0912804	-3.45355	6.91482e-05	0.000692195	Down
Cldn23	0.0203068	0.0435239	0	0.307445	0.153232	0.591882	15.8402	3.98552	0.00076484	0.00499801	Up
Cldn4	0.934632	0.792939	0.574827	2.47177	2.01503	1.52798	2.50379	1.32411	9.4518e-05	0.000904909	Up
Clec10a	3.31267	3.90985	4.97941	16.0315	11.3162	8.28039	2.8015	1.4862	3.09746e-06	4.92174e-05	Up
Clec12a	1.11204	1.75035	2.08845	5.05897	5.05725	6.23319	3.17388	1.66625	2.04015e-08	5.73053e-07	Up
Clec1a	1.53963	1.64996	2.35097	5.169	4.84171	3.07106	2.26721	1.18092	0.000122864	0.00112555	Up
Clec1b	0.739253	0.274233	0.0899333	1.85434	1.86965	1.2431	4.29503	2.10267	0.00387283	0.017491	Up
Clec2d	0.114713	0.0894061	0.0109951	0.412935	0.303525	0.222124	4.17802	2.06282	0.00656238	0.0258385	Up
Clec2l	30.36	26.767	26.2484	10.6857	6.81364	23.2232	0.465377	-1.10353	0.0121664	0.0406441	Down
Clec3a	0.224907	0	0.177846	5.82794	0.242445	0.252129	14.7546	3.88309	0.0128616	0.0422852	Up
Clec4a1	2.74396	2.62776	4.52424	7.41119	9.03112	5.13771	2.09503	1.06697	0.00280478	0.0137167	Up
Clec4a2	0.347168	0.223227	0.439238	2.50676	2.35771	1.20648	5.76212	2.5266	1.94916e-06	3.29125e-05	Up
Clec4a3	3.95709	3.03592	5.45218	8.95512	14.542	7.41022	2.38726	1.25536	0.00132867	0.00772068	Up
Clec4d	0.429485	0.202066	0.2982	9.45471	4.53942	3.01799	17.4453	4.12477	2.91464e-15	2.64367e-13	Up
Clec4e	0.193532	0.15555	0.255059	14.3123	5.37204	4.66456	38.5032	5.26691	2.34307e-14	1.8804e-12	Up
Clec5a	0.629268	0.543235	0.68189	2.38178	3.73085	3.31162	4.88005	2.28689	3.78916e-14	2.9459e-12	Up
Clec7a	1.03993	1.0558	1.31284	7.92008	6.50488	4.41778	5.30587	2.40759	2.88769e-16	3.04782e-14	Up
Clgn	1.93973	2.34075	3.20518	0.901717	0.685281	1.51668	0.396035	-1.3363	0.000316264	0.00245443	Down
Clic1	18.172	18.2844	23.6258	119.324	131.989	74.2478	5.20861	2.3809	1.54521e-17	1.89506e-15	Up
Clspn	0.0360224	0.0882371	0.141068	0.928943	0.771081	0.253833	7.10248	2.82832	3.20568e-05	0.000358094	Up
Cmklr1	0.945819	0.89924	0.869364	2.17478	2.44174	1.41373	2.13651	1.09526	3.67893e-05	0.000402441	Up
Cmya5	0.252208	0.222759	0.3039	0.361508	53.2248	0.388372	67.7755	6.08269	0.000726599	0.00478945	Up
Cnih2	6.00655	5.94626	6.57432	2.35269	2.07604	4.86146	0.478858	-1.06233	0.00299667	0.0143468	Down
Cnn2	7.84769	7.49259	8.68781	51.5968	46.6818	23.1936	4.85812	2.2804	2.00408e-11	9.91507e-10	Up
Cnnm1	15.0117	15.7156	13.6983	6.26044	4.04711	12.8686	0.497821	-1.0063	0.0149186	0.047169	Down
Cnp	707.443	580.334	604.057	260.454	180.674	387.837	0.418165	-1.25785	2.05316e-05	0.000247616	Down
Cnr2	0.316163	0.477821	0.453004	1.25568	0.935062	0.854269	2.34718	1.23093	3.00299e-05	0.000339812	Up
Cntf	55.2015	74.4611	113.431	230.267	253.556	120.499	2.39188	1.25814	0.00133646	0.00775813	Up
Cntn1	125.178	125.631	110.491	42.7544	31.5146	97.7299	0.454241	-1.13847	0.00638502	0.0253754	Down
Cntn6	6.51569	6.82438	5.98767	2.39569	2.03711	5.15276	0.473872	-1.07743	0.00409058	0.0181867	Down
Col10a1	0.144417	0.074517	0.0225577	2.70351	0.0807224	0.0359772	11.0974	3.47215	0.0130596	0.0427587	Up
Col11a2	7.43582	8.54782	5.55237	3.30775	1.59037	2.75945	0.340489	-1.55432	7.09246e-07	1.36783e-05	Down
Col12a1	17.6898	14.7023	19.7145	69.8886	83.1607	23.7072	3.26572	1.7074	0.000209501	0.00176766	Up
Col13a1	0.461883	0.659975	0.720731	1.95801	2.50942	1.2565	2.99626	1.58316	6.38846e-06	9.24045e-05	Up
Col16a1	7.30918	8.66609	10.5819	30.9622	26.7561	16.0805	2.67022	1.41696	2.47059e-06	4.03994e-05	Up
Col18a1	17.728	17.6338	25.4257	120.366	139.761	47.0727	4.86474	2.28236	1.06617e-07	2.55047e-06	Up
Col26a1	2.54409	1.79477	3.04627	0.878445	0.868222	0.386958	0.277058	-1.85174	8.97342e-06	0.000123049	Down
Col4a1	69.4089	68.9791	93.2887	270.036	251.813	129.912	2.70251	1.4343	1.21323e-05	0.00015898	Up
Col4a2	51.65	50.5092	69.3529	148.999	147.148	79.9593	2.10645	1.07482	0.000444355	0.00321497	Up
Col6a1	30.1291	27.0183	36.9418	101.216	85.9925	47.4749	2.3936	1.25918	9.91391e-05	0.000937828	Up
Col6a2	29.4787	27.4999	38.6668	93.5026	74.5584	39.9521	2.08684	1.06132	0.00241353	0.0122221	Up
Col6a3	14.6683	10.428	15.7092	64.9609	53.1366	18.4533	3.21084	1.68295	0.000326952	0.00252053	Up
Col7a1	0.473983	0.463249	0.359811	6.74332	5.68578	2.25719	10.8975	3.44593	1.12646e-15	1.07787e-13	Up
Col8a1	11.1613	4.61356	4.87521	24.3688	23.574	9.51479	2.66573	1.41453	0.005305	0.022203	Up
Colca2	0.19262	0.235911	0.174074	0.672983	0.593256	0.431868	2.7086	1.43754	0.00818463	0.0304197	Up
Colgalt2	4.81508	4.75074	4.79571	1.94511	1.23539	2.7587	0.39493	-1.34033	9.38984e-06	0.000127586	Down
Coro2a	3.13583	3.31121	3.03323	1.17267	0.948981	2.6059	0.476228	-1.07028	0.00717605	0.0276301	Down
Cox6a2	2.40659	3.79692	1.9735	2.95846	98.2212	4.5714	12.7031	3.66711	0.00140224	0.00804881	Up
Cox8b	0.658857	0.470713	1.27354	1.66252	78.1257	0.492403	32.5852	5.02614	0.000619954	0.00421528	Up
Cp	16.5276	16.5348	24.82	75.6706	87.8738	65.8922	3.80414	1.92757	1.39137e-15	1.31688e-13	Up
Cplx3	0.010327	0.0221341	0.0217763	0.24054	0.133588	0.173655	9.72502	3.2817	0.000138472	0.00124496	Up
Cpne4	3.69139	4.74598	4.4941	1.58418	1.43275	3.09054	0.451977	-1.14568	0.000575698	0.00397691	Down
Cpne8	3.64694	5.04078	5.81134	15.8308	16.5853	10.6506	2.85819	1.5151	3.54931e-08	9.56831e-07	Up
Cpne9	3.6146	5.12193	3.83633	1.28666	1.4369	3.2713	0.456945	-1.12991	0.00580174	0.0237264	Down
Cpvl	0.526216	0.653639	0.731339	0.139282	0.244949	0.26814	0.328914	-1.60422	5.17459e-05	0.000540261	Down
Cpxm2	7.08603	3.67338	7.04837	2.9765	2.70106	1.75278	0.39902	-1.32547	0.000284302	0.0022722	Down
Crabp2	4.06178	4.87765	7.33489	27.5773	30.308	8.02498	3.90202	1.96422	0.000167637	0.00146244	Up
Crb2	0.398236	0.4434	0.414422	0.843257	1.15406	0.765322	2.11828	1.0829	2.61e-05	0.000302416	Up
Creld2	5.51107	5.87901	7.24325	17.555	24.8754	9.76086	2.69988	1.43289	0.000171159	0.00148814	Up
Crip1	15.2764	14.9244	20.6763	87.3009	92.4488	48.9868	4.32055	2.11121	3.36175e-11	1.59089e-09	Up
Crisp1	0	0	0	0.315837	0.41415	0.126675	63.6264	5.99155	0.000123988	0.00113347	Up
Crlf1	11.6221	14.2218	16.2881	74.3612	86.0094	28.02	4.31187	2.10831	1.05314e-06	1.9408e-05	Up
Crtac1	20.3104	20.7044	14.6726	6.61431	4.75726	15.0949	0.453782	-1.13993	0.00977616	0.0345689	Down
Cryab	249.676	261.455	336.328	879.995	914.911	408.675	2.50115	1.32259	0.000162549	0.00142394	Up
Crybb1	2.4306	1.80036	2.26118	1.24884	0.616502	1.40247	0.479129	-1.06151	0.0084269	0.0310004	Down
Crym	4.77539	4.43108	5.67958	13.9037	8.63193	15.7338	2.45472	1.29556	3.53693e-06	5.50452e-05	Up
Csf2ra	1.46608	1.51012	2.13102	5.719	4.66447	3.14344	2.54107	1.34544	2.2535e-05	0.000270281	Up
Csf2rb	1.85193	3.28178	3.29254	32.2389	23.1862	24.7501	9.1427	3.19262	5.63948e-31	2.33837e-28	Up
Csf3	0	0	0	2.86229	0.232911	0.151384	199.428	7.63972	6.24788e-05	0.000634812	Up
Csf3r	0.881992	0.828504	0.947137	7.47559	5.98045	4.02823	6.31248	2.65821	7.53427e-22	1.44186e-19	Up
Csmd1	4.49845	5.01121	4.37106	1.79648	1.47421	3.92933	0.495608	-1.01273	0.00810931	0.0301907	Down
Csrnp1	1.36071	1.21838	1.24587	7.77753	7.67181	6.07151	5.39829	2.4325	1.48028e-40	1.28895e-37	Up
Csrp3	0.0734366	0.0393495	0.0387134	2.77957	9.77663	2.84022	97.7305	6.61074	2.0449e-11	1.00884e-09	Up
Ctgf	5.95317	5.52806	8.28454	51.7629	29.9209	28.1238	5.31419	2.40985	3.0565e-14	2.42723e-12	Up
Cthrc1	1.49796	2.06837	3.85727	11.4067	13.6324	1.93762	3.50561	1.80966	0.012196	0.0407119	Up
Ctsb	272.662	263.085	304.87	635.386	626.036	508.72	2.02068	1.01484	2.37706e-11	1.16282e-09	Up
Ctsc	3.70547	3.45264	4.86758	11.7342	13.1797	6.86035	2.53909	1.34431	1.48824e-05	0.000189509	Up
Ctsl	70.5177	60.834	72.2513	162.737	149.31	113.002	2.00224	1.00161	3.2547e-07	6.83723e-06	Up
Ctsz	13.1327	14.6002	17.4714	48.2622	48.5456	38.1389	2.86696	1.51952	1.03819e-15	9.98904e-14	Up
Ctxn2	4.46249	4.89284	4.37861	1.35184	1.02883	2.97844	0.372731	-1.42379	0.000842413	0.00539956	Down
Ctxn3	4.17949	6.11221	6.64641	2.66233	2.14069	2.51095	0.414307	-1.27123	4.65429e-07	9.38509e-06	Down
Cuedc2	6.15358	5.28521	8.12172	19.3827	16.8165	6.63115	2.10232	1.07198	0.0137791	0.044501	Up
Cxcl1	0.112634	0.482822	0.593772	47.2232	6.03039	4.88233	46.8846	5.55104	9.51725e-09	2.90777e-07	Up
Cxcl14	25.795	24.7398	20.4089	320.053	355.386	98.6588	10.5239	3.3956	4.65031e-13	3.04455e-11	Up
Cxcl16	5.43805	5.05803	8.26494	18.1871	16.3918	9.93805	2.27601	1.18651	0.000368188	0.00277696	Up
Cxcl2	0.0317294	0.0340031	0.133814	16.6286	5.23315	1.45836	112.003	6.80739	1.68006e-10	6.8843e-09	Up
Cxcl3	0.0884577	0.26069	0.279793	8.06124	2.12166	0.694151	16.6302	4.05574	1.06403e-05	0.000141559	Up
Cxcl6	0.0738124	0.0678014	0.0444703	4.82621	0.113669	0.721076	28.9563	4.8558	2.25684e-05	0.000270495	Up
Cxcr2	0.514947	0.372497	0.285037	7.90124	4.28816	3.95433	13.1585	3.71793	2.90888e-20	4.56379e-18	Up
Cxxc4	3.4815	3.67782	2.88852	1.22899	0.938246	2.76287	0.468604	-1.09356	0.00820722	0.0304752	Down
Cyba	8.48129	6.18486	7.93681	24.6059	25.805	18.003	2.90182	1.53696	5.30543e-10	2.0532e-08	Up
Cym	0.668816	0.8362	0.323197	2.75865	2.13287	0.843489	3.02538	1.59712	0.00826897	0.0306166	Up
Cyp1a1	0.0400945	0.0572902	0	0.389122	0.979676	0.524387	18.8269	4.23472	7.32964e-07	1.41045e-05	Up
Cyp1b1	3.50493	2.9834	5.43396	50.3044	43.151	10.6349	8.38601	3.06798	5.87402e-08	1.50657e-06	Up
Cyp27b1	0.0977788	0.183375	0.154638	0.854059	0.834443	0.420186	4.67485	2.22492	1.80017e-06	3.07052e-05	Up
Cyp3a9	5.62128	5.21549	5.38973	2.46048	2.05376	2.79134	0.430868	-1.21468	3.25808e-12	1.85423e-10	Down
Cyp4b1	0.237177	0.117311	0.654015	2.23101	1.4357	2.24979	5.58143	2.48063	8.96543e-05	0.000867405	Up
Cyp4f1	1.80675	2.5872	1.21521	0.598601	0.386171	0.907956	0.323602	-1.62771	0.000270827	0.00218658	Down
Cyp4f18	0.179901	0.137709	0.230321	2.3346	1.20513	0.72027	7.43495	2.89432	3.34888e-07	6.99723e-06	Up
Cyp4f4	1.05038	1.14351	0.738301	0.407761	0.179728	0.299051	0.288644	-1.79264	2.69324e-05	0.000309998	Down
Cyr61	4.39631	5.78985	7.01794	54.5517	66.3859	27.9674	8.34285	3.06054	3.34046e-16	3.422e-14	Up
Cysltr2	0.510973	0.414391	0.429534	0.233209	0.126539	0.19352	0.389234	-1.36129	7.58483e-05	0.000749233	Down
Daam2	21.2016	21.0206	17.871	7.24641	5.66655	13.2416	0.415882	-1.26575	0.000130324	0.00118275	Down
Dab2	15.7116	17.7768	19.6888	62.1431	47.0425	31.3954	2.53856	1.34401	2.03462e-06	3.42017e-05	Up
Dact3	30.2679	27.8298	26.115	11.134	10.2653	19.6276	0.465752	-1.10237	9.17229e-05	0.000885452	Down
Dao	10.5682	11.0424	7.28903	1.43592	1.3291	4.71427	0.247134	-2.01663	0.000146058	0.00130241	Down
Dbndd1	7.95078	8.96663	7.43919	2.15734	1.92955	5.94987	0.393621	-1.34512	0.00362573	0.0166514	Down
Dbp	47.0785	39.0998	47.167	17.375	20.7457	20.7464	0.423152	-1.24075	7.77392e-15	6.90728e-13	Down
Dcaf12	9.15683	9.82284	7.93073	3.27306	2.79196	7.40286	0.478252	-1.06416	0.00680093	0.0265557	Down
Dcn	230.127	237.34	358.547	753.572	849.875	274.927	2.18886	1.13018	0.0119832	0.0402327	Up
Dcx	2.46819	2.68842	2.09426	0.899619	0.789078	1.76078	0.455115	-1.1357	0.0008772	0.00556584	Down
Ddc	1.26961	1.15214	0.563031	0.168866	0.0953073	0.483678	0.238829	-2.06595	0.0010898	0.00661052	Down
Ddias	0.146829	0.16859	0.210096	1.30692	0.802699	0.493803	4.75365	2.24904	6.5613e-06	9.47472e-05	Up
Ddx21	9.79475	9.45125	9.87174	28.0568	28.8744	20.141	2.54275	1.34639	1.54438e-12	9.24243e-11	Up
Ddx39a	5.56164	6.1556	5.71004	19.6014	19.8337	12.1426	2.84732	1.50961	9.3471e-10	3.4634e-08	Up
Depdc1	0.241219	0.179829	0.342788	1.52678	0.82531	0.399745	3.44547	1.7847	0.0027587	0.0135523	Up
Des	5.63633	5.07102	6.65775	21.8554	144.132	22.2869	10.5322	3.39673	3.52392e-06	5.48919e-05	Up
Dgkb	10.6345	11.8117	9.5171	3.88735	3.28354	8.29286	0.462496	-1.11249	0.00266664	0.0131968	Down
Dhrs7c	0.21547	0.0329872	0.0649079	0.107545	10.8172	0.0690143	33.99	5.08704	0.00234499	0.0119448	Up
Dhrs9	0.987344	0.759069	0.859951	2.7497	9.16254	2.30995	5.27947	2.40039	7.49555e-05	0.000742097	Up
Dio3	0.28219	0.221769	0.515708	19.5433	19.3265	8.07737	44.2122	5.46637	3.0615e-28	1.08808e-25	Up
Diras1	19.4997	19.8086	19.5274	7.63438	5.07591	16.0637	0.466458	-1.10018	0.00834028	0.030779	Down
Diras2	26.7388	26.4197	20.4077	9.53319	7.96795	17.1203	0.450025	-1.15192	0.00031397	0.00244316	Down
Disp3	3.59942	3.85101	3.30814	1.39961	1.32102	2.83385	0.493856	-1.01784	0.00226286	0.0116213	Down
Dleu7	2.74097	2.08757	2.01748	0.592258	0.492451	1.79726	0.400803	-1.31904	0.0125959	0.0416714	Down
Dlgap3	7.89958	7.69415	6.75605	2.28111	1.93663	5.8093	0.42814	-1.22385	0.00475747	0.0204089	Down
Dmbt1	0.0988351	0.0501714	0.115174	1.30856	2.29907	1.46953	18.4205	4.20324	2.7237e-23	6.49771e-21	Up
Dmkn	0.170967	0.447867	0.220314	0.0221234	0.0409553	0.127774	0.2196	-2.18705	0.0160292	0.0495207	Down
Dmp1	0.0383672	0.0342638	0.0404519	0.729822	0.13097	0.0931907	8.0446	3.00802	0.00130624	0.0076285	Up
Dmtn	43.1422	42.0158	34.6034	17.2705	11.7019	33.5474	0.498299	-1.00492	0.00966936	0.0343307	Down
Dnaaf3	0.42434	0.60254	0.369102	0.691869	1.24649	1.17736	2.1534	1.10661	0.00293618	0.0141478	Up
Dnah1	0.968931	1.2396	0.696892	2.16647	3.40335	1.7907	2.44859	1.29195	0.000160825	0.00141168	Up
Dnai2	0.447388	0.466489	0.484446	1.0984	1.36862	0.704865	2.18439	1.12723	0.00177857	0.00967626	Up
Dnajc22	0.667839	0.484826	0.613272	1.85662	1.64884	0.796975	2.33602	1.22405	0.00683474	0.0266401	Up
Dnajc25	3.99625	4.13494	3.89376	10.0143	9.83384	6.70448	2.12212	1.0855	2.50572e-06	4.09353e-05	Up
Dner	35.2037	39.4922	33.458	13.3314	8.79761	27.7405	0.440216	-1.18371	0.00409293	0.0181925	Down
Doc2a	8.38296	7.97286	6.43928	2.25193	1.76666	5.33986	0.391818	-1.35175	0.00189967	0.0101726	Down
Dok1	1.20858	1.77565	1.66474	4.58581	3.3411	1.98859	2.05202	1.03705	0.00692665	0.0269078	Up
Dok2	0.72541	0.544174	0.569371	1.52068	2.0592	0.858391	2.32212	1.21544	0.00232293	0.0118494	Up
Dok3	1.57945	0.811537	0.935292	3.20015	2.89212	1.86765	2.28837	1.19432	0.00282695	0.0137749	Up
Dpep2	0.492086	0.527348	0.345883	1.27353	0.884097	0.715098	2.0179	1.01285	0.0107402	0.0371926	Up
Dpp10	12.9654	14.057	13.1217	4.82508	4.0458	10.3576	0.457585	-1.12789	0.00221804	0.0114383	Down
Dpp6	41.1937	42.3558	35.8653	14.6383	11.7193	34.3853	0.485627	-1.04208	0.0112007	0.0382846	Down
Dpysl5	2.52394	2.30181	2.56028	0.890733	0.81073	1.81484	0.454592	-1.13736	0.00113776	0.00683718	Down
Drd2	4.06635	5.15005	3.60187	1.63301	1.19548	3.44391	0.46804	-1.0953	0.00964995	0.0342827	Down
Drd3	0.341387	0.405616	0.383411	0.103718	0.112002	0.266231	0.408326	-1.29221	0.00579897	0.0237231	Down
Drgx	1.82216	2.60885	3.412	0.83187	0.848556	1.97735	0.445961	-1.16501	0.0103347	0.0361477	Down
Drp2	73.063	82.8537	120.834	226.505	239.202	121.696	2.04051	1.02893	0.00264659	0.0131125	Up
Dsc2	0.112321	0.112345	0.118424	1.33427	0.879847	0.411327	7.34633	2.87702	7.26389e-08	1.82025e-06	Up
Dscam	9.23796	9.56032	7.44555	3.12487	2.64758	7.65013	0.488493	-1.03359	0.0144459	0.0460292	Down
Dscc1	0.483418	0.55791	0.333256	2.25198	2.04437	0.750365	3.53949	1.82354	0.00060801	0.00415398	Up
Dse	2.32638	2.16613	2.80463	6.71783	6.16156	3.96005	2.21479	1.14717	1.38299e-05	0.000178142	Up
Dsn1	0.606016	0.793763	0.583728	2.45714	1.85497	1.35035	2.74567	1.45716	1.57182e-06	2.73459e-05	Up
Dtl	0.35999	0.330674	0.356313	3.17432	2.28877	1.25187	6.15461	2.62167	5.18365e-11	2.36938e-09	Up
Dtx3l	1.74704	2.07193	2.11212	4.6932	4.08795	3.92221	2.05611	1.03992	4.07259e-13	2.72785e-11	Up
Dusp1	7.59845	7.85074	7.58968	28.1144	24.3965	30.914	3.46982	1.79486	9.55279e-47	1.10908e-43	Up
Dusp13	0.0253835	0	0	0.059124	0.729677	0.00948529	30.0684	4.91017	0.0113768	0.0387041	Up
Dusp14	2.17786	2.72701	3.118	7.02175	8.25399	4.06055	2.322	1.21537	0.000420025	0.00307859	Up
Dusp15	93.4374	91.7337	111.128	42.8529	37.7849	29.3547	0.356127	-1.48954	4.83115e-14	3.70637e-12	Down
Dusp2	0.47163	0.252713	0.339039	2.37184	0.878157	0.889203	3.70389	1.88904	0.00131708	0.00767124	Up
Dusp27	0.0423161	0.027209	0.0446154	0.0887074	2.50887	0.0474379	22.5997	4.49823	0.00101848	0.00626967	Up
Dusp5	0.738525	1.10182	1.35883	6.79645	6.11915	4.13957	5.12895	2.35866	6.89831e-13	4.40474e-11	Up
Dusp6	6.9677	9.19749	8.45898	19.2946	17.8181	14.995	2.03455	1.02471	3.211e-09	1.07745e-07	Up
Dusp9	0.23001	0.101497	0.0998564	0.51999	0.350042	0.333689	2.65311	1.40768	0.0114485	0.0388875	Up
E2f7	0.285513	0.251577	0.294337	1.78079	1.47049	0.917536	4.80993	2.26602	2.51454e-11	1.2198e-09	Up
E2f8	0.225774	0.161302	0.266896	1.3147	0.98827	0.375818	3.9263	1.97317	0.000272474	0.00219581	Up
Ebf3	11.2947	14.5374	12.9247	4.79903	4.34441	9.31146	0.455778	-1.1336	0.000479402	0.00343289	Down
Ebf4	3.74937	3.70202	3.24243	1.30016	1.58945	2.2905	0.46456	-1.10606	3.93485e-05	0.00042695	Down
Ece1	15.5948	16.4446	18.9169	59.2409	69.2706	45.696	3.28671	1.71664	3.96471e-16	4.01426e-14	Up
Ecm2	0.303759	0.367083	0.436105	0.218279	0.188107	0.123169	0.459341	-1.12236	0.0022581	0.0116105	Down
Ect2	0.849719	0.641143	0.813614	3.74633	2.48623	1.01089	3.01328	1.59134	0.0013648	0.00789431	Up
Edem1	11.6068	6.20285	11.9593	26.9063	26.1024	18.0348	2.28275	1.19078	0.000315605	0.00245259	Up
Edil3	72.3804	71.8887	66.7329	27.7431	16.1568	57.7732	0.459351	-1.12233	0.0106036	0.0368661	Down
Edn1	1.09103	1.9175	2.30062	7.86094	6.16278	4.54987	3.36428	1.7503	1.20396e-06	2.17499e-05	Up
Efcc1	7.23117	6.54199	10.6148	4.09445	4.18607	2.76783	0.434532	-1.20246	3.43497e-05	0.000380293	Down
Efemp2	9.27435	9.50605	11.2774	35.5832	30.4281	19.1817	2.72161	1.44446	1.41329e-07	3.28165e-06	Up
Efna3	8.10434	8.54113	6.59342	2.24228	1.80196	5.58836	0.395833	-1.33704	0.00287601	0.0139475	Down
Efnb3	4.93177	5.37139	5.19126	1.96763	1.90799	3.5896	0.461073	-1.11693	9.31525e-05	0.000894711	Down
Egfl6	2.36473	1.93545	1.24661	0.756594	0.546243	1.32548	0.452468	-1.14411	0.00847697	0.031118	Down
Egfl8	33.8987	31.7641	43.8264	175.932	210.762	58.3016	3.91472	1.96891	3.03249e-05	0.000342039	Up
Egr1	6.67551	9.85808	7.42522	23.1629	13.8481	21.319	2.33535	1.22364	2.69067e-06	4.35888e-05	Up
Egr2	4.18046	3.89834	5.80821	18.7758	20.4946	7.33394	3.22789	1.69059	6.38244e-05	0.000646222	Up
Ehbp1l1	4.06529	4.30379	4.25371	11.8865	14.9596	6.89816	2.57574	1.36498	1.25734e-05	0.00016402	Up
Ehd2	19.0864	17.6776	25.5141	50.6324	57.0135	35.5707	2.20816	1.14285	1.56466e-05	0.000197167	Up
Ehd4	17.3818	16.3824	22.2264	46.8887	48.3135	29.5435	2.13939	1.0972	3.35962e-05	0.000373613	Up
Eid3	1.24161	1.13241	1.03055	3.90727	2.13579	1.83611	2.21481	1.14718	0.00348784	0.0161287	Up
Eif4a1	77.5144	74.035	74.5911	189.134	176.766	141.395	2.15326	1.10653	7.25498e-13	4.60942e-11	Up
Eif4ebp1	6.21086	4.96975	6.54834	33.8034	40.7066	20.1451	5.13081	2.35919	5.48977e-13	3.5409e-11	Up
Eif5a	84.8298	80.8508	85.9218	209.291	194.675	147.411	2.10359	1.07286	1.33804e-09	4.82441e-08	Up
Elavl2	14.9345	14.4169	13.8987	5.97696	4.1113	11.8035	0.482901	-1.0502	0.00631691	0.0251852	Down
Elavl4	9.61807	9.88216	10.0302	3.45193	2.97729	6.956	0.433003	-1.20755	0.000417744	0.00306833	Down
Elf4	0.802563	0.700419	1.02351	3.58759	2.96325	2.39741	3.39316	1.76263	2.87779e-12	1.64317e-10	Up
Elfn1	4.42989	4.40099	4.07223	1.67075	1.83536	3.20763	0.49807	-1.00558	0.000451769	0.00325374	Down
Elfn2	15.6818	15.3977	12.725	5.01719	4.52421	11.0395	0.448922	-1.15546	0.00174982	0.00954969	Down
Elovl7	90.1152	84.4314	105.733	39.1637	45.7013	41.6028	0.432851	-1.20806	8.2468e-15	7.25344e-13	Down
Eme1	0.140617	0.167437	0.164731	1.20094	0.909492	0.507941	5.32384	2.41247	3.04078e-06	4.85827e-05	Up
Emilin1	3.57503	3.0422	4.29747	15.6729	14.4906	6.15202	3.19561	1.67609	1.96277e-05	0.000239703	Up
Emp1	16.5687	12.4224	18.6069	82.4192	105.96	56.8328	4.94741	2.30667	3.43445e-14	2.69419e-12	Up
Emp2	29.4783	30.7391	43.9179	135.381	116.407	57.5111	2.85264	1.5123	3.7459e-05	0.000408996	Up
Emp3	10.1348	9.52492	12.4239	70.6311	70.1891	34.3999	5.24837	2.39187	1.20449e-12	7.30876e-11	Up
Eng	14.1717	15.0465	14.2997	43.8684	53.1147	27.9997	2.76578	1.46769	5.29322e-08	1.36768e-06	Up
Enho	36.0595	35.2918	27.6995	10.456	8.96421	23.3057	0.412085	-1.27899	0.00115417	0.0069238	Down
Eno3	2.537	3.34238	3.01841	3.76783	247.866	3.105	28.0783	4.81138	0.0034447	0.0159631	Up
Enpep	2.91296	2.4697	2.21596	7.27879	8.80422	3.65823	2.50144	1.32276	0.000319702	0.00247258	Up
Enpp2	174.742	152.757	133.852	60.215	40.8791	104.099	0.424453	-1.23632	0.000437666	0.00317653	Down
Enpp3	2.45066	2.54504	3.929	21.5379	29.7946	10.0262	6.62368	2.72763	7.617e-10	2.8837e-08	Up
Enpp6	15.7303	10.8631	13.8764	2.7708	2.51011	10.4415	0.369186	-1.43758	0.0115114	0.0390555	Down
Epas1	103.984	97.3549	100.137	224.42	234.573	179.271	2.03298	1.02359	3.11729e-11	1.48733e-09	Up
Epcam	0.152883	0.348156	0.282082	10.0598	12.8341	2.63508	31.6437	4.98385	1.83696e-14	1.51615e-12	Up
Epha10	7.1019	7.13248	5.51011	2.11216	1.57743	5.30766	0.434835	-1.20146	0.00908138	0.0327394	Down
Ephx2	3.53537	5.45428	4.3037	2.34709	2.26454	0.861585	0.397412	-1.33129	0.00201121	0.010633	Down
Epn3	1.16827	1.16495	1.36348	0.516584	0.356932	0.728373	0.413896	-1.27266	2.40055e-05	0.000283236	Down
Ercc6l	0.32402	0.225236	0.276995	1.62162	1.51043	0.64794	4.38924	2.13397	3.11391e-06	4.94336e-05	Up
Ereg	0	0	0	0.978311	0.13583	0.470853	62.496	5.96569	0.000574976	0.0039735	Up
Erfe	0.128698	0.150458	0.123355	2.41176	1.32428	1.36406	12.1448	3.60227	7.49617e-17	8.64542e-15	Up
Ermn	158.989	143.894	135.8	30.9634	21.4048	77.391	0.281834	-1.82708	8.10876e-05	0.00079423	Down
Errfi1	6.20021	5.98243	6.60721	19.5363	10.8289	15.7399	2.34598	1.23019	1.94921e-07	4.36878e-06	Up
Esam	12.5229	12.8594	12.5084	30.433	28.7333	21.5361	2.04585	1.0327	9.29846e-09	2.85093e-07	Up
Esm1	1.32725	1.40435	1.85992	18.7249	25.5542	7.15696	10.8052	3.43366	1.21962e-12	7.34938e-11	Up
Espl1	0.511303	0.343807	0.465093	2.26512	1.44818	0.753014	3.2384	1.69528	0.000174224	0.00151252	Up
Esr2	1.50069	1.40508	1.09091	3.93698	3.37165	2.80683	2.42862	1.28014	9.10065e-09	2.7952e-07	Up
Esrp2	0.0524259	0.084274	0.0368497	0.335808	0.254313	0.215495	4.46948	2.16011	8.48428e-05	0.000826364	Up
Esrrb	2.46111	2.30035	1.91849	0.854846	0.605077	1.7771	0.462432	-1.11269	0.00783079	0.0294861	Down
Esrrg	5.17717	4.94658	4.11712	1.84993	1.40843	3.90768	0.48037	-1.05778	0.00698832	0.0270869	Down
Evi2a	63.0833	61.2514	54.9275	19.4605	17.3242	41.8756	0.419161	-1.25442	0.000497315	0.00353355	Down
Ewsr1	0.710326	0.826476	0.556343	2.52904	1.072	1.18308	2.18996	1.13091	0.00754691	0.0286901	Up
Exnef	0.285878	0.380483	0.350026	1.02566	0.546753	0.547917	2.00049	1.00035	0.00415419	0.0183928	Up
Exo1	0.256447	0.289679	0.36538	1.20272	0.986233	0.621593	2.9616	1.56638	1.36607e-05	0.000176143	Up
Exph5	1.37913	1.76424	1.27803	0.342232	0.241179	0.819822	0.303319	-1.72109	0.000229756	0.00190715	Down
Eya2	4.52927	4.34044	5.55596	17.7519	19.2325	10.7896	3.18267	1.67024	4.20149e-09	1.38055e-07	Up
Ezr	13.182	12.9547	17.8084	50.6934	57.1473	30.5945	3.02787	1.5983	9.73153e-08	2.34729e-06	Up
F12	0.216848	0.375394	0.246217	0.0777058	0.107888	0.112197	0.34318	-1.54296	0.0118705	0.0399391	Down
F13a1	4.11099	2.11078	3.45045	16.1865	13.6322	10.3155	3.96601	1.98769	9.2855e-10	3.44791e-08	Up
F2rl1	0.223416	0.352837	0.347134	2.88951	2.3957	3.46686	9.10855	3.18722	9.87074e-28	3.30575e-25	Up
F2rl2	1.39651	1.67119	1.3497	5.71951	4.54133	3.26155	2.94223	1.55691	1.48556e-07	3.43116e-06	Up
F5	0.863274	0.490508	0.439819	3.29279	2.44827	1.63026	3.93253	1.97546	7.68432e-07	1.47382e-05	Up
F7	0.0522435	0.0559872	0.0275411	0.365061	0.450539	0.234268	7.44105	2.89551	0.00139315	0.00800455	Up
Fabp4	0.685626	0.33398	0.262866	2.54065	15.7896	2.09622	15.4216	3.94688	2.98092e-05	0.000337533	Up
Fads6	17.7292	17.2648	14.2302	5.26981	5.78185	12.1349	0.450525	-1.15032	0.00131611	0.00767072	Down
Faim2	103.128	91.7412	73.0387	35.6676	28.5494	72.7086	0.487985	-1.03509	0.00591212	0.0240616	Down
Fam105a	3.68607	3.45333	3.88636	18.6833	8.72171	10.7594	3.30886	1.72633	1.36535e-07	3.18734e-06	Up
Fam107a	16.4574	21.8853	16.6336	46.1229	41.1029	51.9866	2.43173	1.28198	2.02087e-15	1.86209e-13	Up
Fam110c	0.0450103	0.0241178	0.047456	0.144154	0.2426	0.0883019	3.91652	1.96957	0.0151534	0.0475995	Up
Fam110d	1.7396	2.09023	1.91749	5.80163	6.53497	5.17088	2.93114	1.55146	1.10453e-13	7.91577e-12	Up
Fam129b	19.9242	20.219	26.1179	126.457	148.476	62.5124	4.90151	2.29323	1.14637e-10	4.94161e-09	Up
Fam131c	8.20159	7.74883	6.22278	2.32097	1.79026	5.81446	0.4271	-1.22736	0.00899784	0.0325166	Down
Fam132a	3.94846	4.66026	6.30077	18.953	21.6269	8.73312	3.18508	1.67133	3.67864e-05	0.000402441	Up
Fam163b	9.62998	10.3551	9.26547	3.73206	3.67473	7.82633	0.498112	-1.00546	0.00245006	0.0123782	Down
Fam167a	0.271297	0.239431	0.308473	1.07797	0.974841	1.04956	3.62703	1.85879	2.95459e-19	4.18327e-17	Up
Fam167b	0.0780161	0.0418033	0.0822553	0.454294	2.31274	0.174918	14.1166	3.81932	0.00215631	0.0112182	Up
Fam169b	2.50802	1.70876	2.67932	0.812429	0.519233	0.763411	0.289571	-1.78801	5.2042e-08	1.34868e-06	Down
Fam179a	0.395218	0.579125	0.416693	1.79414	2.76489	3.20084	5.37129	2.42527	1.77036e-14	1.46813e-12	Up
Fam184b	0.709293	0.790224	0.658982	0.343507	0.181688	0.566836	0.482987	-1.04994	0.0160343	0.0495217	Down
Fam198a	4.44387	3.97358	3.68344	1.22604	0.652779	1.81724	0.291286	-1.77949	1.9383e-06	3.27723e-05	Down
Fam198b	10.1316	10.011	13.1392	27.6085	37.3137	10.4649	2.18384	1.12687	0.0143435	0.0458251	Up
Fam19a1	3.80418	3.34626	3.70949	1.12681	1.23262	2.29255	0.409632	-1.2876	0.000114112	0.00105593	Down
Fam19a2	2.89332	2.95279	3.0329	1.12969	0.77072	2.38108	0.459937	-1.12049	0.00696664	0.027021	Down
Fam19a4	0.560836	1.07396	0.72702	0.08566	0.0495548	0.319512	0.184101	-2.44143	0.000573759	0.00396823	Down
Fam26e	0.336074	0.360156	0.517874	1.2043	1.25405	0.63758	2.45239	1.29419	0.00204101	0.0107449	Up
Fam46b	0.163497	0.240918	0.150833	2.30873	0.727016	1.44338	7.72357	2.94927	6.01909e-07	1.18176e-05	Up
Fam60a	0.27479	0.33655	0.289722	0.777203	0.691176	0.440072	2.03698	1.02643	0.0081176	0.0302133	Up
Fam69c	2.24887	2.35981	2.18994	0.472887	0.303029	0.787833	0.219694	-2.18643	1.73206e-09	6.10605e-08	Down
Fam71e2	0	0	0	0.835528	0.493165	0.034968	219.5	7.77808	1.12229e-05	0.000148628	Up
Fam83g	0.0897419	0.0213717	0.0525656	0.731603	0.999644	0.31299	11.9233	3.57571	8.40059e-07	1.59538e-05	Up
Fam84a	7.16597	7.07633	5.71666	2.54799	2.39263	4.76312	0.465113	-1.10435	0.000379742	0.00285052	Down
Fanci	2.61929	2.2101	2.70606	8.40631	6.06087	6.19328	2.62378	1.39165	5.54249e-12	3.07327e-10	Up
Fbl	14.771	15.3527	15.5423	47.7042	47.4807	29.8924	2.63308	1.39675	2.58116e-09	8.8139e-08	Up
Fblim1	0.414307	0.452701	0.565295	7.18085	7.20712	3.55171	12.05	3.59096	1.76616e-23	4.39394e-21	Up
Fbln1	16.5271	14.618	21.3495	34.0848	63.7652	21.3742	2.18991	1.13087	0.00852535	0.0312303	Up
Fbln2	26.0002	22.4308	40.4183	87.9375	79.7245	39.2606	2.23398	1.15962	0.0028442	0.0138245	Up
Fbln5	4.71653	5.04611	7.21966	14.8547	22.5332	8.66889	2.61356	1.38602	0.000478527	0.00342803	Up
Fbn1	19.8466	14.3963	20.0049	60.4321	64.8606	25.5245	2.67096	1.41736	0.000282415	0.00225919	Up
Fbxl16	21.3021	24.0312	19.7129	8.83359	6.25386	18.4214	0.492066	-1.02308	0.0104662	0.0364994	Down
Fbxo27	2.93055	2.9688	2.8484	6.85259	8.71212	5.31288	2.29687	1.19967	2.36652e-06	3.88801e-05	Up
Fbxo4	1.24791	1.78938	2.0199	3.7459	3.80829	2.99493	2.00699	1.00503	0.000123756	0.00113196	Up
Fbxo40	0.0373181	0.0666537	0.0655764	0.101409	7.25446	0.02789	42.7868	5.41909	0.000545108	0.00380483	Up
Fbxo41	7.76602	8.30652	6.67637	2.94813	2.23779	6.55462	0.492904	-1.02062	0.0131482	0.0429538	Down
Fcar	0.160869	0.0861984	0.0636038	2.64633	1.45234	0.698819	14.7215	3.87985	8.06086e-08	1.99687e-06	Up
Fcer1g	10.293	10.9119	14.4696	33.8996	30.3637	23.5118	2.361	1.2394	2.4584e-07	5.3052e-06	Up
Fcgr1a	3.39355	2.85528	5.02686	11.7585	13.7257	7.04266	2.77011	1.46994	6.94172e-05	0.000694371	Up
Fcgr2a	1.25507	1.34501	1.33814	3.97445	3.8156	2.62426	2.54134	1.34559	4.46577e-08	1.18194e-06	Up
Fcgr2b	2.94344	2.48015	3.50611	50.6608	43.041	26.6244	12.9227	3.69183	4.7226e-33	2.57013e-30	Up
Fcgr3a	1.7985	2.40181	2.80058	6.67036	6.02502	8.53002	2.90775	1.5399	2.09229e-09	7.2584e-08	Up
Fcho1	5.72187	7.20313	5.38771	2.59927	1.27263	3.66125	0.393198	-1.34667	0.000474535	0.00340504	Down
Fermt1	0.0065098	0.0279051	0.0205906	0.371489	0.098244	0.0291909	8.75418	3.12997	0.0064943	0.0256401	Up
Fermt3	2.91316	2.82883	2.87086	9.81808	7.4855	7.94446	2.80833	1.48971	8.73048e-21	1.4906e-18	Up
Fes	1.86472	1.66305	1.99243	6.311	5.78756	4.33518	2.85543	1.51371	1.15344e-11	6.01412e-10	Up
Fetub	0	0	0	0.562697	0.54254	0.519074	134.699	7.0736	3.56328e-08	9.59111e-07	Up
Fez1	152.408	144.402	131.501	56.8971	46.0836	104.23	0.462154	-1.11355	0.000521174	0.00367906	Down
Fga	0.0360136	0.0514591	0	0.866801	0.375278	6.82297	87.9213	6.45814	2.48622e-07	5.35197e-06	Up
Fgf12	41.1152	37.8084	37.3032	14.1989	10.2521	31.6585	0.460285	-1.1194	0.00701878	0.0271748	Down
Fgf13	16.5677	18.1178	19.8885	5.71705	5.57687	12.0381	0.408627	-1.29114	0.000135444	0.00122469	Down
Fgf14	8.57246	9.90067	8.62147	3.8792	2.76991	7.28756	0.491538	-1.02462	0.00471311	0.0202614	Down
Fgf2	4.75791	5.80087	4.14401	15.74	19.5122	20.137	3.62322	1.85727	1.91767e-20	3.15059e-18	Up
Fgf5	0.277349	0.237779	0.321662	1.03362	1.10621	0.652931	3.20491	1.68028	0.000545827	0.0038068	Up
Fgf9	14.5267	14.1878	13.5408	4.69091	3.8437	10.6223	0.432741	-1.20843	0.00289121	0.013994	Down
Fgg	0.0630589	0.0506832	0.099728	0.385557	0.220923	0.671569	5.70291	2.5117	0.000533645	0.00374886	Up
Fgl2	79.7851	81.8856	116.185	422.375	374.205	122.558	3.18084	1.66941	0.00035466	0.00269477	Up
Fgr	1.92614	1.8791	1.87674	11.8813	8.74927	6.09066	4.51264	2.17397	5.9969e-14	4.52104e-12	Up
Fhl2	2.68533	2.40307	2.89935	12.1548	8.7936	6.00002	3.23443	1.69351	1.57426e-08	4.56929e-07	Up
Fhl3	3.56431	3.05578	4.13378	9.89333	21.9862	4.10672	3.23555	1.69401	0.00377326	0.0171615	Up
Fhl5	1.1714	0.941502	1.87632	0.760818	0.679937	0.505069	0.466881	-1.09887	0.00991677	0.0349667	Down
Fhod1	2.52703	2.93972	2.69063	8.88712	8.36938	5.38622	2.67	1.41684	6.19165e-09	1.98577e-07	Up
Figf	0.123376	0.132217	0.260159	1.09422	0.746826	0.25534	3.90109	1.96388	0.00298428	0.0143053	Up
Fignl1	0.281882	0.185896	0.388644	1.06061	0.712908	0.607693	2.65568	1.40908	0.00109176	0.00661554	Up
Fitm1	0.0380753	0.0408037	0	0.842517	8.08573	0.725625	119.202	6.89727	4.6242e-06	6.99656e-05	Up
Fkbp10	8.0763	7.23209	8.87595	32.7927	26.9003	15.6984	2.99156	1.5809	2.92001e-07	6.19391e-06	Up
Fkbp1b	11.1795	11.954	14.4587	5.20794	3.21368	8.43868	0.427917	-1.2246	0.000865276	0.00550156	Down
Fkbp5	4.19653	4.27418	3.63875	17.9776	11.6098	17.6361	3.73272	1.90023	8.00579e-20	1.19163e-17	Up
Fkbp6	0.365977	0.373526	0.220493	0	0	0.0976844	0.0969848	-3.3661	0.00607753	0.024533	Down
Flna	33.0652	33.3693	43.5686	115.334	119.868	61.7191	2.59461	1.37552	8.63045e-06	0.000119002	Up
Flnb	15.8346	16.4603	24.9789	62.6602	65.3227	31.9015	2.68277	1.42372	5.46451e-05	0.000566118	Up
Flnc	9.38072	9.30631	10.4725	46.2004	57.3696	47.8348	4.98647	2.31802	1.90374e-54	4.73623e-51	Up
Flrt1	2.53366	2.44801	2.04009	0.655525	0.611589	1.52979	0.380523	-1.39395	0.000306312	0.00239965	Down
Flt4	1.5272	1.68832	1.71188	3.95973	4.20238	2.55907	2.09315	1.06567	2.46251e-05	0.000288889	Up
Fmo2	1.69531	1.47183	2.42849	4.88181	2.91476	4.57886	2.11065	1.07769	0.000387314	0.00289613	Up
Fmo5	1.24493	1.08399	1.64072	5.1289	7.44815	4.34385	4.09768	2.03481	2.1247e-10	8.58507e-09	Up
Fn1	40.6336	37.8005	46.6375	227.478	235.215	134.687	4.58874	2.1981	1.67049e-16	1.81822e-14	Up
Fndc3b	9.50039	9.16791	10.9923	27.6285	23.6811	13.0634	2.08434	1.05959	0.000620129	0.00421528	Up
Fndc3c1	0.0248082	0.00886199	0.0174375	0.0577841	0.106971	0.083433	4.63664	2.21308	0.0145104	0.0461804	Up
Fndc5	56.0982	52.0519	42.7319	17.9441	18.3949	38.8544	0.476448	-1.06961	0.0019401	0.0103482	Down
Folh1	13.6438	17.1915	16.3981	4.93506	4.65578	10.1533	0.399961	-1.32207	9.65949e-05	0.000919235	Down
Folr2	1.1832	0.910803	1.56375	4.03686	5.53298	2.9704	3.29328	1.71952	2.0216e-06	3.40157e-05	Up
Fos	4.45306	5.74076	5.57824	33.1448	35.4794	32.2012	6.14754	2.62001	9.6897e-73	8.43731e-69	Up
Fosb	0.280148	0.496522	0.30673	2.69795	3.06639	2.23463	7.13208	2.83432	1.56926e-20	2.62776e-18	Up
Fosl1	0.27383	0.180586	0.222084	12.3392	11.7165	7.15487	44.1648	5.46483	2.94078e-42	2.8452e-39	Up
Fosl2	3.94797	3.53855	3.67056	26.1242	20.6601	14.8466	5.29795	2.40543	5.52507e-19	7.63644e-17	Up
Foxa1	0	0	0	0.132024	0.0523728	0.0544648	24.5212	4.61596	0.0121952	0.0407119	Up
Foxc2	2.22902	2.12487	2.66439	8.2708	9.19222	4.0533	2.94917	1.56031	1.47649e-05	0.000188374	Up
Foxd1	1.22986	1.17844	1.28143	3.80826	4.36721	2.30327	2.73178	1.44984	3.96807e-06	6.0831e-05	Up
Foxd3	1.77738	1.83861	2.47259	5.08866	5.42861	2.28309	2.02259	1.0162	0.00992252	0.0349799	Up
Foxr2	0.219672	0.325957	0.160344	0.108237	0.100185	0.113659	0.439128	-1.18729	0.0147992	0.0468766	Down
Frmd8	15.1973	14.0532	20.5307	40.6003	37.5284	27.5622	2.03584	1.02562	3.0275e-05	0.000341845	Up
Frmpd4	4.47251	4.58491	4.38455	1.59051	1.47917	3.70415	0.481348	-1.05485	0.00543848	0.0226149	Down
Frrs1l	23.8352	27.4932	20.8672	8.51353	7.74256	16.4973	0.434269	-1.20334	0.000213995	0.00180035	Down
Fsd2	0.0311025	0.0666626	0.0491888	0.0452781	2.54812	0.0348671	17.5993	4.13744	0.00421843	0.0186173	Up
Fsip1	0.164607	0.156802	0.154268	0.511209	0.552044	0.343432	2.84192	1.50687	2.20616e-06	3.65908e-05	Up
Fstl3	2.81688	2.33708	2.77833	47.0392	52.9434	20.0166	14.5525	3.86319	1.28058e-20	2.16517e-18	Up
Fstl5	14.1455	14.5712	13.1716	4.87832	4.08263	11.5669	0.46787	-1.09582	0.00692339	0.0269011	Down
Ftsj3	8.0771	7.62294	7.67982	18.9839	18.2688	14.3207	2.11745	1.08233	4.12129e-11	1.92936e-09	Up
Fut7	0.41399	0.413407	0.277763	0.953321	0.517271	0.928198	2.07456	1.0528	0.0045051	0.0195945	Up
Fut9	19.7375	21.8151	17.3588	7.01737	5.70537	15.4082	0.456345	-1.1318	0.00385284	0.0174143	Down
Fxyd5	5.07901	4.17376	6.41158	24.0317	29.4622	18.9962	4.44189	2.15117	2.45389e-15	2.23741e-13	Up
Fzd1	3.14539	3.20011	3.8872	8.69885	7.98307	4.93654	2.02912	1.02086	0.000175737	0.00152111	Up
Gabbr2	24.5685	26.3221	22.5508	8.01009	6.7728	19.0141	0.439528	-1.18597	0.00329446	0.0154034	Down
Gabra1	10.7005	12.534	9.31418	3.66529	2.793	9.00088	0.453739	-1.14006	0.0106356	0.0369403	Down
Gabra2	36.09	36.463	31.3166	13.3138	10.4864	28.9205	0.48465	-1.04498	0.00718029	0.0276342	Down
Gabra4	1.77556	2.17221	1.6898	0.780776	0.75657	1.1978	0.465362	-1.10357	5.68923e-06	8.34692e-05	Down
Gabra5	15.1573	14.2857	12.1286	4.61215	3.2399	9.8437	0.40612	-1.30002	0.00174781	0.00954172	Down
Gabrb1	14.0058	16.7345	12.874	4.66531	4.28894	11.0661	0.439023	-1.18763	0.00241739	0.0122381	Down
Gabrb2	8.41103	8.54011	6.64383	2.84953	2.16113	6.72703	0.474888	-1.07434	0.0131119	0.0428734	Down
Gabrb3	28.3066	31.9135	26.2809	11.238	8.06106	25.001	0.489064	-1.0319	0.0140225	0.0450943	Down
Gabrg2	35.0809	35.6666	30.6516	13.2342	9.58635	28.6918	0.484885	-1.04428	0.0100192	0.0352565	Down
Gabrg3	5.15768	5.54646	4.75819	1.43911	1.54441	4.29631	0.449874	-1.15241	0.0126978	0.041881	Down
Gabrp	0	0.0231796	0	0.163736	0.233163	0.0363715	18.5601	4.21414	0.00605613	0.0244875	Up
Gabrr2	0.0565535	0.0242424	0.0119253	0.158071	0.31701	0.126797	6.20876	2.63431	0.00297289	0.0142664	Up
Gadd45a	12.2444	11.5434	10.9915	36.2216	53.6371	29.7513	3.31171	1.72758	1.76259e-10	7.18863e-09	Up
Gadd45b	3.96483	3.84529	3.82494	15.0761	15.8352	9.71172	3.35631	1.74688	2.03729e-12	1.19058e-10	Up
Gadd45g	3.20853	2.6586	3.2085	20.1474	14.655	16.5753	5.41418	2.43674	4.67772e-32	2.20169e-29	Up
Gadl1	1.51526	1.09317	2.18233	4.60204	7.66532	2.59796	2.98559	1.57802	0.000989014	0.00612724	Up
Gal	7.16621	6.39083	6.02334	34.0255	12.2088	19.157	3.18894	1.67308	2.8461e-05	0.000324639	Up
Gal3st3	5.92111	5.81233	4.94014	1.64453	2.14491	4.04744	0.449959	-1.15214	0.00162543	0.00899992	Down
Galk1	9.55102	9.55497	10.1537	32.7535	32.1423	16.2534	2.66721	1.41533	6.28639e-06	9.10855e-05	Up
Galnt15	0.77225	0.993105	1.4113	2.98592	1.37635	5.00964	2.81126	1.49122	0.00321492	0.0151194	Up
Galnt3	0.198197	0.258574	0.218052	1.25448	1.14258	0.367091	3.95074	1.98212	0.00026216	0.00212732	Up
Galnt4	1.26224	1.18928	1.48266	3.89704	3.36057	3.05796	2.51316	1.3295	1.60727e-12	9.55309e-11	Up
Gamt	35.7324	30.1432	30.8367	12.1022	11.3984	18.1893	0.412232	-1.27847	1.89891e-08	5.37716e-07	Down
Gar1	1.72462	1.79925	1.54137	4.05694	3.92751	2.88084	2.06124	1.04352	1.05234e-06	1.9408e-05	Up
Garem2	4.92146	5.48566	3.91247	1.04211	1.30503	2.46354	0.322019	-1.63478	7.92492e-06	0.000110764	Down
Gas7	23.0489	24.9803	38.202	111.765	108.001	41.161	2.9095	1.54077	0.000344583	0.00263198	Up
Gbp2	6.50856	8.26023	11.6426	22.1778	38.896	12.6087	2.69359	1.42953	0.00179349	0.00972709	Up
Gbx1	0.669592	0.943098	0.806829	0.178244	0.391838	0.386043	0.381838	-1.38897	0.00163125	0.00901847	Down
Gcgr	0.159768	0.142681	0.154412	0.837309	0.330102	0.388064	3.24886	1.69993	0.00235616	0.0119908	Up
Gch1	1.72388	1.51488	1.96295	6.62526	5.31475	5.91356	3.28476	1.71579	4.39922e-14	3.405e-12	Up
Gcnt2	1.81437	1.9719	3.30255	10.6549	9.28105	6.73514	3.60807	1.85123	9.36709e-09	2.86692e-07	Up
Gcnt6	0.606042	0.802982	0.522796	2.30991	1.9599	1.8529	3.04714	1.60746	3.71212e-11	1.7425e-09	Up
Gda	16.123	15.8642	28.5089	132.055	140.775	59.9526	5.28523	2.40197	7.9442e-09	2.47051e-07	Up
Gdnf	0.111469	0.164253	0.186083	2.52606	7.07451	1.1611	22.6341	4.50042	8.34529e-12	4.47179e-10	Up
Gdpd2	3.8444	4.51975	3.82678	0.763765	1.04823	1.06475	0.227134	-2.13839	1.10658e-26	3.50384e-24	Down
Gen1	0.48878	0.432709	0.448121	1.58397	1.05379	0.595588	2.26372	1.1787	0.0043191	0.018965	Up
Gfap	470.823	466.142	432.406	850.742	832.409	1427.14	2.17359	1.12008	4.72778e-06	7.13469e-05	Up
Gfpt2	4.33182	3.60087	4.27095	30.0376	25.4431	8.17669	5.01336	2.32578	9.18301e-07	1.72516e-05	Up
Ggn	0.323004	0.34615	0.493218	1.4139	0.912502	0.699227	2.49437	1.31867	0.00107445	0.0065471	Up
Ggta1	3.16542	2.83623	4.18835	11.5233	10.7678	4.87633	2.56044	1.35639	0.000334175	0.00256825	Up
Ghr	5.44692	6.19776	7.04844	13.1039	18.5255	8.10417	2.04906	1.03496	0.00216369	0.0112446	Up
Gins1	1.09253	1.17082	0.971911	6.36188	5.22615	2.29644	4.12872	2.04569	8.74761e-06	0.000120522	Up
Gins2	0.326994	0.525639	0.568857	1.48521	1.33066	0.74231	2.41118	1.26974	0.00125002	0.00735939	Up
Gja4	3.78933	2.21931	3.57712	11.5203	14.4156	5.65574	3.1642	1.66184	0.000104715	0.00098308	Up
Gja5	0.431618	0.559926	0.910142	4.80181	7.4444	2.5721	7.51796	2.91034	3.51384e-09	1.17229e-07	Up
Gjb4	0.01205	0	0.0127047	0.126302	0.116906	0.0405254	10.8816	3.44382	0.0128576	0.0422821	Up
Gjb5	0.0358172	0.172727	0.207699	0.542272	0.810814	0.361372	3.99986	1.99995	0.00575744	0.023592	Up
Gjc1	2.02996	1.9234	1.90536	7.17887	7.0718	4.31544	3.04514	1.60651	1.26443e-09	4.60672e-08	Up
Gjc2	33.1841	30.9275	23.8922	7.76739	4.36139	17.8516	0.324648	-1.62305	0.000963633	0.00600203	Down
Gjc3	18.2342	16.9953	15.1443	9.30796	7.65156	9.085	0.495288	-1.01366	1.98351e-13	1.37648e-11	Down
Gjd2	6.9429	6.74598	5.17291	2.0484	1.53678	5.02279	0.435518	-1.1992	0.0102812	0.0360037	Down
Gldn	41.6238	42.1197	52.8825	771.13	691.077	220.615	11.8496	3.56677	9.64226e-15	8.35423e-13	Up
Glipr1	2.09395	1.86366	2.31998	10.7879	9.4115	5.96795	3.9994	1.99978	1.99406e-10	8.11369e-09	Up
Glipr2	3.71102	3.36368	4.22348	17.8733	15.5903	16.1548	4.20668	2.07268	1.49481e-43	1.5313e-40	Up
Glis3	1.29934	1.81871	1.56565	5.55882	4.17341	4.45902	2.91042	1.54123	1.19005e-10	5.06715e-09	Up
Glra2	2.3052	3.2483	2.76141	0.948203	0.761348	2.26531	0.457153	-1.12925	0.0116242	0.0393331	Down
Glrb	45.6797	45.2434	39.8041	16.4609	11.8152	36.0836	0.469759	-1.09001	0.00791264	0.0297172	Down
Gltscr1	3.61959	4.37906	4.36505	10.5072	8.11969	7.69956	2.04366	1.03115	7.65975e-09	2.39488e-07	Up
Glycam1	0.0599816	0	0	1.04783	1.22852	2.21897	64.0978	6.0022	8.20264e-06	0.000113733	Up
Gmfg	3.23871	2.96844	3.05525	11.1667	8.45253	6.1149	2.6639	1.41354	2.17177e-06	3.61235e-05	Up
Gmip	2.55137	2.56224	2.93532	6.64353	5.95904	4.38922	2.02633	1.01887	2.22798e-06	3.69175e-05	Up
Gnb3	1.01927	0.940213	0.775381	0.37565	0.208623	0.520695	0.385505	-1.37518	0.000592179	0.00406656	Down
Gng4	17.6242	16.9618	13.4905	5.62381	4.5158	12.5755	0.451128	-1.14839	0.00444132	0.0193606	Down
Gng7	4.16962	4.09736	4.22531	1.95613	1.0006	3.2621	0.474536	-1.07541	0.00928947	0.0332941	Down
Gng8	16.1246	15.9315	13.4216	7.1912	5.67831	10.4324	0.490171	-1.02864	7.12148e-05	0.000708689	Down
Gngt2	0.923558	0.600913	1.00852	3.14994	4.33787	2.40348	3.74792	1.90609	2.08419e-06	3.48332e-05	Up
Gp1ba	0.143938	0.126206	0.0551851	0.548614	0.253901	0.278712	3.17313	1.66591	0.00818528	0.0304197	Up
Gp6	0.279117	0.192291	0.262753	1.78785	1.45068	0.815778	5.28893	2.40298	1.28735e-08	3.80632e-07	Up
Gpc5	12.6139	12.8698	10.7343	3.50472	2.41026	9.22217	0.398534	-1.32722	0.00681715	0.0265892	Down
Gpd1	39.1285	32.4665	39.3509	116.34	57.0252	232.573	3.48019	1.79916	0.000146866	0.00130827	Up
Gpihbp1	0.016841	0	0	0.0588398	0.671706	0.0188794	38.8597	5.2802	0.00868015	0.0316377	Up
Gpld1	10.7043	13.4686	9.88508	3.97907	3.55286	7.51207	0.42307	-1.24103	0.000128328	0.00116762	Down
Gpnmb	5.61561	6.7662	7.985	86.1338	90.2299	69.5547	11.6037	3.53651	1.87124e-69	1.08625e-65	Up
Gpr101	1.68102	2.1514	1.63847	0.584504	0.423692	1.3693	0.415363	-1.26756	0.005607	0.0231443	Down
Gpr150	0.513838	0.77871	0.514397	0.265966	0.195826	0.459662	0.48886	-1.03251	0.00969343	0.0343979	Down
Gpr162	15.8511	17.8179	13.6323	6.15346	5.21944	12.4125	0.480966	-1.05599	0.00283502	0.0137987	Down
Gpr165	10.2779	10.9549	9.11613	4.05887	3.00315	8.5108	0.490077	-1.02892	0.00934392	0.0334411	Down
Gpr17	17.3736	15.689	13.5524	3.32969	2.05185	6.37508	0.240516	-2.05579	4.87359e-07	9.80065e-06	Down
Gpr182	1.58665	1.30543	0.787867	4.256	4.44699	3.10986	3.08392	1.62476	5.93591e-07	1.16675e-05	Up
Gpr26	2.77962	3.33114	2.55251	1.07906	0.869915	1.90985	0.426507	-1.22936	0.000793516	0.00514869	Down
Gpr34	2.46931	2.78677	2.91836	1.00101	1.41338	1.36368	0.444394	-1.17009	5.54289e-09	1.78758e-07	Down
Gpr37	102.539	96.4393	76.6721	25.3995	17.1573	53.5662	0.332701	-1.5877	0.000151885	0.00134541	Down
Gpr4	1.95434	2.53027	1.95593	8.75759	7.89222	4.39289	3.14728	1.65411	1.50863e-07	3.47523e-06	Up
Gpr65	0.680819	0.70607	0.509415	1.68809	1.91763	1.18177	2.42905	1.28039	0.000282127	0.00225815	Up
Gpr84	1.18743	1.19299	1.09546	2.22561	1.84004	4.07667	2.23881	1.16273	0.00172555	0.00945578	Up
Gprc5a	0.305636	0.36393	0.626583	5.81381	5.30811	3.02656	10.4939	3.39149	9.49195e-16	9.23477e-14	Up
Gprc5b	131.076	126.994	116.604	53.9211	53.0621	74.5772	0.464172	-1.10727	1.46212e-10	6.06258e-09	Down
Gpx2	13.4915	16.7626	7.42309	187.215	118.442	85.3034	9.98902	3.32034	1.79522e-16	1.92986e-14	Up
Grhl2	0.143053	0.113311	0.0655764	0.0362177	0.020114	0.013945	0.208125	-2.26448	0.00253925	0.0127145	Down
Gria2	20.7929	25.4239	20.5983	8.04018	6.88611	16.4747	0.449603	-1.15328	0.00105598	0.00646393	Down
Gria3	22.1585	22.1868	17.6821	7.97683	5.7171	16.6256	0.466683	-1.09949	0.00597232	0.0242274	Down
Gria4	25.4043	25.8498	21.8315	10.069	7.74323	20.378	0.499094	-1.00262	0.00663724	0.0260684	Down
Grid2ip	1.96418	1.85779	1.50078	0.685328	0.462902	1.46201	0.467893	-1.09575	0.0144737	0.0460973	Down
Grin2c	11.4064	13.4804	9.26125	3.20306	2.55875	8.04662	0.386479	-1.37154	0.00229147	0.0117267	Down
Grin2d	2.67418	2.58994	2.07904	0.977976	0.786683	2.04527	0.495568	-1.01285	0.00809959	0.0301656	Down
Grin3a	9.6148	9.82535	8.20852	3.05618	2.79362	7.29964	0.454376	-1.13804	0.00438501	0.0191727	Down
Grm3	16.3345	17.1595	12.5213	4.74998	3.2486	10.8611	0.391254	-1.35382	0.00231957	0.0118461	Down
Grm8	2.61709	2.43753	2.46314	0.981391	0.753295	2.07367	0.483326	-1.04893	0.00841338	0.0309766	Down
Gsap	0.919403	1.13687	1.51369	5.30433	4.08637	2.434	3.18125	1.66959	4.50877e-06	6.82784e-05	Up
Gsg1l	5.38428	4.46791	4.85955	1.95194	2.00999	3.28808	0.471293	-1.0853	7.08391e-05	0.000705756	Down
Gsg2	1.13412	0.76432	0.64102	2.49185	2.0292	1.49422	2.26794	1.18138	0.000617438	0.00420684	Up
Gspt1	0.0963476	0.236004	0.188654	2.38842	0.548978	0.169729	5.73287	2.51926	0.0086046	0.0314281	Up
Gstm7	51.968	65.1746	49.1349	21.8209	24.5278	35.3642	0.471723	-1.08399	3.21526e-06	5.08787e-05	Down
Gucy1b3	30.0329	31.9261	25.7486	11.3563	9.55264	24.7309	0.497272	-1.00789	0.00770373	0.029121	Down
Gucy2e	0.513828	0.550648	0.750112	1.56508	1.76821	0.897263	2.24298	1.16542	0.00162574	0.00899992	Up
H6pd	3.55391	3.88379	4.26895	16.702	13.9184	10.1258	3.34204	1.74073	2.31461e-14	1.86615e-12	Up
Hapln4	50.4014	45.3079	40.4886	17.7035	11.3682	37.991	0.469363	-1.09122	0.0116182	0.0393257	Down
Has1	0.0835621	0.05373	0.0528616	2.64704	2.66631	1.0117	31.8696	4.99411	7.53023e-14	5.53329e-12	Up
Hbegf	14.4504	16.2614	21.554	75.1913	109.553	41.1451	4.16659	2.05887	1.71951e-07	3.91953e-06	Up
Hck	2.48628	1.93446	2.37001	9.24197	7.52645	6.18531	3.23676	1.69455	8.68732e-13	5.40354e-11	Up
Hcls1	3.17958	2.57963	3.16295	9.20515	9.27559	7.08858	2.74792	1.45834	2.3217e-12	1.33882e-10	Up
Hcn2	105.115	98.9539	80.7626	29.6342	21.5605	65.8793	0.392179	-1.35041	0.00125322	0.00737217	Down
Hcrtr2	1.41658	1.88243	1.63694	0.659909	0.525303	0.902008	0.405344	-1.30278	2.32236e-06	3.82267e-05	Down
Hdac11	77.2093	79.0374	64.621	25.4871	22.7196	52.8953	0.437578	-1.19239	0.000621125	0.00422041	Down
Heatr1	0.706488	0.783043	0.765284	1.3807	2.81158	1.15545	2.29136	1.19621	0.00248187	0.0124991	Up
Hebp1	4.15835	4.36779	5.25535	11.6742	11.3104	9.90989	2.29089	1.19591	1.21104e-11	6.27684e-10	Up
Hecw1	17.4359	17.7558	15.9635	6.57503	4.53857	14.1725	0.471628	-1.08428	0.00856895	0.0313241	Down
Hells	0.0290037	0.124328	0.0458695	0.430671	0.304837	0.235728	4.73175	2.24237	0.00043588	0.00316681	Up
Hes5	2.13016	1.96574	1.74681	0.206734	0.0637851	0.265332	0.0871	-3.52118	8.70271e-08	2.13462e-06	Down
Hfe2	0.132248	0.194872	0.0697171	0.462055	33.2879	0.352106	84.5869	6.40236	0.000237435	0.00195875	Up
Hhatl	11.4912	12.3292	7.87229	2.3199	6.23746	5.63592	0.431635	-1.21212	0.00333145	0.0155417	Down
Hic1	0.607031	0.701552	0.652564	1.56639	1.87328	0.760564	2.06533	1.04637	0.0108232	0.0373832	Up
Hif3a	0.610679	0.399935	0.751172	3.10165	1.02402	4.16462	4.4661	2.15902	0.000164182	0.0014368	Up
Hilpda	2.99194	2.95416	2.94185	7.63449	6.88536	5.08765	2.11758	1.08241	6.07115e-06	8.84762e-05	Up
Hist1h1a	9.65187	7.41706	7.69429	30.158	21.5196	9.71172	2.37833	1.24995	0.00417466	0.0184616	Up
Hist1h1b	12.7236	9.09026	10.6547	46.7716	32.5115	20.4857	2.94298	1.55728	1.05149e-05	0.000140291	Up
Hist1h2ac	2.23252	1.82285	2.24174	8.66674	5.27161	2.91986	2.56384	1.35831	0.00402004	0.0179602	Up
Hist1h2ah	20.0469	12.9654	17.9472	75.693	49.7411	26.9679	2.86264	1.51735	0.000284938	0.00227519	Up
Hist1h2ai	7.56397	5.03673	7.51041	23.776	18.9991	9.71437	2.50026	1.32208	0.00129664	0.00758258	Up
Hist1h2ail1	10.8241	10.1384	12.3109	36.3289	23.2445	14.5229	2.13462	1.09398	0.00378242	0.0171927	Up
Hist1h2ak	8.20023	4.39392	6.6723	19.723	13.836	9.29269	2.12497	1.08744	0.00780495	0.0294206	Up
Hist1h2an	8.83041	7.83376	9.12525	35.96	26.2875	13.1771	2.80654	1.48879	0.0001677	0.00146244	Up
Hist1h2ao	22.2673	20.1845	25.7044	75.646	51.8973	32.3625	2.24917	1.16939	0.000773925	0.00504413	Up
Hist1h2bcl1	2.21449	1.68999	2.08719	11.3321	7.59556	3.04674	3.51635	1.81408	0.000360311	0.00273175	Up
Hist1h2bd	6.23557	3.53774	6.47771	20.7182	15.0252	7.60711	2.55137	1.35127	0.00458609	0.0198525	Up
Hist1h2bk	14.2507	10.1484	12.4078	47.2201	36.175	15.6664	2.58108	1.36797	0.00195114	0.0103848	Up
Hist1h2bo	4.02991	4.51801	3.33374	12.2748	9.95815	4.72619	2.1836	1.12671	0.00738512	0.0282167	Up
Hist1h3a	6.01445	4.74555	5.50505	26.8635	17.9542	10.1507	3.23844	1.6953	2.83847e-05	0.000324144	Up
Hist2h3c2	4.84877	3.86386	5.01392	15.4929	9.78362	5.99316	2.18164	1.12541	0.0039951	0.0178717	Up
Hist3h2ba	12.8441	10.1893	12.2522	5.11563	3.35651	7.97849	0.444449	-1.16991	0.000937772	0.00587457	Down
Hjurp	0.892515	0.71947	0.774461	3.32068	2.19668	1.15992	2.68241	1.42353	0.000712724	0.00471584	Up
Hk2	3.85699	4.16906	4.92669	14.2772	15.2072	7.12966	2.72012	1.44367	1.27262e-05	0.000165517	Up
Hk3	0.382453	0.270135	0.320755	4.12005	2.26752	1.73447	7.97656	2.99577	4.56089e-13	2.99728e-11	Up
Hlx	1.05949	1.41926	1.22178	4.29934	3.24785	1.76303	2.4212	1.27572	0.00106056	0.00648284	Up
Hmcn1	1.9533	1.4905	1.24453	0.592661	0.606317	0.739915	0.396042	-1.33628	6.7035e-09	2.11488e-07	Down
Hmga1	23.5305	24.3211	20.3729	67.5619	64.6018	46.4413	2.5165	1.33142	1.68918e-11	8.55147e-10	Up
Hmga2	0.174058	0.139898	0.229395	3.95286	4.03407	1.95126	17.5731	4.1353	1.59863e-11	8.14037e-10	Up
Hmgb2	4.32018	3.30276	3.80061	12.5944	8.39458	6.35462	2.29127	1.19615	0.000179513	0.00154994	Up
Hmgcs1	436.053	390.15	490.186	204.479	276.265	203.238	0.498999	-1.00289	6.73041e-07	1.30233e-05	Down
Hmgcs2	3.32129	3.19224	4.11457	12.8733	5.75082	9.14534	2.49487	1.31897	4.87886e-05	0.00051588	Up
Hmox1	7.06472	5.5569	6.56527	157.829	73.5444	129.763	17.956	4.16639	1.71872e-41	1.57534e-38	Up
Hnmt	2.51639	3.00315	2.38178	0.732655	0.647327	1.63488	0.365209	-1.4532	0.000647302	0.00436421	Down
Hnrnpf	21.3193	21.5637	23.7601	51.7769	53.353	36.6371	2.04379	1.03124	1.93679e-07	4.34656e-06	Up
Hopx	27.0987	25.8581	24.4083	52.429	34.5595	91.1361	2.19732	1.13575	0.00144844	0.00823795	Up
Hormad2	0.302525	0.221824	0.436476	1.01989	0.497756	1.05313	2.54736	1.349	0.00568287	0.0233744	Up
Hoxb13	0.416086	0.111476	0.877389	1.21145	4.54138	1.89495	5.22552	2.38558	0.00378676	0.0172004	Up
Hoxb8	35.4856	42.1503	35.8329	12.679	13.6801	30.0121	0.475444	-1.07265	0.00303184	0.0144775	Down
Hoxd10	10.9182	12.1881	8.83345	3.70869	3.8006	7.92607	0.462736	-1.11174	0.00159319	0.00885867	Down
Hpcal4	15.1098	18.3168	15.2525	4.81741	5.09605	12.1086	0.432826	-1.20814	0.00178438	0.00969278	Down
Hrasls5	0.0469561	0.100642	0.099015	0.328114	0.303706	0.263198	3.50502	1.80942	0.0119992	0.0402788	Up
Hrc	0.488987	0.301713	0.312459	0.293369	18.4811	0.232558	16.827	4.07271	0.0141252	0.0453188	Up
Hrct1	4.63755	5.59713	8.02264	25.2219	18.2009	7.72259	2.69105	1.42817	0.00292071	0.0141133	Up
Hrh2	1.60912	1.36729	1.05407	0.476817	0.277124	0.992669	0.41301	-1.27575	0.0105665	0.0367809	Down
Hrh3	3.88724	4.06452	3.60691	1.29871	1.00514	2.87456	0.427771	-1.22509	0.0025443	0.0127251	Down
Hs3st2	2.05874	2.33798	3.33689	0.751497	0.960581	1.72233	0.42496	-1.2346	0.00207515	0.0108983	Down
Hsd11b2	0.518952	0.492941	0.795854	0.164831	0.0762844	0.0396658	0.147941	-2.75691	3.50783e-06	5.47392e-05	Down
Hspa1a	0.127379	0.273014	0.208912	2.0439	1.17478	0.809182	6.37217	2.67178	3.74428e-07	7.74248e-06	Up
Hspa1l	0.127425	0.21849	0.241829	0.489725	0.961533	0.357122	2.98174	1.57616	0.00612597	0.024644	Up
Hspa5	102.19	102.395	103.723	268.124	361.446	153.078	2.44651	1.29073	9.45726e-05	0.000904935	Up
Hspb1	34.2814	33.8276	33.4883	147.047	131.144	210.377	4.60182	2.2022	1.83417e-26	5.60387e-24	Up
Hspb7	0.158414	0.106103	0.187899	2.19083	9.84043	1.62049	29.2245	4.86911	1.60154e-09	5.66885e-08	Up
Htr1a	2.95361	3.52024	2.85216	1.09303	0.862933	2.25898	0.4323	-1.2099	0.00346986	0.0160498	Down
Htr1d	0.355572	0.323317	0.829308	0.0376459	0.0580756	0.181186	0.175003	-2.51455	0.000957169	0.00597031	Down
Htr2b	0.0504421	0.0300315	0.0472737	0.31331	0.13896	0.16336	4.58578	2.19717	0.00018744	0.00160801	Up
Htr2c	38.9066	41.1891	31.5311	14.5686	9.91697	30.5179	0.470502	-1.08773	0.0084402	0.0310294	Down
Htr5a	2.27439	2.32222	2.22804	0.563129	0.617763	1.74663	0.409759	-1.28715	0.00854586	0.0312726	Down
Htr6	0.322088	0.363826	0.302877	0.101381	0.159526	0.15614	0.406491	-1.2987	0.000891103	0.00562674	Down
Htra1	72.2347	78.9409	71.9195	206.168	165.269	190.646	2.41599	1.27261	4.63703e-31	1.96961e-28	Up
Htra3	7.22535	4.62844	5.5715	21.8949	25.4696	14.434	3.40311	1.76685	5.44626e-09	1.75968e-07	Up
Ibsp	0.371335	0.0568491	0.111861	20.5728	1.16275	0.297343	38.518	5.26746	0.00108348	0.00658367	Up
Ica1l	1.48612	1.61617	1.18674	0.593986	0.511882	1.0893	0.489844	-1.02961	0.00226107	0.0116163	Down
Icam1	3.89064	3.5635	4.34334	18.971	15.5571	9.4928	3.58068	1.84023	8.25257e-10	3.09738e-08	Up
Icam5	0.831621	1.37295	0.782019	0.34029	0.399777	0.503935	0.401431	-1.31678	0.000253972	0.00207454	Down
Id1	5.56138	5.31991	6.72933	13.7796	15.7722	10.6489	2.19281	1.13278	5.67224e-07	1.11998e-05	Up
Id3	21.2704	21.9578	26.386	60.8469	63.8165	39.3108	2.26375	1.17871	2.30481e-06	3.80098e-05	Up
Id4	26.2181	26.6654	24.5082	12.4193	13.3765	14.4421	0.498983	-1.00294	2.97051e-21	5.38869e-19	Down
Ier2	4.93855	4.99705	5.76391	19.3144	19.6108	16.7634	3.40495	1.76763	1.02647e-30	4.15719e-28	Up
Ier3	9.50702	8.06858	9.95633	44.9197	48.6282	19.0981	3.93488	1.97632	3.35096e-07	6.99723e-06	Up
Ier5	6.79497	7.74822	7.49946	19.1991	19.2502	11.1635	2.16576	1.11487	2.60946e-05	0.000302416	Up
Ier5l	3.19048	3.67848	4.38459	12.8127	13.6385	9.29928	3.05431	1.61085	2.84593e-11	1.36911e-09	Up
Ifit1bl	1.12241	0.777956	1.76038	4.22718	2.91347	2.13467	2.4215	1.2759	0.00174442	0.0095292	Up
Ifit3	1.88883	1.60094	2.42597	14.0785	5.25689	5.10113	3.94402	1.97967	2.71143e-05	0.000311681	Up
Ifitm1	6.09005	7.40974	9.46247	69.0592	73.5965	28.3354	7.17231	2.84244	7.32207e-12	3.9724e-10	Up
Ifitm2	21.4624	22.7024	31.0117	97.5856	98.7774	43.0714	3.06305	1.61497	1.88558e-05	0.000231412	Up
Ifitm3	37.871	35.7992	42.3747	200.736	242.444	119.043	4.6611	2.22067	1.81025e-13	1.26608e-11	Up
Ifitm5	0.0875585	0.0813218	0.0923161	0.285521	0.213942	0.130875	2.31336	1.20999	0.0111267	0.0381215	Up
Ifnlr1	0.646163	0.477033	0.492031	2.72584	2.38375	1.4246	3.87898	1.95568	4.97037e-09	1.61792e-07	Up
Ifrd1	16.1533	15.2858	16.474	42.5466	43.2584	35.283	2.42562	1.27836	2.2911e-19	3.29748e-17	Up
Ifrd2	3.53867	3.63902	3.54252	9.34551	10.9044	4.52797	2.22681	1.15498	0.00138338	0.00796417	Up
Igdcc4	24.6374	25.4461	20.5545	9.15416	8.32698	15.1401	0.442055	-1.1777	8.21592e-06	0.000113826	Down
Igf1	23.2374	16.9945	28.3976	6.29427	8.15645	4.04441	0.258786	-1.95017	1.01761e-08	3.0928e-07	Down
Igfbp3	18.8496	18.4179	17.0281	53.6918	65.4247	50.8814	3.00926	1.58941	1.42849e-24	3.713e-22	Up
Igfbp4	10.4618	6.9421	11.3718	108.468	95.7898	38.6518	8.09552	3.01712	2.26424e-12	1.31003e-10	Up
Igfbp6	46.7594	49.8941	66.4702	98.5854	143.265	114.689	2.09985	1.07029	5.45801e-06	8.05519e-05	Up
Igfbp7	74.0528	66.8575	92.1811	226.498	226.872	121.894	2.37016	1.24499	4.65545e-05	0.00049587	Up
Igflr1	4.66484	4.4164	5.2804	2.29975	2.89993	1.50788	0.44934	-1.15412	0.000182016	0.00156921	Down
Igsf21	7.19086	7.61262	6.29345	2.05299	2.01315	5.57633	0.436699	-1.19529	0.00663147	0.0260517	Down
Igsf6	0.831787	0.65593	0.860437	4.91667	3.78961	2.32237	4.50083	2.17019	2.6226e-09	8.93789e-08	Up
Igsf7	0.307005	0.329004	0.22658	3.07486	2.91231	1.51432	8.36491	3.06435	6.03342e-10	2.30927e-08	Up
Igsf9	1.87885	1.99738	2.02848	7.03704	4.5287	2.39271	2.26993	1.18265	0.00317543	0.0149733	Up
Il10	0.0142627	0	0	0.28238	0.0461247	0.0959343	25.3135	4.66183	0.00487172	0.0208301	Up
Il11	0.125553	0.112125	0.308875	22.2255	13.3313	4.12865	69.6362	6.12177	5.86864e-18	7.51489e-16	Up
Il13ra1	2.67684	2.25175	2.23558	7.21828	7.59145	4.46362	2.58457	1.36993	4.10529e-07	8.38144e-06	Up
Il16	3.96196	3.97704	4.86709	16.3182	11.6279	7.52912	2.65744	1.41004	5.94946e-06	8.71403e-05	Up
Il17b	0.0449093	0.144382	0.189398	0.941436	1.7428	0.553795	8.3269	3.05778	0.000419928	0.00307859	Up
Il17rb	0.486674	0.606452	0.966572	1.674	2.1595	1.11654	2.31375	1.21023	0.00328849	0.0153866	Up
Il18rap	0.220383	0.261035	0.171211	1.67505	0.987782	1.50835	6.12009	2.61355	7.27873e-13	4.60942e-11	Up
Il1b	0.613145	0.599945	0.786996	23.6267	7.04063	4.18392	16.6602	4.05833	7.65478e-10	2.89172e-08	Up
Il1r1	3.33838	3.8519	4.51056	18.3665	15.7192	10.0919	3.62726	1.85888	1.176e-11	6.11344e-10	Up
Il1r2	0.175059	0.168843	0.110742	10.3977	4.75548	4.51369	41.3859	5.37107	1.17158e-25	3.40052e-23	Up
Il1rn	0.568151	0.413158	0.278118	9.21622	5.14754	2.61592	12.9217	3.69172	6.3636e-13	4.08938e-11	Up
Il20rb	0.643997	0.531751	1.00179	3.40578	4.00596	2.44988	4.34626	2.11978	1.55719e-09	5.55708e-08	Up
Il21	1.90635	2.04296	1.84244	0.555042	0.685003	0.356182	0.265475	-1.91335	0.000313572	0.0024412	Down
Il33	50.1763	48.4341	69.549	170.111	158.707	68.9007	2.27252	1.18429	0.00203165	0.0107151	Up
Il4r	1.69587	1.90987	1.99797	11.9739	7.04772	6.83443	4.4224	2.14483	8.33618e-16	8.24856e-14	Up
Il6	0	0.0718457	0.176711	13.3513	3.21599	1.84133	71.3068	6.15597	1.07832e-08	3.25459e-07	Up
Il6r	2.20782	1.93185	2.72615	7.04578	7.26754	4.154	2.5824	1.36871	3.04715e-06	4.86399e-05	Up
Il6st	41.0943	43.128	47.3454	101.779	109.035	68.9121	2.04398	1.03138	3.23377e-06	5.10561e-05	Up
Impdh2	25.9446	25.2317	26.8943	60.0845	63.8683	39.9584	2.01795	1.01289	6.612e-06	9.53144e-05	Up
Ina	97.3714	89.5048	76.1325	34.5344	23.0337	70.5379	0.464604	-1.10593	0.00675304	0.0264135	Down
Inhba	1.26795	1.49718	0.963368	4.35677	3.52591	1.88533	2.52309	1.33519	0.00020402	0.00172896	Up
Inmt	0.6267	0.848348	0.869412	10.9095	25.3872	12.646	20.187	4.33536	5.88076e-23	1.34754e-20	Up
Inpp5j	9.07165	9.0981	8.79765	3.88472	2.47556	7.74665	0.498953	-1.00302	0.014573	0.0463288	Down
Insm1	1.00603	1.01822	0.98703	0.439362	0.120497	0.595224	0.364993	-1.45406	0.00882932	0.0320466	Down
Ipo5	36.9477	36.9609	36.9326	95.3199	82.9998	77.4424	2.21354	1.14635	2.28738e-23	5.61053e-21	Up
Iqgap1	16.2404	15.868	19.6178	57.0528	57.8859	29.1234	2.67728	1.42077	5.03992e-06	7.52745e-05	Up
Iqgap2	4.34584	4.47168	5.8482	17.5256	13.175	10.1257	2.66919	1.4164	7.80047e-08	1.94065e-06	Up
Iqgap3	1.00321	0.909699	1.22045	3.62259	2.51482	1.46402	2.32585	1.21776	0.0011649	0.00697137	Up
Irak4	3.0283	2.66801	3.03934	8.69831	7.94137	4.76583	2.35235	1.2341	1.55275e-05	0.00019595	Up
Irg1	0.0453013	0.0485475	0.0119407	1.70146	0.280795	0.609414	23.3698	4.54657	6.99196e-07	1.34994e-05	Up
Itga2	0.243856	0.225462	0.317602	1.59819	1.10819	0.326975	3.70116	1.88798	0.00124437	0.00733856	Up
Itga2b	1.24212	0.858538	0.557941	2.09713	2.23427	1.30183	2.03486	1.02493	0.00900555	0.0325377	Up
Itga5	3.14028	2.54533	4.06721	33.0077	20.0188	15.7702	6.74754	2.75436	1.28172e-15	1.21974e-13	Up
Itgam	4.53986	4.58503	5.71445	24.5382	16.6072	21.2952	4.0261	2.00938	2.62724e-23	6.35464e-21	Up
Itgax	0.441407	0.423615	0.368145	4.05117	3.66458	5.36193	10.1508	3.34353	1.26847e-48	1.84087e-45	Up
Itgb1bp2	0.654243	0.49663	0.689792	1.71437	3.5263	1.16127	3.35447	1.74609	0.00131388	0.00766377	Up
Itgb2	4.51025	3.95464	3.91409	18.4425	13.236	14.3983	3.56356	1.83332	3.58942e-24	9.19262e-22	Up
Itgb7	0.404423	0.333387	0.284265	1.73906	1.36377	1.18575	4.01613	2.00581	2.20081e-11	1.08269e-09	Up
Itpkc	3.54228	3.63652	3.14034	9.30382	7.3962	8.64564	2.354	1.23511	1.90117e-18	2.50824e-16	Up
Izumo1r	0.0975745	0.348555	0.205753	0.833336	1.05183	0.583385	3.68185	1.88043	0.00333096	0.0155417	Up
Jak2	10.3839	12.0335	12.7398	34.3116	29.2593	19.7345	2.27685	1.18704	1.63809e-06	2.83009e-05	Up
Jak3	1.75891	2.08257	1.95917	4.2621	4.41141	3.82435	2.07107	1.05038	7.00613e-14	5.1723e-12	Up
Jakmip1	5.16502	5.45333	4.54029	1.80754	1.53594	4.02888	0.464703	-1.10562	0.00446947	0.0194687	Down
Jakmip3	5.18814	6.13935	4.69545	1.74007	1.1568	3.97457	0.409539	-1.28793	0.00422106	0.0186195	Down
Jaml	0.399468	0.457617	0.464744	2.77532	1.84126	1.57509	4.49331	2.16778	9.48835e-11	4.13099e-09	Up
Jph2	0.633467	0.589962	0.60428	1.65114	8.80407	1.31883	6.26096	2.64638	0.00028597	0.00227821	Up
Jph4	20.1775	21.3013	19.0042	6.6012	5.11563	13.4606	0.397605	-1.33059	0.000296795	0.00234407	Down
Jsrp1	0.33246	0.291505	0.509855	0.563183	8.56866	0.169409	8.00402	3.00073	0.0159619	0.0494093	Up
Jun	16.6542	16.5494	18.335	36.0225	49.0499	33.6719	2.21545	1.1476	1.49856e-08	4.37876e-07	Up
Junb	5.61253	7.00315	6.31061	51.5144	43.5148	36.2992	6.6688	2.73743	6.55195e-48	8.77709e-45	Up
Katnal1	2.38671	0.252856	0.459266	0.126826	0.0880432	0.18312	0.121431	-3.04179	0.000624558	0.00424042	Down
Kcna7	0.0487601	0.0418033	0.0205638	0.0795014	1.86071	0.0218648	17.2788	4.11093	0.00454225	0.0197069	Up
Kcnab1	20.6598	19.2521	17.5913	8.26754	5.32837	15.8134	0.487831	-1.03555	0.00822045	0.0305113	Down
Kcnc1	32.429	30.3909	25.8341	10.9086	8.5762	25.7543	0.486878	-1.03837	0.0136859	0.0443094	Down
Kcnc2	9.48734	11.0026	9.30874	3.57955	2.93448	7.85111	0.460732	-1.118	0.00357704	0.0164799	Down
Kcnd2	16.791	19.2181	15.4054	5.45227	4.53919	11.5618	0.400799	-1.31905	0.000384542	0.00288159	Down
Kcng4	23.178	20.2646	16.9726	5.88732	4.82119	15.7354	0.417335	-1.26072	0.00630934	0.0251608	Down
Kcnh2	20.4425	19.9092	17.361	6.93298	6.27194	16.1928	0.486473	-1.03957	0.00727706	0.0278957	Down
Kcnh6	0.762797	0.902389	1.04447	0.380728	0.2029	0.688542	0.447786	-1.15912	0.0153158	0.0479721	Down
Kcnh7	3.88938	3.86657	4.9354	1.45526	1.09723	2.87584	0.407941	-1.29357	0.000619866	0.00421528	Down
Kcnip3	4.2437	5.23512	6.57056	2.20348	1.33666	3.34333	0.40946	-1.28821	0.000530265	0.003729	Down
Kcnj10	63.4146	65.8383	53.3594	20.9083	14.8962	46.4467	0.429945	-1.21778	0.0036378	0.0166892	Down
Kcnj13	0.692234	0.788939	1.27434	0.371101	0.50932	0.307945	0.414949	-1.26899	0.00170687	0.00937406	Down
Kcnj16	18.0953	19.0933	15.8131	5.62697	5.27516	12.2998	0.418541	-1.25656	0.000435879	0.00316681	Down
Kcnj3	17.275	17.8759	14.7771	6.38617	4.98103	14.5943	0.496498	-1.01014	0.0151102	0.0475333	Down
Kcnj6	5.04602	5.6757	4.81524	1.9149	1.62955	4.36244	0.48631	-1.04005	0.00752742	0.028641	Down
Kcnj9	5.43348	5.31862	4.36855	1.83827	1.5052	3.60704	0.439271	-1.18682	0.00115531	0.0069283	Down
Kcnk15	0.0440619	0.0786989	0.123883	0	0	0	0.0353699	-4.82133	0.00595036	0.024161	Down
Kcnn4	0.688484	0.618576	0.806549	2.9967	2.65382	1.4033	3.20405	1.6799	1.95226e-06	3.29125e-05	Up
Kcnq3	12.204	13.726	11.1346	4.17947	3.26939	10.4099	0.460102	-1.11998	0.0108778	0.0375124	Down
Kcnq4	2.45231	2.5146	2.45535	0.554762	0.998459	0.810896	0.306763	-1.7048	4.20904e-11	1.9599e-09	Down
Kcnv1	1.3385	1.02691	0.962204	0.708564	0.245945	0.630898	0.453347	-1.14131	0.0122363	0.0408229	Down
Kctd14	2.16708	1.79154	1.63202	4.45272	3.83782	4.92816	2.26182	1.17748	4.009e-09	1.32229e-07	Up
Kctd4	2.4402	2.50463	2.33082	0.981843	0.727042	1.82195	0.463527	-1.10928	0.00172723	0.00945901	Down
Kctd8	4.02775	4.32946	4.28521	1.63467	1.38149	3.57116	0.497711	-1.00662	0.00961147	0.0341669	Down
Kif11	1.32535	0.944237	1.2022	4.78578	3.13675	1.60197	2.62784	1.39388	0.00123741	0.00730738	Up
Kif14	0.222048	0.185079	0.22891	1.33323	0.861705	0.282114	3.73643	1.90166	0.00100737	0.00621662	Up
Kif15	0.756445	1.03336	1.3234	3.71749	2.4911	1.47236	2.36947	1.24456	0.00273892	0.0134741	Up
Kif18a	0.473368	0.35933	0.384715	1.73427	1.30759	0.895495	3.09691	1.63083	4.49448e-06	6.81426e-05	Up
Kif18b	0.841664	0.848287	0.834576	3.30239	1.76058	1.21312	2.38275	1.25263	0.00256839	0.0128076	Up
Kif20a	1.15125	0.925312	1.16323	5.27926	3.46453	1.5057	3.03325	1.60087	0.000827953	0.00533042	Up
Kif22	2.29811	2.0825	1.8885	7.95051	5.53752	3.22033	2.55766	1.35482	0.000265614	0.00214847	Up
Kif23	0.969915	0.908123	1.00109	3.53141	2.65239	1.03008	2.4071	1.2673	0.00717764	0.0276301	Up
Kif2c	0.566511	0.595863	0.619415	2.30918	1.56064	0.846773	2.54128	1.34555	0.00142481	0.00815415	Up
Kif4a	0.665014	0.563505	0.766372	3.16999	1.64213	1.06625	2.8198	1.49559	0.000900055	0.00567299	Up
Kifc1	1.56025	1.21306	1.46763	6.1995	4.30374	2.09207	2.84719	1.50954	0.000526653	0.00371172	Up
Kifc2	17.4124	20.2055	15.6694	7.21912	5.58001	13.7291	0.47611	-1.07063	0.00237648	0.0120647	Down
Kirrel3	10.449	11.678	8.52049	2.59213	2.19801	5.78571	0.329948	-1.59969	4.95426e-05	0.000522583	Down
Kiss1r	2.1456	2.19938	1.69664	0.814825	1.00561	1.01964	0.451872	-1.14601	2.31156e-05	0.000275348	Down
Klf10	5.02122	5.09984	5.98567	13.9458	14.3612	9.68023	2.26574	1.17998	9.41369e-08	2.27378e-06	Up
Klf2	7.66265	7.46522	10.807	20.2819	22.5277	17.0687	2.21594	1.14792	1.11864e-06	2.04418e-05	Up
Klf4	3.63902	3.47176	4.0551	9.44087	9.08937	8.17554	2.29393	1.19782	3.05972e-16	3.15296e-14	Up
Klf6	10.2096	10.4796	12.3968	32.2473	26.9998	27.0473	2.49996	1.32191	8.79836e-20	1.28759e-17	Up
Klhdc7a	5.28636	4.94114	3.53992	1.55566	0.995167	3.0296	0.38686	-1.37011	0.00123879	0.00731058	Down
Klhl31	0.0397672	0.127851	0.119794	0.19187	12.046	0.152848	42.4148	5.40649	0.0014475	0.00823795	Up
Klhl4	5.46295	5.80635	4.81401	2.30879	1.44081	4.32413	0.47927	-1.06109	0.00823129	0.0305255	Down
Klhl40	0.258837	0.231154	0.333546	0.569396	5.70442	0.49973	8.00903	3.00163	0.00190555	0.0101951	Up
Klhl41	0.382248	0.344097	0.306294	0.730082	30.558	0.754186	30.3575	4.92398	0.00115817	0.00694067	Up
Kncn	0.0189075	0.0202624	0.0199348	0.168819	0.0679395	0.0494573	4.63023	2.21108	0.0101129	0.0355471	Up
Kng1	0.0478542	0	0.100909	3.12097	8.82116	3.37972	98.9908	6.62922	2.08722e-10	8.45326e-09	Up
Kng1l1	0.0468619	0.02511	0.0988164	5.04828	9.92641	3.41471	103.831	6.69809	1.29158e-18	1.73022e-16	Up
Knl1	0.259417	0.192466	0.269305	1.05045	0.78731	0.37135	2.93599	1.55384	0.00052868	0.00372299	Up
Knstrn	0.513249	0.458356	0.541137	3.01359	2.07477	0.863057	3.77489	1.91643	0.000352686	0.00268328	Up
Kntc1	1.00548	0.908509	0.940594	5.30394	3.74048	2.05545	3.73162	1.8998	2.53391e-07	5.43448e-06	Up
Kremen1	8.6018	7.52311	9.48143	27.611	29.4653	10.1809	2.527	1.33742	0.00155586	0.00870113	Up
Krt222	10.6059	10.9176	8.97722	4.24483	2.89848	7.90406	0.471174	-1.08567	0.00405457	0.0180959	Down
Krt25	1.34374	1.36619	1.3441	0.374517	0.173328	0.862633	0.331285	-1.59385	0.00463705	0.0200085	Down
Krt7	0.128019	0.0514473	0.185591	2.4414	0.465756	0.950783	10.0174	3.32444	3.01977e-05	0.000341489	Up
Ksr2	5.34966	5.60705	4.73909	1.95371	1.56265	4.53581	0.489864	-1.02955	0.0122922	0.0409553	Down
Lamc2	0.223332	0.210325	0.313956	1.04826	1.00676	0.440033	3.20706	1.68125	0.000196914	0.00167608	Up
Lamc3	8.51405	7.92609	9.52237	1.97709	3.05746	3.00553	0.297228	-1.75036	1.06518e-14	9.13801e-13	Down
Lbp	2.16929	1.01075	1.77006	15.2022	35.4427	10.2772	11.8463	3.56636	4.49326e-11	2.08112e-09	Up
Lcn2	2.60515	3.73676	3.76087	67.6348	39.921	136.004	23.0232	4.52501	7.26047e-23	1.62104e-20	Up
Ldha	49.5189	51.9088	62.6675	475.3	483.53	170.513	6.6255	2.72803	4.57676e-11	2.11417e-09	Up
Ldoc1	1.27299	1.03492	1.34216	0.434539	0.331235	0.861165	0.42504	-1.23433	0.00643155	0.0254906	Down
Lefty1	0	0	0.0176289	0.175255	0.108145	0.0374884	16.4489	4.03992	0.0152295	0.0477618	Up
Lgals1	223.606	257.508	342.539	736.094	768.275	349.852	2.16586	1.11494	0.0018765	0.0100893	Up
Lgals3	11.8242	10.9292	17.7261	121.397	118.102	111.387	8.30317	3.05366	2.19178e-40	1.81761e-37	Up
Lgals3bp	10.027	10.4489	14.9824	27.6204	27.4959	22.4447	2.09831	1.06923	2.10068e-06	3.50415e-05	Up
Lgi1	39.5701	46.3524	38.9182	14.4027	12.993	26.3436	0.412044	-1.27913	1.95104e-05	0.000238638	Down
Lgi2	43.6472	43.2769	37.73	17.2222	12.401	34.9852	0.494753	-1.01522	0.00861401	0.031454	Down
Lgr5	4.87332	4.73173	6.35286	2.00019	1.8514	2.86396	0.402439	-1.31316	6.17112e-08	1.5735e-06	Down
Lhfpl4	16.0103	18.002	18.353	5.63129	5.32821	15.0572	0.474432	-1.07573	0.0138745	0.0447205	Down
Lhx6	0.224187	0.214511	0.43897	0.783275	1.31192	0.529572	2.88026	1.5262	0.00293428	0.0141435	Up
Lif	0.161712	0.119977	0.0918069	9.69184	6.67786	2.09175	47.413	5.56721	1.18289e-18	1.60938e-16	Up
Lilra5	0.843543	0.856412	1.09222	0.275762	0.446684	0.364985	0.375017	-1.41497	4.71706e-05	0.000501818	Down
Lilrb1	0.00993737	0	0	0.0810125	0.0642736	0.0445607	16.3726	4.03321	0.00842393	0.0310004	Up
Lilrb3a	0.301651	0.134695	0.22528	0.93682	1.8562	1.4231	6.09751	2.60822	2.19647e-08	6.12024e-07	Up
Lilrb4	1.77278	1.03408	2.31864	29.9237	19.7633	9.71036	11.0805	3.46995	2.42943e-12	1.39632e-10	Up
Lilrc2	0.42434	0.295586	0.156589	2.00148	0.891987	0.642196	3.85278	1.9459	0.00256432	0.0128032	Up
Lin7a	3.96107	5.77922	5.13232	1.44507	2.46937	3.37051	0.47131	-1.08525	0.00432419	0.0189783	Down
Lin7b	23.0721	18.9502	16.5131	6.79926	5.14369	13.2156	0.410089	-1.28599	0.000983623	0.00609601	Down
Lingo1	10.6218	9.66278	8.08088	3.35405	3.09341	7.3597	0.464963	-1.10481	0.00282206	0.0137626	Down
Lipogenin	0.474122	0.657537	0.705719	2.04627	1.59341	0.812896	2.33166	1.22136	0.0117412	0.0396272	Up
Lix1	15.6964	16.1799	18.1266	4.55667	3.47339	7.14688	0.290016	-1.7858	5.77766e-10	2.22115e-08	Down
Lmcd1	3.58086	3.25055	3.1536	9.95971	7.74289	9.13839	2.5729	1.3634	2.28112e-16	2.43716e-14	Up
Lmna	26.0918	24.0411	28.2335	111.624	117.117	53.5912	3.46454	1.79266	6.09911e-08	1.562e-06	Up
Lmnb1	5.14415	4.14771	4.33894	12.6286	11.3546	6.55401	2.15039	1.1046	0.00026406	0.00213988	Up
Lmo3	7.03239	8.47836	6.70628	2.66562	2.59248	6.09861	0.489155	-1.03164	0.00580578	0.0237342	Down
Lmod3	0.0269975	0.0433981	0.0142322	0.0314417	3.81245	0.0453978	45.263	5.50026	0.000853786	0.0054564	Up
LOC100125362	21.5007	21.7778	19.6307	7.93135	6.13845	16.4685	0.463509	-1.10933	0.00303979	0.0144996	Down
LOC100359692	1.38577	1.65008	1.78575	8.51776	4.97944	3.71115	3.42306	1.77529	8.07105e-05	0.000791426	Up
LOC100359907	1.29967	0.729564	1.17454	0.072077	0.333576	0.3469	0.226271	-2.14388	0.00434754	0.0190711	Down
LOC100360057	3.67984	2.6543	3.05906	7.41738	8.16243	4.68056	2.06939	1.0492	0.00262405	0.0130342	Up
LOC100360218	0.57378	0.922344	1.14942	3.19081	1.85557	1.99401	2.55246	1.35189	0.000350655	0.00267016	Up
LOC100360573	16.3561	15.3371	21.7716	47.5419	44.0052	31.6292	2.20986	1.14396	7.60279e-06	0.000107035	Up
LOC100360679	6.01965	5.07845	6.41426	18.1977	19.7433	10.9839	2.68334	1.42403	4.84494e-06	7.27995e-05	Up
LOC100360754	3.82439	2.37591	3.4186	14.1687	10.5455	5.15718	2.97383	1.57232	0.000288794	0.00229023	Up
LOC100362176	2.33712	2.85818	3.0294	1.05671	0.874366	2.34258	0.496488	-1.01017	0.0158154	0.0490954	Down
LOC100362216	0.908623	0.950364	0.682092	0.22857	0.227238	0.358548	0.307317	-1.7022	3.74341e-08	1.00604e-06	Down
LOC100362684	0.608616	0.289879	0.641686	1.9689	1.16636	1.51618	2.87189	1.522	0.00791035	0.029715	Up
LOC100362814	14.1557	14.8245	15.5549	6.86562	7.41253	8.25078	0.485217	-1.0433	3.5209e-21	6.32129e-19	Down
LOC100363436	0.0608675	0.0326146	1.41185	0	0	0	0.0118881	-6.39434	0.00520751	0.0218475	Down
LOC100365043	7.77663	7.00637	6.67544	24.6056	18.5465	7.56065	2.27059	1.18307	0.00950501	0.0338645	Up
LOC100365810	27.2116	28.1143	37.8837	74.0623	79.249	44.9151	2.0439	1.03132	0.000485275	0.00346213	Up
LOC100909512	1.27107	1.24864	1.28758	0.464411	0.530612	0.908037	0.478551	-1.06325	0.000427291	0.00311481	Down
LOC100909605	0	0	0	0.126068	0.0350069	0.351917	78.3413	6.2917	0.000386914	0.00289562	Up
LOC100909712	0.307544	0.329582	0.745786	1.71922	0.961424	1.20669	2.6869	1.42594	0.00764289	0.0289665	Up
LOC100909750	1.47259	2.72931	2.44517	0.753939	0.582823	1.18828	0.364252	-1.45699	7.62613e-05	0.000752033	Down
LOC100909784	0	0.0164142	0	0.231894	0.462309	0.463606	64.945	6.02115	7.03884e-06	9.99848e-05	Up
LOC100909840	3.73248	2.59151	2.30944	1.20407	1.03894	1.59119	0.424309	-1.23681	7.01078e-05	0.000699672	Down
LOC100909947	0.480116	0.288131	0.344218	0	0.0207022	0.107646	0.110265	-3.18095	0.00117472	0.00700847	Down
LOC100910018	0.234179	0.0209133	0.318917	0.034091	0.031555	0	0.109028	-3.19723	0.0157144	0.0488341	Down
LOC100910056	0.457642	0.406361	0.13786	2.90853	1.74779	0.454402	4.90759	2.29501	0.00244911	0.012377	Up
LOC100910163	0.0634971	0	0.0223158	0.813446	0.47914	0.403369	18.4946	4.20903	1.26614e-05	0.00016492	Up
LOC100910200	5.2831	3.61035	4.68217	12.5285	12.0092	5.15005	2.09868	1.06948	0.00971713	0.0344454	Up
LOC100910255	1.1754	1.1848	1.68712	4.01179	5.01177	1.44813	2.4929	1.31782	0.00606992	0.0245261	Up
LOC100910284	2.30203	2.09694	1.69898	0.44683	0.330872	1.1613	0.303418	-1.72062	0.00165228	0.00912028	Down
LOC100910308	0.483887	0.450924	0.310544	2.49919	0.816449	0.778307	3.142	1.65168	0.00688648	0.0267756	Up
LOC100910790	0.0425758	0.0912534	0.112223	0.309902	0.286849	0.143187	2.9042	1.53814	0.0162596	0.0499843	Up
LOC100910848	0.0845436	0.16107	0.217892	0.579824	0.475933	0.368576	2.95877	1.565	0.00089252	0.00563365	Up
LOC100910957	0.419297	0.616242	0.479972	0.153472	0.258282	0.255169	0.424947	-1.23464	0.00214828	0.0111879	Down
LOC100911238	11.6764	7.79804	8.20725	18	46.0304	10.6235	2.60611	1.3819	0.014565	0.0463119	Up
LOC100911319	0.410613	0.450515	0.391694	0.865326	1.05389	0.800068	2.08837	1.06238	6.28164e-05	0.000637616	Up
LOC100911395	1.31886	1.46348	1.31163	0.479307	0.413402	1.04857	0.453332	-1.14136	0.00462843	0.0199812	Down
LOC100911413	0.312761	0.335173	0.474023	8.9468	18.1429	8.32716	30.466	4.92913	1.26726e-28	4.6956e-26	Up
LOC100911453	2.40608	2.64963	0	0.115951	0.0357752	0.0930107	0.0463995	-4.42975	0.00278836	0.013671	Down
LOC100911510	0.307861	0.229511	0.317533	0.109121	0.0505016	0.165059	0.361135	-1.46939	0.00397573	0.0178073	Down
LOC100911625	3.47363	2.691	2.86812	1.13727	1.06771	2.42402	0.489022	-1.03203	0.00693542	0.0269298	Down
LOC100911837	0.181264	0.182112	0.238891	1.36557	0.573983	0.781064	4.3155	2.10953	4.17823e-07	8.52036e-06	Up
LOC100911928	0.0287833	0	0	0.636907	0.558499	0.387206	47.1555	5.55935	3.32494e-05	0.000369993	Up
LOC100911959	0.536162	0.55985	0.840695	2.76987	1.85247	0.647293	2.61194	1.38512	0.0160219	0.0495207	Up
LOC100912042	0.445287	4.26295	0.938965	0.345725	0.384008	0.465905	0.206222	-2.27773	0.00869535	0.0316864	Down
LOC100912068	0.839967	0.731378	0.802582	2.04818	2.07974	0.971061	2.06437	1.0457	0.00637633	0.0253563	Up
LOC100912165	0.661709	7.13559	2.1366	0.481648	0.0445818	0.695439	0.118413	-3.0781	0.00396667	0.0177745	Down
LOC100912218	0.0307578	0.0206011	0.0364827	0.0805971	0.107758	0.0646512	2.76472	1.46713	0.00907139	0.0327212	Up
LOC100912348	0	0	0	0	1.77368	0.0485403	143.414	7.16405	0.0102257	0.0358673	Up
LOC100912526	0.23038	0.320955	0.370419	0.120737	0.0807119	0.219525	0.436592	-1.19564	0.0123086	0.0409857	Down
LOC100912538	0.511376	0.219208	0.341469	0.456593	4.52027	1.94912	6.22525	2.63813	0.00128282	0.00751441	Up
LOC102546698	1.24892	0.828543	1.31678	2.2164	3.14139	2.40015	2.19199	1.13224	0.00468377	0.0201551	Up
LOC102546809	0.146806	0.171007	0.100946	0.0334512	0.0516045	0.0894431	0.400517	-1.32007	0.00766594	0.0290349	Down
LOC102546845	0.271544	0.252203	0.267213	0.0843319	0.0780584	0.121765	0.343959	-1.53969	0.0127331	0.0419782	Down
LOC102546864	0.332556	0.373357	0.28384	0.922142	0.734047	0.621347	2.208	1.14274	0.00157223	0.00878138	Up
LOC102546892	0.375697	0.440963	0.414973	0.104177	0.0771415	0.180502	0.281161	-1.83053	0.000948884	0.00593383	Down
LOC102547160	0.9307	0.835317	0.907676	0.270977	0.26336	0.717304	0.44686	-1.1621	0.014487	0.0461312	Down
LOC102548568	0.885449	0.810036	1.48004	0.477877	0.465607	0.121052	0.322027	-1.63474	0.00761739	0.0288925	Down
LOC102548682	22.9334	18.1665	20.9913	61.0263	44.9941	28.2084	2.0724	1.05131	0.000851471	0.0054456	Up
LOC102549059	1.0014	1.15732	1.61477	4.00181	3.61945	2.09112	2.4733	1.30644	0.000403074	0.00298831	Up
LOC102549061	12.3983	8.87717	11.017	41.1108	25.1544	15.2949	2.41773	1.27365	0.00146978	0.00832399	Up
LOC102549173	14.2845	11.308	12.7145	82.2599	49.6771	23.658	3.89342	1.96104	1.74701e-05	0.000216542	Up
LOC102551435	0.414139	0.517785	0.400255	2.1704	1.52531	1.19935	3.5283	1.81897	4.03872e-05	0.000436588	Up
LOC102551754	0	0	0.0135582	0.112323	0.0623801	0.0288319	14.4622	3.85421	0.00884342	0.032085	Up
LOC102551899	3.11306	3.55439	2.94479	0.914851	0.56453	0.848004	0.231537	-2.11069	2.21319e-13	1.52343e-11	Down
LOC102552055	0.0763788	0.0511575	0.0201322	2.2238	0.442549	0.267574	18.9288	4.24251	1.05208e-05	0.000140291	Up
LOC102552068	0.90802	0.822092	0.734526	0.373769	0.168763	0.544064	0.420135	-1.25107	0.00481122	0.0206068	Down
LOC102552170	0.00562087	0.0120473	0.0118526	0.1702	0.103006	0.00630121	9.15221	3.19412	0.0134228	0.0436522	Up
LOC102552784	0	0	0	0.228787	0.112501	0.0137641	96.6308	6.59441	0.000307685	0.00240458	Up
LOC102553825	1.36733	1.58639	1.18201	0.499317	0.45905	1.16586	0.491319	-1.02527	0.01062	0.0369008	Down
LOC102554096	0.38534	0.491611	0.754516	0.128221	0.118682	0.164564	0.241764	-2.04833	0.000242757	0.00199698	Down
LOC102554600	0.0916596	0.0982278	0.0805334	0.284662	0.625778	0.137005	3.75372	1.90832	0.0150197	0.0473255	Up
LOC102554746	0.499748	0.234307	0.395177	1.30953	0.707067	0.770326	2.34821	1.23156	0.00846051	0.0310844	Up
LOC102555330	0	0.0109142	0	0.177913	0.131743	0.0456684	32.1629	5.00732	0.00020627	0.00174294	Up
LOC102555453	4.86931	4.79226	6.33879	18.0542	14.0866	10.7503	2.57019	1.36187	1.33848e-06	2.39074e-05	Up
LOC102555814	0.0601631	0.0828955	0.057391	0.0400382	4.74364	0.0321167	23.6002	4.56073	0.0111507	0.0381962	Up
LOC102556178	2.28144	2.53147	1.83067	0.658372	0.718216	1.44854	0.407508	-1.2951	0.000839754	0.00538649	Down
LOC102556474	0	0	0	0.387913	0.107717	0.0248933	78.0541	6.2864	0.000877776	0.00556681	Up
LOC103689985	0.00945714	0.0304045	0.00997101	0.0330418	0.784983	0.0848145	17.8771	4.16004	0.00281178	0.0137342	Up
LOC103690015	1.95411	1.47365	1.60245	8.42884	5.07118	4.219	3.36641	1.75121	2.26215e-05	0.000270945	Up
LOC103690019	0.0494589	0.106006	0.117329	0.374403	0.23992	0.20792	2.90186	1.53698	0.0106164	0.0369008	Up
LOC103690020	0.165025	0.0707401	0.104395	0.871262	1.10294	0.246665	6.26291	2.64683	0.00020369	0.001727	Up
LOC103690024	0	0	0	0.0253467	0.774219	0	125.199	6.96808	0.0127731	0.0420834	Up
LOC103690032	0.6891	0.656426	0.524726	0.0891706	0.123806	0.300419	0.263214	-1.92569	0.00572757	0.0235194	Down
LOC103690039	4.54342	4.68867	0.177418	0.13065	0.453492	0.188643	0.079893	-3.64579	0.000688655	0.00459148	Down
LOC103690082	39.8812	38.001	32.9884	13.0968	8.45646	29.814	0.441715	-1.17881	0.00913505	0.032876	Down
LOC103690108	0.0348376	0.0373341	0.0183653	0.0608586	6.08378	0.0390543	66.9988	6.06606	0.00032637	0.00251715	Up
LOC103690190	7.59825	4.27839	6.31385	28.4969	15.8262	11.4776	2.92904	1.55043	0.000314904	0.00244824	Up
LOC103690326	0.0179025	0.0127903	0.0125835	0.166796	0.0257314	0.100347	6.4155	2.68156	0.00699082	0.0270906	Up
LOC103690642	0.712317	0.359229	0.883555	0.146396	0.180674	0.18789	0.251861	-1.9893	0.00703418	0.0272102	Down
LOC103691392	0	0	0.0094602	0.0417987	0.154757	0.0502934	23.8278	4.57458	0.00441156	0.019255	Up
LOC103691527	39.1803	36.3068	36.6061	18.7448	17.9862	19.9197	0.484384	-1.04578	5.29389e-33	2.79373e-30	Down
LOC103691556	0.109846	0.117717	0.0853369	0.0403983	0.0249287	0.0453678	0.338097	-1.56449	0.00678727	0.0265091	Down
LOC103691573	0.511942	0.615127	0.621541	0.108403	0.133785	0.243475	0.266725	-1.90658	4.5121e-05	0.000482667	Down
LOC103691841	0	0	0	0.186085	0.132494	0.020668	92.4231	6.53018	0.000136002	0.00122719	Up
LOC103692813	0.490164	0.562809	0.454044	1.3782	0.969967	0.981237	2.11937	1.08364	8.0539e-07	1.53961e-05	Up
LOC103692827	0.0960363	0.102918	0.0506273	0.447381	0.20705	0.296066	3.63603	1.86236	0.0149623	0.0472156	Up
LOC103693389	1.47923	1.48158	1.31966	3.74362	3.74725	2.84457	2.31961	1.21388	3.24267e-11	1.53872e-09	Up
LOC103693540	2.51888	2.87934	2.4787	1.32986	0.760284	1.65661	0.454611	-1.1373	0.00103735	0.0063678	Down
LOC103693936	0.385606	0.500235	0.28887	1.09907	1.03919	0.83043	2.43219	1.28225	3.4027e-05	0.000377199	Up
LOC103694538	0.00487737	0.00522687	0.0308543	0.823636	0.373296	0.158564	31.7376	4.98812	1.81936e-07	4.11483e-06	Up
LOC108348047	0.289199	0.245355	0.381142	0.687645	0.545563	0.97261	2.3006	1.20201	0.0021003	0.0110071	Up
LOC108348072	0.191069	0.136507	0.1343	0.890085	0.549247	0.606886	4.22218	2.07799	0.000680718	0.00455186	Up
LOC108348078	0.752096	0.380184	0.987463	1.97491	2.50872	4.78038	4.15909	2.05627	2.40603e-05	0.00028369	Up
LOC108348080	0.522366	0.395151	0.356367	2.46921	1.95429	0.688932	3.85077	1.94515	0.00132604	0.00770794	Up
LOC108348130	0.880448	1.01094	1.0609	0.292966	0.372862	0.458257	0.366131	-1.44957	0.000764496	0.00499763	Down
LOC108348486	0.295701	0.19501	0.191858	2.86099	2.0842	1.63196	9.20009	3.20165	4.91564e-13	3.19425e-11	Up
LOC108348812	0.00665196	0	0.0140268	0.790191	0.365704	0.0447426	55.3191	5.7897	1.95547e-05	0.000238979	Up
LOC108349777	0	0	0	0.039633	0.0489129	0.0763001	24.2311	4.59879	0.00954678	0.0339994	Up
LOC108350576	0.405602	0.197576	0.272135	2.57656	1.58993	0.537367	5.1315	2.35938	0.0014955	0.00843396	Up
LOC108350747	0.371992	0.575825	0.653675	1.61257	0.891109	2.73378	3.12577	1.64421	0.00157487	0.00878771	Up
LOC108351431	0	0.00706557	0.00695137	0.191961	0.0639652	0.0443468	20.8202	4.37991	0.00145353	0.00825071	Up
LOC108351581	0.0436501	0.0175418	0.0402692	0.279596	0.147043	0.0672835	4.6363	2.21297	0.00415594	0.0183928	Up
LOC108351600	3.34263	3.11608	2.42374	1.09984	0.964447	2.40992	0.481252	-1.05514	0.00925745	0.0331862	Down
LOC108351885	5.79462	5.44764	4.20165	1.93685	1.53343	3.64667	0.440328	-1.18335	0.00110306	0.00666545	Down
LOC108352087	0.195353	0.215894	0.154476	0.206182	16.3599	0.328497	29.2814	4.87191	0.00264633	0.0131125	Up
LOC298139	0	0.0119438	0	0.0129798	1.58588	0	125.581	6.97248	0.00626521	0.0250327	Up
LOC299282	0	0	0	0.0653426	0.0201606	0.398352	42.7089	5.41647	0.0118477	0.0398853	Up
LOC303566	0.165412	0.0818149	0.187816	1.20031	0.768109	0.470716	5.35048	2.41967	2.02479e-05	0.000245037	Up
LOC360919	0.514748	0.424334	0.737539	0.292056	0.298785	0.147962	0.422747	-1.24213	0.0089207	0.0323183	Down
LOC363301	1.07355	0.525651	1.17092	0.506576	0.448939	0.352748	0.450929	-1.14903	0.00614804	0.0247099	Down
LOC365985	17.3871	18.0244	15.6554	5.95329	4.57328	13.7611	0.453992	-1.13926	0.00633146	0.0252259	Down
LOC497963	0	0	0	0.987437	0.0410778	0.0213593	182.697	7.51331	0.000440108	0.00318955	Up
LOC500300	0.468414	0.20734	0.730063	1.52983	1.32821	2.02053	3.30244	1.72353	0.000411374	0.00303307	Up
LOC680322	1.11008	1.12354	0.845289	5.31492	4.18825	1.65926	3.48602	1.80158	0.00117407	0.00700698	Up
LOC680498	9.37635	7.64233	9.12002	33.2978	25.3755	15.1747	2.70906	1.43779	1.22517e-05	0.000160183	Up
LOC680624	0	0	0	0.127886	0.0338207	0.0879291	26.3793	4.72133	0.0107548	0.0372316	Up
LOC681303	0.166693	0.153118	0.0502143	0.0184888	0	0.0444925	0.161596	-2.62954	0.0154895	0.048351	Down
LOC681325	0.0902483	0.110532	0.108745	0.705702	0.500327	0.332422	4.77446	2.25534	2.33649e-05	0.000277747	Up
LOC681341	0	0	0.00792715	0.0700503	0.0324196	0.0421433	16.413	4.03677	0.00920561	0.0330344	Up
LOC684762	9.56179	6.45362	8.19109	34.4781	23.8854	13.3989	2.83897	1.50537	0.000137405	0.0012392	Up
LOC684773	2.89437	2.54504	2.6604	11.3225	8.72018	5.57422	3.0324	1.60046	1.23144e-05	0.000160882	Up
LOC684828	8.56796	7.05132	7.68598	28.2261	21.5849	10.5071	2.48383	1.31257	0.000860485	0.00548713	Up
LOC685025	1.10208	1.29008	1.19772	2.7151	3.13455	2.10981	2.13419	1.09369	1.21175e-06	2.1868e-05	Up
LOC685203	6.42784	5.12629	4.37798	1.76026	1.05637	4.07773	0.412049	-1.27911	0.0112161	0.0383297	Down
LOC685668	15.082	11.9483	8.84844	4.83975	3.56192	9.52185	0.476615	-1.0691	0.0102949	0.0360446	Down
LOC685680	0.539969	0.65231	0.351936	0.0686024	0.0317495	0.187101	0.177746	-2.49211	0.000200833	0.00170527	Down
LOC688176	0	0	0	0.26223	0.138699	0.252419	33.7589	5.07719	0.00188293	0.0101154	Up
LOC688286	0.801927	0.764954	0.622512	1.86787	1.66242	1.16572	2.05937	1.0422	0.000155887	0.00137596	Up
LOC688459	0.536847	0.402721	0.707521	1.53179	0.781257	1.65502	2.29431	1.19806	0.0107015	0.0370952	Up
LOC689065	0.625782	1.06052	0.659785	0.305077	0.282382	0.342605	0.381673	-1.38959	0.000307662	0.00240458	Down
LOC689439	0.48782	0.422243	0.55389	1.00514	1.29442	0.988564	2.15744	1.10932	0.000801387	0.00519236	Up
LOC689453	0.297052	0.122438	0.240917	0.0532232	0.0246319	0.0512317	0.185034	-2.43414	0.0123251	0.0410247	Down
LOC689757	0.0487872	0	0	0.312501	0.525916	0.273462	21.2239	4.40762	0.000616262	0.00420376	Up
LOC689800	0.326437	0.403649	0.542737	3.64089	2.46325	1.88604	6.02497	2.59096	5.30277e-12	2.95041e-10	Up
LOC691141	0.530947	0.341396	0.531807	2.07147	1.87444	2.09812	4.11147	2.03965	1.11929e-14	9.55509e-13	Up
LOC691418	0.156119	0.292786	0.298341	1.02273	1.08339	0.951647	3.94754	1.98095	1.12052e-09	4.10817e-08	Up
LOC691995	70.3199	78.0076	58.0298	22.0307	19.1366	59.0635	0.463996	-1.10782	0.0134622	0.0437722	Down
Lox	5.67356	3.64092	5.43292	54.5703	28.817	19.6869	6.67978	2.7398	4.19904e-11	1.9599e-09	Up
Loxl1	4.61626	2.45055	3.39039	9.73701	10.6149	4.71037	2.29834	1.20059	0.00346666	0.0160426	Up
Loxl2	9.95349	8.04293	11.6247	26.2776	26.8241	10.0281	2.04802	1.03423	0.0129585	0.0425156	Up
Loxl4	0.283488	0.303802	0.350873	7.34952	5.95908	2.52168	16.2259	4.02022	1.75409e-20	2.90929e-18	Up
Lrfn1	4.50954	4.54355	3.75219	1.58604	1.31571	3.54308	0.480724	-1.05672	0.00795976	0.0298231	Down
Lrfn5	12.537	13.909	11.3667	4.21229	3.58552	10.0389	0.450709	-1.14973	0.00508002	0.021474	Down
Lrg1	5.66729	5.49498	7.31254	48.3072	31.797	33.3394	5.87753	2.55521	5.15364e-26	1.54743e-23	Up
Lrr1	0.0876279	0.0704304	0	0.382698	0.54315	0.294703	7.40451	2.8884	0.00113556	0.00682628	Up
Lrrc14b	0.0544144	0.072892	0.0430283	0.110901	3.03553	0.0457504	18.3975	4.20144	0.00288266	0.013972	Up
Lrrc15	0.278942	0.141599	0.201225	1.17975	0.82295	0.789991	4.27766	2.09682	8.47848e-07	1.60667e-05	Up
Lrrc25	0.559379	0.696674	0.892631	4.61305	3.6017	2.26259	4.68435	2.22785	1.76142e-10	7.18863e-09	Up
Lrrc32	2.48739	2.68509	2.95435	10.8755	10.0208	5.39374	3.11043	1.63711	8.88953e-08	2.16217e-06	Up
Lrrc3b	1.85087	1.92592	1.33453	0.660572	0.508454	1.36542	0.473941	-1.07722	0.00916136	0.0329502	Down
Lrrc4c	5.86688	6.14355	5.7491	2.48244	1.93629	4.87718	0.499968	-1.00009	0.00463951	0.0200092	Down
Lrrc55	3.23163	4.06828	4.07996	1.32582	1.53893	2.30026	0.435237	-1.20013	2.24236e-06	3.71204e-05	Down
Lrrc75b	12.3923	15.3176	13.177	4.42806	4.17456	9.62981	0.426744	-1.22856	0.00083864	0.00538132	Down
Lrrc8e	0.21547	0.296884	0.335358	1.32639	1.32727	0.460095	3.54221	1.82465	0.000468659	0.00336704	Up
LRRTM1	4.16189	4.20108	3.96696	0.979191	1.05363	2.82766	0.376502	-1.40927	0.00146777	0.00831799	Down
Lsmem1	0.0571439	0.0459291	0.0451867	0.133101	6.80679	0.0320303	45.9907	5.52327	0.000357064	0.00271185	Up
Lsp1	4.55099	2.72544	3.64104	21.7774	20.7778	16.0408	5.13676	2.36086	2.03066e-19	2.94699e-17	Up
Lst1	0.746295	0.59983	0.786847	4.67166	3.56993	1.83012	4.52638	2.17836	1.18573e-05	0.000155728	Up
Ltb4r	0.0714639	0.0382925	0.075347	1.34552	0.256789	0.133523	8.91508	3.15625	0.00159406	0.00886072	Up
Ltbp1	7.54519	6.21944	8.44682	17.3586	25.3273	9.60472	2.26648	1.18046	0.00199363	0.0105593	Up
Ltbp2	0.484869	0.381419	0.288239	6.9985	6.15538	3.40012	13.7671	3.78315	1.36735e-25	3.84071e-23	Up
Ltbr	15.7113	15.937	19.7078	38.9735	40.6723	28.8934	2.02962	1.02121	8.9458e-07	1.68605e-05	Up
Ltc4s	0.736714	0.638094	0.574578	0.211559	0.250215	0.124448	0.289188	-1.78992	2.7686e-06	4.47265e-05	Down
Luzp2	23.0046	23.379	20.4562	5.72005	4.52646	11.923	0.316767	-1.65851	7.81757e-06	0.000109528	Down
Lvrn	0.613282	0.579908	0.829177	3.42834	2.7922	1.83606	3.82095	1.93393	1.87276e-09	6.57387e-08	Up
Lyar	4.31536	5.42681	6.22121	17.8721	22.9745	7.50334	2.92264	1.54727	0.000410026	0.00302909	Up
Lyn	5.12645	4.75625	6.13993	14.8282	11.956	10.9696	2.25741	1.17467	1.08399e-09	3.98262e-08	Up
Lypd1	15.3753	15.6569	13.8085	5.18553	4.49979	11.9133	0.460056	-1.12012	0.00437677	0.0191511	Down
Lypd8	0	0.0594919	0.146326	0.614196	0.418899	0.404515	6.75141	2.75519	0.00312203	0.0147745	Up
Lyve1	3.81765	2.91012	3.76154	18.274	16.5349	11.782	4.25714	2.08989	1.34104e-17	1.65632e-15	Up
Lyz2	120.823	66.1904	159.576	351.095	369.491	253.024	2.68678	1.42588	9.96472e-05	0.000942104	Up
Lzts1	4.76383	4.84671	4.2661	1.50991	1.11157	3.50846	0.421527	-1.2463	0.00396066	0.0177633	Down
Macrod2	6.49502	6.59361	6.64435	2.64747	2.22345	4.16207	0.437763	-1.19178	4.20786e-06	6.42805e-05	Down
Mael	0.0898762	0.361187	0.260589	0	0.0484423	0.0251887	0.102026	-3.29299	0.00797999	0.0298799	Down
Mafb	2.26113	2.01278	2.30709	7.28416	6.21156	5.35581	2.74521	1.45692	4.10997e-13	2.73664e-11	Up
Maff	0.534908	0.697182	0.945036	9.09187	11.3142	5.81825	11.6064	3.53685	2.49435e-22	5.11048e-20	Up
Mafk	3.02586	3.03148	3.33695	6.90615	8.12953	5.45206	2.09646	1.06795	1.67428e-07	3.83652e-06	Up
Magee1	38.0109	39.719	33.6224	13.4069	10.9728	31.8868	0.482482	-1.05145	0.0106546	0.0369844	Down
Mak	0.209219	0.448423	0.204831	0.57434	0.741039	0.686874	2.24624	1.16751	0.00917616	0.032983	Up
Mal2	7.52247	8.21005	7.09425	2.61209	1.9967	5.98925	0.443336	-1.17353	0.00540248	0.0224974	Down
Mall	1.43013	1.72182	1.30307	7.0323	12.0857	5.46284	5.33142	2.41452	5.75553e-11	2.61704e-09	Up
Manf	20.0067	20.021	21.0939	51.1873	62.8595	33.2127	2.31888	1.21343	9.48371e-06	0.00012855	Up
Map2k3	0.239209	0.160219	0.204918	0.557174	0.676889	0.737448	3.12063	1.64184	3.98082e-05	0.000431668	Up
Map2k6	12.623	13.1277	12.9592	5.6969	5.85404	6.92438	0.457825	-1.12713	2.44541e-19	3.49072e-17	Down
Map3k6	0.460277	0.361342	0.41193	5.00517	3.9405	3.18593	9.41817	3.23545	1.67558e-37	1.12232e-34	Up
Map3k8	1.74281	1.41005	1.92269	4.82557	3.52102	2.7042	2.08463	1.05979	0.000308993	0.00241179	Up
Map6d1	36.8189	30.1218	25.3062	9.992	5.56056	22.5111	0.392875	-1.34786	0.00654173	0.0257805	Down
Mapk13	0.244565	0.322573	0.257854	1.24884	0.567831	0.590513	2.79563	1.48317	0.00366284	0.0167732	Up
Mapt	60.5729	71.7437	54.9181	20.8323	17.4473	46.1414	0.431136	-1.21378	0.00162603	0.00899992	Down
Marveld3	0.0928747	0.149295	0.179522	0.0180272	0.0166862	0	0.0792031	-3.6583	0.00435678	0.0191007	Down
Mas1	0.0325119	0.0597285	0.0587631	0.0162274	0.00500673	0	0.133612	-2.90388	0.00727129	0.0278858	Down
Mast4	0.831384	1.01769	0.872781	0.208673	0.703065	0.233003	0.407891	-1.29375	0.0130565	0.0427565	Down
Mastl	0.631278	0.626136	0.538129	2.37766	1.71574	0.926016	2.68523	1.42505	0.000260367	0.00211488	Up
Mat1a	0.0115799	0	0	0.0809168	0.0998632	0.0519261	17.284	4.11137	0.00711116	0.0274508	Up
Matn4	2.67457	2.24385	1.69194	0.854357	0.691951	0.685325	0.323282	-1.62913	1.64879e-08	4.75393e-07	Down
Mb	0.887753	0.475684	0.662993	2.24009	268.313	2.73681	131.577	7.03976	6.59518e-05	0.000664671	Up
Mb21d1	0.246481	0.264143	0.336307	0.962478	1.03154	0.390091	2.7107	1.43866	0.00534605	0.0223154	Up
Mc2r	0.0566358	0.0606942	0.134355	0.445222	0.305261	0.333327	4.12703	2.0451	0.00058253	0.00401455	Up
Mcemp1	0.47866	0.303113	0.114698	9.12199	6.16837	3.78057	20.345	4.3466	8.43896e-15	7.38515e-13	Up
Mcf2	3.48009	3.51009	2.56511	1.21039	0.84026	2.3655	0.441457	-1.17966	0.00378308	0.0171927	Down
Mcl1	38.5043	39.5781	50.7589	114.499	115.169	77.6283	2.29045	1.19563	3.47207e-07	7.22414e-06	Up
Mcm10	0.452849	0.294986	0.290218	3.12301	2.27809	1.22436	6.11222	2.6117	3.23433e-09	1.08319e-07	Up
Mcm2	3.80323	3.64147	3.42922	14.0745	15.4023	7.67676	3.28803	1.71722	1.52058e-08	4.42823e-07	Up
Mcm3	2.05492	2.07414	1.96504	13.5243	12.2735	6.20109	5.04992	2.33626	2.47346e-12	1.41695e-10	Up
Mcm4	7.82624	7.12787	7.26706	21.6868	18.6825	13.3249	2.31904	1.21353	5.76168e-08	1.47993e-06	Up
Mcm5	1.82113	1.62244	2.00105	15.2169	13.056	6.85027	6.19367	2.6308	1.27558e-14	1.08362e-12	Up
Mcm6	3.11451	2.80933	3.14428	16.9456	15.685	9.00507	4.40974	2.14069	1.26509e-13	8.99247e-12	Up
Mcm7	6.05693	6.07175	6.42596	18.987	19.3429	11.0621	2.55941	1.35581	3.13827e-07	6.61657e-06	Up
Mdfi	0.86716	0.605125	1.10564	3.05321	2.26086	1.35645	2.4762	1.30813	0.00272657	0.0134209	Up
Mdfic	2.79981	3.35162	4.21273	9.57454	9.51921	6.38695	2.36268	1.24042	1.59719e-06	2.77318e-05	Up
Medag	1.48293	1.57488	1.60577	7.26603	8.88573	3.86401	4.13546	2.04805	7.40569e-09	2.33219e-07	Up
Meioc	0	0.673275	0.00849221	0	0	0.00902946	0.0139794	-6.16055	0.0158444	0.0491502	Down
Melk	0.253923	0.298034	0.420703	2.71783	1.81179	0.826861	5.28893	2.40298	4.77854e-06	7.20505e-05	Up
Meltf	0.158579	0.143109	0.167196	3.57702	0.107965	0.15906	7.80081	2.96362	0.0126719	0.0418512	Up
Met	1.336	1.67618	1.25399	8.69673	12.4464	4.79753	5.87608	2.55486	1.4756e-11	7.55809e-10	Up
Mettl1	2.26955	2.23283	1.88292	5.30797	5.47461	3.79553	2.19407	1.13361	1.55578e-06	2.70938e-05	Up
Mettl24	1.1586	0.898198	0.90967	0.229672	0.212587	0.497427	0.30254	-1.7248	0.000371164	0.00279456	Down
Mex3a	0.614548	0.795791	0.708685	1.93093	2.18063	0.875518	2.27065	1.1831	0.00284227	0.0138245	Up
Mfsd4	3.05551	2.97178	2.38231	1.06904	0.878801	2.25958	0.477944	-1.06509	0.00623617	0.0249543	Down
Mgat4c	3.04742	3.82441	2.73951	1.09274	0.786683	2.33745	0.419527	-1.25316	0.00332119	0.0155021	Down
MGC105649	0.638554	0.488794	0.160298	6.16183	3.17951	2.59067	8.8639	3.14794	1.18345e-07	2.80404e-06	Up
Mgp	100.676	94.0634	152.382	452.488	449.598	211.634	3.08128	1.62353	1.32947e-05	0.000172016	Up
Mgst2	0.938928	1.78022	1.2184	13.206	10.5107	9.47317	8.12873	3.02303	5.73688e-19	7.86675e-17	Up
Midn	8.11059	8.86742	7.91613	19.3918	17.6389	16.8935	2.07958	1.05629	1.13673e-26	3.53504e-24	Up
Mki67	2.1215	1.5762	1.93905	7.79823	5.68291	2.54894	2.72744	1.44755	0.000526058	0.00370903	Up
Mlf1	1.34493	1.53957	0.837913	1.06795	26.8543	1.74758	7.80706	2.96478	0.0064788	0.0256195	Up
Mlkl	1.5427	1.52745	2.26298	4.45256	6.20007	2.72572	2.41499	1.27202	0.00109919	0.00664434	Up
Mlnr	7.04835	7.19916	5.87536	2.22746	1.70541	5.73088	0.458258	-1.12577	0.0156787	0.0487668	Down
Mmd2	60.6288	65.7818	55.226	18.507	16.5292	32.2463	0.354496	-1.49616	1.08857e-07	2.60047e-06	Down
Mmp10	0	0	0.0216868	0.263506	0.199558	0.253647	29.8029	4.89738	0.000397592	0.00295774	Up
Mmp12	0	0.0199359	0	0.4983	0.200535	0.4588	53.0328	5.72881	3.36355e-05	0.000373812	Up
Mmp13	0.215399	0.245261	0.170327	30.4477	1.29159	0.166011	48.282	5.59341	0.000643518	0.00434206	Up
Mmp19	3.71094	3.21002	4.31612	25.2138	26.7823	11.5662	5.43716	2.44285	3.6626e-11	1.7239e-09	Up
Mmp3	0.267399	0.26268	0.281928	6.92902	1.8496	6.66975	18.1206	4.17956	6.90494e-13	4.40474e-11	Up
Mmp7	0.0342082	0	0	0.278876	0.295006	0.230092	20.1685	4.33403	0.00297174	0.0142648	Up
Mmp8	2.39959	1.78999	0.744109	9.12352	4.36189	2.03071	3.01575	1.59252	0.0149627	0.0472156	Up
Mmp9	1.22045	0.792289	0.618637	28.2357	7.77986	2.80212	14.0947	3.81709	5.29367e-07	1.05119e-05	Up
Mmrn1	0.207889	0.127306	0.101764	0.570688	1.00845	0.33293	4.21258	2.0747	0.000284629	0.00227377	Up
Mms22l	0.459721	0.516893	0.500593	4.44117	2.84343	1.30953	5.59056	2.48299	8.759e-08	2.13938e-06	Up
Mnda	0.461968	0.731846	1.08002	2.50294	3.96228	1.46359	3.36835	1.75204	0.000768463	0.0050198	Up
Mocos	0.613587	1.09201	1.35162	3.26671	3.21268	1.92845	2.64885	1.40537	0.000301239	0.00237379	Up
Morc4	2.95613	2.35168	3.23148	7.62475	6.62744	4.58462	2.11421	1.08012	5.53187e-05	0.000572756	Up
Mov10l1	0.0365713	0.019596	0.0257057	0.0780844	0.0788462	0.150325	3.57112	1.83638	0.00842699	0.0310004	Up
Moxd1	1.53798	1.14389	1.27062	0.347538	0.457781	0.437467	0.301651	-1.72905	1.30573e-09	4.71771e-08	Down
Mpa2l	0.608237	0.658832	0.958483	0.281821	0.282007	0.483899	0.45041	-1.15069	0.00137678	0.00793403	Down
Mpp2	13.4537	13.5355	10.8986	5.50942	3.91624	9.6543	0.481157	-1.05542	0.00216681	0.0112575	Down
Mpped1	9.13377	9.49728	7.64332	3.0762	2.31514	6.36497	0.4274	-1.22634	0.00161761	0.00896978	Down
Mrc1	4.96688	4.82065	5.56848	26.7475	18.4366	13.62	3.67172	1.87645	1.97809e-11	9.84241e-10	Up
Ms4a12	0.0190999	0.0204686	0.0302066	0.122342	0.216188	0.0642352	5.58406	2.48132	0.00621424	0.024907	Up
Ms4a4a	0.218303	0.197955	0.182952	1.54499	0.826658	0.294926	4.26948	2.09406	0.000564803	0.00391929	Up
Ms4a6a	0.74173	0.629906	1.00336	6.112	7.01508	4.64389	7.1828	2.84455	3.23671e-22	6.55434e-20	Up
Ms4a6c	0.245174	0.295586	0.258496	1.01721	1.98219	0.876083	4.68798	2.22897	3.27701e-06	5.15065e-05	Up
Msc	0.428415	0.567142	0.850247	2.64144	2.77093	1.49731	3.60417	1.84967	2.53625e-05	0.000296037	Up
Msln	0.206054	0.0509584	0.267385	2.56587	1.96493	0.159919	8.54883	3.09573	0.00223672	0.0115142	Up
Msn	46.5887	50.1241	56.7286	217.927	241.474	130.391	3.69801	1.88675	6.54376e-12	3.5724e-10	Up
Msr1	0.866717	0.958547	1.42555	23.7974	19.4858	14.551	17.0675	4.09318	1.27383e-44	1.38649e-41	Up
Msx2	1.24091	2.10874	1.25227	0.59872	0.64973	0.775048	0.423741	-1.23875	0.000317641	0.00246073	Down
Mt1	7.8343	6.36915	8.92459	124.904	60.8638	117.706	12.5113	3.64516	8.62028e-28	2.94357e-25	Up
Mt1m	0.184851	0.297146	0.292343	4.73616	1.49449	6.73481	16.0061	4.00055	1.96066e-06	3.30221e-05	Up
Mt2A	14.5422	15.1922	20.2503	537.905	213.156	592.523	25.6215	4.67928	2.22875e-31	9.70344e-29	Up
Mtbp	0.44755	0.510565	0.517534	1.45718	1.04271	0.852386	2.17985	1.12423	3.37876e-05	0.000375023	Up
Mtmr11	3.61512	3.83307	3.83177	8.7778	7.38056	7.54638	2.01533	1.01102	1.66687e-16	1.81822e-14	Up
Mturn	21.0884	19.2536	18.7806	8.77087	6.19696	15.0328	0.484337	-1.04592	0.00159898	0.00887954	Down
Mvp	10.2519	11.0626	12.4939	36.7284	37.2503	26.6749	2.86038	1.51621	1.4064e-14	1.17752e-12	Up
Mybl2	0.598311	0.440815	0.423833	4.00661	3.08375	1.71874	5.77241	2.52917	1.26561e-10	5.37576e-09	Up
Mybpc1	0.598177	0.623947	0.487726	0.743089	80.0353	0.768931	46.756	5.54708	0.00138772	0.0079786	Up
Mybpc2	0.371638	0.408481	0.532489	0.843434	109.471	0.737097	82.8297	6.37208	0.000398682	0.00296458	Up
Mybpc3	0.0248082	0.026586	0.0174375	1.77205	1.38171	1.67793	67.1962	6.07031	1.62437e-27	5.33744e-25	Up
Mybph	0.0673121	0.129844	0.170327	0.940712	2.62671	0.573492	10.9543	3.45343	2.96072e-06	4.74778e-05	Up
Myc	1.82475	2.13183	2.33391	19.2481	18.2838	11.0832	7.43267	2.89388	5.21029e-25	1.39596e-22	Up
Mycl	4.50207	4.14753	3.9764	1.82821	1.28778	3.09903	0.469919	-1.08952	0.00136081	0.0078811	Down
Myd88	2.90745	2.98098	3.55178	13.8047	12.0093	8.55584	3.49487	1.80524	1.01482e-13	7.36378e-12	Up
Myh1	0.975292	0.846098	0.869147	1.41304	301.323	1.59445	110.726	6.79085	0.000278987	0.00223587	Up
Myh2	0.148731	0.165765	0.194448	0.270215	55.3072	0.433508	107.798	6.75219	0.000231831	0.0019198	Up
Myh4	1.06502	1.97083	2.42372	2.39256	485.99	2.4531	88.209	6.46285	0.000601253	0.00412074	Up
Myh6	0.0577754	0.0928733	0.0670062	15.5633	13.8948	16.1727	201.911	7.65757	1.79286e-175	3.12226e-171	Up
Myh7	0.750257	0.69312	0.971049	2.4405	28.0277	2.4826	13.292	3.73249	3.25357e-05	0.000362746	Up
Myh9	3.62518	2.074	5.85766	6.84965	9.13871	13.8958	2.46426	1.30116	0.00363684	0.0166892	Up
Myl1	0.988729	1.51368	1.68778	2.33039	361.747	2.29598	85.7682	6.42237	0.000439292	0.00318628	Up
Myl12a	31.104	29.4745	39.0161	115.798	135.519	69.1913	3.0941	1.62952	7.33464e-08	1.83524e-06	Up
Myl3	0.109352	0.195314	0.230589	0.466963	25.6585	0.531216	48.8672	5.6108	5.00166e-05	0.00052599	Up
Myl4	0.352495	0.802729	0.557473	3.48943	5.22476	8.0514	9.44146	3.23901	7.63116e-11	3.39022e-09	Up
Mylk2	0.268081	0.24625	0.376863	0.446016	19.4033	0.186042	21.9724	4.45762	0.00677545	0.0264799	Up
Mylpf	1.62927	1.51322	2.51943	2.46671	504.355	2.19176	87.8987	6.45777	0.000674286	0.00451468	Up
Myo16	4.42694	4.62789	3.70653	1.60736	1.43164	2.99712	0.452501	-1.14401	0.000302938	0.00238179	Down
Myo18b	0.142293	0.10764	0.1412	0.302189	7.93563	0.267424	21.2206	4.40739	0.00172662	0.00945867	Up
Myo1c	22.2182	21.9071	26.4292	64.9907	77.5357	33.6178	2.40307	1.26488	0.00018466	0.00158929	Up
Myo1f	3.12024	2.81275	3.30913	8.14415	6.34128	6.58429	2.18286	1.12622	1.22583e-11	6.33466e-10	Up
Myo7a	0.610124	0.9241	0.450293	1.51112	2.22303	1.29499	2.45122	1.2935	0.000317117	0.00245886	Up
Myof	4.33151	5.32152	6.044	16.3984	15.3215	8.25251	2.44962	1.29256	3.59783e-05	0.00039481	Up
Myog	0.0241915	0	0	0.0281737	3.10327	0.0271196	114.266	6.83626	0.00223338	0.0115004	Up
Myom1	0.32832	0.345081	0.359474	0.720614	22.4672	0.665338	22.5925	4.49777	0.00177439	0.00966259	Up
Myoz1	0.271755	0.349475	0.515739	0.443086	95.2661	0.578831	82.9356	6.37392	0.000729147	0.00480261	Up
Myoz2	0.111028	0.0594919	0.0585303	0.0646522	6.28349	0.0933497	27.4237	4.77735	0.00250509	0.0125744	Up
Myoz3	0.0348376	0.0746681	0.0550959	0.142003	5.84907	0.117163	36.5029	5.18994	0.000112388	0.00104331	Up
Mypn	0.0468574	0.0358679	0.0423458	0.109142	9.56827	0.187603	77.0788	6.26826	0.000190006	0.00162442	Up
Nabp1	2.41819	2.2805	2.46217	7.67633	4.63258	3.84171	2.16042	1.11131	0.000328051	0.00252788	Up
Naip6	0.318448	0.164946	0.0839378	0.500673	0.526362	0.684235	2.87944	1.52579	0.00309941	0.0147034	Up
Nap1l5	113.586	120.001	102.014	42.6278	32.1718	99.4221	0.495543	-1.01292	0.0158936	0.049275	Down
Napsa	1.97456	0.8794	1.16259	6.03273	3.7042	2.01233	2.79276	1.48169	0.00526615	0.022051	Up
Nat2	0.551985	0.404737	0.35225	1.29416	0.720297	0.968904	2.17543	1.1213	0.000899724	0.00567299	Up
Nat8f3	8.00639	8.54682	9.82831	2.32807	3.53937	3.0073	0.323422	-1.62851	4.88979e-14	3.7349e-12	Down
Nat8f5	3.32767	2.82831	2.78259	0.874711	1.49559	0.94723	0.357317	-1.48473	1.68315e-07	3.85178e-06	Down
Nav2	4.77153	5.78042	5.04173	13.0378	12.8646	10.9888	2.27433	1.18544	4.41975e-19	6.1576e-17	Up
Ncapg	0.674125	0.478611	0.533066	3.41517	2.46167	1.02967	3.92839	1.97394	3.90047e-05	0.000423748	Up
Ncapg2	2.10175	2.0736	2.22768	6.11286	4.73508	3.17893	2.1025	1.07211	9.65095e-05	0.000918925	Up
Nccrp1	0.494143	0.392261	0.289441	0.127886	0.138101	0.164134	0.350453	-1.51271	0.00546043	0.0226627	Down
Ncf2	0.821648	1.11459	0.74567	4.08198	2.33202	2.39019	3.15233	1.65642	3.04887e-07	6.4437e-06	Up
Ncf4	0.909007	0.95675	1.09531	7.44831	6.03682	4.54925	5.84591	2.54743	6.4059e-21	1.12686e-18	Up
Ndc80	0.557335	0.58113	0.539974	2.24547	1.40456	0.8021	2.54606	1.34827	0.00124804	0.00735272	Up
Ndnf	10.2396	10.0427	11.3047	3.84605	2.91268	4.90413	0.353007	-1.50223	5.62748e-12	3.10135e-10	Down
Ndrg4	281.803	272.208	244.84	102.443	76.32	234.675	0.493719	-1.01824	0.0144423	0.0460292	Down
Ndst4	5.74116	6.94235	6.84932	1.90733	1.28485	4.80409	0.390503	-1.35659	0.00489677	0.0209084	Down
Neb	0.730962	0.831498	0.950715	0.767555	86.0686	0.89164	34.1907	5.09553	0.00317607	0.0149733	Up
Necab1	7.81354	13.548	13.0514	2.99917	2.42905	7.64386	0.363275	-1.46087	0.00286429	0.013914	Down
Negr1	27.7638	31.7881	25.4729	10.9209	8.66743	22.697	0.475416	-1.07274	0.00432007	0.018965	Down
Neil3	0.0886816	0.133051	0.1309	0.805583	0.497104	0.159065	3.99043	1.99654	0.00945846	0.0337401	Up
Nek6	14.0876	14.589	17.8236	46.4905	38.9289	33.8632	2.46	1.29866	4.80886e-12	2.69281e-10	Up
Nepro	1.53493	1.84074	1.75319	5.00102	4.86537	3.46191	2.4993	1.32152	2.91667e-08	7.94896e-07	Up
Nes	7.88647	7.2507	11.4749	27.6957	36.2622	10.6306	2.699	1.43242	0.00217791	0.0112915	Up
Neu3	2.44263	2.28132	2.33077	0.969431	0.823764	1.56036	0.454471	-1.13774	8.74328e-05	0.000848741	Down
Neurl3	0.135838	0.163769	0.196926	0.573471	0.549114	0.285524	2.72946	1.44861	0.00718267	0.0276373	Up
Neurod6	1.14791	1.4416	1.17246	0.563994	0.36736	0.804283	0.441511	-1.17948	0.00119911	0.00712713	Down
NEWGENE_1308196	5.81584	0.815031	0.471681	0.573118	0.241129	0.351065	0.155132	-2.68843	0.00967595	0.0343471	Down
NEWGENE_1565505	0.783556	0.994992	0.826132	3.53141	2.26784	3.00821	3.24217	1.69696	2.13672e-14	1.73883e-12	Up
NEWGENE_1582994	0.12724	0.58634	0.308554	0.0592743	0.137162	0.0855847	0.269027	-1.89418	0.0141994	0.0454898	Down
Nfatc4	1.91169	1.85921	2.07382	6.21585	5.82493	2.76246	2.435	1.28392	0.000287951	0.00228772	Up
Nfil3	1.92674	2.37407	1.96878	7.4039	5.60876	8.50656	3.29008	1.71812	2.3694e-17	2.86549e-15	Up
Nfkbia	15.1435	12.2974	16.8154	59.5782	38.2189	40.3975	2.98574	1.57809	1.28811e-10	5.4316e-09	Up
Nfkbiz	1.32385	1.07973	1.29696	8.7458	4.06654	4.74119	4.53115	2.17988	4.92861e-10	1.91589e-08	Up
Ngb	9.46089	6.97313	7.59696	2.74295	1.26945	4.78837	0.348345	-1.52141	0.00123025	0.00727994	Down
Ngf	0.303642	0.354982	0.291037	3.6327	2.94588	1.2378	7.92289	2.98603	4.4225e-08	1.17227e-06	Up
Niacr1	1.5202	1.42116	1.70511	4.59562	4.63729	4.13359	2.75963	1.46448	7.12177e-11	3.18015e-09	Up
Nim1k	2.64102	3.00239	2.34239	0.935201	0.779068	1.83042	0.42465	-1.23565	0.000619846	0.00421528	Down
Nip7	7.07721	7.13822	8.05745	16.3113	22.0218	12.7008	2.2051	1.14084	1.52256e-05	0.00019284	Up
Nipal4	15.1704	14.4179	11.4927	3.97335	2.23211	8.43113	0.33965	-1.55788	0.000855514	0.00546143	Down
Nkain4	4.52185	5.13663	4.35436	1.299	1.51108	2.31492	0.35086	-1.51103	6.64877e-09	2.10524e-07	Down
Nkd1	23.9953	21.7237	19.7709	10.0538	6.6735	15.0246	0.462973	-1.111	0.000297217	0.00234635	Down
Nkiras1	33.7969	31.1512	28.0631	12.0593	10.6134	24.3724	0.483144	-1.04948	0.00220449	0.0113853	Down
Nlgn3	29.0149	31.0429	26.5725	11.952	10.857	22.0158	0.495019	-1.01444	0.000649797	0.00437595	Down
Nlrc5	0.52623	0.725627	0.787616	1.97142	1.49552	1.50162	2.33861	1.22565	9.88703e-08	2.3815e-06	Up
Nlrp12	0.0489235	0.0436911	0.0386864	0.783434	0.377959	0.365634	11.118	3.47482	1.82593e-12	1.07428e-10	Up
Nlrp3	1.20513	1.06631	0.983914	3.46201	2.29842	1.6697	2.18809	1.12967	0.000381016	0.00285762	Up
Nmb	0.755057	0.953657	1.19413	0.439675	0.348829	0.483684	0.419949	-1.25171	0.00274616	0.0135059	Down
Nmbr	0.876528	0.802708	0.722522	0.278405	0.343592	0.625304	0.497421	-1.00746	0.0144437	0.0460292	Down
Nme4	1.00313	1.11801	0.803803	3.45804	2.85477	1.21451	2.47674	1.30844	0.00936578	0.0334762	Up
Nnat	186.909	185.448	145.627	59.8053	51.7535	120.886	0.428938	-1.22116	0.000480454	0.00343478	Down
Nod2	0.28438	0.155765	0.233202	0.839021	0.435989	0.375476	2.33679	1.22453	0.00856334	0.0313117	Up
Nol8	0.176915	0.193543	0.256476	0.399199	0.321825	0.665228	2.11321	1.07944	0.00393111	0.0176763	Up
Nop2	7.94492	8.32241	8.07175	18.2009	18.9101	14.2474	2.02775	1.01988	4.47952e-10	1.74912e-08	Up
Nos2	0.00990926	0	0.0104477	4.61619	1.33525	0.510998	299.925	8.22846	6.7141e-10	2.55856e-08	Up
Nos3	4.54488	5.26742	4.55224	15.7615	18.9257	11.7562	3.11385	1.6387	4.11714e-13	2.73664e-11	Up
Notch4	3.49983	3.44129	3.57044	9.14238	8.40672	6.76635	2.22021	1.1507	1.19817e-12	7.29584e-11	Up
Notum	0.705227	0.727063	0.461187	0.249514	0.0962303	0.420312	0.385759	-1.37423	0.0141181	0.0453125	Down
Npm1	52.0341	51.7204	53.8511	139.508	128.91	92.3898	2.19851	1.13652	7.5116e-09	2.35702e-07	Up
Npm3	4.75798	6.66475	5.41152	19.1543	23.1007	11.0458	3.05618	1.61173	1.77717e-06	3.04021e-05	Up
Nppb	0.152744	0	0.0536811	1.4231	1.64654	0.228309	15.1197	3.91835	0.00189614	0.0101666	Up
Npr3	2.84391	2.57182	4.83635	1.53499	2.21014	1.40871	0.482648	-1.05096	0.00227601	0.0116682	Down
Nptx1	33.2664	32.919	30.3119	11.8149	8.53204	25.8963	0.457206	-1.12908	0.00565334	0.0232914	Down
Npy5r	1.25498	1.59935	1.3947	0.651781	0.32907	0.722453	0.383242	-1.38367	3.20266e-05	0.000357986	Down
Nr1h3	4.57471	4.02708	5.15058	11.6831	14.1779	6.3739	2.25455	1.17284	0.000652013	0.0043841	Up
Nr4a2	1.563	1.675	2.31978	7.16215	7.71805	3.26849	3.1417	1.65155	1.79445e-05	0.000221465	Up
Nr5a2	0.175933	0.158771	0.370986	0.878889	1.03311	0.384075	3.1266	1.64459	0.00222509	0.0114684	Up
Nrap	0.37319	0.332147	0.326778	0.486188	24.9352	0.58854	24.6506	4.62355	0.00263654	0.0130813	Up
Nrg4	0.207977	0.44576	0.0939761	1.7993	0.992861	0.799371	4.63948	2.21396	0.00123266	0.00728923	Up
Nrip2	7.64409	8.12558	7.13352	3.08272	3.1734	5.60195	0.495775	-1.01224	0.000240417	0.0019796	Down
Nrm	0.922894	1.07629	0.930112	3.03477	2.99921	1.1411	2.36082	1.23929	0.00454618	0.019719	Up
Nrn1	25.2239	22.2293	28.2964	8.89422	7.40153	15.7995	0.404356	-1.3063	4.34513e-05	0.000466814	Down
Nrsn1	36.3492	41.4021	33.8281	16.4069	11.082	30.7039	0.498318	-1.00486	0.00750998	0.0285809	Down
Nrsn2	12.617	12.6985	11.1254	4.4447	3.76442	10.6536	0.494191	-1.01686	0.0135249	0.0439193	Down
Ns5atp9	3.36617	2.36735	3.43817	23.0317	15.6486	5.77834	4.64484	2.21563	8.66182e-05	0.000841772	Up
Nsg2	86.2746	95.8364	88.6806	31.8659	27.1957	76.4413	0.477884	-1.06527	0.00825055	0.0305709	Down
Nt5e	5.8506	4.56955	4.63945	20.4411	12.8675	14.7989	3.05481	1.61108	9.50871e-12	5.018e-10	Up
Ntm	20.3924	21.4395	19.5249	7.40759	7.19166	13.7239	0.441678	-1.17893	3.55071e-05	0.00039087	Down
Nts	9.61329	12.9835	9.62655	4.49876	3.6909	7.72588	0.473289	-1.07921	0.00117558	0.00701118	Down
Ntsr2	41.1301	43.5225	35.0575	14.7609	9.77994	30.8651	0.441821	-1.17847	0.00482025	0.0206405	Down
Nuak2	2.00501	2.15832	1.87697	7.66487	6.78453	3.77975	2.9029	1.53749	5.8235e-07	1.14724e-05	Up
Nuf2	1.33445	0.925341	0.972455	4.22811	2.87701	1.69396	2.60633	1.38202	0.00107694	0.00655537	Up
Nwd2	1.74588	2.34914	2.36741	0.706001	0.679621	1.69624	0.45608	-1.13264	0.00561026	0.0231465	Down
Nxpe1	2.66818	2.37707	2.83576	1.32283	1.45545	1.11717	0.4744	-1.07582	8.50237e-08	2.09432e-06	Down
Nxpe2	0.50112	0.958228	0.559428	0.274641	0.285986	0.462638	0.488083	-1.0348	0.0127736	0.0420834	Down
Nxph1	19.7904	20.597	15.9465	6.21488	4.79892	15.7076	0.452783	-1.14311	0.0116991	0.0395075	Down
Nxph2	0.851451	1.0693	0.995904	0.433831	0.31551	0.686054	0.471013	-1.08616	0.00283457	0.0137987	Down
Nxph4	10.4271	10.8761	8.68542	2.96027	2.18004	7.61255	0.405795	-1.30118	0.00614722	0.0247099	Down
Nxt1	5.33232	4.83528	5.70855	14.2355	16.0063	8.92062	2.37092	1.24545	1.99713e-05	0.000242539	Up
Oas1k	0.109741	0.0940837	0.0694222	2.50499	1.75081	1.40247	19.8009	4.30749	1.75906e-14	1.46574e-12	Up
Oas3	0.120038	0.116945	0.218604	0.622736	0.623464	0.440401	3.5555	1.83005	3.47176e-05	0.000383571	Up
Oasl	0.700585	0.630662	0.723879	2.43142	1.29897	1.4451	2.40708	1.26728	0.000215804	0.00181207	Up
Oasl2	1.55281	1.97891	3.34812	6.6472	4.88598	4.87727	2.28478	1.19206	0.000584179	0.00402113	Up
Obscn	0.354807	0.285174	0.250504	0.505448	25.8597	0.392425	29.3944	4.87747	0.00218883	0.0113313	Up
Odf3l1	0.623633	0.763796	0.710355	0.492841	0.222087	0.212232	0.423033	-1.24116	0.00189942	0.0101726	Down
Olah	0.0184948	0	0.0194998	0.0861575	0.159496	0.165867	10.2822	3.36208	0.0115581	0.0391757	Up
Olfm2	17.0779	16.4017	13.4425	6.13376	4.63753	12.8607	0.480831	-1.0564	0.00737432	0.0281865	Down
Olfm3	10.5938	9.94053	9.10407	3.90007	2.87243	7.98461	0.475125	-1.07362	0.0054194	0.0225517	Down
Olfm4	0.361031	0.565472	0.302566	0.237184	0.199581	0.197176	0.496465	-1.01024	0.0120467	0.0403993	Down
Olfml2b	10.365	12.1707	13.3489	27.4783	31.9459	16.8546	2.04665	1.03326	0.000296491	0.0023438	Up
Olr1	0.504287	0.650509	0.531688	5.29657	3.15092	2.34505	6.14756	2.62001	1.07894e-12	6.63951e-11	Up
Olr1105	0.405744	0.241566	0.510972	0.170638	0.206542	0.101079	0.395898	-1.3368	0.0125173	0.0415136	Down
Olr63	1.13934	0.77808	1.03637	1.99034	3.227	1.35238	2.13972	1.09742	0.00721775	0.0277416	Up
Omg	93.3097	86.169	74.5886	26.4794	19.3734	50.7208	0.362843	-1.46258	6.1626e-05	0.000626879	Down
Onecut1	0.264842	0.237908	0.431168	0.117932	0.0755719	0.148449	0.349113	-1.51823	0.000363952	0.00275455	Down
Onecut2	0.774476	0.779159	1.21651	0.391159	0.200198	0.673311	0.434598	-1.20225	0.0113045	0.038526	Down
Opalin	82.8141	72.6263	60.3891	19.7921	11.6758	47.8984	0.350243	-1.51357	0.0022158	0.0114301	Down
Opcml	17.802	19.3542	18.0067	6.28395	5.77012	12.5666	0.426765	-1.22849	0.000141788	0.00126888	Down
Opn3	4.44117	5.72417	6.34878	3.16859	2.35061	3.09488	0.499811	-1.00054	9.39218e-06	0.000127586	Down
Oprd1	1.90349	1.85445	1.01649	0.604592	0.479671	1.10851	0.439374	-1.18648	0.0121949	0.0407119	Down
Oprk1	3.68275	3.73081	4.41371	1.21465	0.922696	2.83028	0.400473	-1.32022	0.00238431	0.0120975	Down
Orc1	0.213396	0.145528	0.190901	1.32546	1.20595	0.507447	5.30143	2.40638	3.24483e-07	6.8307e-06	Up
Oscar	0.0769197	0.131891	0.162199	2.92037	0.845762	0.896791	12.0462	3.5905	2.17055e-07	4.8153e-06	Up
Osgin1	0.559502	0.505541	0.42797	1.11156	1.69113	0.996179	2.44945	1.29246	0.000123518	0.00113095	Up
Osm	0.232324	0.179813	0.176906	2.34492	0.695666	0.463011	5.67843	2.50549	0.000376803	0.00283118	Up
Osmr	1.72869	2.01342	1.63708	23.8999	17.6027	13.1767	9.76797	3.28806	4.19121e-37	2.70333e-34	Up
Osr1	2.10808	1.54375	3.53768	11.5185	10.0935	4.21444	3.44293	1.78364	0.000291604	0.00230936	Up
Otof	2.3984	3.208	2.53347	0.92932	0.894206	2.10749	0.462391	-1.11281	0.00346738	0.0160426	Down
Otop1	0.709404	0.636957	0.788381	3.03678	2.52152	0.881244	2.8984	1.53526	0.00321533	0.0151194	Up
P2rx1	0.508694	0.424003	0.65552	1.10258	1.43183	0.997965	2.13601	1.09492	0.000921309	0.00578601	Up
P2rx3	0.644538	0.59062	4.64858	0.467789	0.463199	0.523588	0.235445	-2.08654	0.0110545	0.037934	Down
P2ry12	4.71532	4.32498	4.77057	1.31256	1.63478	2.03452	0.345793	-1.53202	7.00925e-14	5.1723e-12	Down
P2ry13	2.61111	2.58193	2.34071	0.778597	0.951838	0.975718	0.34512	-1.53483	3.78546e-15	3.41574e-13	Down
P2ry6	0.519115	0.745698	0.780225	1.96807	1.88715	1.51678	2.52708	1.33747	1.71258e-08	4.90536e-07	Up
P4ha2	3.30855	3.64905	3.02321	9.42424	7.46002	5.99623	2.20166	1.13859	3.33499e-07	6.98904e-06	Up
P4ha3	0.268652	0.399866	0.314722	1.84249	2.78339	1.0039	5.54177	2.47035	4.56443e-07	9.23225e-06	Up
P4hb	80.6858	76.3199	89.3364	212.404	207.956	128.53	2.14014	1.09771	7.20912e-06	0.00010208	Up
Pa2g4	26.194	26.8309	26.0218	67.4915	62.3029	45.4065	2.12912	1.09025	1.21279e-08	3.62278e-07	Up
Pabpc1	110.014	97.9967	125.807	353.301	320.535	202.98	2.52054	1.33373	3.24767e-07	6.8307e-06	Up
Pabpc1l2a	20.6488	20.3832	16.7169	7.33604	6.55845	15.1221	0.480287	-1.05803	0.00299332	0.0143368	Down
Pabpc4	10.8119	10.238	9.51871	36.182	46.9267	19.8247	3.24469	1.69808	5.29079e-07	1.05119e-05	Up
Padi2	68.9082	68.3559	66.0223	31.5242	29.6441	33.8398	0.448061	-1.15823	8.24155e-52	1.59474e-48	Down
Pak1ip1	4.23047	4.30943	4.01921	14.6182	13.0045	9.38081	2.82982	1.50071	2.42323e-11	1.17911e-09	Up
Pak2	0.799848	0.76925	0.886556	1.45698	8.33478	1.08059	4.30535	2.10613	0.00852129	0.031222	Up
Pak7	8.4864	7.84611	6.32682	2.24802	1.4456	4.66947	0.352034	-1.50621	0.000479657	0.00343331	Down
Pamr1	6.96222	7.59203	7.20255	2.57068	3.17886	3.46233	0.406663	-1.2981	2.58308e-17	3.10237e-15	Down
Panx2	30.4283	28.4249	25.3437	10.4227	8.49488	23.4187	0.479891	-1.05922	0.00743367	0.0283711	Down
Papln	0.991978	0.760385	1.20567	0.228648	0.22649	0.301179	0.244426	-2.03253	2.91325e-13	1.97409e-11	Down
Pappa2	1.02504	0.867447	1.23228	0.361218	0.383275	0.6318	0.420961	-1.24824	3.91433e-05	0.000424988	Down
Paqr9	17.08	16.6533	13.2327	5.61228	4.93175	13.7109	0.493173	-1.01983	0.0148949	0.0471112	Down
Pard6a	5.92609	6.43148	5.63917	2.33953	2.11135	4.78548	0.490853	-1.02664	0.0041232	0.0183084	Down
Parp3	4.11754	5.09842	6.50554	24.9752	30.4846	11.4518	4.10206	2.03635	5.11713e-07	1.02238e-05	Up
Parp9	3.65206	3.98393	4.77094	10.4467	9.25394	6.89962	2.05827	1.04143	3.22699e-06	5.09964e-05	Up
Parpbp	0.160551	0.125131	0.143627	0.555273	0.372363	0.218162	2.55559	1.35366	0.00265346	0.0131353	Up
Parvg	2.56624	2.20011	2.28943	7.67862	6.44774	5.45497	2.65988	1.41136	4.20792e-13	2.78635e-11	Up
Pask	1.17706	1.2614	0.84389	3.23513	2.35159	2.10245	2.24877	1.16914	1.21017e-05	0.000158698	Up
Pawr	1.0665	1.09463	1.26698	4.86328	4.03192	3.09842	3.35715	1.74724	1.05187e-11	5.50101e-10	Up
Pax1	0	0	0.00818542	0.226039	0.0669517	0.034813	36.0568	5.1722	0.00148322	0.00837832	Up
Pax4	0.295093	0.334841	0.274524	0.121295	0.018712	0.0583783	0.207655	-2.26774	0.00217229	0.0112658	Down
Pax7	0.0872877	0.0359779	0.0424757	0.179854	0.238855	0.165597	3.36408	1.75021	0.0017827	0.00969268	Up
Pax9	0.0446005	0.0573558	0.103453	0.301266	0.480784	0.239995	4.805	2.26454	0.000122862	0.00112555	Up
Pbk	0.428929	0.398377	0.63313	4.26272	3.0671	1.37843	5.72065	2.51618	4.04144e-07	8.27046e-06	Up
Pcdh8	2.98262	3.94217	3.88718	0.897348	1.01815	2.39627	0.381589	-1.38991	0.000841987	0.00539883	Down
Pcgf1	0.250209	0.268138	0.219837	4.37095	1.97794	0.186996	8.50586	3.08846	0.00279721	0.0136912	Up
Pcp4	76.1811	66.0435	72.225	26.0671	17.3656	59.635	0.457747	-1.12738	0.0116938	0.0394972	Down
Pcp4l1	48.096	53.8516	41.2261	18.2107	14.2988	42.2387	0.498795	-1.00348	0.0161042	0.0496028	Down
Pcsk9	0.420393	0.281574	0.531883	0.208078	0.215258	0.188511	0.474513	-1.07548	0.0120065	0.0402954	Down
Pde1b	21.0532	19.6137	16.862	7.03028	6.08475	15.8834	0.481267	-1.05509	0.0064383	0.0255057	Down
Pde4c	0.761376	0.93705	0.871733	0.339443	0.333428	0.340079	0.378647	-1.40107	2.97726e-11	1.42664e-09	Down
Pdgfra	21.7768	20.8273	23.2893	78.9828	59.5367	30.0631	2.45686	1.29682	0.000303462	0.00238375	Up
Pdia4	31.7504	29.5447	30.2407	72.6753	97.8148	35.8969	2.17321	1.11983	0.00283023	0.013787	Up
Pdk4	4.49849	5.53212	5.96105	16.8335	88.6384	31.1673	8.2837	3.05027	2.1403e-07	4.76031e-06	Up
Pdlim1	5.56539	5.07362	5.8147	25.3396	28.911	20.9755	4.39057	2.13441	3.2084e-28	1.11748e-25	Up
Pdlim3	1.84059	2.03477	1.5729	1.42153	30.0958	2.41088	6.08862	2.60612	0.00974121	0.0344941	Up
Pdlim4	9.53685	10.5329	11.9392	58.1034	54.2135	40.9045	4.59738	2.20081	1.62608e-28	5.89961e-26	Up
Pdpn	13.0982	12.7828	16.0585	83.8771	71.7373	69.8423	5.15176	2.36506	2.16208e-50	3.76527e-47	Up
Pdzrn4	1.7473	1.73876	1.51327	0.593522	0.526947	1.20093	0.443938	-1.17157	0.00148166	0.00837653	Down
Pecam1	5.31883	5.7874	5.09178	16.227	12.9269	15.565	2.64662	1.40415	5.50067e-25	1.45143e-22	Up
Peg12	0.201781	0.129744	0.170196	0.704992	0.478535	0.316686	2.85615	1.51407	0.00328336	0.0153739	Up
Pex5l	95.1353	89.6284	88.9646	37.7382	28.2783	59.4967	0.438021	-1.19093	2.93193e-05	0.000333069	Down
Pf4	17.7349	9.56192	8.71052	74.2787	37.167	24.2036	3.59915	1.84766	0.00028611	0.00227828	Up
Pfkfb1	0.117739	0.109895	0.104114	0.287511	0.913006	0.234176	4.1897	2.06685	0.000772453	0.0050383	Up
Pgam2	0.355176	0.666098	0.936188	1.65457	65.3754	1.84152	34.4647	5.10705	0.000837164	0.00537581	Up
Pgr	3.76499	3.53196	2.34071	1.0662	0.703157	2.54011	0.426578	-1.22912	0.0149686	0.0472156	Down
Phf24	21.7134	22.575	26.1422	7.41521	5.60417	16.4946	0.399654	-1.32318	0.00117203	0.007002	Down
Phlda1	7.44686	7.3379	6.87261	25.2072	35.3212	16.4145	3.42385	1.77562	1.69643e-08	4.87513e-07	Up
Phldb3	0.860175	0.568779	0.887618	2.66429	4.14303	1.66186	3.51542	1.8137	5.30895e-05	0.000551972	Up
Phyhipl	74.2455	74.1248	64.3757	26.4355	18.0541	55.1061	0.446719	-1.16256	0.0041343	0.0183436	Down
Pi15	3.63438	2.26507	3.69598	12.2477	9.11371	6.5882	2.78528	1.47782	1.63306e-05	0.000204602	Up
Piezo1	2.86859	2.95139	3.18549	12.4377	12.0681	7.73718	3.44059	1.78265	1.03552e-14	8.92751e-13	Up
Pik3r5	0.848936	0.852909	0.872688	2.78067	1.77307	1.64167	2.30515	1.20486	2.29559e-05	0.000274007	Up
Pim1	4.10891	3.99153	4.83085	19.2101	12.2683	10.2067	3.08814	1.62674	4.82763e-08	1.26521e-06	Up
Pip5kl1	6.96107	6.06389	4.63535	2.93937	1.71141	4.56352	0.497888	-1.00611	0.0103195	0.036116	Down
Pipox	1.83459	2.21181	2.13576	0.57866	0.618016	0.364198	0.242963	-2.04119	1.89895e-11	9.50295e-10	Down
Pirb	0.186184	0.0712593	0.322494	3.3764	0.731131	0.491982	7.52935	2.91253	0.00106038	0.00648284	Up
Pirt	0.651285	0.671451	6.77112	0.163221	0.159966	0.785567	0.129473	-2.94928	0.00454781	0.0197211	Down
Pkd1l1	0.0985351	0.155461	0.0894601	0.280513	0.194734	0.270017	2.08508	1.0601	0.00132544	0.00770794	Up
Pkmyt1	0.712078	0.696166	0.487342	2.45879	1.79108	1.00834	2.66454	1.41388	0.00069387	0.00462088	Up
Pkp1	2.22431	2.09955	1.70064	8.21744	6.21671	3.7238	2.89515	1.53364	3.54137e-06	5.50652e-05	Up
Pla1a	2.56432	2.34291	2.0624	33.0806	30.2653	22.9054	11.8781	3.57023	9.04498e-63	3.93796e-59	Up
Pla2g2a	0.825984	0.362116	0.197924	7.87053	4.81622	2.3149	10.3257	3.36816	8.41187e-07	1.59578e-05	Up
Pla2g4e	2.57353	2.26417	2.1387	0.818005	0.581494	1.75117	0.430638	-1.21545	0.00401752	0.0179579	Down
Pla2g5	2.64784	2.42072	3.77744	1.17626	1.50072	0.642627	0.36092	-1.47025	0.000127014	0.00115809	Down
Pla2g7	71.2658	67.8487	52.3945	25.8462	19.7321	48.9023	0.471302	-1.08528	0.00252539	0.0126524	Down
Plau	1.1357	1.50234	1.88966	32.8183	23.2227	12.0553	14.4553	3.85352	2.90372e-20	4.56379e-18	Up
Plaur	0.840238	0.527849	0.733154	13.6998	8.74526	4.48233	12.2595	3.61583	1.98389e-13	1.37648e-11	Up
Plbd1	1.93902	1.28174	1.64315	4.05212	6.30974	1.68615	2.38592	1.25455	0.0154637	0.0482789	Up
Plcd1	6.84366	5.83302	7.00826	19.2602	18.9797	16.9005	2.68501	1.42493	1.41571e-22	3.04378e-20	Up
Plcd4	11.1723	11.8452	9.36361	3.51171	3.39867	7.97301	0.43954	-1.18593	0.00138762	0.0079786	Down
Plch2	3.28399	3.39291	2.74109	0.862729	1.002	1.92537	0.385286	-1.376	4.92164e-05	0.000520087	Down
Plcxd2	17.4718	17.8164	16.8263	5.62296	4.68164	14.5366	0.454784	-1.13675	0.00896645	0.0324482	Down
Pld6	1.43291	1.18123	0.906464	0.61617	0.30893	0.691967	0.437836	-1.19154	0.00556289	0.0230059	Down
Plec	32.9641	33.2741	36.277	77.7622	86.6022	56.9851	2.07543	1.05341	1.92196e-07	4.3244e-06	Up
Plek	3.68952	3.61305	4.38184	9.38397	9.3259	7.01234	2.11323	1.07945	2.18731e-07	4.834e-06	Up
Plekha7	12.9472	14.7228	20.3243	80.5859	95.4099	31.125	4.15787	2.05584	4.11538e-06	6.29231e-05	Up
Plekhd1	9.46217	8.8126	8.78276	3.28355	2.73996	7.78199	0.486745	-1.03876	0.0117128	0.039546	Down
Plekhg4	0.0949302	0.110981	0.0682421	0.326646	0.269786	0.154793	2.63582	1.39825	0.00178474	0.00969278	Up
Plekhh1	34.9183	36.922	26.8135	12.3716	7.38921	25.7311	0.440119	-1.18404	0.00766098	0.0290287	Down
Plet1	0.201752	0.162157	0.0265894	1.02797	1.06024	0.791602	7.05774	2.81921	7.88191e-06	0.000110252	Up
Plin2	9.34495	10.076	11.1825	77.5516	36.6329	54.7743	5.27886	2.40023	1.75926e-16	1.90295e-14	Up
Plin4	0.595203	0.604283	0.396344	0.503469	6.99699	1.72781	5.62904	2.49289	0.00270137	0.013327	Up
Plk1	1.08618	0.821656	1.04415	4.72507	2.37619	1.50415	2.78797	1.47922	0.00196916	0.0104571	Up
Pln	1.38314	1.2824	1.4583	0.651571	0.536089	0.940786	0.493465	-1.01898	0.000619658	0.00421528	Down
Plod2	3.18621	2.94427	3.67113	16.1205	10.4171	5.44335	3.12929	1.64583	4.92907e-05	0.000520556	Up
Plp1	4631.44	3921.85	3746.85	1540.58	809.496	3016.65	0.415486	-1.26713	0.0048313	0.0206827	Down
Plp2	4.78864	3.72582	6.88164	44.9592	46.4938	21.3627	7.03219	2.81397	2.22022e-12	1.28884e-10	Up
Plpp5	3.42496	3.64054	3.81657	9.59896	8.85487	4.8384	2.05802	1.04126	0.000636638	0.00430398	Up
Plppr3	11.9665	14.9069	12.2344	4.83128	4.45624	6.5855	0.38932	-1.36097	5.90058e-12	3.2314e-10	Down
Plscr1	0.687691	0.73697	0.747715	4.60514	2.77993	1.44549	3.90165	1.96408	5.05912e-05	0.000529822	Up
Plscr5	0.362293	0.388255	0.346169	0.0527415	0.13425	0.139612	0.287585	-1.79794	0.000274857	0.00220684	Down
Pmaip1	2.33143	2.78758	2.0315	10.6813	7.29044	5.89685	3.2067	1.68109	8.56298e-09	2.63937e-07	Up
Pmepa1	19.3654	19.1664	17.049	45.8326	53.0499	31.0571	2.24968	1.16972	2.43486e-06	3.98524e-05	Up
Pmf1	3.51445	3.24148	3.06759	8.52144	7.48384	5.78057	2.12744	1.08912	1.55285e-06	2.70699e-05	Up
Pnck	15.4079	14.8091	13.0827	5.01108	3.79147	10.5678	0.427003	-1.22768	0.00183978	0.00995024	Down
Pnlip	6.84534	5.33747	5.15165	2.03428	0.788803	3.59879	0.352319	-1.50505	0.00407486	0.0181632	Down
Pnmal1	7.3559	10.0472	7.96206	2.53725	2.3617	6.20183	0.418811	-1.25563	0.00236265	0.0120172	Down
Pnpla3	3.72291	3.13332	3.14215	1.16058	0.912096	2.41348	0.427977	-1.22439	0.00186476	0.0100448	Down
Podnl1	0.0163841	0.0175582	0.0518231	0.725085	0.123632	0.0367344	9.85131	3.30032	0.0149373	0.0471939	Up
Podxl	15.0749	13.0005	15.9912	40.588	45.8694	31.2637	2.56478	1.35884	6.55272e-11	2.94113e-09	Up
Pola2	2.27142	2.43418	1.79205	6.13643	4.98036	3.23923	2.1239	1.08671	0.000370785	0.00279291	Up
Pold1	1.38264	1.68175	1.45777	4.2591	4.0764	2.31724	2.26795	1.18139	4.99235e-05	0.000525328	Up
Pole	1.47369	1.47965	1.48515	5.74982	4.27471	3.13736	2.8456	1.50873	5.62924e-09	1.81207e-07	Up
Pole2	0.566649	0.529968	0.499677	4.45152	1.42158	0.704534	3.94346	1.97946	0.00292887	0.0141304	Up
Polq	0.408719	0.183101	0.190738	0.983214	0.805341	0.461945	2.74969	1.45927	0.00187261	0.0100746	Up
Polr2l	21.578	0.700735	0.590922	0.543941	0.402781	0.523588	0.0607559	-4.04083	0.00249536	0.0125489	Down
Pomc	1.68686	1.42311	1.89204	0.794176	0.58034	0.925399	0.439073	-1.18747	0.00117898	0.00702666	Down
Postn	3.36861	2.69607	3.67528	24.8423	30.0845	6.8954	6.11304	2.61189	6.54582e-07	1.26803e-05	Up
Pou4f1	2.44304	2.0905	4.58352	1.20082	1.05141	1.89525	0.433779	-1.20497	0.00333466	0.0155484	Down
Pparg	0.282374	0.270755	0.156693	0.813488	0.544703	0.699747	2.77234	1.47111	0.000358843	0.0027218	Up
Ppef1	0.513138	0.145564	1.90948	0.210921	0.0325384	0.0845952	0.120438	-3.05363	0.00451358	0.0196131	Down
Ppfia3	13.8777	12.8434	11.4306	4.77404	4.12849	11.0029	0.498028	-1.0057	0.0107601	0.0372316	Down
Ppl	0.31789	0.382506	0.341043	1.16262	1.08214	0.76275	2.77731	1.47369	2.77961e-08	7.62313e-07	Up
Ppm1e	24.0467	25.9478	22.4181	8.58149	7.08961	19.155	0.459436	-1.12206	0.00384829	0.0174078	Down
Ppp1r13l	0.658801	0.852301	0.707114	2.63353	2.52719	1.57023	2.92194	1.54693	2.70559e-08	7.44358e-07	Up
Ppp1r14a	70.3452	63.5558	54.4668	26.659	17.3607	51.9124	0.485777	-1.04163	0.00989528	0.0349192	Down
Ppp1r14b	16.2532	13.5183	14.681	52.2093	57.5302	36.7672	3.16509	1.66224	1.70993e-12	1.00944e-10	Up
Ppp1r18	3.32339	3.74946	5.18553	12.7395	13.151	6.9739	2.57747	1.36595	3.45812e-05	0.000382369	Up
Ppp1r1c	0.202513	0.199428	2.15825	0.0764917	0.0531011	0.184074	0.115963	-3.10826	0.00235533	0.0119901	Down
Ppp1r27	0.044397	0.0475784	0.0468094	0	11.9169	0.149312	85.2125	6.41299	0.00122399	0.00725153	Up
Ppp1r3a	0.0185022	0.029742	0.0438919	0.0969656	9.34919	0.0829666	101.357	6.6633	0.000205523	0.00173747	Up
Ppp2r2b	22.4368	23.257	19.233	8.62983	5.75984	17.3175	0.466191	-1.10101	0.00593483	0.0241146	Down
Ppp4r4	7.15288	8.02742	6.36841	3.12388	1.92766	5.8358	0.48255	-1.05125	0.00918576	0.0329972	Down
Pram1	0.404913	0.29544	0.190749	2.63877	1.48591	1.468	5.99873	2.58466	3.52354e-10	1.3946e-08	Up
Prc1	2.24793	1.59794	2.23906	7.01194	4.91949	2.63398	2.29272	1.19706	0.00307064	0.0146186	Up
Prdm12	0.0198316	0.0212527	0.655155	0	0.0213781	0.0148213	0.0500149	-4.3215	0.00902997	0.0326056	Down
Prg4	0.513458	0.213987	0.441106	12.2475	21.0944	3.44298	30.2835	4.92046	1.03267e-13	7.43138e-12	Up
Prkag3	0.0107551	0.0230515	0.0226789	0.100204	2.55062	0.0120568	46.3633	5.53491	0.000631163	0.0042736	Up
Prkcdbp	50.2898	46.0206	74.7454	133.665	151.691	73.2974	2.01438	1.01033	0.00423439	0.0186736	Up
Prkcg	4.85936	5.75076	5.22796	2.20725	1.49665	4.16285	0.474523	-1.07545	0.00514558	0.0216823	Down
Prkg2	3.62209	3.94486	3.64475	1.85497	0.928439	2.83044	0.477815	-1.06548	0.00767385	0.0290459	Down
Procr	1.21489	1.41044	2.00141	13.1171	22.2363	8.88095	9.22365	3.20534	4.82274e-14	3.70637e-12	Up
Prok2	0.0738494	0.105522	0.103816	4.07096	0.716473	0.607112	18.2312	4.18834	1.00153e-05	0.000134793	Up
Prom1	8.5325	7.72415	7.93222	3.90928	4.18084	4.05542	0.481624	-1.05402	1.67689e-21	3.10671e-19	Down
Pros1	6.85925	6.66225	7.58497	20.0342	21.3727	12.0009	2.4326	1.2825	1.53917e-06	2.68584e-05	Up
Prr11	0.56297	0.536277	0.659511	1.96693	1.33174	0.788888	2.22816	1.15585	0.0069787	0.0270557	Up
Prr15	1.65629	1.48356	2.58033	11.2281	8.60743	4.29549	4.04523	2.01622	5.16671e-06	7.69044e-05	Up
Prr18	15.34	15.5097	13.7175	5.14454	3.27919	10.2097	0.398919	-1.32583	0.00107551	0.00654905	Down
Prr29	0.214101	0.305924	0.188112	0.457132	1.11551	0.80005	3.24056	1.69624	0.000484064	0.00345491	Up
Prr33	0	0.0195263	0.00960536	0	1.54186	0.010213	53.0119	5.72825	0.0103295	0.0361368	Up
Prr35	0.48597	0.394114	0.360048	0.137668	0.0141585	0.132517	0.217087	-2.20366	0.00159076	0.00885364	Down
Prrg4	13.1035	13.0866	22.5699	58.3603	90.2412	16.3985	3.26515	1.70715	0.00383068	0.0173411	Up
Prrt3	6.42323	6.43642	5.4906	2.34554	1.58952	4.95904	0.462506	-1.11246	0.00800705	0.0299362	Down
Prrt4	0.967807	1.1524	0.935362	0.250472	0.396058	0.663024	0.41148	-1.2811	0.00122394	0.00725153	Down
Prrx2	1.02775	0.367133	0.752498	2.69311	2.64664	1.37618	2.98683	1.57862	0.00248611	0.0125132	Up
Prss12	13.3865	14.0003	18.3407	34.7228	47.5825	15.1325	2.05426	1.03862	0.0159863	0.0494704	Up
Prss23	8.72149	7.94545	11.1591	34.2883	28.8997	13.6117	2.64971	1.40583	0.000218004	0.00182702	Up
Prtg	1.14168	1.53467	1.06456	0.607168	0.412608	0.850781	0.479069	-1.06169	0.00111617	0.00673725	Down
Psd2	33.858	34.1503	27.6624	7.78444	5.59762	17.7525	0.31058	-1.68696	7.93766e-05	0.000779224	Down
Psd4	0.823741	0.615044	0.669172	2.62639	2.07437	1.65009	2.88454	1.52834	1.00777e-08	3.06822e-07	Up
Psmb8	2.99974	3.111	3.50282	9.6542	9.94436	4.95384	2.45676	1.29676	0.000143072	0.0012784	Up
Pstpip1	1.25104	1.4321	1.31902	8.5929	4.52087	4.98832	4.33347	2.11552	8.28402e-12	4.45266e-10	Up
Ptbp1	22.4357	23.4069	26.8241	74.3213	74.3195	43.9026	2.54691	1.34875	1.79575e-07	4.07731e-06	Up
Ptbp3	10.4924	10.6482	13.543	31.2207	26.4831	17.1688	2.07203	1.05105	0.000115829	0.00106898	Up
Ptchd1	4.85645	5.00806	4.03002	1.34156	1.19943	3.88876	0.441752	-1.17869	0.0149596	0.0472156	Down
Pter	0.742986	0.665811	0.682061	2.12593	1.94707	1.28528	2.45982	1.29855	1.10135e-06	2.0232e-05	Up
Ptger2	1.0356	0.665887	0.491343	1.89957	1.95362	1.27704	2.24097	1.16412	0.00555485	0.0229836	Up
Ptges	2.6258	2.45473	2.20889	24.4969	10.1478	8.58033	5.67584	2.50483	2.10942e-08	5.89655e-07	Up
Ptgis	2.22233	1.15542	1.90231	5.07382	6.90225	2.54065	2.63953	1.40028	0.003081	0.014648	Up
Ptgs2	2.37388	2.56467	2.27904	14.9696	13.5647	6.75039	4.70433	2.23399	1.05857e-10	4.58583e-09	Up
Ptk7	5.10653	5.17841	5.56882	15.7111	11.6339	7.51889	2.11085	1.07783	0.000254583	0.00207788	Up
Ptn	127.412	122.146	176.493	64.9843	76.5428	63.5876	0.461826	-1.11458	1.18135e-07	2.80289e-06	Down
Ptpn1	7.83425	8.63667	8.71444	26.1493	19.0521	15.7581	2.3226	1.21574	1.10451e-07	2.62773e-06	Up
Ptpn12	13.8358	14.1261	15.5714	37.6353	34.4541	21.4862	2.06512	1.04622	3.36656e-05	0.000373908	Up
Ptpn2	2.48792	2.45355	2.81621	8.81682	7.61797	5.53532	2.71795	1.44252	2.07718e-10	8.43221e-09	Up
Ptpn6	5.13303	4.35851	4.70303	11.2493	11.5616	10.3504	2.23979	1.16336	2.96188e-16	3.08869e-14	Up
Ptpn7	0.496935	0.401921	0.454738	3.19944	2.638	1.54512	5.23064	2.38699	1.80049e-11	9.08857e-10	Up
Ptprc	3.9741	3.39713	4.63147	9.90672	9.15543	6.21333	2.01964	1.0141	6.07598e-05	0.000619153	Up
Ptprt	20.4926	21.6159	18.5528	7.20392	5.57168	15.6274	0.447137	-1.16121	0.0028899	0.0139916	Down
Ptpru	7.21305	6.90247	7.68227	3.11317	3.06069	3.74174	0.435792	-1.19829	4.60955e-20	7.16744e-18	Down
Ptrf	40.6872	39.1833	54.988	107.861	120.14	67.2903	2.10384	1.07302	0.000216097	0.00181365	Up
Pttg1	0.906691	0.687274	1.02591	3.14208	1.7164	1.18997	2.20688	1.14201	0.0142617	0.0456065	Up
Ptx3	0.382336	0.273156	0.211153	22.2425	8.63552	9.654	44.6149	5.47945	9.75707e-29	3.6939e-26	Up
PVR	5.20236	4.8318	6.25487	28.1253	28.6895	14.5494	4.2101	2.07386	1.14613e-10	4.94161e-09	Up
Pxdn	5.28406	4.94221	6.47941	19.0979	17.0827	7.88444	2.53398	1.34141	0.000229059	0.00190409	Up
Pxn	11.5382	10.6786	13.2732	34.9799	32.5125	19.055	2.34162	1.22751	1.01117e-05	0.000135666	Up
Qdpr	121.658	133.788	110.001	63.9277	46.75	72.7901	0.480869	-1.05628	4.28293e-08	1.14048e-06	Down
Qpct	4.3712	5.49357	4.86011	1.73549	1.75631	3.74204	0.470421	-1.08798	0.00251886	0.0126306	Down
Rab11fip4	36.2335	39.4969	32.318	14.1662	11.2088	28.2309	0.474188	-1.07647	0.00256111	0.0127909	Down
Rab26	11.5666	12.1482	10.8748	4.68209	3.65885	8.64438	0.469316	-1.09137	0.00154359	0.00863822	Down
Rab27b	13.6734	15.3051	12.9493	6.34641	4.69764	10.5365	0.492207	-1.02266	0.000973048	0.00604338	Down
Rab32	3.08135	3.08443	2.98103	9.05035	7.99382	6.83271	2.5047	1.32464	1.34147e-14	1.12859e-12	Up
Rab3a	203.266	196.571	162.407	73.574	52.1641	164.281	0.492147	-1.02284	0.0156505	0.0487052	Down
Rab44	0.170666	0.192041	0.206931	0.963988	0.321955	0.363514	2.76765	1.46866	0.00807691	0.0301069	Up
Rac2	5.36874	3.56044	4.77205	13.7387	12.3793	9.60811	2.49602	1.31963	2.33986e-07	5.09996e-06	Up
Rad51	0.744986	0.383218	0.565536	1.97818	2.02376	1.11911	2.89375	1.53294	0.000225018	0.00187569	Up
Raet1e	0.0214552	0.00766423	0.00754035	0.0916193	0.053966	0.0881911	6.01954	2.58965	0.00595042	0.024161	Up
Rai14	4.88454	4.8691	7.2702	20.2605	21.732	8.04497	2.82726	1.4994	0.000347005	0.00264816	Up
Ralyl	4.06739	4.05857	3.52601	1.46319	1.05229	3.10059	0.460029	-1.1202	0.00579355	0.0237089	Down
Rapgefl1	16.33	15.6514	12.2382	5.30546	4.09661	11.9608	0.461173	-1.11662	0.00727919	0.0278977	Down
Rasal1	0.730556	0.923429	0.839378	0.359961	0.222122	0.419991	0.384519	-1.37887	1.3255e-05	0.000171753	Down
Rasd1	0.613577	0.722222	0.445418	1.90945	1.29574	1.03177	2.28583	1.19272	0.000257665	0.00209586	Up
Rasgrp1	8.15868	7.80174	5.19174	2.95734	1.94632	5.33618	0.462405	-1.11277	0.00583236	0.0238178	Down
Rasgrp4	1.2487	0.862772	0.848826	3.09985	2.62129	1.49193	2.3353	1.22361	0.00143829	0.00820459	Up
Rasl10b	19.5824	18.9103	16.9695	7.43126	6.68715	14.8081	0.498416	-1.00458	0.00236531	0.0120198	Down
Rasl12	4.80423	4.27014	4.63984	2.65803	2.20203	2.16277	0.490353	-1.02811	2.417e-10	9.72103e-09	Down
Rassf1	6.4041	5.87228	7.70906	17.4419	16.6698	10.9667	2.1647	1.11417	1.14573e-05	0.000151272	Up
Rassf10	1.04008	1.1076	1.12419	0.396147	0.253854	0.351992	0.29278	-1.77211	1.99446e-14	1.63837e-12	Down
Rassf4	29.2844	26.2926	34.0962	79.6819	84.6596	47.1544	2.26567	1.17994	2.42699e-05	0.000285388	Up
Rbfox3	17.5923	16.7101	15.0855	6.09339	4.76896	13.3801	0.468446	-1.09404	0.00576848	0.0236261	Down
Rbl1	1.64692	1.77746	1.87188	5.98534	4.44466	3.29971	2.48789	1.31492	1.4593e-06	2.57484e-05	Up
Rbm3	33.3571	34.6969	33.2242	147.401	74.3405	119.294	3.22031	1.6872	1.50888e-10	6.24161e-09	Up
Rbm47	0.217717	0.223986	0.260153	1.6329	1.02327	0.930717	4.89644	2.29173	6.54302e-15	5.84342e-13	Up
Rbms1	8.02862	8.54003	9.5888	21.0793	20.2585	13.1454	2.00143	1.00103	2.0159e-05	0.000244307	Up
Rbp1	17.6153	17.9607	21.7563	97.2412	127.931	33.3449	4.3494	2.12082	1.05787e-05	0.000140955	Up
Rbpjl	1.68611	1.37926	0.936201	0.499632	0.34416	0.615153	0.348398	-1.52119	2.4634e-05	0.000288889	Down
Rbpms	1.36317	1.31821	1.30174	3.28738	3.11704	2.39258	2.1203	1.08427	2.82148e-09	9.57819e-08	Up
Rbpms2	0.830308	0.973554	0.854826	2.15013	2.1376	1.37978	2.05104	1.03636	0.000101326	0.000956941	Up
Rdh10	11.7204	11.2512	13.8193	47.7935	56.6234	22.577	3.32279	1.73239	3.27556e-06	5.15065e-05	Up
Rdh5	0.555567	1.00756	0.796026	2.75399	3.91582	0.71863	3.0376	1.60293	0.0111959	0.0382828	Up
Recql4	0.602577	0.607772	0.579262	2.23947	1.69078	0.94373	2.61565	1.38717	0.00022194	0.00185376	Up
Reg3g	0	0	0	0.105551	0.390797	0.304806	29.6751	4.89118	0.00706093	0.0272874	Up
Rell2	39.2465	37.1069	31.4863	14.4288	9.94048	31.2841	0.492292	-1.02241	0.0155687	0.0485198	Down
Rem2	0.85154	0.9333	1.46914	0.383163	0.354659	0.759348	0.439722	-1.18534	0.0115959	0.0392655	Down
Reps2	13.3236	13.5771	11.9442	5.23799	4.00986	10.2686	0.479882	-1.05925	0.00308048	0.014648	Down
RGD1304810	2.77717	2.8153	2.48977	0.887591	0.65974	1.68287	0.381757	-1.38927	0.000131828	0.00119386	Down
RGD1304963	0.0992932	0.114009	0.1346	1.68502	1.62083	3.45861	18.6011	4.21731	3.92932e-22	7.77604e-20	Up
RGD1305347	1.14381	1.09809	0.678354	0.13876	0.10275	0.454133	0.227417	-2.13659	0.00126188	0.00741419	Down
RGD1305733	54.109	61.5806	48.2088	20.4195	15.0641	47.7496	0.485015	-1.0439	0.0153912	0.0481391	Down
RGD1305807	0.0353474	0.0662905	0.0838531	0.401369	0.114311	0.247661	3.93731	1.97721	0.00516017	0.0217063	Up
RGD1307182	0.378072	0.369933	0.363953	6.14518	4.18186	2.0086	10.6521	3.41307	1.1434e-12	6.98677e-11	Up
RGD1307443	8.21716	8.02545	7.06595	2.43658	2.07089	6.30739	0.442746	-1.17545	0.00714826	0.0275556	Down
RGD1309676	28.5592	29.8515	28.7227	12.9287	10.3763	20.1563	0.476998	-1.06795	5.27026e-05	0.000548933	Down
RGD1309821	10.6954	10.8818	9.28891	4.34766	5.49308	5.85898	0.488447	-1.03373	3.51609e-10	1.3946e-08	Down
RGD1310110	33.6272	33.0785	29.977	13.1766	12.6299	19.6041	0.449724	-1.15289	2.43416e-08	6.73295e-07	Down
RGD1310335	0.322825	0.263866	0.299984	1.46563	0.831657	0.576585	3.10221	1.6333	8.46964e-05	0.000825861	Up
RGD1310495	0.226276	0.345083	0.119285	0.0709488	0.0750525	0.0878067	0.32644	-1.61511	0.00747046	0.0284889	Down
RGD1310819	0.930264	1.39226	0.896258	0.429624	0.357321	0.887031	0.498474	-1.00441	0.0155564	0.0485074	Down
RGD1311447	0.10401	0.167196	0.15666	0.519138	0.272294	0.333142	2.5215	1.33428	0.00219516	0.0113573	Up
RGD1559482	0.378183	0.405284	1.04667	7.59755	8.25539	3.76263	10.3093	3.36588	2.34314e-09	8.0644e-08	Up
RGD1559731	1.79271	2.12999	2.58179	4.68245	7.19086	3.08735	2.21817	1.14937	0.00157331	0.00878181	Up
RGD1561662	0.683631	0.564116	0.80727	1.59233	1.93078	1.01928	2.12372	1.08659	0.00112445	0.00677121	Up
RGD1561730	0.043185	0.0198341	0.0455316	0.0431091	0.212812	0.228228	4.26955	2.09408	0.0128222	0.0421976	Up
RGD1561778	1.51249	0.583514	0.701656	3.31156	5.41303	1.96685	3.66352	1.87323	0.0024611	0.0124196	Up
RGD1561849	21.554	21.9557	18.1483	7.46413	4.85363	16.6761	0.448591	-1.15653	0.00912937	0.0328623	Down
RGD1562625	0.0311648	0.00954229	0.0516343	0.66368	0.100785	0.0449189	8.30886	3.05465	0.00626572	0.0250327	Up
RGD1563072	1.22632	1.94894	0.949922	0.446915	0.341726	0.888441	0.390058	-1.35824	0.0035761	0.0164799	Down
RGD1563222	0.479442	0.425489	0.410713	1.58785	0.670262	1.20931	2.515	1.33056	0.000396522	0.0029523	Up
RGD1563354	13.2974	15.5177	17.7526	43.8493	44.9489	19.9137	2.24743	1.16828	0.000885359	0.00559656	Up
RGD1564149	0.185832	0.174254	0.0734734	0.541055	2.65427	1.84888	11.2261	3.48879	4.93023e-06	7.39477e-05	Up
RGD1564162	0.0949302	0.113036	0.0556047	0.122841	0.432071	0.413857	3.5473	1.82672	0.00880716	0.0320135	Up
RGD1564664	6.3118	5.60531	5.35563	11.7144	11.5478	16.3504	2.19524	1.13438	2.82594e-08	7.738e-07	Up
RGD1564855	0.151642	0.232155	0.182722	0.529813	0.700571	0.388563	2.76206	1.46575	0.00609872	0.0245627	Up
RGD1564899	0.0533982	0.0743921	0.0675597	0.037313	5.90012	0.0299307	29.9826	4.90605	0.00872865	0.0317745	Up
RGD1564958	0.0811488	0.0869638	0.0285194	0.409531	0.320748	0.515502	6.05736	2.59869	0.00103945	0.00637398	Up
RGD1566006	0.0520752	0.0372045	0.0183016	0.101079	0.355528	0.252972	6.33881	2.66421	0.00567017	0.0233332	Up
RGD1566029	6.41776	7.69336	6.13379	2.20328	1.51847	4.57449	0.39154	-1.35277	0.000864926	0.00550135	Down
RGD1566368	0.0372992	0.0628131	0.0561798	0.359924	0.591627	0.143362	6.79554	2.76459	3.09102e-05	0.000347509	Up
Rgr	0.543089	0.380542	0.330345	0.0729795	0.0225169	0.0702489	0.125223	-2.99743	9.58892e-05	0.000914018	Down
Rgs1	0.136036	0.145784	0.478092	2.64049	1.34423	3.05003	8.82714	3.14195	5.06154e-07	1.01435e-05	Up
Rgs14	0.42913	0.45988	0.581718	1.4422	1.24239	0.783458	2.26454	1.17922	0.000948935	0.00593383	Up
Rgs16	2.56406	2.74779	3.50626	18.3883	13.6537	12.3081	4.82118	2.26939	1.64394e-22	3.4493e-20	Up
Rgs6	18.1076	18.4112	14.0741	6.65761	5.78539	14.0101	0.499813	-1.00054	0.00677705	0.0264802	Down
Rgs7	21.9851	23.6632	19.9982	8.23721	6.43689	19.2229	0.493051	-1.02019	0.0146275	0.0464426	Down
Rgs7bp	28.3498	29.6796	25.8461	10.2145	7.76916	22.8691	0.464982	-1.10475	0.00626466	0.0250327	Down
Rgsl1	0.0141675	0.00759138	0.00746868	0.123748	0.183268	0.111176	13.6712	3.77307	3.86764e-05	0.000420706	Up
Rhbdf2	1.15649	1.34691	1.40072	5.45425	4.43032	2.41615	3.0293	1.59899	1.71243e-06	2.94338e-05	Up
Rhbdl1	6.4388	6.45951	5.94436	2.49537	1.80813	4.99811	0.471239	-1.08547	0.0048977	0.0209084	Down
Rhbg	0.067624	0.0543524	0.0534739	0.354402	0.637851	0.284284	7.0065	2.80869	9.6144e-05	0.000915945	Up
Rhobtb3	41.2953	39.7494	54.6615	26.5868	27.5083	16.2314	0.497707	-1.00663	0.000276965	0.00222172	Down
Rhoc	30.5131	27.559	32.4178	77.3399	82.5843	60.753	2.34094	1.22709	1.36431e-11	7.02941e-10	Up
Rhoj	9.54655	9.48108	12.5966	32.4075	25.7376	18.3948	2.32122	1.21489	7.76344e-06	0.000108857	Up
Rimbp3	0.889343	0.85582	0.63149	0.331156	0.247825	0.51545	0.44033	-1.18334	0.000629351	0.00426299	Down
Rims1	12.4028	12.9393	10.3313	4.57681	3.38031	9.88767	0.47768	-1.06588	0.008286	0.0306501	Down
Rims3	15.3043	16.425	14.9292	4.67803	5.24925	12.3769	0.457031	-1.12964	0.00459719	0.0198865	Down
Rims4	5.6658	6.15875	5.0826	2.13387	1.72004	4.96454	0.498205	-1.00519	0.0153232	0.0479867	Down
Rin1	0.00657456	0	0.0138636	0.0765683	0.0779595	0.0368516	8.94596	3.16124	0.00715064	0.0275556	Up
Ripk3	1.06732	0.843792	1.01463	10.4332	10.2229	5.88448	8.7054	3.12191	1.05048e-22	2.28676e-20	Up
Rlbp1	24.6523	23.0007	16.7101	4.65575	4.55391	11.5058	0.307532	-1.70119	3.77069e-05	0.000411445	Down
Rmi2	0.538475	0.54669	0.80678	2.60748	2.68847	0.85782	3.13072	1.64649	0.00336849	0.0156709	Up
Rnd2	179.645	164.538	144.797	61.8445	40.7603	132.996	0.459404	-1.12216	0.00850718	0.0311991	Down
Rnf112	17.2089	18.6854	13.4836	5.83956	3.86083	13.0636	0.44016	-1.1839	0.00813717	0.0302732	Down
Rnf125	3.1677	3.75723	4.63684	24.7495	19.7258	10.0328	4.53141	2.17996	1.60617e-08	4.65416e-07	Up
Rnf128	4.8292	5.72398	5.22921	2.67761	1.92646	3.07265	0.465812	-1.10218	8.74643e-08	2.13931e-06	Down
Rnf180	4.08814	4.03168	3.658	1.19758	1.08145	2.57733	0.393984	-1.34379	0.000247145	0.00202829	Down
Rnf207	0.964546	0.992726	0.664545	0.367027	0.350018	0.545999	0.46182	-1.1146	0.000567674	0.00393276	Down
Rnh1	29.9876	31.7749	33.9883	81.482	80.431	59.3344	2.21973	1.15038	1.38368e-10	5.76479e-09	Up
Rph3a	66.9145	65.4139	56.8897	23.8375	17.0766	55.1657	0.484364	-1.04584	0.0149649	0.0472156	Down
Rpl10a	110.959	99.7702	122.398	303.151	295.225	183.956	2.25473	1.17296	2.55954e-06	4.17363e-05	Up
Rpl11	82.8186	80.0615	97.9709	208.131	202.936	136.109	2.01404	1.01009	8.1257e-06	0.000113207	Up
Rpl12	58.9304	49.2575	58.2556	136.643	149.635	87.9758	2.15973	1.11085	1.36646e-05	0.000176143	Up
Rpl13	108.449	108.755	119.53	255.667	266.426	189.136	2.02901	1.02077	3.35124e-08	9.07648e-07	Up
Rpl18	55.9413	48.4787	54.5647	136.84	132.915	90.225	2.17334	1.11992	2.53368e-07	5.43448e-06	Up
Rpl22	59.4575	61.4954	86.0141	162.377	171.911	97.57	2.00495	1.00357	0.000775309	0.00504937	Up
Rpl27a	78.3435	79.3761	87.2826	198.69	200.128	136.049	2.0974	1.0686	1.70078e-07	3.88628e-06	Up
Rpl30	73.5312	59.3025	165.242	286.184	414.392	189.152	2.86497	1.51852	0.00166201	0.00916819	Up
Rpl36a	23.3528	24.1285	29.0382	62.7483	64.9101	42.0279	2.13071	1.09134	4.49589e-06	6.81426e-05	Up
Rpl39	168.992	171.971	220.473	460.604	513.853	297.968	2.17846	1.12331	2.75071e-05	0.000315155	Up
Rpl3l	0.367073	0.224787	0.0552883	0.335892	12.0687	0.176358	19.0008	4.24799	0.00293133	0.0141371	Up
Rpl41	380.295	360.917	462.569	958.513	1018.95	584.81	2.04505	1.03214	0.00012433	0.00113557	Up
Rpl6	136.052	115.308	121.345	333.116	252.437	195.712	2.00955	1.00687	1.87233e-05	0.000230111	Up
Rpl7a	2.67871	2.73817	2.86771	6.76726	7.59658	5.26668	2.27789	1.1877	1.45236e-06	2.56519e-05	Up
Rplp0	264.242	239.49	282.283	831.961	806.381	522.139	2.63897	1.39998	1.57958e-09	5.61394e-08	Up
Rplp1	182.985	185.124	237.828	473.344	508.248	317.478	2.05977	1.04248	2.58878e-05	0.000301	Up
Rps12	93.6919	89.3035	109.296	253.219	243.177	169.198	2.18583	1.12818	2.22884e-07	4.90092e-06	Up
Rps17	189.998	186.411	226.736	552.356	576.195	357.206	2.36665	1.24284	2.69916e-07	5.75348e-06	Up
Rps18	173.804	173.106	221.933	515.975	522.518	312.075	2.28083	1.18956	7.52178e-06	0.000106152	Up
Rps19	38.5728	38.9712	44.4661	92.2129	103.764	71.1793	2.10417	1.07325	8.8526e-08	2.15831e-06	Up
Rps2	149.014	145.871	166.335	531.953	516.924	346.256	2.90512	1.5386	1.37272e-12	8.24342e-11	Up
Rps20	111.425	108.961	121.004	312.009	300.81	206.495	2.30482	1.20465	8.3964e-09	2.59261e-07	Up
Rps27a	23.31	42.1157	45.2264	48.3489	128.615	90.8841	2.33717	1.22476	0.00421608	0.0186117	Up
Rps27l	16.4607	15.1663	20.7944	65.7522	70.9773	29.705	3.05294	1.6102	1.98182e-05	0.000241521	Up
Rps28	102.814	100.437	123.762	264.509	269.004	179.086	2.09268	1.06535	2.64696e-06	4.29606e-05	Up
Rps5	104.905	103.54	113.695	279.97	262.153	187.516	2.17482	1.1209	1.67913e-08	4.83341e-07	Up
Rpsa	224.104	222.594	263.727	597.651	630.75	412.9	2.21954	1.15026	1.46109e-07	3.38362e-06	Up
Rras	10.9881	9.52315	12.285	28.1275	25.2401	19.0145	2.11605	1.08137	1.57876e-06	2.74393e-05	Up
Rrm2	2.41199	1.94605	1.95844	14.7071	8.51747	4.04035	4.13829	2.04903	1.38511e-05	0.000178283	Up
Rrp9	5.74028	5.32817	4.90846	11.7649	12.522	9.29791	2.01897	1.01362	1.03761e-07	2.49241e-06	Up
Rspo4	0.304496	0.274105	0.23115	0.0992938	0.0525184	0.109233	0.307264	-1.70245	0.00187421	0.0100801	Down
RT1-A1	0.876827	0.963151	1.50227	2.68056	4.08799	4.89021	3.34625	1.74254	2.08128e-06	3.48179e-05	Up
RT1-A2	4.32049	4.36891	4.9991	8.95387	9.72083	11.053	2.08278	1.05851	3.44495e-11	1.62585e-09	Up
RT1-CE2	0.865315	0.927322	1.31782	3.2099	3.48933	1.5449	2.55058	1.35082	0.0025451	0.0127255	Up
RT1-DMb	0.321716	0.0811224	0	3.63656	0.897609	3.43684	18.6659	4.22234	7.50317e-05	0.000742431	Up
RT1-N3	2.07534	2.42624	2.63568	6.55512	5.57598	3.3488	2.08475	1.05987	0.000646096	0.00435777	Up
RT1-T24-3	2.99118	2.80001	2.84974	1.90967	1.06833	0.848407	0.423752	-1.23871	0.000417132	0.00306745	Down
Rtkn2	4.40848	3.89349	3.23318	0.949272	0.589342	1.62136	0.261381	-1.93577	3.66202e-07	7.58313e-06	Down
Rtn4rl2	0.161555	0.105384	0.348072	0.899842	0.901049	0.393715	3.41921	1.77366	0.00268496	0.0132592	Up
Rtp3	0.0451602	0.0161321	0.0793567	0.175314	0.308317	0.219381	4.79202	2.26063	0.00461892	0.01995	Up
Rufy4	0.0264771	0.0472907	0.0279158	0.791448	0.456668	0.336395	15.0121	3.90806	2.68108e-09	9.11933e-08	Up
Rundc3b	4.75805	5.33037	4.32926	1.9079	1.39179	4.08114	0.489011	-1.03206	0.0108469	0.0374352	Down
Runx1	1.98457	1.88321	1.96966	7.70848	6.05941	4.05804	2.93074	1.55127	1.07071e-08	3.23722e-07	Up
Runx2	0.639364	0.630608	0.697967	4.80374	9.25264	1.69356	7.74289	2.95287	2.73102e-07	5.80889e-06	Up
Runx3	0.199841	0.183567	0.451499	1.23018	0.738597	0.576075	2.91607	1.54402	0.0125648	0.0416001	Up
Ryr1	0.654315	0.537032	0.498238	0.393108	39.6361	0.637457	23.5499	4.55765	0.00622925	0.0249442	Up
S100a10	129.419	122.052	204.386	463.418	510.66	283.862	2.64949	1.40572	1.97122e-05	0.000240566	Up
S100a11	18.6191	16.6391	27.4832	195.157	183.905	86.1798	7.11862	2.8316	2.25666e-13	1.54116e-11	Up
S100a4	54.5682	62.2512	108.385	269.852	287.918	103.797	2.82546	1.49849	0.00125346	0.00737217	Up
S100a6	199.686	208.028	405.44	910.322	1033.57	344.567	2.70628	1.43631	0.00322898	0.0151661	Up
S100a8	27.9472	18.7697	14.5322	81.2364	58.2008	28.086	2.62351	1.3915	0.00213913	0.0111636	Up
S100a9	23.1713	12.5131	10.0145	69.895	47.0216	17.8373	2.82551	1.49851	0.00702135	0.0271787	Up
S1pr3	7.15641	7.78588	10.2707	29.0597	33.2044	17.5196	3.04354	1.60575	1.46364e-07	3.38503e-06	Up
Samd12	23.4674	26.0703	21.2079	8.65967	6.20852	17.1531	0.432475	-1.20931	0.00184791	0.00997564	Down
Samsn1	0.252568	0.242906	0.334572	1.48581	0.942448	0.588057	3.48266	1.80019	2.59206e-05	0.000301139	Up
Satb2	0.197334	0.200629	0.186717	0.713024	0.299992	0.334664	2.20396	1.1401	0.00914156	0.0328926	Up
Sbno2	3.00735	3.42711	3.21095	19.5394	15.9627	14.3496	4.96211	2.31095	1.64344e-47	2.04432e-44	Up
Scd	65.4422	52.6873	70.9635	29.4449	34.0108	29.3881	0.47066	-1.08724	1.05915e-09	3.90786e-08	Down
Scg3	100.186	107.471	92.1248	36.8378	24.4635	80.6995	0.452021	-1.14554	0.00728413	0.0279044	Down
Scimp	0.0884577	0.157994	0.0932642	3.77737	1.62104	1.35525	19.1272	4.25756	1.40371e-09	5.05074e-08	Up
Scml4	0.557864	0.59784	0.56367	0.108283	0.169134	0.332237	0.339837	-1.55709	0.000418345	0.00307047	Down
Scn10a	0.0707764	0.0595949	4.78648	0.0588766	0.103544	0.0963451	0.05011	-4.31876	0.00990285	0.0349317	Down
Scn11a	0.070451	0.0701066	2.69527	0.0527453	0.0325477	0.0394891	0.0417348	-4.58261	0.000406155	0.00300475	Down
Scn1a	54.309	52.1863	44.2117	18.7953	13.7819	41.8999	0.471533	-1.08457	0.00875958	0.0318605	Down
Scn4a	0.195203	0.188272	0.241827	0.210286	8.03823	0.251655	13.2857	3.7318	0.0108271	0.0373892	Up
Scrt1	26.6831	24.2646	21.71	9.1051	7.63971	18.5988	0.464484	-1.1063	0.00215757	0.0112195	Down
Scrt2	1.77685	1.65615	1.60183	0.756439	0.386299	1.30562	0.463453	-1.1095	0.0095643	0.0340409	Down
Scube1	10.6092	13.8114	16.5848	63.2336	53.0799	32.4023	3.48587	1.80152	7.84155e-09	2.44732e-07	Up
Sdc1	1.42073	1.49758	1.08048	18.6076	10.2311	10.4831	9.42686	3.23678	2.25821e-25	6.14481e-23	Up
Sdc4	35.8458	34.9593	36.7396	106.711	97.1034	64.6015	2.39713	1.26131	2.58811e-08	7.14294e-07	Up
Sdcbp2	0.0978129	0.131028	0.0773458	0.583811	0.474481	0.849803	5.97646	2.57929	1.23626e-07	2.91333e-06	Up
Sdf2l1	5.0371	4.69242	5.51907	18.2123	22.1099	10.334	3.19657	1.67652	5.11757e-07	1.02238e-05	Up
Sds	0.137477	0.0883973	0.231916	0	0	0	0.0354867	-4.81658	0.00590998	0.0240585	Down
Sec61a1	30.2525	28.847	36.1784	77.8287	75.3101	47.8188	2.02518	1.01805	4.00474e-05	0.000433723	Up
Sec61b	16.829	16.699	18.0063	39.3438	47.033	25.4341	2.0876	1.06184	0.000127483	0.00116176	Up
Sectm1b	0.0949302	0.0508664	0.150133	2.43226	1.96138	1.36573	18.6196	4.21875	2.50821e-16	2.66344e-14	Up
Sele	0.116109	0.114858	0.113001	0.312052	0.221443	0.290363	2.29115	1.19607	0.00439917	0.0192105	Up
Sell	0.732551	0.61852	0.655332	10.3152	7.0592	3.55861	10.0065	3.32286	2.06734e-13	1.42868e-11	Up
Selp	0.0525649	0.033799	0.099758	4.24852	4.6011	0.671771	49.2088	5.62085	5.72254e-12	3.14378e-10	Up
Sema4d	52.1006	40.7996	35.5213	15.721	10.1195	29.1351	0.408066	-1.29313	0.00121302	0.00720001	Down
2022-09-11	52.7807	55.6606	60.3276	142.161	160.157	84.988	2.2083	1.14293	3.02763e-05	0.000341845	Up
2022-09-04	90.8123	82.2272	66.2924	30.3134	19.9017	62.3914	0.448775	-1.15593	0.0058672	0.0239291	Down
Serinc2	0.290619	0.70594	0.531111	2.03075	2.40182	1.12942	3.52655	1.81826	0.000170909	0.0014867	Up
Serpina3n	0.630084	0.87598	0.43091	44.1473	18.8161	73.0211	67.1391	6.06908	7.2374e-32	3.31682e-29	Up
Serpinb11	0.0240916	0.051636	0.0635017	0.140287	0.181792	0.324092	4.4714	2.16073	0.00400078	0.0178926	Up
Serpinb1a	5.22948	5.21875	9.27691	21.4289	14.4362	16.905	2.5576	1.35479	1.67521e-05	0.000209282	Up
Serpinb8	0.0684773	0.0933982	0.0656346	0.674247	0.684485	0.383828	7.38496	2.88459	4.70731e-11	2.16872e-09	Up
Serpind1	0.130523	0.0699383	0.258029	0	0	0.0182902	0.040906	-4.61154	0.00298521	0.0143058	Down
Serpine1	0.903464	1.34813	1.50721	150.889	61.5292	76.5767	73.6495	6.2026	1.62838e-55	5.67164e-52	Up
Serping1	39.4331	38.8962	51.8101	108.026	139.57	75.0412	2.38438	1.25361	1.31234e-05	0.000170301	Up
Serpini1	25.5038	25.8609	23.7551	10.1439	7.5886	19.6513	0.47522	-1.07333	0.0027157	0.0133863	Down
Sertad1	7.66452	6.76992	9.62773	18.9333	26.4648	13.3582	2.34845	1.23171	0.000146221	0.0013032	Up
Sertm1	0.90658	1.23242	1.1948	0.332387	0.262416	0.818695	0.405216	-1.30324	0.00659221	0.025925	Down
Sfrp1	5.6612	5.51709	10.8653	39.1394	29.5042	13.8532	3.58785	1.84312	6.45377e-05	0.000652304	Up
Sfxn5	70.0908	69.7408	61.452	24.9369	24.093	46.7023	0.454952	-1.13621	0.000109811	0.00102156	Down
Sgk1	15.1758	14.359	19.8486	71.3783	37.6365	95.4971	3.94726	1.98085	2.60633e-08	7.18183e-07	Up
Sgo2	0.692717	0.760686	0.640189	3.36643	2.45224	0.901195	3.08851	1.62691	0.00100679	0.00621524	Up
Sgpp2	29.9104	27.2617	22.5635	9.39813	6.94804	18.6588	0.419048	-1.25481	0.000938327	0.00587524	Down
Sh2d4b	0.189201	0.463449	0.341969	1.69982	0.582728	3.09062	5.17215	2.37076	0.00096892	0.00601988	Up
Sh3bp2	0.941074	1.13324	0.985197	2.34689	2.13645	1.88629	2.00052	1.00038	6.21517e-11	2.81136e-09	Up
Shc1	13.0675	13.365	16.606	44.2782	42.8605	21.7419	2.4318	1.28203	6.04284e-05	0.000616136	Up
Shcbp1	0.649505	0.837617	0.858898	2.85902	2.07672	1.2341	2.52797	1.33798	0.000399515	0.00296753	Up
Shh	3.30888	3.43655	4.52236	33.9686	64.5566	9.77721	9.29883	3.21705	1.75395e-07	3.99283e-06	Up
Shisa9	9.04176	11.1773	6.98984	2.50003	2.12598	5.08509	0.341776	-1.54888	4.31578e-05	0.000463947	Down
Shmt1	0.906608	0.816686	0.969723	3.67252	2.84693	2.44511	3.18903	1.67312	2.69338e-11	1.29931e-09	Up
Shox2	1.09397	0.813473	1.36526	0.390015	0.385068	0.650731	0.416169	-1.26476	0.00292801	0.0141304	Down
Shroom3	1.11651	1.13688	1.27253	5.26603	9.75233	3.0336	4.94512	2.30601	1.19662e-07	2.83142e-06	Up
Siglec1	0.477189	0.487709	0.563679	1.41508	1.35268	0.866813	2.28424	1.19171	1.0802e-05	0.000143491	Up
Sipa1	7.77364	8.34934	8.78343	20.3876	22.4275	10.9493	2.07801	1.0552	0.00053589	0.00375729	Up
Sirpb2l1	0.273056	0.0418033	0.205638	1.59003	0.504598	0.743402	5.14601	2.36345	0.00544887	0.0226368	Up
Ska1	0.468565	0.311674	0.408848	2.23924	1.23663	0.615844	3.29035	1.71824	0.00227067	0.0116477	Up
Ska3	0.794507	0.973074	0.867595	3.78379	2.44703	1.17696	2.70261	1.43435	0.00200173	0.010599	Up
Sla	2.28594	1.56317	2.7315	9.71081	7.4395	6.32113	3.41026	1.76988	7.54096e-09	2.36198e-07	Up
Slamf8	0.501295	0.328908	0.550106	1.29869	1.08077	1.11247	2.41692	1.27317	1.25141e-05	0.000163369	Up
Slc10a6	0.755347	0.674562	0.895939	1.86934	1.39101	2.46976	2.35355	1.23484	0.000895142	0.00564815	Up
Slc11a1	2.4245	2.39577	2.52304	9.33256	6.466	7.69498	3.06286	1.61488	3.61959e-17	4.31747e-15	Up
Slc12a5	106.09	99.7928	81.821	36.2295	28.4418	81.7446	0.48572	-1.0418	0.0103986	0.0363497	Down
Slc13a5	2.01813	1.53135	1.48342	0.896099	0.696728	1.00551	0.493411	-1.01914	9.37215e-06	0.000127586	Down
Slc14a2	0	0.0153378	0.00754497	0.0583389	0.308566	0.056156	18.3153	4.19498	0.00186874	0.0100631	Up
Slc15a2	19.0116	18.0795	14.64	4.99728	4.58722	13.3254	0.422749	-1.24213	0.00453604	0.0196897	Down
Slc16a3	0.276936	0.200155	0.312355	6.48049	4.15167	1.93494	15.2456	3.93032	5.61624e-16	5.65357e-14	Up
Slc17a7	0.157082	0.187042	7.7104	0.223593	0.20696	0.352189	0.0921552	-3.43979	0.00898863	0.0324931	Down
Slc17a8	0.141381	0.169337	0.1666	0.0193711	0.0358602	0.0372926	0.187174	-2.41755	0.000213101	0.00179456	Down
Slc1a5	4.17704	3.57518	3.72088	17.9012	14.0284	8.08254	3.3469	1.74283	9.02453e-08	2.19194e-06	Up
Slc1a6	1.46594	1.66233	1.18616	0.377185	0.477752	0.974562	0.406578	-1.2984	0.00272255	0.0134087	Down
Slc22a6	1.50881	1.05017	1.96799	0.326075	0.804848	0.348749	0.314988	-1.66663	0.000965851	0.00601367	Down
Slc22a8	6.69868	7.26732	4.01089	1.52725	2.07589	1.88068	0.293733	-1.76742	1.56179e-09	5.56207e-08	Down
Slc24a3	18.2395	19.1757	17.2089	6.2092	6.15062	13.7154	0.456404	-1.13162	0.00114319	0.00686744	Down
Slc25a10	14.6797	12.8314	13.7097	7.71018	6.08356	7.2959	0.489679	-1.03009	8.80006e-14	6.4392e-12	Down
Slc25a18	23.1389	24.6824	20.2049	4.50516	5.86109	10.8914	0.299294	-1.74037	5.2144e-07	1.039e-05	Down
Slc25a24	3.74778	3.63077	4.81546	13.8391	11.8938	7.03595	2.57947	1.36707	9.09717e-06	0.00012455	Up
Slc25a48	1.68447	1.918	2.03836	5.33909	3.42529	3.18659	2.03117	1.02231	9.82603e-05	0.000931521	Up
Slc26a1	0.857395	0.74171	1.03468	0.397008	0.37861	0.416894	0.433541	-1.20576	2.04976e-05	0.000247377	Down
Slc26a2	3.81558	3.38029	3.71626	8.45993	7.17742	8.67903	2.13316	1.093	3.35078e-18	4.38751e-16	Up
Slc26a9	0	0.0337964	0.00831254	0.146912	0.135983	0.061869	8.04526	3.00814	0.00583784	0.0238317	Up
Slc27a2	3.34289	3.29025	2.68714	1.17348	0.971174	1.64784	0.389477	-1.36039	7.35358e-08	1.83734e-06	Down
Slc27a6	0.928551	0.836452	0.808743	0.266433	0.13056	0.392239	0.292195	-1.775	4.80706e-05	0.000509215	Down
Slc28a2	2.36701	2.64122	2.39271	7.13318	6.10275	6.04561	2.50012	1.322	5.80972e-21	1.03241e-18	Up
Slc2a1	67.9211	63.4653	62.1237	143.95	130.497	148.866	2.09628	1.06783	9.53655e-32	4.25844e-29	Up
Slc2a12	2.33075	2.60716	2.92376	6.25109	7.39077	3.43295	2.09175	1.06471	0.00127432	0.00747469	Up
Slc2a9	0.349129	0.335773	0.490799	1.28235	1.43786	0.9032	2.96136	1.56626	1.7138e-06	2.94338e-05	Up
Slc35d3	5.82925	4.92273	2.93138	1.18883	0.651547	3.02649	0.338819	-1.56141	0.00726422	0.0278648	Down
Slc37a2	0.370855	0.456454	0.607801	2.0184	1.95533	1.22253	3.48069	1.79937	8.32778e-09	2.57599e-07	Up
Slc38a11	0.224474	0.264616	0.130169	0.0914992	0.0241979	0.0754933	0.294008	-1.76607	0.0116848	0.0394745	Down
Slc38a4	0.138421	0.120527	0.0638499	0.231736	2.76048	0.223065	9.72308	3.28141	0.00165191	0.00912028	Up
Slc39a1	31.3697	30.5809	34.5305	98.3737	95.9062	71.9934	2.64947	1.4057	2.4152e-15	2.21372e-13	Up
Slc39a14	7.26893	7.59158	6.67431	34.3806	23.6919	16.213	3.31238	1.72787	5.27014e-09	1.70912e-07	Up
Slc43a1	1.27506	0.945993	0.886383	3.63896	5.13546	1.4294	3.16476	1.66209	0.00106518	0.00649744	Up
Slc43a3	2.20039	2.5749	3.89326	13.0634	11.3555	9.29983	3.73123	1.89965	1.87043e-11	9.4143e-10	Up
Slc44a4	0.372982	0.566255	0.278551	0.651571	1.42399	0.853676	2.33001	1.22033	0.011913	0.0400434	Up
Slc45a3	2.6441	2.39151	1.9821	1.07108	0.430094	1.74361	0.440428	-1.18302	0.0148187	0.0469215	Down
Slc4a4	98.2156	105.117	85.3107	30.7927	26.2791	57.8482	0.380778	-1.39298	1.33206e-05	0.000172219	Down
Slc5a10	0.0119026	0.0510219	0.0125493	0.22179	0.128307	0.146775	6.38483	2.67465	0.00289671	0.0140128	Up
Slc5a11	14.6302	11.6102	8.68449	3.16298	2.05152	7.48936	0.346537	-1.52892	0.00186992	0.0100664	Down
Slc5a3	25.2949	23.9319	28.4051	52.7658	72.6821	49.4114	2.16506	1.11441	1.81751e-07	4.11483e-06	Up
Slc6a1	93.6647	96.7211	80.8907	34.5211	28.8247	74.6699	0.486047	-1.04083	0.00534221	0.0223154	Down
Slc6a11	113.65	115.877	95.4904	25.1098	23.7298	57.5541	0.312859	-1.67641	6.60152e-06	9.52489e-05	Down
Slc6a15	16.121	16.2063	15.2253	5.92825	4.14473	13.8173	0.479126	-1.06152	0.0155211	0.0484162	Down
Slc6a20	15.7721	16.8061	16.2503	51.3396	85.0489	27.0252	3.23291	1.69283	4.75826e-05	0.000504659	Up
Slc6a5	63.9496	63.284	49.9562	23.4111	16.1501	50.9612	0.487543	-1.0364	0.0140657	0.0451862	Down
Slc6a7	2.81533	3.19114	2.37211	0.903766	0.901382	2.36707	0.476231	-1.07027	0.0124006	0.0412289	Down
Slc6a9	104.223	105.135	82.1726	31.8352	21.2841	68.9663	0.399648	-1.3232	0.00196812	0.0104571	Down
Slc7a10	36.4411	39.002	25.8181	6.46737	5.5635	15.9152	0.263785	-1.92257	9.24797e-06	0.000126217	Down
Slc7a5	38.6456	38.245	34.9781	96.0312	79.4636	63.1054	2.04751	1.03387	6.59404e-08	1.66912e-06	Up
Slc7a7	1.0738	0.891573	1.44834	2.53494	2.6175	2.07136	2.02829	1.02027	0.000117844	0.00108528	Up
Slc8a2	7.93093	9.08756	7.52445	2.16289	2.1279	6.03637	0.402123	-1.31429	0.00295948	0.0142224	Down
Slc9a3	1.11955	1.22039	1.55356	5.54246	2.89893	2.28585	2.63905	1.40002	0.000198437	0.00168739	Up
Slc9a4	0.295332	0.285617	0.250622	0.0755007	0.085414	0.185727	0.399131	-1.32507	0.00520115	0.021826	Down
Slco1c1	36.4459	42.2042	30.0213	11.1588	13.6189	13.1378	0.335595	-1.57521	4.28439e-19	6.01716e-17	Down
Slco2a1	1.04144	0.735294	1.4339	13.9909	15.7039	8.75623	11.4839	3.52154	1.53723e-23	3.87983e-21	Up
Slco4a1	0.518337	0.655467	0.295111	1.20733	1.01694	0.976208	2.09546	1.06726	0.00222659	0.0114722	Up
Slfn1	0.456903	0.380834	0.410362	2.44379	1.03979	1.15721	3.55001	1.82782	7.3172e-05	0.000726091	Up
Slfn13	2.72408	3.23776	3.85123	10.1088	7.88852	3.68538	2.12411	1.08686	0.00594595	0.0241541	Up
Slfn2	4.11315	4.98598	5.08312	18.3757	15.2642	9.05193	2.8945	1.53331	5.11926e-07	1.02238e-05	Up
Slfn4	2.36071	2.91746	4.11133	16.2125	6.29464	5.90474	2.89465	1.53339	0.000849267	0.00543749	Up
Slitrk1	20.2509	21.4139	17.2913	6.46426	5.12327	16.6254	0.456788	-1.1304	0.0117561	0.0396599	Down
Slitrk2	5.38099	6.22791	6.09423	2.34719	1.9954	3.94402	0.447822	-1.159	3.72283e-05	0.000406987	Down
Slitrk3	4.25978	4.20737	4.59719	1.44609	1.11027	3.07362	0.411125	-1.28235	0.000979302	0.00607356	Down
Slitrk4	9.31571	10.4017	8.40509	3.08769	2.54479	7.27771	0.43861	-1.18899	0.00405916	0.0181025	Down
Slitrk5	6.79983	7.19661	6.41558	2.84513	1.96601	5.37639	0.476603	-1.06914	0.00399304	0.0178671	Down
Slpi	0.536436	0.804826	0.961492	68.4091	40.8834	22.6113	55.1054	5.78412	1.51196e-30	5.98427e-28	Up
Slpil2	0	0	0	0.509149	0.235637	0.183787	28.286	4.82202	0.00686209	0.0267106	Up
Smagp	0.727992	0.5507	0.835273	2.44374	2.90823	1.89625	3.29008	1.71812	2.21411e-07	4.88086e-06	Up
Smim17	10.8123	10.8302	9.24504	3.70153	2.681	7.53879	0.430297	-1.2166	0.00173686	0.00949979	Down
Smim18	7.41073	6.6246	5.75524	1.72613	1.90947	4.82252	0.40825	-1.29248	0.00408704	0.018186	Down
Smim3	3.63193	3.41131	4.02149	9.88043	9.73496	7.19986	2.32607	1.21789	1.50115e-09	5.36809e-08	Up
Smim5	6.21486	7.01638	8.26954	2.39974	1.82713	2.64526	0.305921	-1.70877	7.49771e-13	4.73089e-11	Down
Smpdl3b	0.775146	0.909806	0.992394	2.21388	2.32772	1.44828	2.15268	1.10613	0.000374652	0.00281838	Up
Snai1	0.920093	1.17384	1.10867	6.73548	5.7385	3.33996	4.75177	2.24847	1.16589e-10	4.98871e-09	Up
Snap25	503.304	505.167	440.622	187.713	120.224	401.239	0.466801	-1.09912	0.0099564	0.035078	Down
Sncb	135.498	128.057	111.746	47.1344	34.6925	108.683	0.484204	-1.04631	0.0137442	0.0444403	Down
Sned1	9.33231	9.62867	13.1497	34.629	29.5781	12.5858	2.29806	1.20042	0.00280071	0.0137045	Up
Snrpa	8.88027	9.57518	9.01709	21.1615	23.3869	14.7029	2.07504	1.05314	3.67902e-06	5.69513e-05	Up
Snrpf	3.34201	3.97944	3.13209	8.9856	7.65	5.82793	2.06545	1.04645	4.17703e-05	0.000450495	Up
Snx22	4.96079	4.6653	3.52247	1.68016	0.900365	3.40484	0.433999	-1.20424	0.0152723	0.047875	Down
Snx32	9.81171	10.8452	8.60329	4.71951	2.96768	7.30818	0.489861	-1.02956	0.00226976	0.0116464	Down
Socs3	1.98123	2.28539	2.40802	90.6123	68.8622	41.8603	28.9854	4.85726	4.0675e-53	8.85444e-50	Up
Sorbs1	28.2002	31.4695	38.7288	84.7479	88.9099	59.8011	2.27986	1.18894	2.31551e-07	5.06591e-06	Up
Sowaha	1.27494	1.35277	1.3309	0.382229	0.367402	0.891515	0.396404	-1.33495	0.00125628	0.00738375	Down
Sowahb	1.1376	0.997462	1.1449	0.498976	0.398152	0.629366	0.444862	-1.16857	1.93364e-06	3.27254e-05	Down
Sox7	1.47289	1.24674	1.51917	4.41268	4.29152	7.861	3.73295	1.90032	5.51489e-10	2.12953e-08	Up
Sox8	26.11	24.6945	21.4719	8.16163	6.47194	17.7219	0.427312	-1.22664	0.00167225	0.00920422	Down
Sp5	0.0990926	0.247785	0.365669	0.615492	0.961377	0.518404	2.84423	1.50804	0.0111947	0.0382828	Up
Sp7	2.25009	2.23272	1.38632	1.03526	0.618865	0.975759	0.428843	-1.22148	0.000119281	0.00109634	Down
Spata20	0.140168	0.191179	0.188089	0.474885	0.302196	0.457116	2.27732	1.18734	0.00642635	0.0254815	Up
Spc25	1.30511	1.17485	0.605453	3.03991	2.72935	1.55087	2.28044	1.18931	0.00773238	0.0291976	Up
Sphk1	1.12376	0.791389	1.10866	7.80575	5.7541	3.09546	5.27673	2.39964	8.56674e-10	3.2015e-08	Up
Spi1	2.3091	2.25573	2.30208	6.53095	6.6547	4.78978	2.5143	1.33016	1.46113e-10	6.06258e-09	Up
Spon2	1.86912	1.75267	2.30499	9.33886	7.80761	3.85395	3.4023	1.76651	1.65844e-06	2.86242e-05	Up
Spp1	234.561	285.375	376.209	1747.3	1132.16	1249.89	4.41306	2.14178	1.65601e-16	1.81822e-14	Up
Spred3	3.67119	4.21528	3.35611	13.6749	8.52738	11.0483	2.8348	1.50325	1.66611e-12	9.86915e-11	Up
Sprn	5.37745	6.08781	5.59585	2.59472	2.06219	4.0276	0.487061	-1.03782	0.000148989	0.00132312	Down
Spry1	7.18985	6.64608	7.14941	16.3897	14.2888	14.4776	2.06159	1.04376	5.2805e-14	3.99826e-12	Up
Spsb1	6.97502	6.466	5.44441	17.9134	11.0024	17.8911	2.37044	1.24516	1.38266e-07	3.21912e-06	Up
Sptbn5	7.77353	11.2161	13.6849	30.1794	25.5713	13.894	2.05012	1.03571	0.00394822	0.0177166	Up
Sptssb	10.5935	8.93074	7.61156	3.27169	1.87789	5.92907	0.389168	-1.36153	0.00132587	0.00770794	Down
Srl	0.36669	0.341065	0.350141	1.41008	24.0526	1.24873	24.6562	4.62388	0.000262265	0.00212732	Up
Srpx	4.13344	3.25543	4.6209	17.4445	15.1849	4.39838	2.96207	1.56661	0.00185985	0.0100245	Up
Sst	68.1924	74.5645	68.1314	17.0758	16.0929	50.2071	0.377404	-1.40582	0.00228968	0.011721	Down
Sstr1	3.20001	3.45044	3.15912	1.15553	1.00582	1.80471	0.387009	-1.36956	4.98925e-08	1.30071e-06	Down
Sstr3	1.43037	1.66061	1.20962	0.598659	0.465786	0.876916	0.432378	-1.20964	4.20496e-05	0.000452872	Down
St14	0.377255	0.487525	0.43285	1.22761	1.33963	1.57972	3.07224	1.61929	1.35111e-10	5.66511e-09	Up
St3gal1	8.27221	8.09888	7.68263	18.9705	20.207	13.8129	2.1175	1.08236	1.87328e-08	5.31321e-07	Up
St6gal2	0.893765	0.983391	0.757778	0.277983	0.145805	0.606519	0.37296	-1.42291	0.00466188	0.0200817	Down
St6galnac3	14.2139	15.5266	12.1047	6.88888	3.55142	11.2197	0.494182	-1.01688	0.012126	0.0405647	Down
St6galnac5	0.901488	1.39984	1.14445	0.299967	0.356982	0.515613	0.327504	-1.61042	1.94915e-05	0.000238638	Down
St8sia1	16.8359	14.6993	12.8298	4.24318	4.05588	10.7583	0.410003	-1.28629	0.00228532	0.0117021	Down
St8sia2	8.15282	7.60754	10.6222	1.80511	1.90475	1.18155	0.17797	-2.49029	9.4584e-18	1.19768e-15	Down
St8sia5	8.33835	7.86816	8.00494	3.89153	3.6516	4.90864	0.492499	-1.02181	5.06316e-12	2.82612e-10	Down
St8sia6	3.8621	3.9733	5.57858	1.70919	1.95673	2.72762	0.456687	-1.13072	0.000304018	0.00238705	Down
Stac	0.834947	1.15633	1.86898	0.403916	0.401563	0.576005	0.342833	-1.54442	0.000243451	0.00200175	Down
Stac3	0.249058	0.157003	0.231698	0.443616	9.3178	0.180661	15.1993	3.92593	0.00152372	0.00854606	Up
Stat3	26.0307	27.5429	29.6205	74.5924	76.7901	76.0493	2.62316	1.3913	1.87717e-54	4.73623e-51	Up
[truncated: 265 more rows]
