# Supplementary material for: Bioinformatic analysis of circular RNA expression profiles in a rat lumbosacral spinal root avulsion model
Source: Front Genet. 2022 Aug 12;13:920493. doi: 10.3389/fgene.2022.920493 (PMC9412201; doi:10.3389/fgene.2022.920493)
Supplement: Supplementary file 6 [file Table11.XLSX]

## Sheet: counts_anno
Supplementary Data 11 The original read counts for circRNAs
id	LSRA1	LSRA2	LSRA3	Sham1	Sham2	Sham3
circRNA_0001|Chr1:1742558_1750895_-	0	0	0	2	2	2
circRNA_0002|Chr1:1795668_1807003_+	0	0	0	0	3	4
circRNA_0003|Chr1:1802693_1807003_+	0	2	2	2	0	3
circRNA_0004|Chr1:1841452_1846589_+	3	0	0	0	0	0
circRNA_0005|Chr1:1901431_1906299_+	0	0	0	0	2	0
circRNA_0006|Chr1:1901431_1909369_+	2	0	0	3	0	0
circRNA_0007|Chr1:2375315_2377265_-	0	0	2	0	0	2
circRNA_0008|Chr1:2375315_2452054_-	0	0	0	0	0	2
circRNA_0009|Chr1:2425879_2452054_-	0	2	0	0	0	4
circRNA_0010|Chr1:2425879_2510632_-	0	3	0	0	0	0
circRNA_0011|Chr1:2839790_2849731_-	0	4	0	2	0	2
circRNA_0012|Chr1:3890868_3949063_-	2	0	0	0	0	0
circRNA_0013|Chr1:3941650_3949063_-	0	2	0	2	0	0
circRNA_0014|Chr1:6534185_6546490_-	0	0	0	2	0	0
circRNA_0015|Chr1:6534185_6575208_-	0	0	0	2	0	0
circRNA_0016|Chr1:6534185_6601608_-	3	0	0	0	0	0
circRNA_0017|Chr1:6575079_6601608_-	0	0	2	0	0	0
circRNA_0018|Chr1:6575079_6613874_-	0	2	0	0	0	0
circRNA_0019|Chr1:6601452_6613874_-	0	4	0	0	5	4
circRNA_0020|Chr1:6702976_6745333_-	0	2	0	0	0	2
circRNA_0021|Chr1:6800132_6819230_-	0	0	0	0	0	2
circRNA_0022|Chr1:6804365_6816920_-	3	5	0	0	4	0
circRNA_0023|Chr1:6804365_6824947_-	0	3	2	0	0	2
circRNA_0024|Chr1:6837861_6841171_-	0	0	0	2	0	0
circRNA_0025|Chr1:6961854_6962021_-	0	2	0	2	0	0
circRNA_0026|Chr1:7684958_7708198_-	2	0	2	0	0	0
circRNA_0027|Chr1:7961776_7973865_-	2	0	0	0	0	0
circRNA_0028|Chr1:7973047_7973865_-	0	0	2	0	0	0
circRNA_0029|Chr1:7973764_7976859_-	3	3	10	14	8	8
circRNA_0030|Chr1:8155769_8159996_+	0	0	4	5	0	2
circRNA_0031|Chr1:8155769_8177205_+	0	0	0	2	0	0
circRNA_0032|Chr1:8155769_8178090_+	0	2	0	0	0	0
circRNA_0033|Chr1:8846801_8860029_-	0	0	3	3	3	4
circRNA_0034|Chr1:12086530_12134025_+	0	3	0	2	2	0
circRNA_0035|Chr1:12098614_12099341_-	0	0	0	0	2	0
circRNA_0036|Chr1:12128638_12134025_+	6	3	3	3	2	7
circRNA_0037|Chr1:12128638_12158667_+	4	4	3	3	0	7
circRNA_0038|Chr1:13262070_13268495_+	6	4	6	10	9	5
circRNA_0039|Chr1:13280089_13295608_+	0	4	7	5	6	5
circRNA_0040|Chr1:13696687_13704515_+	2	0	0	0	0	0
circRNA_0041|Chr1:15474913_15494771_+	0	0	0	2	0	0
circRNA_0042|Chr1:15488392_15494771_+	4	2	7	4	5	6
circRNA_0043|Chr1:15805723_15813317_+	0	0	0	0	0	2
circRNA_0044|Chr1:16483395_16514296_+	0	0	0	2	0	0
circRNA_0045|Chr1:16492929_16503517_+	0	3	0	0	0	2
circRNA_0046|Chr1:16492929_16520127_+	0	0	4	0	3	3
circRNA_0047|Chr1:16492929_16530121_+	0	0	4	6	4	3
circRNA_0048|Chr1:16499951_16530121_+	0	0	2	0	2	0
circRNA_0049|Chr1:16514097_16561994_+	0	2	0	0	0	0
circRNA_0050|Chr1:16530001_16582189_+	0	0	0	2	0	3
circRNA_0051|Chr1:16530001_16601769_+	0	2	0	7	2	3
circRNA_0052|Chr1:16859047_16873397_+	0	0	0	3	3	4
circRNA_0053|Chr1:16859047_16875754_+	0	0	4	0	0	3
circRNA_0054|Chr1:16859047_16879498_+	0	0	2	0	0	2
circRNA_0055|Chr1:17740072_17769428_-	0	0	0	3	2	0
circRNA_0056|Chr1:18644225_18655979_+	0	0	0	0	0	3
circRNA_0057|Chr1:18644225_18674577_+	0	0	0	0	2	0
circRNA_0058|Chr1:18644225_18694013_+	6	9	5	12	4	23
circRNA_0059|Chr1:18693771_18694013_+	0	0	0	2	0	0
circRNA_0060|Chr1:18742523_18747859_+	0	0	0	0	0	3
circRNA_0061|Chr1:19047797_19126983_+	0	0	2	4	0	0
circRNA_0062|Chr1:19227290_19238565_-	0	0	0	2	0	0
circRNA_0063|Chr1:20022792_20047889_+	5	3	0	2	2	3
circRNA_0064|Chr1:20945434_20962540_-	0	0	0	2	0	0
circRNA_0065|Chr1:20961258_20962540_-	4	3	4	2	0	2
circRNA_0066|Chr1:21142145_21164430_+	5	16	22	17	20	15
circRNA_0067|Chr1:21142145_21191938_+	0	0	0	0	0	2
circRNA_0068|Chr1:21142145_21211619_+	5	2	8	5	6	9
circRNA_0069|Chr1:21149313_21164430_+	0	2	0	0	3	2
circRNA_0070|Chr1:21149313_21211619_+	0	2	3	4	5	2
circRNA_0071|Chr1:21155684_21211619_+	0	0	0	3	0	2
circRNA_0072|Chr1:21160905_21164430_+	2	0	0	2	2	0
circRNA_0073|Chr1:21160905_21191938_+	0	0	2	0	0	0
circRNA_0074|Chr1:21160905_21211619_+	3	3	2	5	3	3
circRNA_0075|Chr1:21189975_21211619_+	3	2	0	0	0	0
circRNA_0076|Chr1:21647066_21669779_+	0	2	0	0	0	0
circRNA_0077|Chr1:22707360_22707595_-	2	3	2	2	0	0
circRNA_0078|Chr1:22716588_22718464_-	0	0	2	3	0	0
circRNA_0079|Chr1:22716588_22735761_-	0	0	5	10	10	12
circRNA_0080|Chr1:22735614_22738709_-	0	0	0	3	0	0
circRNA_0081|Chr1:22735614_22738713_-	0	2	0	0	0	2
circRNA_0082|Chr1:23995884_24002194_+	0	3	3	0	0	0
circRNA_0083|Chr1:25274525_25284394_+	0	0	0	3	0	2
circRNA_0084|Chr1:25767968_25787662_-	0	2	0	0	0	0
circRNA_0085|Chr1:27476375_27562055_+	0	4	3	3	12	2
circRNA_0086|Chr1:27936932_27937132_+	0	0	0	2	0	2
circRNA_0087|Chr1:27936932_27941577_+	2	3	0	0	0	3
circRNA_0088|Chr1:28253104_28286937_-	0	0	0	0	0	2
circRNA_0089|Chr1:28273665_28286947_-	0	0	0	3	0	0
circRNA_0090|Chr1:28362167_28375861_+	0	2	5	0	0	0
circRNA_0091|Chr1:28362167_28391305_+	0	2	4	2	0	4
circRNA_0092|Chr1:29319344_29331518_+	0	0	0	0	2	0
circRNA_0093|Chr1:29322017_29331518_+	2	3	9	8	5	11
circRNA_0094|Chr1:29322017_29369105_+	0	0	2	3	4	0
circRNA_0095|Chr1:29457380_29471715_+	0	0	2	2	0	2
circRNA_0096|Chr1:29457380_29514472_+	2	0	0	0	0	0
circRNA_0097|Chr1:29460721_29462756_+	0	0	0	2	0	0
circRNA_0098|Chr1:31044753_31049739_-	0	0	0	2	0	0
circRNA_0099|Chr1:31118290_31122188_-	0	0	0	2	0	0
circRNA_0100|Chr1:31714405_31718649_+	2	0	0	0	0	0
circRNA_0101|Chr1:31950617_31954909_-	9	0	0	0	5	10
circRNA_0102|Chr1:35111517_35128794_+	0	3	0	3	0	2
circRNA_0103|Chr1:36169501_36171076_-	0	0	0	0	2	0
circRNA_0104|Chr1:36407810_36419485_+	2	0	0	2	0	0
circRNA_0105|Chr1:36417425_36419485_+	2	0	0	0	2	4
circRNA_0106|Chr1:37512286_37535617_+	0	0	0	0	0	2
circRNA_0107|Chr1:37607345_37621662_+	0	0	0	2	2	0
circRNA_0108|Chr1:37811063_37811741_-	0	0	0	2	0	2
circRNA_0109|Chr1:37899186_37932081_-	0	0	0	0	2	4
circRNA_0110|Chr1:37988341_37990001_-	2	0	0	0	0	0
circRNA_0111|Chr1:39876532_39880408_+	4	3	3	2	4	2
circRNA_0112|Chr1:40433889_40459139_+	0	0	0	3	0	4
circRNA_0113|Chr1:40433889_40472821_+	0	0	0	0	0	2
circRNA_0114|Chr1:40583331_40612995_+	0	0	0	2	0	0
circRNA_0115|Chr1:40598223_40623474_+	2	0	0	0	0	0
circRNA_0116|Chr1:40899152_40906428_+	0	0	2	0	0	0
circRNA_0117|Chr1:41730602_41738185_-	0	0	0	0	3	0
circRNA_0118|Chr1:41787939_41796360_-	0	0	2	0	0	0
circRNA_0119|Chr1:41965929_41992960_-	0	2	0	2	0	0
circRNA_0120|Chr1:42508955_42530725_-	2	0	10	7	7	3
circRNA_0121|Chr1:43507131_43508768_+	0	0	0	0	0	2
circRNA_0122|Chr1:43507131_43527805_+	0	0	0	2	0	0
circRNA_0123|Chr1:43607672_43617390_-	0	3	0	0	0	0
circRNA_0124|Chr1:43637223_43638071_-	0	0	3	0	0	0
circRNA_0125|Chr1:43797777_43806044_-	2	0	2	0	0	0
circRNA_0126|Chr1:43823612_43825014_-	0	0	0	2	0	0
circRNA_0127|Chr1:44045275_44061740_+	0	0	2	0	2	0
circRNA_0128|Chr1:44045275_44077618_+	0	0	2	0	0	0
circRNA_0129|Chr1:44117529_44119982_+	0	0	0	2	0	0
circRNA_0130|Chr1:44201727_44228014_+	0	0	0	0	2	0
circRNA_0131|Chr1:44366948_44372134_+	0	0	0	2	0	0
circRNA_0132|Chr1:45923228_45924097_+	0	3	0	3	0	0
circRNA_0133|Chr1:45923228_45983943_+	0	0	0	0	3	0
circRNA_0134|Chr1:45923228_46014665_+	3	3	9	14	5	7
circRNA_0135|Chr1:46130643_46183170_+	0	0	0	2	0	2
circRNA_0136|Chr1:46197895_46208732_+	0	0	2	0	0	0
circRNA_0137|Chr1:46959021_46968866_-	0	0	0	0	2	0
circRNA_0138|Chr1:47003878_47032563_+	0	0	0	3	0	0
circRNA_0139|Chr1:47030544_47032563_+	3	3	8	9	5	2
circRNA_0140|Chr1:47030544_47077979_+	2	0	5	9	10	6
circRNA_0141|Chr1:47093150_47101767_+	2	0	0	0	0	0
circRNA_0142|Chr1:47127716_47127866_-	0	2	0	0	0	0
circRNA_0143|Chr1:47193900_47201403_+	2	0	0	0	0	0
circRNA_0144|Chr1:47958508_47959990_-	0	0	0	6	2	0
circRNA_0145|Chr1:47983794_48021360_+	0	0	2	0	0	0
circRNA_0146|Chr1:48661472_48661662_+	0	0	0	0	0	3
circRNA_0147|Chr1:48661472_48670160_+	0	0	0	0	2	0
circRNA_0148|Chr1:48668803_48670160_+	2	0	0	0	0	0
circRNA_0149|Chr1:52414237_52444705_-	0	0	0	3	0	2
circRNA_0150|Chr1:53743313_53753638_-	0	0	2	0	0	4
circRNA_0151|Chr1:53743313_53767408_-	0	0	2	0	0	0
circRNA_0152|Chr1:53753552_53802658_-	0	0	2	0	0	0
circRNA_0153|Chr1:53774155_53776644_-	0	0	0	0	0	2
circRNA_0154|Chr1:53788308_53802658_-	0	0	0	9	4	5
circRNA_0155|Chr1:54441038_54441485_-	3	5	0	3	4	6
circRNA_0156|Chr1:54441038_54455843_-	0	0	0	0	4	0
circRNA_0157|Chr1:56848551_56915732_-	0	0	0	0	0	2
circRNA_0158|Chr1:56859784_56878958_-	0	0	0	7	0	5
circRNA_0159|Chr1:56859784_56880795_-	0	0	0	0	8	0
circRNA_0160|Chr1:56873129_56878958_-	0	0	0	0	9	0
circRNA_0161|Chr1:56873129_56880795_-	0	4	11	13	2	0
circRNA_0162|Chr1:56902969_56939897_-	0	0	0	2	0	0
circRNA_0163|Chr1:56917845_56939897_-	0	0	0	4	0	0
circRNA_0164|Chr1:57349992_57360209_+	0	0	0	0	2	0
circRNA_0165|Chr1:57482645_57486283_-	0	2	2	3	0	0
circRNA_0166|Chr1:57494438_57498775_+	0	0	0	2	0	0
circRNA_0167|Chr1:57709952_57712920_+	0	0	0	4	0	0
circRNA_0168|Chr1:57742000_57744248_+	0	0	0	0	2	2
circRNA_0169|Chr1:61349458_61388854_+	0	0	0	2	0	0
circRNA_0170|Chr1:61367266_61388854_+	0	0	0	0	2	0
circRNA_0171|Chr1:62178032_62229342_-	0	0	0	0	0	2
circRNA_0172|Chr1:62234167_62274596_-	0	0	2	0	0	0
circRNA_0173|Chr1:62315865_62374657_-	0	0	0	0	2	0
circRNA_0174|Chr1:62532596_62541278_-	0	0	0	2	0	0
circRNA_0175|Chr1:62532596_62562097_-	0	0	0	2	0	2
circRNA_0176|Chr1:62837077_62851744_+	0	0	0	2	0	0
circRNA_0177|Chr1:63714184_63760774_+	0	0	6	0	0	0
circRNA_0178|Chr1:63778610_63845033_+	0	0	2	0	0	0
circRNA_0179|Chr1:63842808_63920657_+	0	6	4	0	0	0
circRNA_0180|Chr1:64399560_64400131_-	0	0	0	0	2	0
circRNA_0181|Chr1:64399560_64401886_-	0	0	4	0	0	0
circRNA_0182|Chr1:64725487_64732312_+	0	0	0	2	0	0
circRNA_0183|Chr1:65115127_65166133_-	3	0	6	13	4	5
circRNA_0184|Chr1:65154293_65166133_-	3	4	9	3	4	5
circRNA_0185|Chr1:65163812_65166133_-	2	2	0	0	0	2
circRNA_0186|Chr1:65850468_65852263_+	0	3	5	8	9	6
circRNA_0187|Chr1:66212117_66216392_-	0	0	0	2	0	0
circRNA_0188|Chr1:70012381_70021955_-	0	0	0	0	0	2
circRNA_0189|Chr1:71162391_71173112_-	0	0	0	2	0	0
circRNA_0190|Chr1:71171522_71173112_-	2	0	0	3	0	0
circRNA_0191|Chr1:71182993_71184792_-	0	0	0	0	3	0
circRNA_0192|Chr1:71182993_71190480_-	0	0	2	0	0	0
circRNA_0193|Chr1:72302573_72308741_-	0	0	0	0	0	3
circRNA_0194|Chr1:72537392_72539371_+	2	0	0	0	0	0
circRNA_0195|Chr1:72958563_72980019_+	0	0	4	0	0	2
circRNA_0196|Chr1:72975360_72980019_+	0	0	0	0	0	3
circRNA_0197|Chr1:73736838_73737496_-	2	0	0	0	0	0
circRNA_0198|Chr1:73746711_73747791_-	0	0	3	4	5	4
circRNA_0199|Chr1:73860063_73867801_+	2	2	2	3	0	0
circRNA_0200|Chr1:77872644_77874388_-	0	2	2	2	0	0
circRNA_0201|Chr1:78071131_78071754_+	0	0	2	0	0	0
circRNA_0202|Chr1:78369712_78370333_+	3	5	3	6	6	4
circRNA_0203|Chr1:78505825_78522187_-	0	0	0	2	2	0
circRNA_0204|Chr1:78505825_78557477_-	0	0	0	0	5	0
circRNA_0205|Chr1:78518319_78522187_-	2	4	7	9	8	0
circRNA_0206|Chr1:78518319_78557477_-	0	0	0	0	2	0
circRNA_0207|Chr1:78676164_78681375_+	0	0	2	0	2	0
circRNA_0208|Chr1:79807301_79810373_-	0	0	0	0	2	0
circRNA_0209|Chr1:79945447_79946090_+	2	0	2	0	4	3
circRNA_0210|Chr1:80047952_80048604_-	0	0	2	0	3	0
circRNA_0211|Chr1:80102702_80103696_+	0	0	0	0	0	2
circRNA_0212|Chr1:80102702_80106150_+	2	2	2	2	3	3
circRNA_0213|Chr1:80443035_80446422_-	0	0	2	0	0	0
circRNA_0214|Chr1:80828696_80831295_-	0	2	0	0	0	0
circRNA_0215|Chr1:81095300_81096603_+	2	0	0	4	0	0
circRNA_0216|Chr1:81143898_81149578_-	0	0	0	0	0	2
circRNA_0217|Chr1:81365740_81365944_-	0	3	0	0	0	0
circRNA_0218|Chr1:81437928_81438850_+	0	0	0	0	3	2
circRNA_0219|Chr1:82612075_82614191_+	0	0	0	0	2	0
circRNA_0220|Chr1:84060848_84061187_+	0	4	3	4	2	4
circRNA_0221|Chr1:84202552_84208536_-	2	0	0	5	0	0
circRNA_0222|Chr1:84321466_84321679_-	0	2	0	0	0	0
circRNA_0223|Chr1:84322163_84322309_+	27	0	0	0	0	0
circRNA_0224|Chr1:84411694_84431239_+	0	2	0	0	0	2
circRNA_0225|Chr1:84418344_84431239_+	0	0	0	0	2	0
circRNA_0226|Chr1:84536190_84615182_+	0	4	0	0	0	0
circRNA_0227|Chr1:84542396_84584822_+	0	0	0	3	0	0
circRNA_0228|Chr1:84542396_84642306_+	0	5	0	0	0	0
circRNA_0229|Chr1:84623372_84642306_+	0	0	3	0	0	0
circRNA_0230|Chr1:84640085_84679646_+	6	2	2	0	0	0
circRNA_0231|Chr1:86877736_86888952_+	60	0	0	0	0	0
circRNA_0232|Chr1:86959822_86961809_+	0	2	0	0	0	0
circRNA_0233|Chr1:87010380_87010777_+	0	0	0	0	2	0
circRNA_0234|Chr1:87932824_87935947_-	0	0	0	0	0	2
circRNA_0235|Chr1:88583266_88587175_+	0	2	2	3	3	5
circRNA_0236|Chr1:88586283_88592011_+	0	0	0	0	0	2
circRNA_0237|Chr1:88586311_88587175_+	0	0	2	0	0	0
circRNA_0238|Chr1:88586311_88592011_+	3	0	0	3	2	0
circRNA_0239|Chr1:88905175_88905327_-	0	0	0	2	0	0
circRNA_0240|Chr1:89353098_89355401_-	0	0	0	2	2	0
circRNA_0241|Chr1:89551952_89557163_+	0	2	0	3	0	0
circRNA_0242|Chr1:89576859_89577371_-	3	2	0	0	0	3
circRNA_0243|Chr1:89869828_89871257_-	0	0	4	2	4	5
circRNA_0244|Chr1:89972723_89975077_-	0	0	2	0	0	0
circRNA_0245|Chr1:90116534_90126552_-	2	3	0	0	0	0
circRNA_0246|Chr1:90118871_90150334_-	0	0	0	2	0	0
circRNA_0247|Chr1:90149090_90150334_-	0	0	3	0	0	2
circRNA_0248|Chr1:91560398_91562180_-	0	3	0	3	0	0
circRNA_0249|Chr1:91671407_91673515_+	2	0	0	0	3	6
circRNA_0250|Chr1:91873487_91879026_+	3	3	4	4	5	0
circRNA_0251|Chr1:91873487_91883284_+	0	0	0	3	0	3
circRNA_0252|Chr1:91883192_91887419_+	0	0	0	2	2	0
circRNA_0253|Chr1:92023574_92037308_-	0	0	0	0	2	0
circRNA_0254|Chr1:92039556_92043956_-	2	4	4	5	2	2
circRNA_0255|Chr1:92701932_92708040_-	0	0	0	0	0	2
circRNA_0256|Chr1:93851663_93853240_-	0	4	4	16	6	3
circRNA_0257|Chr1:93946819_93948996_-	0	0	0	0	0	2
circRNA_0258|Chr1:93946819_94028395_-	0	0	0	0	2	0
circRNA_0259|Chr1:94027353_94028395_-	0	0	2	0	0	0
circRNA_0260|Chr1:94027353_94093275_-	0	0	2	0	0	2
circRNA_0261|Chr1:94334349_94337571_-	0	0	2	0	0	0
circRNA_0262|Chr1:94367453_94368553_-	0	0	0	0	2	0
circRNA_0263|Chr1:97606955_97622503_-	0	0	0	0	2	0
circRNA_0264|Chr1:98625744_98629605_+	0	0	0	0	0	3
circRNA_0265|Chr1:99489149_99507933_+	0	0	0	0	0	2
circRNA_0266|Chr1:99489149_99507970_+	0	0	0	0	2	0
circRNA_0267|Chr1:99510577_99533851_+	0	0	5	5	0	2
circRNA_0268|Chr1:99532444_99539093_+	2	2	0	0	0	3
circRNA_0269|Chr1:99537395_99539093_+	0	0	0	3	2	4
circRNA_0270|Chr1:100476154_100476853_-	3	0	4	0	2	0
circRNA_0271|Chr1:100516688_100517438_-	0	5	0	0	0	0
circRNA_0272|Chr1:100977936_100978286_-	0	0	2	0	0	0
circRNA_0273|Chr1:101028250_101029473_-	0	2	5	15	6	6
circRNA_0274|Chr1:101028250_101029498_-	0	0	2	0	0	0
circRNA_0275|Chr1:101490358_101491796_-	0	4	0	0	0	0
circRNA_0276|Chr1:102613968_102660697_-	15	14	34	42	45	30
circRNA_0277|Chr1:102638885_102645633_-	0	0	0	4	2	0
circRNA_0278|Chr1:102638885_102660697_-	8	6	11	21	14	21
circRNA_0279|Chr1:102656457_102660697_-	2	0	0	0	0	0
circRNA_0280|Chr1:102658895_102660697_-	0	0	0	2	0	0
circRNA_0281|Chr1:102817129_102819408_-	0	0	0	2	0	0
circRNA_0282|Chr1:102952107_102954266_-	2	0	0	0	0	0
circRNA_0283|Chr1:104750893_104786030_-	2	0	0	0	0	0
circRNA_0284|Chr1:104785950_104795565_+	0	0	0	0	2	2
circRNA_0285|Chr1:104792188_104821976_+	3	0	2	0	4	4
circRNA_0286|Chr1:104793271_104795565_+	0	2	0	0	0	0
circRNA_0287|Chr1:105121685_105142233_+	0	0	0	0	0	2
circRNA_0288|Chr1:105587865_105589198_+	0	0	0	0	0	2
circRNA_0289|Chr1:107253894_107320767_+	2	0	2	0	0	0
circRNA_0290|Chr1:107263212_107320767_+	3	0	6	6	6	9
circRNA_0291|Chr1:107294950_107320767_+	0	3	2	4	2	0
circRNA_0292|Chr1:112034274_112056979_+	0	0	0	4	8	3
circRNA_0293|Chr1:112034278_112056979_+	0	0	0	0	2	0
circRNA_0294|Chr1:112435004_112436794_-	0	3	3	5	6	6
circRNA_0295|Chr1:112859676_112929030_-	0	0	0	0	0	2
circRNA_0296|Chr1:112890173_112929030_-	0	0	0	2	0	2
circRNA_0297|Chr1:112926910_112929030_-	2	2	4	7	5	4
circRNA_0298|Chr1:113204014_113229405_+	0	0	0	2	0	2
circRNA_0299|Chr1:113225968_113256389_+	2	0	0	4	3	5
circRNA_0300|Chr1:113463272_113468638_+	0	0	2	0	0	0
circRNA_0301|Chr1:114304821_114311513_+	0	0	0	0	3	0
circRNA_0302|Chr1:114492440_114503037_+	0	0	2	0	0	0
circRNA_0303|Chr1:114498357_114498544_+	0	0	0	2	0	0
circRNA_0304|Chr1:114570517_114585367_+	0	0	0	0	2	0
circRNA_0305|Chr1:114578728_114599418_+	0	0	0	0	2	0
circRNA_0306|Chr1:114597220_114599418_+	0	0	2	3	4	2
circRNA_0307|Chr1:114763919_114799681_+	0	0	0	0	2	0
circRNA_0308|Chr1:116593695_116610544_+	0	0	2	0	0	0
circRNA_0309|Chr1:116596378_116610544_+	2	3	3	6	10	7
circRNA_0310|Chr1:116604549_116610544_+	5	11	5	2	16	7
circRNA_0311|Chr1:116642079_116660509_+	0	0	3	4	0	0
circRNA_0312|Chr1:116643750_116660509_+	3	4	0	0	8	2
circRNA_0313|Chr1:116679516_116740811_-	0	0	0	3	0	0
circRNA_0314|Chr1:116679516_116742443_-	0	0	0	0	2	0
circRNA_0315|Chr1:116679516_116767666_-	0	0	0	0	3	0
circRNA_0316|Chr1:116751337_116752802_-	3	0	0	0	0	0
circRNA_0317|Chr1:116751337_116754636_-	3	3	9	7	0	0
circRNA_0318|Chr1:117146267_117146413_-	9	0	0	18	0	12
circRNA_0319|Chr1:117912444_117976479_-	0	0	0	0	0	4
circRNA_0320|Chr1:119464809_119545970_-	11	13	15	0	11	0
circRNA_0321|Chr1:119467584_119545970_-	0	2	2	0	0	0
circRNA_0322|Chr1:119478120_119555633_-	0	0	0	0	2	0
circRNA_0323|Chr1:120860173_120955517_-	0	0	5	4	3	3
circRNA_0324|Chr1:120902818_120935289_-	2	0	0	0	0	0
circRNA_0325|Chr1:121013225_121018724_-	0	0	0	0	3	0
circRNA_0326|Chr1:121281853_121314874_-	0	0	0	4	0	0
circRNA_0327|Chr1:121281853_121320212_-	0	0	0	4	0	3
circRNA_0328|Chr1:121846217_121848757_-	0	0	0	0	8	0
circRNA_0329|Chr1:122166314_122198868_-	0	0	0	2	0	0
circRNA_0330|Chr1:122377171_122417464_-	0	0	0	0	0	2
circRNA_0331|Chr1:122409656_122417464_-	0	0	0	0	2	0
circRNA_0332|Chr1:122554066_122613766_-	4	0	0	0	3	2
circRNA_0333|Chr1:122605161_122613766_-	3	3	3	3	0	3
circRNA_0334|Chr1:122605161_122678378_-	0	0	0	2	2	0
circRNA_0335|Chr1:122605161_122693635_-	0	0	2	0	0	0
circRNA_0336|Chr1:122605870_122678378_-	0	11	0	23	32	21
circRNA_0337|Chr1:122613645_122680102_-	0	7	13	25	10	17
circRNA_0338|Chr1:122678291_122688463_-	0	0	4	0	0	0
circRNA_0339|Chr1:122678291_122688926_-	0	0	3	0	0	0
circRNA_0340|Chr1:122678291_122693635_-	0	0	2	0	0	0
circRNA_0341|Chr1:122799692_122845719_-	0	0	3	0	2	0
circRNA_0342|Chr1:122816856_122825285_-	0	0	0	0	2	0
circRNA_0343|Chr1:123934298_123970510_-	0	0	3	0	0	0
circRNA_0344|Chr1:123959921_123970510_-	0	0	0	2	2	0
circRNA_0345|Chr1:124244325_124300117_-	0	0	2	0	0	0
circRNA_0346|Chr1:124246428_124300117_-	0	0	3	0	0	2
circRNA_0347|Chr1:124508122_124543680_+	4	0	4	4	2	4
circRNA_0348|Chr1:124542325_124543680_+	0	0	2	3	0	0
circRNA_0349|Chr1:124576794_124584139_+	0	0	6	7	3	3
circRNA_0350|Chr1:124743426_124772996_-	0	0	0	0	3	0
circRNA_0351|Chr1:125135342_125151462_+	3	0	0	0	0	0
circRNA_0352|Chr1:125490829_125491822_+	0	2	7	5	2	2
circRNA_0353|Chr1:125777851_125780290_-	0	0	0	0	3	0
circRNA_0354|Chr1:126157742_126189469_-	0	0	0	0	10	0
circRNA_0355|Chr1:126177861_126189469_-	0	0	2	0	0	2
circRNA_0356|Chr1:126177861_126195625_-	0	2	0	0	0	0
circRNA_0357|Chr1:126188351_126195625_-	0	0	0	0	2	0
circRNA_0358|Chr1:126573474_126583015_+	29	46	43	71	50	53
circRNA_0359|Chr1:126819845_126824250_+	0	3	2	0	0	2
circRNA_0360|Chr1:127025462_127025957_+	9	11	6	5	4	7
circRNA_0361|Chr1:127068619_127070617_+	0	0	0	3	0	2
circRNA_0362|Chr1:127814440_127858479_+	0	0	0	0	2	0
circRNA_0363|Chr1:127814440_127887913_+	0	0	0	0	5	2
circRNA_0364|Chr1:127881908_127887913_+	4	11	8	8	8	11
circRNA_0365|Chr1:128030898_128044918_+	0	2	0	0	0	0
circRNA_0366|Chr1:128239552_128242835_-	0	0	3	3	5	0
circRNA_0367|Chr1:128239552_128243030_-	4	5	14	11	9	10
circRNA_0368|Chr1:128501692_128526760_-	0	0	4	0	0	0
circRNA_0369|Chr1:128501692_128526855_-	0	0	0	0	3	0
circRNA_0370|Chr1:128501692_128576607_-	0	0	0	0	0	2
circRNA_0371|Chr1:128513529_128576607_-	5	2	2	4	4	22
circRNA_0372|Chr1:128542589_128576607_-	0	0	2	5	2	2
circRNA_0373|Chr1:128621052_128637195_+	0	2	0	0	0	0
circRNA_0374|Chr1:128978104_128978649_+	7	4	3	14	4	8
circRNA_0375|Chr1:129142521_129149837_+	0	0	0	0	0	3
circRNA_0376|Chr1:129274807_129278899_+	0	0	0	0	0	2
circRNA_0377|Chr1:131482492_131484841_+	0	2	0	0	0	0
circRNA_0378|Chr1:131552706_131577776_+	6	4	4	0	3	6
circRNA_0379|Chr1:131552706_131608491_+	0	0	0	0	0	3
circRNA_0380|Chr1:131608376_131622341_+	0	0	0	0	0	2
circRNA_0381|Chr1:133353419_133451349_-	2	0	0	0	0	2
circRNA_0382|Chr1:133407797_133451349_-	0	3	0	3	3	2
circRNA_0383|Chr1:133407797_133462521_-	0	0	2	0	0	0
circRNA_0384|Chr1:134794264_134848903_-	0	0	4	0	0	2
circRNA_0385|Chr1:134799596_134813696_-	0	0	0	2	5	2
circRNA_0386|Chr1:134843160_134848903_-	5	6	5	4	3	0
circRNA_0387|Chr1:135860270_135871550_-	0	0	0	0	0	2
circRNA_0388|Chr1:136685584_136699335_-	5	7	7	8	6	9
circRNA_0389|Chr1:136690162_136697440_-	0	0	2	0	0	0
circRNA_0390|Chr1:136690162_136699335_-	0	0	0	0	0	3
circRNA_0391|Chr1:136739007_136739837_-	2	0	5	3	2	0
circRNA_0392|Chr1:137247124_137264458_+	0	0	0	0	0	2
circRNA_0393|Chr1:137247124_137280380_+	0	0	0	0	0	2
circRNA_0394|Chr1:139924805_139956356_-	0	2	0	0	2	2
circRNA_0395|Chr1:139943398_139956356_-	4	6	12	10	13	8
circRNA_0396|Chr1:140044382_140142798_-	0	0	0	2	3	0
circRNA_0397|Chr1:140131618_140141583_-	0	0	2	3	2	3
circRNA_0398|Chr1:140131618_140142798_-	0	0	2	0	12	2
circRNA_0399|Chr1:141024396_141026781_+	2	0	3	0	0	5
circRNA_0400|Chr1:141053114_141055207_+	2	0	0	0	0	4
circRNA_0401|Chr1:141641684_141655417_-	0	0	0	0	0	2
circRNA_0402|Chr1:141877382_141880461_-	0	0	2	0	0	0
circRNA_0403|Chr1:142003533_142005043_+	2	0	2	0	0	0
circRNA_0404|Chr1:142160925_142161359_-	2	2	4	2	3	8
circRNA_0405|Chr1:142192435_142194379_-	0	2	0	0	0	0
circRNA_0406|Chr1:142262561_142276981_-	0	0	0	2	0	0
circRNA_0407|Chr1:142440957_142442406_-	2	0	0	0	0	0
circRNA_0408|Chr1:142849916_142852148_+	16	10	27	27	21	22
circRNA_0409|Chr1:142849916_142856237_+	0	0	0	4	0	0
circRNA_0410|Chr1:143107055_143109260_+	5	0	2	0	0	2
circRNA_0411|Chr1:143143055_143143524_+	0	0	0	0	0	2
circRNA_0412|Chr1:143179772_143265362_-	0	0	0	2	0	0
circRNA_0413|Chr1:143635944_143638022_-	0	0	0	0	0	2
circRNA_0414|Chr1:143712491_143718900_-	2	0	5	3	2	0
circRNA_0415|Chr1:143712491_143723739_-	4	3	5	5	9	6
circRNA_0416|Chr1:144154619_144169172_+	2	0	3	0	0	2
circRNA_0417|Chr1:144154619_144177718_+	0	0	6	11	2	6
circRNA_0418|Chr1:144169014_144177718_+	0	0	2	0	0	2
circRNA_0419|Chr1:144176483_144177718_+	3	0	7	5	5	6
circRNA_0420|Chr1:144710109_144726484_+	0	0	3	0	0	0
circRNA_0421|Chr1:145852365_145852777_-	0	0	0	0	2	0
circRNA_0422|Chr1:146456005_146462048_-	0	0	0	0	2	0
circRNA_0423|Chr1:146492561_146510287_-	2	0	0	0	0	0
circRNA_0424|Chr1:148425541_148428477_-	0	0	0	0	0	2
circRNA_0425|Chr1:150343285_150365730_-	2	7	12	10	21	10
circRNA_0426|Chr1:150357367_150365730_-	0	0	3	0	2	2
circRNA_0427|Chr1:150357367_150382015_-	0	0	6	5	5	8
circRNA_0428|Chr1:150362492_150382015_-	0	0	2	2	0	2
circRNA_0429|Chr1:150380670_150382015_-	0	0	3	0	0	2
circRNA_0430|Chr1:150830996_150846872_+	0	0	0	0	0	2
circRNA_0431|Chr1:150861937_150887461_+	0	2	0	0	0	0
circRNA_0432|Chr1:150887401_150961642_+	0	0	0	0	0	3
circRNA_0433|Chr1:151218854_151226199_+	6	3	10	19	18	15
circRNA_0434|Chr1:151225344_151226199_+	0	0	0	3	0	2
circRNA_0435|Chr1:151439440_151446628_+	0	0	0	2	0	0
circRNA_0436|Chr1:151630851_151689447_+	0	0	0	0	0	3
circRNA_0437|Chr1:152902904_152910824_-	0	0	0	2	0	0
circRNA_0438|Chr1:153989476_154008769_+	0	0	0	0	0	2
circRNA_0439|Chr1:154405931_154411147_+	0	2	0	0	0	0
circRNA_0440|Chr1:154405931_154425509_+	0	0	0	0	0	3
circRNA_0441|Chr1:154405931_154447475_+	0	0	4	2	2	0
circRNA_0442|Chr1:154406807_154418787_+	0	2	0	0	0	0
circRNA_0443|Chr1:154411045_154425509_+	0	3	0	0	0	0
circRNA_0444|Chr1:154439745_154446214_+	2	0	0	0	2	0
circRNA_0445|Chr1:154439745_154447475_+	0	5	0	4	2	0
circRNA_0446|Chr1:157125391_157206401_+	0	0	2	0	0	0
circRNA_0447|Chr1:157422218_157440238_-	5	3	6	0	2	4
circRNA_0448|Chr1:157444862_157452852_-	0	0	0	0	0	2
circRNA_0449|Chr1:157468625_157490006_-	0	0	3	2	3	0
circRNA_0450|Chr1:157470071_157478171_-	0	0	0	0	2	0
circRNA_0451|Chr1:157470071_157490006_-	8	5	17	25	14	24
circRNA_0452|Chr1:157646235_157659725_+	0	6	7	13	14	15
circRNA_0453|Chr1:157730343_157753957_+	3	0	0	0	0	4
circRNA_0454|Chr1:157828429_157865002_+	0	0	0	0	2	0
circRNA_0455|Chr1:160616630_160621793_+	0	0	0	2	0	0
circRNA_0456|Chr1:161320030_161347242_+	0	0	2	0	0	0
circRNA_0457|Chr1:161321879_161402252_+	0	0	0	2	0	0
circRNA_0458|Chr1:161668656_161714217_+	0	0	2	0	0	0
circRNA_0459|Chr1:161681207_161714217_+	0	0	0	3	0	0
circRNA_0460|Chr1:161705913_161714217_+	0	0	0	0	2	0
circRNA_0461|Chr1:161786927_161841398_+	0	0	0	0	2	0
circRNA_0462|Chr1:161928871_161932898_+	0	4	0	6	6	3
circRNA_0463|Chr1:161988635_162006381_+	0	2	2	3	0	0
circRNA_0464|Chr1:161988635_162030576_+	0	0	0	0	0	2
circRNA_0465|Chr1:162238880_162242389_+	0	0	0	0	2	0
circRNA_0466|Chr1:162498952_162503301_+	0	3	0	0	0	0
circRNA_0467|Chr1:162591046_162629583_+	0	0	2	0	0	0
circRNA_0468|Chr1:162639900_162643789_+	0	0	3	2	0	2
circRNA_0469|Chr1:162639900_162649918_+	0	0	0	0	0	2
circRNA_0470|Chr1:162684057_162691242_+	2	0	0	0	0	0
circRNA_0471|Chr1:162684057_162696070_+	0	3	5	0	2	4
circRNA_0472|Chr1:162688794_162696070_+	0	0	2	3	3	3
circRNA_0473|Chr1:162838866_162865998_+	0	0	0	2	0	0
circRNA_0474|Chr1:163182618_163216364_-	5	0	2	3	7	5
circRNA_0475|Chr1:163203870_163216364_-	17	31	16	25	30	38
circRNA_0476|Chr1:163208405_163216364_-	0	0	2	0	0	0
circRNA_0477|Chr1:163866309_163939120_-	0	0	0	2	0	0
circRNA_0478|Chr1:163938955_163976846_-	0	0	0	2	0	3
circRNA_0479|Chr1:163965001_163976846_-	0	0	0	0	0	2
circRNA_0480|Chr1:163965001_164064815_-	0	0	0	2	0	2
circRNA_0481|Chr1:164025518_164055455_-	2	4	3	4	6	4
circRNA_0482|Chr1:164025518_164064815_-	47	58	66	79	77	75
circRNA_0483|Chr1:164046102_164064815_-	10	11	20	15	8	23
circRNA_0484|Chr1:164046102_164075241_-	2	0	0	0	0	2
circRNA_0485|Chr1:164055294_164064815_-	2	0	0	0	0	0
circRNA_0486|Chr1:164367968_164380890_+	0	0	0	0	2	0
circRNA_0487|Chr1:164554440_164555416_+	0	2	0	0	0	4
circRNA_0488|Chr1:164561999_164565992_+	0	0	2	2	3	3
circRNA_0489|Chr1:164931730_164947123_-	8	20	15	6	8	10
circRNA_0490|Chr1:165414771_165415667_+	14	11	16	24	27	20
circRNA_0491|Chr1:165512525_165512691_-	3	0	0	0	0	0
circRNA_0492|Chr1:165564153_165568457_-	0	2	0	0	0	0
circRNA_0493|Chr1:165579003_165597908_-	0	0	0	2	0	0
circRNA_0494|Chr1:165588317_165594710_-	0	0	0	0	2	0
circRNA_0495|Chr1:165646261_165651427_+	0	0	0	0	0	3
circRNA_0496|Chr1:165646261_165654319_+	11	15	19	31	23	27
circRNA_0497|Chr1:166208849_166259335_+	0	0	2	4	0	0
circRNA_0498|Chr1:166231693_166259335_+	0	0	0	5	4	0
circRNA_0499|Chr1:166351174_166368428_+	8	6	5	7	9	13
circRNA_0500|Chr1:166378662_166385907_+	3	3	4	6	3	5
circRNA_0501|Chr1:167233890_167276543_-	0	0	0	0	2	0
circRNA_0502|Chr1:167239233_167240124_-	0	0	0	2	0	0
circRNA_0503|Chr1:167260358_167276543_-	0	3	2	0	0	3
circRNA_0504|Chr1:167263876_167285115_-	2	0	0	0	0	0
circRNA_0505|Chr1:167519598_167526900_+	0	0	0	0	3	0
circRNA_0506|Chr1:169534353_169534828_-	2	5	2	2	0	0
circRNA_0507|Chr1:170747033_170748752_+	0	0	0	0	3	0
circRNA_0508|Chr1:171715869_171720495_+	2	0	0	0	0	0
circRNA_0509|Chr1:174165890_174174250_-	4	0	3	0	5	2
circRNA_0510|Chr1:174173000_174174250_-	0	0	0	2	2	0
circRNA_0511|Chr1:174527904_174529818_-	0	0	0	6	3	3
circRNA_0512|Chr1:174544794_174556451_-	2	0	0	0	0	0
circRNA_0513|Chr1:174609600_174613577_-	11	11	12	21	18	22
circRNA_0514|Chr1:174663805_174668450_+	0	4	0	0	0	0
circRNA_0515|Chr1:174771333_174772363_+	0	0	0	2	0	2
circRNA_0516|Chr1:174772242_174778064_+	2	0	2	0	0	0
circRNA_0517|Chr1:174961496_174976220_-	0	0	0	0	0	4
circRNA_0518|Chr1:174970502_174971441_-	0	0	0	0	2	0
circRNA_0519|Chr1:174993623_174996877_-	0	2	0	0	0	0
circRNA_0520|Chr1:175171303_175202232_-	0	0	0	0	0	2
circRNA_0521|Chr1:175171303_175217586_-	0	0	0	0	0	2
circRNA_0522|Chr1:175171303_175218889_-	2	2	3	3	4	0
circRNA_0523|Chr1:175200414_175208397_-	0	2	0	0	0	0
circRNA_0524|Chr1:175200414_175218889_-	0	5	3	2	2	6
circRNA_0525|Chr1:175225210_175284224_-	0	2	0	2	0	0
circRNA_0526|Chr1:175252582_175256117_-	0	2	0	0	0	0
circRNA_0527|Chr1:175252582_175284224_-	5	2	2	0	2	4
circRNA_0528|Chr1:175364052_175401980_-	2	0	0	0	0	0
circRNA_0529|Chr1:175646900_175650721_-	5	4	4	2	0	0
circRNA_0530|Chr1:176311305_176346651_-	0	0	0	0	2	0
circRNA_0531|Chr1:176334639_176346651_-	0	0	0	0	2	0
circRNA_0532|Chr1:176886373_176895621_+	0	0	5	3	0	0
circRNA_0533|Chr1:177360220_177364974_+	0	0	0	0	0	4
circRNA_0534|Chr1:177521072_177569872_+	0	5	3	0	3	2
circRNA_0535|Chr1:177569617_177569872_+	0	0	0	2	0	2
circRNA_0536|Chr1:177651557_177654228_+	3	0	0	0	0	0
circRNA_0537|Chr1:178378787_178407299_+	0	0	2	0	0	0
circRNA_0538|Chr1:178378787_178409492_+	0	0	0	0	0	2
circRNA_0539|Chr1:178927608_178927790_+	0	0	4	0	0	0
circRNA_0540|Chr1:178953396_178955232_-	2	0	2	0	0	0
circRNA_0541|Chr1:183703121_183703697_-	2	0	0	0	0	0
circRNA_0542|Chr1:184008119_184017761_+	5	7	18	17	14	15
circRNA_0543|Chr1:184008119_184042715_+	2	0	0	4	4	5
circRNA_0544|Chr1:184008119_184055555_+	2	2	3	0	3	3
circRNA_0545|Chr1:184008119_184061174_+	0	0	0	2	2	0
circRNA_0546|Chr1:184041764_184055555_+	0	3	0	2	4	5
circRNA_0547|Chr1:184041764_184061174_+	3	0	9	5	5	5
circRNA_0548|Chr1:185233419_185234538_+	0	0	0	0	0	2
circRNA_0549|Chr1:185233419_185234547_+	0	5	3	13	8	9
circRNA_0550|Chr1:185261106_185264972_+	0	0	0	2	3	0
circRNA_0551|Chr1:185261106_185267832_+	4	9	7	3	5	4
circRNA_0552|Chr1:185261106_185289592_+	0	0	3	2	2	0
circRNA_0553|Chr1:185263914_185267832_+	0	2	4	4	7	3
circRNA_0554|Chr1:185298317_185307538_+	2	0	0	0	3	0
circRNA_0555|Chr1:185306404_185307538_+	5	3	2	0	0	2
circRNA_0556|Chr1:185313448_185317183_+	0	0	2	0	0	0
circRNA_0557|Chr1:185482420_185487590_+	0	2	0	0	0	0
circRNA_0558|Chr1:185878823_185902595_+	0	2	0	0	0	0
circRNA_0559|Chr1:186006551_186009525_+	7	0	0	0	0	0
circRNA_0560|Chr1:187834862_187842308_-	0	0	0	0	0	2
circRNA_0561|Chr1:188087765_188088384_-	0	0	4	0	0	0
circRNA_0562|Chr1:188461652_188474662_+	0	0	0	2	0	0
circRNA_0563|Chr1:188481301_188483565_+	0	0	2	0	2	0
circRNA_0564|Chr1:188510274_188516444_+	3	2	0	2	0	4
circRNA_0565|Chr1:188510274_188530025_+	3	0	0	0	2	3
circRNA_0566|Chr1:188516330_188544229_+	2	0	0	3	0	3
circRNA_0567|Chr1:188589095_188594263_+	0	0	3	0	0	2
circRNA_0568|Chr1:188592770_188620188_+	2	0	0	0	0	0
circRNA_0569|Chr1:189560181_189595749_+	0	0	0	0	0	2
circRNA_0570|Chr1:189679087_189685094_+	5	2	4	3	0	2
circRNA_0571|Chr1:190557651_190560195_+	0	0	0	0	2	0
circRNA_0572|Chr1:190857743_190863737_+	0	0	0	2	0	0
circRNA_0573|Chr1:190980864_190991049_+	44	46	27	26	19	50
circRNA_0574|Chr1:191616852_191651628_-	0	0	0	0	0	2
circRNA_0575|Chr1:191635362_191651628_-	0	0	0	0	0	2
circRNA_0576|Chr1:192089780_192101454_+	0	2	0	0	0	0
circRNA_0577|Chr1:192379875_192409606_+	0	5	9	2	3	6
circRNA_0578|Chr1:192408634_192409606_+	0	2	3	4	2	2
circRNA_0579|Chr1:192952650_192953216_+	0	2	3	0	3	0
circRNA_0580|Chr1:192952650_192955267_+	9	7	15	11	12	18
circRNA_0581|Chr1:193104517_193114307_+	0	0	0	0	2	3
circRNA_0582|Chr1:193353665_193354869_+	0	0	2	0	0	0
circRNA_0583|Chr1:193443883_193449389_-	0	0	0	0	0	3
circRNA_0584|Chr1:194853235_194917768_-	0	2	5	4	3	5
circRNA_0585|Chr1:194855422_194917768_-	2	0	4	0	4	4
circRNA_0586|Chr1:194864350_194917768_-	3	0	4	0	2	4
circRNA_0587|Chr1:194866929_194917768_-	0	0	5	7	4	6
circRNA_0588|Chr1:194869116_194917768_-	0	0	3	2	5	8
circRNA_0589|Chr1:194892470_194917768_-	2	0	7	0	2	3
circRNA_0590|Chr1:194915054_194917768_-	0	0	2	4	2	6
circRNA_0591|Chr1:194917622_194917762_-	0	0	0	2	0	0
circRNA_0592|Chr1:194917622_194922158_-	0	0	0	2	0	0
circRNA_0593|Chr1:194917622_194924798_-	0	0	141	0	136	99
circRNA_0594|Chr1:194917622_194929649_-	0	0	0	0	0	2
circRNA_0595|Chr1:194917622_194934956_-	0	2	0	4	6	0
circRNA_0596|Chr1:194917622_194974559_-	4	0	8	7	5	0
circRNA_0597|Chr1:194917622_195011851_-	0	0	2	3	0	2
circRNA_0598|Chr1:194922013_194934956_-	0	0	2	0	5	0
circRNA_0599|Chr1:194922013_194974559_-	0	2	3	0	4	0
circRNA_0600|Chr1:194924652_194934956_-	5	0	7	13	13	0
circRNA_0601|Chr1:194924652_194974559_-	0	0	4	0	0	0
circRNA_0602|Chr1:195009269_195011851_-	0	0	3	4	2	2
circRNA_0603|Chr1:195034672_195064198_-	0	0	0	0	3	0
circRNA_0604|Chr1:195128944_195171739_-	0	0	0	0	2	0
circRNA_0605|Chr1:195171678_195236986_-	0	0	2	0	0	0
circRNA_0606|Chr1:195171678_195244079_-	0	0	3	0	0	2
circRNA_0607|Chr1:195805819_195833285_-	0	0	0	0	2	0
circRNA_0608|Chr1:195805819_195840151_-	2	0	0	0	0	2
circRNA_0609|Chr1:195833189_195866944_-	2	0	2	3	8	2
circRNA_0610|Chr1:197183957_197187207_+	3	0	0	0	0	0
circRNA_0611|Chr1:197526940_197549861_-	0	2	2	0	0	2
circRNA_0612|Chr1:197981834_197982318_-	0	0	0	3	0	0
circRNA_0613|Chr1:198089445_198092734_+	0	0	2	0	0	0
circRNA_0614|Chr1:198429807_198432232_-	2	0	0	0	0	0
circRNA_0615|Chr1:198430285_198432232_-	0	0	0	2	0	0
circRNA_0616|Chr1:198801175_198801693_+	0	0	0	2	0	0
circRNA_0617|Chr1:198932174_198934500_+	2	0	0	0	3	0
circRNA_0618|Chr1:198965547_198968419_+	0	0	0	2	0	0
circRNA_0619|Chr1:198965547_198972343_+	0	0	0	0	0	2
circRNA_0620|Chr1:198967641_198972343_+	0	0	0	0	3	0
circRNA_0621|Chr1:198986964_198987146_-	0	0	0	4	0	0
circRNA_0622|Chr1:198994747_198995342_+	5	4	5	3	10	7
circRNA_0623|Chr1:198994747_198998913_+	0	0	0	2	0	0
circRNA_0624|Chr1:200095778_200105174_+	0	0	0	0	0	3
circRNA_0625|Chr1:200147834_200149111_-	0	2	0	0	0	0
circRNA_0626|Chr1:200625594_200630542_-	0	0	0	2	0	0
circRNA_0627|Chr1:200625594_200658087_-	0	0	0	0	0	2
circRNA_0628|Chr1:200648164_200658087_-	5	0	6	8	6	4
circRNA_0629|Chr1:200648164_200671090_-	0	0	0	0	0	3
circRNA_0630|Chr1:200648164_200672411_-	0	3	3	0	4	3
circRNA_0631|Chr1:200671013_200672411_-	0	0	0	0	0	2
circRNA_0632|Chr1:201183051_201188802_+	0	4	0	0	0	0
circRNA_0633|Chr1:201442093_201447986_+	2	0	0	5	2	3
circRNA_0634|Chr1:201442093_201451005_+	17	7	8	19	17	19
circRNA_0635|Chr1:201442093_201462814_+	0	0	2	0	0	4
circRNA_0636|Chr1:201447930_201462814_+	0	8	0	0	0	0
circRNA_0637|Chr1:201523375_201523951_+	0	0	2	0	0	0
circRNA_0638|Chr1:201523375_201524041_+	7	13	9	11	9	6
circRNA_0639|Chr1:201523380_201524041_+	0	0	2	0	0	0
circRNA_0640|Chr1:202000512_202006002_+	0	0	0	0	2	0
circRNA_0641|Chr1:202490754_202497913_+	3	0	3	3	10	8
circRNA_0642|Chr1:203272587_203286711_+	2	0	4	0	0	0
circRNA_0643|Chr1:203279889_203317455_+	6	26	0	0	2	0
circRNA_0644|Chr1:203286679_203317455_+	10	11	2	0	0	0
circRNA_0645|Chr1:203313199_203382217_+	6	0	7	0	0	0
circRNA_0646|Chr1:203343400_203385990_+	21	0	29	0	0	0
circRNA_0647|Chr1:204267319_204275972_-	3	2	4	8	4	4
circRNA_0648|Chr1:204761727_204780713_-	7	0	3	10	3	5
circRNA_0649|Chr1:204773090_204780713_-	2	0	0	0	0	0
circRNA_0650|Chr1:204794349_204842017_-	0	0	2	0	0	0
circRNA_0651|Chr1:204830814_204842017_-	0	0	0	2	0	0
circRNA_0652|Chr1:204958606_204961691_+	0	0	0	0	0	2
circRNA_0653|Chr1:204959155_204961691_+	2	2	2	6	7	8
circRNA_0654|Chr1:204959173_204961691_+	83	75	112	154	128	143
circRNA_0655|Chr1:204959173_204975227_+	0	0	0	0	3	4
circRNA_0656|Chr1:204959173_204980121_+	2	0	3	4	0	4
circRNA_0657|Chr1:204959173_204984723_+	0	0	0	2	0	0
circRNA_0658|Chr1:204959173_204988430_+	4	5	10	13	12	10
circRNA_0659|Chr1:204960841_204961691_+	9	6	12	18	16	11
circRNA_0660|Chr1:204960841_204975227_+	0	0	0	3	4	0
circRNA_0661|Chr1:204960841_204980121_+	3	2	4	12	7	7
circRNA_0662|Chr1:204960841_204984723_+	0	2	0	2	2	4
circRNA_0663|Chr1:204960841_204988430_+	3	7	0	16	17	8
circRNA_0664|Chr1:204979934_204988430_+	0	3	6	10	7	6
circRNA_0665|Chr1:205040507_205096406_-	0	0	2	0	0	0
circRNA_0666|Chr1:206353708_206410729_-	0	0	2	0	0	0
circRNA_0667|Chr1:206956299_206969242_+	0	2	0	0	3	0
circRNA_0668|Chr1:207023297_207111018_+	0	0	0	2	0	3
circRNA_0669|Chr1:207040277_207088396_+	0	0	0	0	0	4
circRNA_0670|Chr1:209554089_209563983_-	0	0	3	0	0	0
circRNA_0671|Chr1:209634356_209641015_-	0	0	4	4	3	3
circRNA_0672|Chr1:209710668_209711353_-	4	2	0	2	0	0
circRNA_0673|Chr1:209792071_209795897_+	0	4	3	5	0	0
circRNA_0674|Chr1:211870899_211908305_+	0	0	0	0	0	3
circRNA_0675|Chr1:212176427_212187819_+	0	0	2	4	0	2
circRNA_0676|Chr1:212256499_212258643_+	0	0	0	3	0	0
circRNA_0677|Chr1:214562895_214581660_+	0	0	0	3	3	5
circRNA_0678|Chr1:214562895_214605872_+	0	0	3	7	3	5
circRNA_0679|Chr1:214574407_214581660_+	0	0	0	0	3	0
circRNA_0680|Chr1:214933395_214938246_+	17	25	44	60	50	55
circRNA_0681|Chr1:214939185_214939732_-	0	0	0	0	2	0
circRNA_0682|Chr1:215610596_215610924_+	0	3	0	0	0	0
circRNA_0683|Chr1:215905137_215907047_-	0	2	0	0	3	0
circRNA_0684|Chr1:215905137_215910920_-	4	0	4	2	0	0
circRNA_0685|Chr1:215905137_215914784_-	2	2	0	2	0	0
circRNA_0686|Chr1:215905137_215918638_-	0	2	2	0	0	0
circRNA_0687|Chr1:215905137_215934080_-	0	3	0	2	0	0
circRNA_0688|Chr1:215910921_215968014_-	2	0	0	0	0	3
circRNA_0689|Chr1:215912561_215934212_-	0	0	0	2	3	7
circRNA_0690|Chr1:215914785_215968014_-	0	2	0	0	0	0
circRNA_0691|Chr1:215934081_215939788_-	24	0	0	0	0	0
circRNA_0692|Chr1:215934081_215968014_-	0	2	5	4	3	0
circRNA_0693|Chr1:216737401_216742438_-	0	0	0	0	0	2
circRNA_0694|Chr1:217663801_217664930_+	0	0	2	0	0	0
circRNA_0695|Chr1:218710914_218758344_-	0	0	0	0	4	0
circRNA_0696|Chr1:218727735_218755192_-	0	2	0	2	0	0
circRNA_0697|Chr1:218777037_218778447_-	0	0	0	0	0	4
circRNA_0698|Chr1:218832599_218844420_-	0	2	0	0	0	0
circRNA_0699|Chr1:219018599_219028923_+	0	4	3	3	3	3
circRNA_0700|Chr1:219353460_219354165_+	0	4	0	0	0	3
circRNA_0701|Chr1:219356188_219357260_+	0	0	0	0	2	0
circRNA_0702|Chr1:219570015_219571238_-	2	3	0	4	6	2
circRNA_0703|Chr1:219592036_219638528_-	0	2	0	4	6	3
circRNA_0704|Chr1:219981557_219981979_+	0	0	0	2	0	0
circRNA_0705|Chr1:220015523_220016193_+	5	0	0	2	4	6
circRNA_0706|Chr1:220030451_220040146_-	0	2	0	0	0	0
circRNA_0707|Chr1:220032746_220034697_-	4	2	0	0	2	2
circRNA_0708|Chr1:220039308_220040146_-	0	4	0	4	0	2
circRNA_0709|Chr1:220039308_220042767_-	5	4	3	9	5	4
circRNA_0710|Chr1:220039308_220049075_-	9	5	16	26	24	11
circRNA_0711|Chr1:220047471_220049075_-	57	92	98	107	119	113
circRNA_0712|Chr1:220047471_220059498_-	3	0	0	0	5	4
circRNA_0713|Chr1:221065774_221067559_-	2	0	2	0	3	0
circRNA_0714|Chr1:221156954_221157236_-	0	0	0	0	2	0
circRNA_0715|Chr1:221157479_221157641_-	0	2	0	0	0	0
circRNA_0716|Chr1:221158617_221158790_-	11	6	9	8	9	7
circRNA_0717|Chr1:221184324_221186464_-	0	2	0	0	0	0
circRNA_0718|Chr1:221185801_221186464_-	0	2	3	2	0	2
circRNA_0719|Chr1:221308010_221311604_-	0	3	0	0	0	0
circRNA_0720|Chr1:221347566_221349792_-	0	0	0	0	0	2
circRNA_0721|Chr1:221817839_221829297_+	0	0	0	2	0	2
circRNA_0722|Chr1:221828996_221829297_+	2	0	2	0	4	3
circRNA_0723|Chr1:221846176_221847651_+	0	0	0	3	0	0
circRNA_0724|Chr1:222318743_222319656_+	0	0	3	4	3	2
circRNA_0725|Chr1:222619896_222621077_-	0	0	3	0	7	2
circRNA_0726|Chr1:222707087_222709195_-	10	7	28	54	43	39
circRNA_0727|Chr1:222707087_222720382_-	2	0	0	2	0	0
circRNA_0728|Chr1:222763689_222775140_+	0	0	0	0	0	2
circRNA_0729|Chr1:222862225_222869690_+	2	0	2	0	0	0
circRNA_0730|Chr1:224678440_224699479_-	2	0	0	0	0	0
circRNA_0731|Chr1:225019523_225021984_+	0	0	0	0	7	3
circRNA_0732|Chr1:225086648_225087197_+	0	0	3	2	0	2
circRNA_0733|Chr1:225200427_225201293_+	0	4	0	0	0	0
circRNA_0734|Chr1:225209298_225209466_+	4	0	0	0	0	0
circRNA_0735|Chr1:226132714_226142447_-	0	0	0	4	0	0
circRNA_0736|Chr1:226666019_226667550_+	0	0	0	0	0	2
circRNA_0737|Chr1:228360156_228362308_+	0	0	2	0	0	2
circRNA_0738|Chr1:229611450_229616057_-	0	3	0	0	2	0
circRNA_0739|Chr1:231457046_231498197_-	0	0	0	5	0	0
circRNA_0740|Chr1:233464787_233469856_+	3	0	3	7	0	5
circRNA_0741|Chr1:233561451_233581182_+	0	3	3	0	2	0
circRNA_0742|Chr1:233570084_233581182_+	0	0	0	2	0	0
circRNA_0743|Chr1:233578229_233581182_+	2	4	3	2	3	6
circRNA_0744|Chr1:235393349_235395737_-	4	0	4	5	3	3
circRNA_0745|Chr1:235653121_235656288_-	0	0	0	0	2	0
circRNA_0746|Chr1:235679837_235721401_-	0	0	0	0	2	0
circRNA_0747|Chr1:235720725_235734344_-	0	0	0	2	0	0
circRNA_0748|Chr1:235720725_235737635_-	0	0	3	2	4	0
circRNA_0749|Chr1:235720725_235761819_-	0	0	0	2	0	0
circRNA_0750|Chr1:235737499_235761819_-	2	0	0	0	0	0
circRNA_0751|Chr1:235750193_235761819_-	3	2	2	5	2	0
circRNA_0752|Chr1:235750193_235780409_-	0	0	4	3	0	0
circRNA_0753|Chr1:235750193_235789332_-	0	0	0	2	0	0
circRNA_0754|Chr1:235757649_235780409_-	0	0	0	0	4	0
circRNA_0755|Chr1:235759864_235764346_-	2	2	2	0	0	0
circRNA_0756|Chr1:235777942_235780409_-	0	2	0	0	3	0
circRNA_0757|Chr1:235777942_235789332_-	0	2	0	0	0	3
circRNA_0758|Chr1:235789223_235800597_-	0	0	0	0	0	2
circRNA_0759|Chr1:235793877_235800597_-	0	0	0	3	0	0
circRNA_0760|Chr1:236196243_236198026_+	0	0	2	2	0	0
circRNA_0761|Chr1:236196243_236229567_+	0	0	3	0	3	5
circRNA_0762|Chr1:236700603_236729434_-	0	0	0	0	2	0
circRNA_0763|Chr1:236770280_236777951_-	0	0	0	0	2	0
circRNA_0764|Chr1:238222706_238232272_+	0	0	0	0	2	0
circRNA_0765|Chr1:239293164_239299795_+	4	0	5	4	2	7
circRNA_0766|Chr1:240355152_240384919_+	0	2	0	0	0	0
circRNA_0767|Chr1:240355152_240449390_+	0	0	0	0	2	2
circRNA_0768|Chr1:240369088_240384919_+	0	0	0	0	2	2
circRNA_0769|Chr1:240369088_240402376_+	0	0	0	3	2	0
circRNA_0770|Chr1:240421602_240449390_+	0	0	0	5	0	0
circRNA_0771|Chr1:240421602_240510797_+	0	5	7	7	10	10
circRNA_0772|Chr1:240669546_240704247_+	0	0	0	2	0	0
circRNA_0773|Chr1:241731334_241732616_+	0	2	2	2	0	0
circRNA_0774|Chr1:242229811_242233797_-	0	0	0	0	0	2
circRNA_0775|Chr1:242244899_242248135_-	0	0	3	0	0	0
circRNA_0776|Chr1:242832563_242854160_-	0	0	0	0	0	3
circRNA_0777|Chr1:243014234_243018525_+	4	3	0	0	0	0
circRNA_0778|Chr1:243373401_243376079_+	0	0	2	2	6	0
circRNA_0779|Chr1:244650351_244664389_+	0	0	2	0	0	0
circRNA_0780|Chr1:244677867_244686320_+	0	0	0	0	0	2
circRNA_0781|Chr1:244706108_244728217_+	0	0	0	0	0	2
circRNA_0782|Chr1:245254733_245256297_+	0	0	0	2	0	0
circRNA_0783|Chr1:245895407_245937626_-	0	0	0	0	2	0
circRNA_0784|Chr1:245926333_245937626_-	2	0	3	0	2	4
circRNA_0785|Chr1:245937552_246010590_-	0	2	0	0	0	0
circRNA_0786|Chr1:245955041_246010590_-	0	0	2	4	2	0
circRNA_0787|Chr1:246472167_246476440_-	2	9	4	4	7	2
circRNA_0788|Chr1:246648294_246649407_-	4	2	4	4	0	2
circRNA_0789|Chr1:246648294_246657760_-	0	3	0	4	2	0
circRNA_0790|Chr1:247711959_247745292_+	0	0	2	0	0	2
circRNA_0791|Chr1:247743814_247766953_+	3	0	10	4	6	10
circRNA_0792|Chr1:247904440_247945662_-	0	0	0	2	0	0
circRNA_0793|Chr1:247922780_247945662_-	0	0	4	4	0	3
circRNA_0794|Chr1:247922780_247960553_-	5	4	0	6	10	6
circRNA_0795|Chr1:247931326_247960553_-	4	0	2	3	6	4
circRNA_0796|Chr1:247944245_247945662_-	14	11	14	31	32	26
circRNA_0797|Chr1:247944245_247960553_-	10	7	22	24	24	18
circRNA_0798|Chr1:249367009_249463431_-	0	0	0	0	2	0
circRNA_0799|Chr1:249699322_249703470_-	0	2	0	0	0	0
circRNA_0800|Chr1:250583449_250591976_-	2	0	0	0	0	0
circRNA_0801|Chr1:250612597_250630729_-	0	0	0	2	4	0
circRNA_0802|Chr1:250712452_250727219_-	0	0	0	2	0	0
circRNA_0803|Chr1:250723374_250723688_-	0	0	0	0	0	3
circRNA_0804|Chr1:251246098_251253724_-	5	2	5	5	4	8
circRNA_0805|Chr1:251262192_251269854_-	2	3	4	5	6	10
circRNA_0806|Chr1:251455609_251463748_+	3	11	7	8	7	8
circRNA_0807|Chr1:251455609_251477248_+	0	0	0	0	0	3
circRNA_0808|Chr1:251455609_251485480_+	0	5	4	8	4	3
circRNA_0809|Chr1:251455609_251488731_+	0	0	0	0	0	2
circRNA_0810|Chr1:251461620_251485480_+	2	0	2	4	0	2
circRNA_0811|Chr1:252534485_252535349_+	0	0	0	0	0	2
circRNA_0812|Chr1:253088936_253134791_-	0	0	0	0	0	2
circRNA_0813|Chr1:253120412_253148277_-	0	0	0	2	0	0
circRNA_0814|Chr1:253120469_253134791_-	5	3	11	10	11	6
circRNA_0815|Chr1:253120469_253148277_-	8	5	7	7	6	9
circRNA_0816|Chr1:253121953_253148277_-	0	0	0	2	0	0
circRNA_0817|Chr1:253128659_253134791_-	0	0	0	0	3	0
circRNA_0818|Chr1:253147925_253148277_-	6	4	8	13	8	10
circRNA_0819|Chr1:254335310_254367678_-	0	0	0	0	2	3
circRNA_0820|Chr1:254700270_254708288_+	0	3	4	0	2	2
circRNA_0821|Chr1:255059185_255085759_+	0	0	0	0	2	0
circRNA_0822|Chr1:255200465_255220207_+	0	2	2	0	0	0
circRNA_0823|Chr1:255215916_255217403_+	0	0	0	0	0	2
circRNA_0824|Chr1:255215916_255220207_+	2	0	0	0	0	0
circRNA_0825|Chr1:255486770_255494807_+	2	0	0	4	2	0
circRNA_0826|Chr1:255636891_255637533_+	2	3	0	2	0	2
circRNA_0827|Chr1:255685048_255694514_-	5	3	0	5	5	0
circRNA_0828|Chr1:255685048_255728514_-	0	3	0	4	3	5
circRNA_0829|Chr1:255685048_255745894_-	0	0	2	0	0	0
circRNA_0830|Chr1:255685048_255764689_-	3	5	3	0	5	0
circRNA_0831|Chr1:255685048_255774681_-	0	0	0	2	0	4
circRNA_0832|Chr1:255694400_255728514_-	0	0	0	2	0	0
circRNA_0833|Chr1:255706980_255728514_-	0	0	4	3	8	3
circRNA_0834|Chr1:255706980_255764689_-	4	7	4	2	2	8
circRNA_0835|Chr1:255706980_255774681_-	6	7	3	5	2	5
circRNA_0836|Chr1:255727112_255728514_-	0	0	2	3	0	0
circRNA_0837|Chr1:255727112_255764689_-	6	5	8	5	4	6
circRNA_0838|Chr1:255727112_255774681_-	6	4	0	8	2	6
circRNA_0839|Chr1:255745871_255774681_-	0	0	0	2	0	0
circRNA_0840|Chr1:255764633_255774681_-	0	0	0	0	2	0
circRNA_0841|Chr1:255811458_255812527_-	0	0	0	0	0	2
circRNA_0842|Chr1:255942367_255976428_-	0	0	2	0	0	0
circRNA_0843|Chr1:256255356_256258733_+	0	0	2	0	0	0
circRNA_0844|Chr1:256255356_256277294_+	0	2	0	0	0	0
circRNA_0845|Chr1:256263404_256287789_+	0	0	0	2	0	0
circRNA_0846|Chr1:256263404_256299276_+	2	0	0	6	2	0
circRNA_0847|Chr1:256263404_256337357_+	0	0	0	0	2	0
circRNA_0848|Chr1:256277197_256299276_+	0	0	4	0	0	0
circRNA_0849|Chr1:256324122_256368222_+	0	0	2	0	0	0
circRNA_0850|Chr1:257191149_257192683_+	2	0	0	0	0	0
circRNA_0851|Chr1:257488392_257491755_-	2	0	0	0	0	3
circRNA_0852|Chr1:259396273_259402838_-	0	0	2	0	0	2
circRNA_0853|Chr1:259396273_259409897_-	2	0	0	0	0	0
circRNA_0854|Chr1:259396273_259412654_-	0	0	2	0	0	0
circRNA_0855|Chr1:259396273_259421082_-	3	4	4	4	0	3
circRNA_0856|Chr1:259396273_259437470_-	9	4	3	0	4	7
circRNA_0857|Chr1:259396273_259446814_-	0	0	0	0	2	0
circRNA_0858|Chr1:259396273_259459540_-	0	0	0	2	0	0
circRNA_0859|Chr1:259409812_259448512_-	0	0	2	0	0	0
circRNA_0860|Chr1:259409812_259459540_-	0	0	2	0	0	0
circRNA_0861|Chr1:259410526_259411992_-	2	0	0	0	0	0
circRNA_0862|Chr1:259421033_259437470_-	0	2	0	0	0	0
circRNA_0863|Chr1:259421033_259459540_-	0	2	3	0	0	2
circRNA_0864|Chr1:259434763_259459540_-	0	3	0	0	0	0
circRNA_0865|Chr1:259446740_259459540_-	2	0	2	3	0	0
circRNA_0866|Chr1:259448449_259459540_-	0	3	0	0	0	3
circRNA_0867|Chr1:259479327_259488326_-	0	2	2	3	2	2
circRNA_0868|Chr1:259479327_259489683_-	0	0	0	0	0	2
circRNA_0869|Chr1:260791756_260801171_+	3	0	6	4	5	3
circRNA_0870|Chr1:260968223_260976951_-	0	0	8	4	4	0
circRNA_0871|Chr1:261033341_261035299_-	0	0	0	0	0	2
circRNA_0872|Chr1:261165387_261165588_-	3	2	0	3	5	4
circRNA_0873|Chr1:261198164_261200060_-	0	0	0	3	2	0
circRNA_0874|Chr1:261211388_261216967_-	0	3	0	2	0	0
circRNA_0875|Chr1:261347528_261350203_+	0	0	4	0	4	2
circRNA_0876|Chr1:261802209_261803998_+	0	0	0	3	0	0
circRNA_0877|Chr1:263249208_263253633_-	2	0	0	0	0	0
circRNA_0878|Chr1:263633065_263633397_-	3	10	7	0	0	5
circRNA_0879|Chr1:263677854_263687576_-	0	2	0	0	0	0
circRNA_0880|Chr1:263677854_263689399_-	2	0	0	0	4	0
circRNA_0881|Chr1:263867359_263876614_-	0	0	2	0	2	2
circRNA_0882|Chr1:263873195_263879968_-	0	0	0	0	0	2
circRNA_0883|Chr1:264060261_264060509_-	3	6	0	5	5	6
circRNA_0884|Chr1:264066757_264098791_+	3	0	0	4	5	0
circRNA_0885|Chr1:264674065_264684424_+	0	0	5	3	2	2
circRNA_0886|Chr1:264674065_264688964_+	0	0	0	2	0	0
circRNA_0887|Chr1:264674065_264689793_+	0	0	2	0	0	0
circRNA_0888|Chr1:264674065_264689905_+	3	4	2	5	6	6
circRNA_0889|Chr1:264674065_264692492_+	0	0	0	3	2	2
circRNA_0890|Chr1:264674065_264717164_+	2	0	0	0	0	0
circRNA_0891|Chr1:264682394_264684424_+	0	0	0	0	0	2
circRNA_0892|Chr1:264682394_264689905_+	0	0	0	0	2	0
circRNA_0893|Chr1:264692390_264717164_+	0	0	0	0	2	2
circRNA_0894|Chr1:264741913_264742931_+	0	2	0	0	0	0
circRNA_0895|Chr1:264952545_264953319_-	2	0	0	0	0	0
circRNA_0896|Chr1:265157377_265202952_+	0	0	4	4	3	3
circRNA_0897|Chr1:265331904_265401005_-	2	3	5	4	3	3
circRNA_0898|Chr1:265511409_265524404_-	0	0	0	4	4	0
circRNA_0899|Chr1:265515390_265524404_-	0	0	0	0	2	0
circRNA_0900|Chr1:265518157_265524404_-	3	0	0	0	6	7
circRNA_0901|Chr1:265605456_265653628_-	4	7	5	5	4	0
circRNA_0902|Chr1:265646932_265653628_-	8	0	2	4	3	0
circRNA_0903|Chr1:265682535_265698923_-	0	0	0	0	3	0
circRNA_0904|Chr1:265682535_265702765_-	0	0	0	0	3	0
circRNA_0905|Chr1:265714699_265724208_-	0	2	2	0	3	2
circRNA_0906|Chr1:265724152_265729099_-	0	2	0	0	2	0
circRNA_0907|Chr1:265728095_265733260_-	0	2	0	0	0	2
circRNA_0908|Chr1:265728095_265740884_-	0	0	0	0	2	0
circRNA_0909|Chr1:265824627_265826058_+	0	0	0	0	2	0
circRNA_0910|Chr1:266000198_266005949_+	0	0	0	0	2	0
circRNA_0911|Chr1:266201079_266206952_+	0	0	0	0	3	0
circRNA_0912|Chr1:266624852_266629771_+	0	0	0	0	0	3
circRNA_0913|Chr1:266896133_266897031_+	0	0	0	2	0	0
circRNA_0914|Chr1:266896133_266901162_+	0	0	2	0	0	2
circRNA_0915|Chr1:267018757_267019651_+	0	2	0	0	0	0
circRNA_0916|Chr1:267378101_267381291_+	0	0	0	0	0	2
circRNA_0917|Chr1:267623393_267629311_+	0	0	0	0	2	0
circRNA_0918|Chr1:268455471_268527091_+	0	0	0	0	5	3
circRNA_0919|Chr1:268455471_268536504_+	0	0	0	3	0	4
circRNA_0920|Chr1:268505992_268536504_+	0	0	0	2	0	0
circRNA_0921|Chr1:268536397_268581541_+	0	0	0	3	0	0
circRNA_0922|Chr1:269988532_270012416_-	0	0	2	0	0	0
circRNA_0923|Chr1:270046380_270052815_-	2	0	0	0	0	0
circRNA_0924|Chr1:270046380_270057428_-	0	2	2	5	2	0
circRNA_0925|Chr1:270073075_270093865_-	12	7	11	5	12	9
circRNA_0926|Chr1:270084940_270093865_-	2	2	3	4	3	5
circRNA_0927|Chr1:270165175_270165333_-	0	0	0	0	0	2
circRNA_0928|Chr1:270215120_270300509_-	3	0	0	0	0	0
circRNA_0929|Chr1:270300442_270364104_-	2	0	0	0	0	0
circRNA_0930|Chr1:270300442_270364139_-	0	0	0	0	3	2
circRNA_0931|Chr1:270354534_270364139_-	0	3	0	0	0	2
circRNA_0932|Chr1:273952429_273953596_+	0	0	0	0	0	2
circRNA_0933|Chr1:274539097_274543891_+	0	0	0	4	2	0
circRNA_0934|Chr1:274628955_274647456_+	3	4	5	4	7	10
circRNA_0935|Chr1:274640012_274642449_+	0	0	2	0	0	0
circRNA_0936|Chr1:274688579_274701534_+	5	11	5	8	9	9
circRNA_0937|Chr1:274688579_274718538_+	0	0	0	0	2	2
circRNA_0938|Chr1:274688579_274731695_+	2	0	0	3	5	6
circRNA_0939|Chr1:274700623_274701534_+	2	0	3	3	0	0
circRNA_0940|Chr1:274700623_274718538_+	0	0	2	3	2	2
circRNA_0941|Chr1:274700623_274731695_+	0	0	2	2	0	4
circRNA_0942|Chr1:275821636_275831913_-	0	2	3	4	3	3
circRNA_0943|Chr1:276295100_276296247_-	0	0	0	0	3	0
circRNA_0944|Chr1:276295100_276296984_-	2	0	0	0	0	0
circRNA_0945|Chr1:276373381_276384367_+	0	0	0	3	4	7
circRNA_0946|Chr1:278411269_278415032_+	0	0	0	2	2	2
circRNA_0947|Chr1:278580846_278594581_+	11	3	10	8	13	9
circRNA_0948|Chr1:278580846_278608643_+	0	0	2	0	0	0
circRNA_0949|Chr1:278580846_278620822_+	17	11	22	40	27	21
circRNA_0950|Chr1:278580846_278633931_+	0	0	0	3	0	0
circRNA_0951|Chr1:278580846_278639634_+	0	0	4	0	0	2
circRNA_0952|Chr1:278580846_278650804_+	0	0	0	0	2	0
circRNA_0953|Chr1:278580846_278661960_+	5	3	8	19	10	9
circRNA_0954|Chr1:278601852_278620822_+	0	0	0	0	0	2
circRNA_0955|Chr1:278656261_278731755_+	0	0	2	0	0	0
circRNA_0956|Chr1:278656261_278749829_+	0	0	3	3	0	2
circRNA_0957|Chr1:278679022_278701866_+	0	0	0	9	5	7
circRNA_0958|Chr1:278679022_278731755_+	7	3	2	8	0	4
circRNA_0959|Chr1:278679022_278749829_+	13	7	3	11	5	15
circRNA_0960|Chr1:278679022_278773472_+	0	0	0	2	0	0
circRNA_0961|Chr1:278687271_278749829_+	0	0	3	0	0	0
circRNA_0962|Chr1:278698312_278701866_+	0	4	0	0	0	0
circRNA_0963|Chr1:278698312_278731755_+	7	6	5	8	5	5
circRNA_0964|Chr1:278698312_278749829_+	44	20	32	44	46	39
circRNA_0965|Chr1:278698312_278773472_+	6	5	3	3	3	2
circRNA_0966|Chr1:278731694_278773472_+	0	0	0	4	0	0
circRNA_0967|Chr1:279235046_279248435_-	0	0	0	0	2	0
circRNA_0968|Chr1:280167086_280178392_-	0	0	2	2	3	2
circRNA_0969|Chr1:280461469_280467009_-	4	0	0	0	0	2
circRNA_0970|Chr1:280466847_280496241_-	0	2	2	3	3	2
circRNA_0971|Chr1:281825348_281857037_-	0	2	0	2	0	0
circRNA_0972|Chr1:281834156_281857037_-	10	4	11	0	8	7
circRNA_0973|Chr1:282151347_282155817_-	0	3	0	0	0	0
circRNA_0974|Chr1:282156811_282160859_-	2	0	0	2	0	0
circRNA_0975|Chr1:282194100_282198076_+	0	0	0	2	0	0
circRNA_0976|Chr1:282225916_282231487_-	2	0	0	3	2	6
circRNA_0977|Chr1:282490425_282498880_-	0	2	0	0	0	0
circRNA_0978|Chr10:574395_593608_-	4	2	0	0	2	4
circRNA_0979|Chr10:590904_593608_-	0	0	0	0	2	0
circRNA_0980|Chr10:626473_633049_-	6	0	0	0	7	0
circRNA_0981|Chr10:1386859_1427639_-	0	0	0	0	0	2
circRNA_0982|Chr10:1413338_1419399_-	0	2	2	0	3	3
circRNA_0983|Chr10:1413338_1427639_-	0	0	2	0	5	0
circRNA_0984|Chr10:1480444_1485251_+	0	0	0	0	0	2
circRNA_0985|Chr10:1484236_1485251_+	0	2	0	0	0	2
circRNA_0986|Chr10:1491891_1493208_+	2	4	0	4	2	2
circRNA_0987|Chr10:1797152_1802756_-	0	2	0	0	0	0
circRNA_0988|Chr10:1797152_1809004_-	0	0	0	0	3	0
circRNA_0989|Chr10:1848594_1910261_+	0	0	0	0	2	0
circRNA_0990|Chr10:1868892_1934477_+	0	0	0	0	0	2
circRNA_0991|Chr10:1902458_1966151_+	0	0	0	0	2	0
circRNA_0992|Chr10:1934364_1955250_+	0	0	0	3	2	0
circRNA_0993|Chr10:2945576_2959673_-	0	0	2	0	0	0
circRNA_0994|Chr10:3190125_3204962_+	3	0	0	0	0	0
circRNA_0995|Chr10:3191467_3204962_+	3	0	2	0	4	4
circRNA_0996|Chr10:3291427_3299078_-	3	0	0	0	0	4
circRNA_0997|Chr10:4140144_4172981_-	0	2	0	0	3	2
circRNA_0998|Chr10:4165522_4172981_-	0	0	0	0	3	3
circRNA_0999|Chr10:4183171_4191496_-	0	0	2	0	0	0
circRNA_1000|Chr10:4183171_4213642_-	0	0	0	0	2	0
circRNA_1001|Chr10:4213518_4233192_-	2	0	0	5	0	2
circRNA_1002|Chr10:4583896_4605111_+	0	0	5	0	0	3
circRNA_1003|Chr10:4586519_4592469_+	0	2	0	0	0	0
circRNA_1004|Chr10:4586519_4605111_+	0	0	0	3	0	2
circRNA_1005|Chr10:4624614_4625498_+	0	0	2	0	0	0
circRNA_1006|Chr10:4624614_4629886_+	8	17	10	9	9	17
circRNA_1007|Chr10:5004603_5016350_-	0	0	2	0	0	0
circRNA_1008|Chr10:5100271_5130612_-	0	0	2	0	2	3
circRNA_1009|Chr10:5127520_5164435_-	0	0	3	3	2	4
circRNA_1010|Chr10:5159967_5164435_-	0	0	0	0	2	0
circRNA_1011|Chr10:5159967_5183141_-	0	0	0	0	0	3
circRNA_1012|Chr10:5167819_5179352_-	0	0	0	3	0	0
circRNA_1013|Chr10:5930383_5930975_+	3	4	5	4	5	6
circRNA_1014|Chr10:6027149_6082925_+	0	0	0	0	0	2
circRNA_1015|Chr10:6148146_6152918_+	0	0	0	3	0	0
circRNA_1016|Chr10:6858307_6858582_-	2	2	0	4	0	0
circRNA_1017|Chr10:6991635_6992636_+	5	7	5	0	7	4
circRNA_1018|Chr10:7000784_7001971_+	0	2	0	0	0	0
circRNA_1019|Chr10:7229937_7231476_-	0	0	0	0	2	0
circRNA_1020|Chr10:8393698_8491794_-	0	0	0	0	2	0
circRNA_1021|Chr10:8416158_8491794_-	0	0	0	3	0	0
circRNA_1022|Chr10:8441224_8491794_-	0	0	2	0	0	0
circRNA_1023|Chr10:9233537_9248214_-	2	0	9	2	5	4
circRNA_1024|Chr10:9233537_9254509_-	0	0	0	2	0	0
circRNA_1025|Chr10:9537151_9567325_-	0	0	0	2	0	0
circRNA_1026|Chr10:10602627_10604027_-	4	3	3	3	4	0
circRNA_1027|Chr10:10811936_10814828_+	0	3	0	4	0	5
circRNA_1028|Chr10:11487678_11505546_+	0	0	2	0	0	0
circRNA_1029|Chr10:11626519_11627228_+	9	6	5	7	4	10
circRNA_1030|Chr10:11626519_11651092_+	2	0	3	4	0	3
circRNA_1031|Chr10:11650916_11670969_+	0	0	2	2	0	0
circRNA_1032|Chr10:11856924_11863664_-	0	0	0	2	2	2
circRNA_1033|Chr10:11867537_11874610_-	0	0	0	0	2	2
circRNA_1034|Chr10:13452342_13483091_-	0	0	0	3	0	2
circRNA_1035|Chr10:13466171_13479320_-	0	0	0	2	0	0
circRNA_1036|Chr10:13470314_13479320_-	0	0	2	0	0	0
circRNA_1037|Chr10:13732357_13739242_+	0	0	0	3	0	0
circRNA_1038|Chr10:13746978_13748999_+	2	0	0	0	0	0
circRNA_1039|Chr10:13931236_13933066_+	2	2	4	3	5	0
circRNA_1040|Chr10:13931236_13935484_+	4	4	9	18	12	9
circRNA_1041|Chr10:14108382_14108999_+	0	0	2	2	0	0
circRNA_1042|Chr10:14260279_14260493_-	0	0	0	2	0	0
circRNA_1043|Chr10:14570115_14577329_+	0	0	0	0	0	2
circRNA_1044|Chr10:14628972_14630162_-	0	0	0	0	2	5
circRNA_1045|Chr10:14959341_14962828_+	0	0	0	0	0	2
circRNA_1046|Chr10:15358869_15376292_-	0	2	0	0	2	0
circRNA_1047|Chr10:15373621_15385066_-	0	0	0	2	0	0
circRNA_1048|Chr10:15589760_15603016_-	252	0	0	0	0	0
circRNA_1049|Chr10:15602841_15602990_+	32	9	0	0	0	0
circRNA_1050|Chr10:16699071_16712067_-	0	0	0	2	0	0
circRNA_1051|Chr10:16699071_16730140_-	0	2	0	6	0	0
circRNA_1052|Chr10:16706378_16712067_-	2	0	0	2	0	0
circRNA_1053|Chr10:16706378_16730140_-	0	0	0	0	4	4
circRNA_1054|Chr10:16724062_16725151_-	2	3	4	3	6	5
circRNA_1055|Chr10:16724062_16727861_-	4	2	3	4	7	0
circRNA_1056|Chr10:16724062_16730140_-	56	94	112	162	152	120
circRNA_1057|Chr10:16724062_16731902_-	28	16	48	83	54	40
circRNA_1058|Chr10:16727736_16730140_-	2	0	0	0	0	0
circRNA_1059|Chr10:16753033_16774652_-	0	0	2	0	0	0
circRNA_1060|Chr10:16769713_16774652_-	2	0	0	0	0	3
circRNA_1061|Chr10:17443512_17467858_+	0	3	0	0	0	0
circRNA_1062|Chr10:18170474_18208830_-	0	0	0	3	0	0
circRNA_1063|Chr10:18208748_18258433_-	0	0	0	0	0	2
circRNA_1064|Chr10:18218676_18238682_-	2	4	6	4	3	4
circRNA_1065|Chr10:18224064_18250399_-	2	0	0	0	0	0
circRNA_1066|Chr10:18224064_18258433_-	0	0	0	0	2	0
circRNA_1067|Chr10:18238462_18258433_-	3	4	0	0	0	0
circRNA_1068|Chr10:18326421_18371502_-	0	0	0	0	2	0
circRNA_1069|Chr10:18326421_18396741_-	2	0	0	0	0	0
circRNA_1070|Chr10:18359720_18400705_-	0	0	0	0	2	0
circRNA_1071|Chr10:18359720_18402658_-	3	0	0	0	4	2
circRNA_1072|Chr10:18359720_18435415_-	0	0	0	3	4	3
circRNA_1073|Chr10:18396548_18408507_-	0	2	0	0	0	0
circRNA_1074|Chr10:18396548_18408534_-	0	5	0	0	0	0
circRNA_1075|Chr10:18396548_18435415_-	0	0	0	0	3	0
circRNA_1076|Chr10:19366083_19384783_+	0	2	0	0	0	0
circRNA_1077|Chr10:20741182_20746474_-	2	0	0	3	6	3
circRNA_1078|Chr10:21041234_21136583_-	0	0	0	2	3	0
circRNA_1079|Chr10:21109521_21136583_-	2	2	4	5	3	5
circRNA_1080|Chr10:21189518_21216881_-	5	3	4	8	4	9
circRNA_1081|Chr10:21713149_21713424_-	0	0	0	0	2	0
circRNA_1082|Chr10:23005856_23009509_+	0	0	0	2	0	0
circRNA_1083|Chr10:23536473_23559542_+	0	0	0	2	0	0
circRNA_1084|Chr10:23559147_23559542_+	0	0	2	0	0	0
circRNA_1085|Chr10:23914914_23952943_+	0	0	0	0	0	2
circRNA_1086|Chr10:23914914_23969136_+	0	2	0	2	2	0
circRNA_1087|Chr10:23952810_23969136_+	0	2	0	0	0	3
circRNA_1088|Chr10:23952813_23969136_+	4	3	2	0	3	2
circRNA_1089|Chr10:27142526_27153770_-	0	2	2	0	5	5
circRNA_1090|Chr10:28685026_28685936_+	0	2	0	0	0	0
circRNA_1091|Chr10:29318809_29319752_+	36	36	58	68	57	59
circRNA_1092|Chr10:29318809_29330456_+	2	7	3	4	5	0
circRNA_1093|Chr10:29318809_29333371_+	0	0	0	2	0	0
circRNA_1094|Chr10:30169237_30185941_+	0	0	0	0	2	0
circRNA_1095|Chr10:30980709_30988908_+	2	2	2	2	0	5
circRNA_1096|Chr10:30980709_30993573_+	2	5	5	8	8	3
circRNA_1097|Chr10:31308009_31310945_-	2	0	0	6	2	4
circRNA_1098|Chr10:32591844_32599850_-	0	0	0	3	0	0
circRNA_1099|Chr10:32620245_32695204_-	2	0	0	0	2	0
circRNA_1100|Chr10:34490117_34492876_+	0	0	0	2	0	0
circRNA_1101|Chr10:35296179_35300787_+	0	0	0	0	0	2
circRNA_1102|Chr10:35350471_35361988_+	0	0	0	0	2	0
circRNA_1103|Chr10:35447068_35449885_+	2	3	2	0	0	0
circRNA_1104|Chr10:35455049_35457781_+	0	0	0	0	2	3
circRNA_1105|Chr10:35537978_35602083_+	2	0	0	0	0	0
circRNA_1106|Chr10:35560597_35602083_+	0	0	0	4	2	2
circRNA_1107|Chr10:35809846_35819028_-	0	2	0	0	0	2
circRNA_1108|Chr10:35815476_35819778_-	9	10	13	18	8	17
circRNA_1109|Chr10:35816390_35817012_-	0	0	3	4	2	3
circRNA_1110|Chr10:35816390_35818308_-	2	2	0	3	2	4
circRNA_1111|Chr10:35875615_35876397_+	0	2	0	0	0	0
circRNA_1112|Chr10:35876013_35876397_+	4	12	16	12	15	7
circRNA_1113|Chr10:35876034_35876397_+	12	15	11	10	5	18
circRNA_1114|Chr10:37158164_37185721_-	0	0	2	0	3	2
circRNA_1115|Chr10:37164208_37178344_-	2	0	0	0	0	0
circRNA_1116|Chr10:37166067_37178344_-	0	4	0	0	4	4
circRNA_1117|Chr10:37167400_37172772_-	0	0	0	2	0	0
circRNA_1118|Chr10:37172654_37178344_-	0	0	0	0	0	2
circRNA_1119|Chr10:37180938_37185721_-	0	2	4	5	2	2
circRNA_1120|Chr10:37473947_37488000_+	2	0	0	0	0	2
circRNA_1121|Chr10:37486425_37488000_+	0	0	0	2	0	0
circRNA_1122|Chr10:37764317_37764822_+	6	3	10	8	6	12
circRNA_1123|Chr10:38415352_38419521_+	0	0	0	0	2	0
circRNA_1124|Chr10:38622808_38633058_-	2	3	3	8	3	11
circRNA_1125|Chr10:38704609_38720071_+	0	0	0	3	3	3
circRNA_1126|Chr10:38712831_38720071_+	0	7	15	8	14	11
circRNA_1127|Chr10:38712831_38725063_+	5	8	6	12	12	8
circRNA_1128|Chr10:38756473_38758073_+	0	0	0	2	0	0
circRNA_1129|Chr10:39004096_39019660_-	3	0	0	0	2	2
circRNA_1130|Chr10:39034042_39035118_-	0	0	0	0	0	3
circRNA_1131|Chr10:39683306_39705408_+	8	4	18	15	26	14
circRNA_1132|Chr10:39896705_39923049_+	0	2	0	0	0	2
circRNA_1133|Chr10:39952995_40007931_+	0	0	0	0	2	0
circRNA_1134|Chr10:40502095_40503958_-	2	0	0	0	2	0
circRNA_1135|Chr10:40742456_40742598_+	0	0	0	2	0	0
circRNA_1136|Chr10:40868885_40877934_-	0	0	0	0	0	2
circRNA_1137|Chr10:43142689_43146991_+	0	2	0	0	0	0
circRNA_1138|Chr10:43142689_43158515_+	0	0	0	0	0	2
circRNA_1139|Chr10:43227922_43229953_+	0	0	2	0	0	2
circRNA_1140|Chr10:43477841_43481789_+	2	0	0	0	0	0
circRNA_1141|Chr10:43503195_43504147_+	0	0	3	0	0	0
circRNA_1142|Chr10:43504523_43509133_-	0	5	0	2	0	5
circRNA_1143|Chr10:43512009_43512284_-	0	0	2	0	0	3
circRNA_1144|Chr10:43539819_43542903_+	0	0	2	0	0	0
circRNA_1145|Chr10:43587061_43591459_-	0	0	0	2	0	0
circRNA_1146|Chr10:43607821_43609869_+	0	0	0	0	2	0
circRNA_1147|Chr10:45395410_45396489_-	4	0	0	0	0	0
circRNA_1148|Chr10:45395410_45403566_-	2	0	3	0	0	0
circRNA_1149|Chr10:45395410_45404169_-	2	3	3	0	0	0
circRNA_1150|Chr10:45464045_45464320_-	0	2	0	0	0	0
circRNA_1151|Chr10:45771832_45778634_-	0	0	2	0	2	0
circRNA_1152|Chr10:46031966_46055516_+	0	0	3	2	0	0
circRNA_1153|Chr10:46053643_46055516_+	5	0	0	0	0	0
circRNA_1154|Chr10:46613745_46642124_-	0	0	0	0	2	0
circRNA_1155|Chr10:46630462_46651996_-	0	0	0	2	0	0
circRNA_1156|Chr10:46641975_46646542_-	0	0	0	0	0	2
circRNA_1157|Chr10:46732292_46739970_+	0	2	0	0	0	0
circRNA_1158|Chr10:46771409_46776306_-	0	0	0	0	0	2
circRNA_1159|Chr10:46824807_46826650_+	0	2	0	0	0	2
circRNA_1160|Chr10:46954317_46954479_+	2	0	0	0	0	0
circRNA_1161|Chr10:46963252_46963494_+	0	0	2	0	0	0
circRNA_1162|Chr10:47433732_47434854_-	0	2	0	0	0	0
circRNA_1163|Chr10:48022762_48039001_-	0	0	0	0	2	2
circRNA_1164|Chr10:48055151_48057791_-	0	0	0	2	2	0
circRNA_1165|Chr10:48084987_48110883_-	0	0	0	2	0	0
circRNA_1166|Chr10:48094171_48114158_-	0	0	0	0	2	0
circRNA_1167|Chr10:48102893_48110883_-	0	0	0	0	2	0
circRNA_1168|Chr10:48109533_48125139_-	0	2	2	0	0	5
circRNA_1169|Chr10:48165219_48194542_-	0	0	3	3	0	0
circRNA_1170|Chr10:48165219_48200848_-	4	2	0	5	6	9
circRNA_1171|Chr10:48172858_48179056_-	0	0	0	0	0	2
circRNA_1172|Chr10:48172858_48194542_-	0	0	0	4	0	0
circRNA_1173|Chr10:48172858_48200848_-	0	4	0	0	0	0
circRNA_1174|Chr10:48178920_48194542_-	0	0	0	3	0	2
circRNA_1175|Chr10:48178920_48200848_-	0	0	2	0	0	0
circRNA_1176|Chr10:48182246_48194542_-	0	0	0	0	0	2
circRNA_1177|Chr10:48188215_48200848_-	2	0	0	2	2	0
circRNA_1178|Chr10:48418262_48419844_+	2	3	4	2	4	4
circRNA_1179|Chr10:48418262_48438287_+	0	0	0	7	0	3
circRNA_1180|Chr10:48433396_48438287_+	2	0	0	0	0	2
circRNA_1181|Chr10:48452001_48528848_+	0	0	0	2	0	0
circRNA_1182|Chr10:48460656_48470732_+	0	0	2	0	0	0
circRNA_1183|Chr10:48460656_48484868_+	0	2	0	0	2	0
circRNA_1184|Chr10:48465317_48528848_+	2	0	0	0	0	3
circRNA_1185|Chr10:48601427_48603484_+	0	0	0	0	2	0
circRNA_1186|Chr10:48601427_48609510_+	0	2	3	7	7	0
circRNA_1187|Chr10:48659695_48672469_-	0	0	0	0	0	2
circRNA_1188|Chr10:48661593_48684279_-	0	0	2	0	0	0
circRNA_1189|Chr10:48670421_48684279_-	0	0	0	0	4	0
circRNA_1190|Chr10:48671385_48684279_-	0	0	0	0	0	3
circRNA_1191|Chr10:48728451_48753281_-	0	0	0	0	0	3
circRNA_1192|Chr10:48749746_48753281_-	0	0	0	2	0	2
circRNA_1193|Chr10:49145665_49149656_-	0	0	5	6	3	2
circRNA_1194|Chr10:51551235_51576374_-	0	2	3	2	3	3
circRNA_1195|Chr10:51558247_51576374_-	0	0	0	0	0	3
circRNA_1196|Chr10:51724607_51739115_-	2	0	0	0	0	0
circRNA_1197|Chr10:52193378_52270583_-	0	0	0	0	0	2
circRNA_1198|Chr10:52216060_52220712_-	0	0	0	2	0	0
circRNA_1199|Chr10:52216060_52228649_-	0	0	2	0	0	2
circRNA_1200|Chr10:52216060_52244749_-	0	0	0	0	2	0
circRNA_1201|Chr10:52216060_52270583_-	0	0	0	0	3	3
circRNA_1202|Chr10:52228530_52270583_-	0	0	0	0	2	0
circRNA_1203|Chr10:52228530_52290656_-	0	0	0	0	0	2
circRNA_1204|Chr10:52244575_52270583_-	0	0	0	0	0	2
circRNA_1205|Chr10:52487183_52515877_-	0	0	2	0	0	0
circRNA_1206|Chr10:52496190_52515877_-	0	0	3	0	0	0
circRNA_1207|Chr10:52515083_52531656_-	0	0	0	0	2	0
circRNA_1208|Chr10:52572986_52595825_-	0	0	0	0	0	2
circRNA_1209|Chr10:52624891_52637511_-	0	0	0	0	2	0
circRNA_1210|Chr10:53715755_53743016_+	0	30	0	0	0	0
circRNA_1211|Chr10:53717235_53782993_+	2	710	2	3	3	0
circRNA_1212|Chr10:53717869_53745331_+	0	5	0	0	0	0
circRNA_1213|Chr10:53734120_53760745_+	0	4	0	0	0	0
circRNA_1214|Chr10:53742873_53781442_+	0	2	0	0	0	0
circRNA_1215|Chr10:53743132_53821218_+	0	65	0	0	0	0
circRNA_1216|Chr10:53745239_53782993_+	0	0	0	2	0	0
circRNA_1217|Chr10:53751983_53833947_+	0	2	0	0	0	0
circRNA_1218|Chr10:53755435_53793949_+	0	2	0	0	0	0
circRNA_1219|Chr10:53755613_53794119_+	0	3	0	0	0	0
circRNA_1220|Chr10:53759184_53795976_+	0	3	0	0	0	0
circRNA_1221|Chr10:53764351_53800571_+	2	0	0	0	2	0
circRNA_1222|Chr10:53764351_53846757_+	0	3	0	0	0	0
circRNA_1223|Chr10:53785197_53826200_+	0	0	3	0	0	0
circRNA_1224|Chr10:53786927_53827994_+	6	0	0	3	4	6
circRNA_1225|Chr10:53793804_53838058_+	0	25	0	0	0	0
circRNA_1226|Chr10:54552998_54564596_+	0	0	2	0	2	2
circRNA_1227|Chr10:55283300_55305080_+	2	2	3	0	4	0
circRNA_1228|Chr10:55283300_55318653_+	0	4	2	6	5	5
circRNA_1229|Chr10:55283300_55338553_+	3	0	0	3	3	8
circRNA_1230|Chr10:56342097_56352370_-	0	0	0	3	0	0
circRNA_1231|Chr10:56619650_56620045_-	0	3	2	0	0	0
circRNA_1232|Chr10:56620123_56620370_-	0	0	0	0	0	2
circRNA_1233|Chr10:57341190_57344069_-	0	0	0	0	0	2
circRNA_1234|Chr10:57505175_57527668_+	0	0	0	0	2	2
circRNA_1235|Chr10:57505175_57541484_+	0	2	2	0	0	0
circRNA_1236|Chr10:57508985_57520192_+	0	2	2	0	4	0
circRNA_1237|Chr10:57508985_57541484_+	2	0	3	0	6	3
circRNA_1238|Chr10:57520032_57553157_+	0	0	2	0	0	0
circRNA_1239|Chr10:57549452_57549919_+	0	3	2	3	0	2
circRNA_1240|Chr10:57549452_57557666_+	0	0	4	0	2	4
circRNA_1241|Chr10:57549452_57563686_+	4	3	6	9	5	4
circRNA_1242|Chr10:57551345_57563686_+	3	0	2	2	2	0
circRNA_1243|Chr10:57610281_57611309_+	0	0	0	0	2	0
circRNA_1244|Chr10:57634023_57634588_-	4	8	4	5	3	6
circRNA_1245|Chr10:58342533_58353726_+	2	0	6	4	2	3
circRNA_1246|Chr10:59192184_59230023_+	2	0	0	0	0	0
circRNA_1247|Chr10:59209147_59230023_+	0	0	0	2	0	0
circRNA_1248|Chr10:59211491_59239990_+	0	5	2	2	4	0
circRNA_1249|Chr10:59229921_59248353_+	0	0	0	2	0	2
circRNA_1250|Chr10:59294314_59298784_+	5	9	6	4	14	5
circRNA_1251|Chr10:59423266_59441831_+	3	3	3	12	4	7
circRNA_1252|Chr10:59430803_59441831_+	0	0	3	2	2	4
circRNA_1253|Chr10:59434626_59441831_+	0	0	2	0	0	2
circRNA_1254|Chr10:59486724_59488077_+	0	0	2	0	3	0
circRNA_1255|Chr10:61382650_61385365_-	0	0	2	0	0	0
circRNA_1256|Chr10:61461420_61498597_-	3	0	0	0	2	2
circRNA_1257|Chr10:61464686_61498597_-	5	8	8	9	19	8
circRNA_1258|Chr10:61466938_61498597_-	2	0	3	0	0	0
circRNA_1259|Chr10:61476849_61483913_-	2	3	2	2	3	4
circRNA_1260|Chr10:61476849_61498597_-	5	5	7	9	10	7
circRNA_1261|Chr10:61483520_61498597_-	0	2	0	0	2	0
circRNA_1262|Chr10:61498389_61498597_-	0	0	0	0	0	2
circRNA_1263|Chr10:61498389_61509086_-	2	0	0	0	0	0
circRNA_1264|Chr10:61648582_61651837_+	0	0	0	0	0	2
circRNA_1265|Chr10:61749749_61750534_+	2	0	0	2	0	0
circRNA_1266|Chr10:61775469_61831887_+	0	0	2	0	0	0
circRNA_1267|Chr10:61785351_61831887_+	0	2	0	0	0	0
circRNA_1268|Chr10:61882916_61885796_+	4	2	5	3	8	3
circRNA_1269|Chr10:61882916_61897730_+	0	0	0	4	0	2
circRNA_1270|Chr10:62022463_62022831_-	3	0	0	0	0	0
circRNA_1271|Chr10:62223768_62224929_+	2	0	0	2	0	2
circRNA_1272|Chr10:62231971_62237402_+	0	2	0	0	0	0
circRNA_1273|Chr10:62540625_62581037_+	2	0	0	2	0	6
circRNA_1274|Chr10:62566642_62570864_+	0	0	2	0	0	0
circRNA_1275|Chr10:62566642_62575768_+	2	0	0	4	9	6
circRNA_1276|Chr10:62566642_62581037_+	0	5	0	5	0	7
circRNA_1277|Chr10:62566642_62609205_+	0	0	0	0	3	0
circRNA_1278|Chr10:62604214_62607374_+	0	0	3	0	0	0
circRNA_1279|Chr10:62623182_62664462_-	0	2	0	0	0	0
circRNA_1280|Chr10:62623758_62664462_-	130	131	145	126	132	141
circRNA_1281|Chr10:62623783_62664462_-	0	0	0	2	0	0
circRNA_1282|Chr10:62729213_62737390_-	0	0	0	0	3	0
circRNA_1283|Chr10:62751173_62767418_-	7	4	6	8	10	9
circRNA_1284|Chr10:63213864_63220396_-	0	0	0	0	0	2
circRNA_1285|Chr10:63332239_63332486_+	34	21	19	32	34	30
circRNA_1286|Chr10:63407775_63418716_+	3	0	0	0	0	0
circRNA_1287|Chr10:63412175_63412639_+	0	4	0	0	0	0
circRNA_1288|Chr10:63412175_63418716_+	0	2	0	0	3	0
circRNA_1289|Chr10:63565793_63570101_+	0	2	0	0	0	0
circRNA_1290|Chr10:63908528_63915032_+	3	2	0	0	3	0
circRNA_1291|Chr10:64042080_64042265_-	3	0	0	0	0	0
circRNA_1292|Chr10:64287074_64290560_-	0	0	0	0	2	0
circRNA_1293|Chr10:64387405_64395463_-	0	3	0	0	0	2
circRNA_1294|Chr10:64626665_64634639_-	2	0	0	0	0	0
circRNA_1295|Chr10:65025196_65026738_-	0	0	3	0	0	0
circRNA_1296|Chr10:65065614_65066693_-	2	6	8	3	5	2
circRNA_1297|Chr10:65169268_65195174_-	0	0	2	0	0	0
circRNA_1298|Chr10:65193462_65195174_-	2	0	0	3	0	0
circRNA_1299|Chr10:65479468_65483704_-	0	3	0	0	0	0
circRNA_1300|Chr10:65540379_65541461_+	0	0	0	0	0	2
circRNA_1301|Chr10:65807775_65808260_+	2	4	5	7	9	7
circRNA_1302|Chr10:65861838_65862953_-	0	0	0	3	0	2
circRNA_1303|Chr10:66595570_66597359_-	7	3	4	7	6	9
circRNA_1304|Chr10:66732462_66738274_+	0	0	0	0	6	7
circRNA_1305|Chr10:66766206_66783965_+	0	0	0	0	0	3
circRNA_1306|Chr10:66770890_66783965_+	2	2	4	0	2	3
circRNA_1307|Chr10:66770890_66802718_+	0	0	0	2	0	0
circRNA_1308|Chr10:66770890_66822005_+	0	0	0	2	2	0
circRNA_1309|Chr10:66779889_66822005_+	0	0	0	3	0	2
circRNA_1310|Chr10:66785840_66802718_+	0	2	0	3	4	0
circRNA_1311|Chr10:66791720_66793320_+	2	0	0	0	0	0
circRNA_1312|Chr10:66802583_66817057_+	0	0	3	0	0	0
circRNA_1313|Chr10:66806816_66822005_+	0	4	0	0	2	2
circRNA_1314|Chr10:66812207_66822005_+	0	0	0	0	4	0
circRNA_1315|Chr10:66891013_66898928_+	0	0	2	2	2	0
circRNA_1316|Chr10:66891013_66900528_+	2	4	5	6	11	10
circRNA_1317|Chr10:66897863_66898928_+	2	7	7	7	7	16
circRNA_1318|Chr10:66901944_66917125_+	5	7	7	4	10	10
circRNA_1319|Chr10:66957634_66970781_+	0	2	5	3	5	0
circRNA_1320|Chr10:67363508_67364610_+	3	4	2	0	0	0
circRNA_1321|Chr10:67398229_67401836_-	0	3	0	3	3	0
circRNA_1322|Chr10:67401629_67412639_-	0	3	0	0	0	0
circRNA_1323|Chr10:67497682_67503048_+	0	0	0	0	3	0
circRNA_1324|Chr10:67539765_67549049_+	0	0	0	0	0	2
circRNA_1325|Chr10:67579952_67587851_+	2	6	5	0	5	12
circRNA_1326|Chr10:67579952_67594751_+	3	2	0	0	0	0
circRNA_1327|Chr10:67584045_67587851_+	0	0	0	0	2	0
circRNA_1328|Chr10:67695779_67706482_+	0	0	3	0	0	0
circRNA_1329|Chr10:67695779_67711884_+	0	0	0	0	0	2
circRNA_1330|Chr10:67705142_67711884_+	0	0	0	2	2	0
circRNA_1331|Chr10:67741790_67742140_-	2	0	0	0	0	0
circRNA_1332|Chr10:67821172_67828877_+	5	0	2	2	3	2
circRNA_1333|Chr10:67828230_67846913_+	0	0	2	2	2	2
circRNA_1334|Chr10:67936673_67982051_-	0	0	0	0	0	3
circRNA_1335|Chr10:67965487_67982051_-	0	2	2	2	0	0
circRNA_1336|Chr10:68917259_68918950_-	0	0	0	0	3	0
circRNA_1337|Chr10:68917259_68922961_-	0	0	0	0	0	2
circRNA_1338|Chr10:69079082_69085462_-	0	2	0	2	3	0
circRNA_1339|Chr10:70069503_70092178_-	0	0	0	2	0	0
circRNA_1340|Chr10:70069503_70115974_-	0	0	0	0	0	2
circRNA_1341|Chr10:70548932_70584317_+	0	0	2	0	0	0
circRNA_1342|Chr10:71292795_71298197_+	0	0	0	2	0	0
circRNA_1343|Chr10:71292795_71337617_+	0	0	0	2	0	0
circRNA_1344|Chr10:71297308_71306105_+	0	4	3	5	2	8
circRNA_1345|Chr10:71303915_71323079_+	0	0	0	3	0	0
circRNA_1346|Chr10:71322147_71323079_+	2	0	0	3	6	2
circRNA_1347|Chr10:71331898_71338855_+	0	0	0	0	0	2
circRNA_1348|Chr10:71332822_71338855_+	0	2	0	3	0	2
circRNA_1349|Chr10:71399723_71408228_-	0	0	3	4	2	3
circRNA_1350|Chr10:71401833_71406514_-	0	0	2	0	0	0
circRNA_1351|Chr10:71405117_71408228_-	0	0	0	0	2	0
circRNA_1352|Chr10:71405117_71423705_-	0	0	0	3	3	0
circRNA_1353|Chr10:71417609_71431462_-	0	0	2	0	0	0
circRNA_1354|Chr10:71515700_71519615_+	18	30	33	42	29	47
circRNA_1355|Chr10:71515700_71534951_+	0	0	2	0	0	0
circRNA_1356|Chr10:71515700_71536674_+	0	0	0	0	3	0
circRNA_1357|Chr10:71546978_71557193_+	119	143	129	161	158	170
circRNA_1358|Chr10:71661091_71668573_+	0	0	0	0	0	2
circRNA_1359|Chr10:71684888_71693808_+	0	0	0	0	2	0
circRNA_1360|Chr10:71770016_71799256_-	0	0	0	2	3	0
circRNA_1361|Chr10:72147777_72148017_+	4	6	4	0	0	0
circRNA_1362|Chr10:72171107_72179123_-	0	0	4	3	3	2
circRNA_1363|Chr10:72203091_72209962_+	0	0	0	4	0	0
circRNA_1364|Chr10:72203091_72211151_+	0	0	0	2	0	0
circRNA_1365|Chr10:72203091_72211698_+	0	3	0	0	0	0
circRNA_1366|Chr10:72203091_72212356_+	15	6	0	8	0	0
circRNA_1367|Chr10:72203091_72212546_+	3	5	0	5	0	0
circRNA_1368|Chr10:72227965_72228403_-	0	0	2	0	0	0
circRNA_1369|Chr10:72329605_72332113_-	11	0	0	4	2	2
circRNA_1370|Chr10:72329605_72336388_-	0	2	0	2	2	0
circRNA_1371|Chr10:72339727_72342327_-	0	0	2	0	0	0
circRNA_1372|Chr10:72359922_72397062_-	0	0	0	2	0	0
circRNA_1373|Chr10:72359922_72417059_-	0	0	0	2	0	2
circRNA_1374|Chr10:72365735_72369874_-	0	0	0	0	0	2
circRNA_1375|Chr10:72365735_72397062_-	0	0	0	2	0	0
circRNA_1376|Chr10:72369079_72371838_-	20	11	3	9	5	12
circRNA_1377|Chr10:72389570_72397062_-	2	2	0	3	0	0
circRNA_1378|Chr10:72389570_72417059_-	3	4	7	7	9	0
circRNA_1379|Chr10:72924683_72938843_+	6	3	8	7	0	7
circRNA_1380|Chr10:72958428_72970411_+	0	3	0	2	3	2
circRNA_1381|Chr10:73507691_73510086_-	0	0	2	3	5	3
circRNA_1382|Chr10:73507691_73521267_-	0	0	2	0	0	0
circRNA_1383|Chr10:73574684_73617783_-	0	0	0	0	2	0
circRNA_1384|Chr10:73615333_73628965_-	3	0	2	0	0	0
circRNA_1385|Chr10:73705449_73708421_-	0	0	0	2	0	0
circRNA_1386|Chr10:73717603_73732282_-	0	0	0	0	2	0
circRNA_1387|Chr10:73731366_73741527_-	0	0	0	2	0	0
circRNA_1388|Chr10:73759988_73764510_-	0	2	3	0	0	3
circRNA_1389|Chr10:73809106_73817378_+	2	0	0	2	0	0
circRNA_1390|Chr10:73854212_73857079_-	0	0	3	0	4	4
circRNA_1391|Chr10:73980841_73985026_-	0	0	0	3	0	2
circRNA_1392|Chr10:74320670_74360926_-	0	0	0	0	6	3
circRNA_1393|Chr10:74336108_74360926_-	0	0	0	2	0	2
circRNA_1394|Chr10:74336161_74360926_-	4	0	6	12	8	11
circRNA_1395|Chr10:74338952_74360926_-	0	2	0	2	0	3
circRNA_1396|Chr10:74343130_74346973_-	0	0	0	2	0	5
circRNA_1397|Chr10:74343130_74358136_-	0	0	2	0	0	0
circRNA_1398|Chr10:74343130_74360926_-	0	0	0	0	3	0
circRNA_1399|Chr10:74358091_74360926_-	0	0	0	2	0	0
circRNA_1400|Chr10:74467237_74480363_+	3	2	3	6	0	0
circRNA_1401|Chr10:74467237_74490078_+	3	0	4	3	0	0
circRNA_1402|Chr10:74467237_74537213_+	0	0	0	2	0	0
circRNA_1403|Chr10:74471246_74480363_+	3	3	5	8	7	2
circRNA_1404|Chr10:74471246_74490078_+	0	2	3	0	2	0
circRNA_1405|Chr10:74474100_74490078_+	2	4	6	5	11	11
circRNA_1406|Chr10:74494087_74525647_+	0	0	0	0	3	0
circRNA_1407|Chr10:74494752_74525647_+	0	0	0	2	0	0
circRNA_1408|Chr10:74516522_74568489_+	0	0	0	0	2	0
circRNA_1409|Chr10:74768848_74770385_-	0	0	0	2	2	0
circRNA_1410|Chr10:74892407_74894828_+	0	3	0	2	0	0
circRNA_1411|Chr10:75337353_75340473_+	2	4	9	8	5	5
circRNA_1412|Chr10:75353698_75359108_+	0	0	0	4	0	0
circRNA_1413|Chr10:76253114_76254031_-	2	0	0	0	0	0
circRNA_1414|Chr10:76395707_76399491_-	2	0	0	0	0	0
circRNA_1415|Chr10:76953472_76954732_-	0	2	0	0	0	0
circRNA_1416|Chr10:78063351_78073611_-	0	0	0	0	3	0
circRNA_1417|Chr10:80968085_81004971_+	0	0	3	0	6	4
circRNA_1418|Chr10:81004829_81015503_+	0	0	0	3	0	0
circRNA_1419|Chr10:81577907_81584475_-	0	0	0	0	2	0
circRNA_1420|Chr10:81605735_81626202_+	0	0	2	0	0	0
circRNA_1421|Chr10:81612543_81631795_+	0	0	0	0	3	0
circRNA_1422|Chr10:81736165_81755839_+	0	3	3	3	3	0
circRNA_1423|Chr10:81751031_81775857_+	2	0	0	0	0	0
circRNA_1424|Chr10:81798931_81799587_+	0	0	2	2	0	0
circRNA_1425|Chr10:81798931_81805332_+	0	0	0	0	3	2
circRNA_1426|Chr10:81798931_81811554_+	2	0	0	0	0	0
circRNA_1427|Chr10:82038227_82039192_+	0	0	0	0	2	0
circRNA_1428|Chr10:82750580_82751318_+	0	2	0	0	0	0
circRNA_1429|Chr10:82756914_82757163_+	2	0	0	0	0	0
circRNA_1430|Chr10:82811133_82811718_+	0	0	0	0	0	2
circRNA_1431|Chr10:83101669_83114195_-	2	2	0	3	0	0
circRNA_1432|Chr10:83556702_83562183_+	2	0	3	5	3	5
circRNA_1433|Chr10:84123219_84123357_-	0	0	0	2	0	0
circRNA_1434|Chr10:85153279_85166817_-	0	0	0	0	2	0
circRNA_1435|Chr10:85158203_85166817_-	2	0	0	0	0	0
circRNA_1436|Chr10:85162369_85172858_-	0	0	3	0	2	0
circRNA_1437|Chr10:85164768_85166817_-	0	0	0	0	0	3
circRNA_1438|Chr10:85164768_85171060_-	0	0	3	3	2	0
circRNA_1439|Chr10:85164768_85172858_-	0	0	3	0	3	0
circRNA_1440|Chr10:85169572_85172858_-	4	2	7	8	6	8
circRNA_1441|Chr10:85405523_85416831_+	0	0	3	0	0	0
circRNA_1442|Chr10:85477304_85477477_+	0	0	0	0	3	0
circRNA_1443|Chr10:86045942_86055293_-	3	0	0	3	0	0
circRNA_1444|Chr10:86058526_86076451_-	0	0	0	0	2	0
circRNA_1445|Chr10:86175962_86180040_+	3	0	0	3	0	0
circRNA_1446|Chr10:86175962_86195240_+	9	8	5	6	11	16
circRNA_1447|Chr10:86188888_86200782_+	0	0	0	2	0	0
circRNA_1448|Chr10:86222510_86227004_+	12	8	6	8	9	11
circRNA_1449|Chr10:86718140_86720411_+	0	0	0	0	0	2
circRNA_1450|Chr10:86734306_86738981_+	2	0	0	0	3	0
circRNA_1451|Chr10:88397108_88397582_-	0	3	0	0	0	0
circRNA_1452|Chr10:88437074_88438345_+	0	0	0	2	0	0
circRNA_1453|Chr10:88712174_88718214_-	2	0	0	0	0	0
circRNA_1454|Chr10:88930821_88952777_+	0	0	0	0	0	2
circRNA_1455|Chr10:88959731_88960323_+	2	0	2	0	0	2
circRNA_1456|Chr10:89036545_89074755_+	0	0	0	0	0	18
circRNA_1457|Chr10:89120856_89123336_-	0	0	0	0	0	2
circRNA_1458|Chr10:89323674_89324138_-	0	0	2	0	0	0
circRNA_1459|Chr10:89406848_89409533_-	0	2	0	0	0	0
circRNA_1460|Chr10:89667527_89671438_+	2	0	0	0	0	0
circRNA_1461|Chr10:90433263_90444110_-	0	0	2	5	4	0
circRNA_1462|Chr10:90433263_90454708_-	0	0	2	0	0	0
circRNA_1463|Chr10:90473062_90483609_-	0	0	0	4	0	0
circRNA_1464|Chr10:90949093_90975559_-	0	0	5	0	3	0
circRNA_1465|Chr10:91140959_91159440_+	2	0	2	3	4	0
circRNA_1466|Chr10:91151358_91159440_+	2	0	0	0	0	0
circRNA_1467|Chr10:91291963_91293964_-	0	0	0	0	2	0
circRNA_1468|Chr10:91571389_91654496_-	0	0	0	2	0	0
circRNA_1469|Chr10:91742806_91748081_-	0	0	0	0	2	0
circRNA_1470|Chr10:91902765_91917394_-	0	2	0	0	0	0
circRNA_1471|Chr10:91913305_91917394_-	0	2	0	3	0	0
circRNA_1472|Chr10:91913305_91935180_-	0	2	0	0	0	0
circRNA_1473|Chr10:91913305_91973005_-	0	0	2	0	0	0
circRNA_1474|Chr10:91965974_91973005_-	4	2	4	3	6	3
circRNA_1475|Chr10:92349223_92360657_+	0	0	0	0	2	0
circRNA_1476|Chr10:92360525_92382629_+	0	0	2	0	0	0
circRNA_1477|Chr10:92406311_92412581_-	0	0	0	4	0	0
circRNA_1478|Chr10:92406311_92432295_-	0	0	0	7	2	6
circRNA_1479|Chr10:92406311_92476192_-	2	0	0	0	2	0
circRNA_1480|Chr10:92424212_92476192_-	0	0	4	5	6	2
circRNA_1481|Chr10:92474821_92476192_-	29	23	52	69	63	43
circRNA_1482|Chr10:92575022_92578520_-	0	0	0	0	0	2
circRNA_1483|Chr10:93438715_93451644_+	0	0	0	0	0	2
circRNA_1484|Chr10:93451477_93465700_+	0	0	0	0	2	2
circRNA_1485|Chr10:93451477_93471445_+	0	0	0	0	2	4
circRNA_1486|Chr10:93451477_93473335_+	0	0	0	0	0	2
circRNA_1487|Chr10:93464374_93471445_+	0	0	0	0	0	2
circRNA_1488|Chr10:93464374_93483645_+	0	0	2	0	0	0
circRNA_1489|Chr10:93841361_93901383_+	0	0	3	0	0	0
circRNA_1490|Chr10:93943749_93962757_+	0	2	3	2	0	0
circRNA_1491|Chr10:93943749_93967327_+	0	0	0	2	0	2
circRNA_1492|Chr10:93962609_93967327_+	0	0	0	2	0	0
circRNA_1493|Chr10:94029244_94034429_+	0	0	0	2	0	0
circRNA_1494|Chr10:94292693_94314584_+	2	3	8	10	7	9
circRNA_1495|Chr10:94292693_94320863_+	2	0	0	0	0	2
circRNA_1496|Chr10:94307816_94320863_+	3	5	3	0	4	3
circRNA_1497|Chr10:94311573_94320863_+	3	0	0	0	0	0
circRNA_1498|Chr10:94414780_94415600_+	0	0	0	2	0	0
circRNA_1499|Chr10:94615617_94617077_-	2	3	0	0	0	3
circRNA_1500|Chr10:94699175_94741510_-	0	0	0	0	2	0
circRNA_1501|Chr10:94723925_94741510_-	3	0	0	3	0	2
circRNA_1502|Chr10:94758719_94760369_-	0	0	8	9	5	4
circRNA_1503|Chr10:95265354_95268582_-	2	0	0	0	0	3
circRNA_1504|Chr10:95288570_95299099_-	0	4	0	0	2	0
circRNA_1505|Chr10:95293891_95299099_-	2	0	0	4	0	0
circRNA_1506|Chr10:95296828_95297651_-	0	2	0	0	0	0
circRNA_1507|Chr10:95311195_95315537_-	0	0	2	2	0	0
circRNA_1508|Chr10:95327724_95328546_-	2	3	2	0	3	3
circRNA_1509|Chr10:95388264_95398698_-	0	0	0	0	2	0
circRNA_1510|Chr10:95398180_95398698_-	0	0	0	0	2	0
circRNA_1511|Chr10:95814871_95842303_+	3	0	0	0	0	2
circRNA_1512|Chr10:95834183_95842303_+	0	0	0	0	2	0
circRNA_1513|Chr10:95834183_95858880_+	0	0	2	0	0	0
circRNA_1514|Chr10:95847283_95858880_+	0	0	0	2	0	4
circRNA_1515|Chr10:96264760_96266403_-	3	10	4	0	6	3
circRNA_1516|Chr10:96672236_96679543_+	6	5	4	2	7	14
circRNA_1517|Chr10:96672236_96722491_+	2	2	0	0	0	0
circRNA_1518|Chr10:96759545_96793149_+	0	0	2	3	0	0
circRNA_1519|Chr10:96759545_96821139_+	0	0	2	2	0	2
circRNA_1520|Chr10:97768774_97774086_+	0	0	0	0	0	2
circRNA_1521|Chr10:97769600_97774086_+	0	0	7	6	2	8
circRNA_1522|Chr10:97771263_97774086_+	3	0	5	9	5	5
circRNA_1523|Chr10:97771263_97804150_+	0	0	0	0	3	0
circRNA_1524|Chr10:97773193_97774086_+	2	0	0	0	0	0
circRNA_1525|Chr10:97800114_97850875_+	0	0	0	2	0	0
circRNA_1526|Chr10:97867946_97870564_-	0	0	0	0	0	5
circRNA_1527|Chr10:98278025_98364325_-	0	2	0	0	0	0
circRNA_1528|Chr10:98792682_98803208_+	0	0	0	2	0	0
circRNA_1529|Chr10:101554371_101556048_-	0	0	0	3	0	0
circRNA_1530|Chr10:101554494_101556048_-	0	0	0	3	3	0
circRNA_1531|Chr10:101555382_101556048_-	0	0	3	0	0	0
circRNA_1532|Chr10:101555382_101577052_-	0	0	0	2	0	0
circRNA_1533|Chr10:102045162_102079765_-	0	0	2	0	2	0
circRNA_1534|Chr10:103586432_103677461_-	0	0	0	0	0	2
circRNA_1535|Chr10:103586432_103677527_-	0	0	3	0	0	3
circRNA_1536|Chr10:103910525_103913577_-	0	0	0	3	0	0
circRNA_1537|Chr10:104622040_104624774_-	2	0	0	0	0	0
circRNA_1538|Chr10:104956981_104999940_+	12	12	2	2	0	0
circRNA_1539|Chr10:105887011_105890450_+	0	3	2	0	0	0
circRNA_1540|Chr10:106264856_106265494_+	2	3	2	3	2	2
circRNA_1541|Chr10:106292258_106292400_-	0	2	0	0	0	0
circRNA_1542|Chr10:106673704_106699402_+	3	5	6	7	6	8
circRNA_1543|Chr10:106693642_106699402_+	0	0	2	2	0	0
circRNA_1544|Chr10:106712126_106730611_+	0	2	0	0	0	0
circRNA_1545|Chr10:107527821_107539498_-	0	0	0	0	0	2
circRNA_1546|Chr10:107845994_107850764_-	7	3	10	17	13	13
circRNA_1547|Chr10:108486117_108494849_+	0	0	0	51	0	26
circRNA_1548|Chr10:108971032_108982577_+	0	0	2	0	0	0
circRNA_1549|Chr10:109013149_109018917_+	0	0	0	0	2	0
circRNA_1550|Chr10:109196237_109202434_-	0	0	0	4	2	0
circRNA_1551|Chr10:109310593_109311350_-	0	0	2	0	0	0
circRNA_1552|Chr10:109310593_109314436_-	0	2	0	0	0	0
circRNA_1553|Chr10:109574583_109588126_-	0	3	4	7	0	6
circRNA_1554|Chr10:109574583_109591357_-	2	0	0	2	0	0
circRNA_1555|Chr10:109580083_109583063_-	0	0	0	2	0	0
circRNA_1556|Chr10:109580083_109591357_-	0	0	0	0	0	2
circRNA_1557|Chr10:109754865_109755050_+	2	0	3	0	0	2
circRNA_1558|Chr10:109754888_109755050_+	7	9	7	0	4	5
circRNA_1559|Chr10:109754906_109755050_+	17	19	8	19	10	10
circRNA_1560|Chr10:110000657_110000857_+	0	0	0	2	0	0
circRNA_1561|Chr10:110043769_110090416_-	0	3	0	0	0	2
circRNA_1562|Chr10:110072090_110090416_-	0	0	2	0	0	0
circRNA_1563|Chr10:110101466_110101880_-	0	0	5	3	4	3
circRNA_1564|Chr10:110157631_110164041_-	0	0	0	0	2	2
circRNA_1565|Chr10:110166178_110167015_+	2	0	0	0	0	0
circRNA_1566|Chr10:110174837_110174984_-	0	0	0	0	0	2
circRNA_1567|Chr10:110495072_110500097_+	3	2	0	0	2	0
circRNA_1568|Chr10:110495072_110508344_+	2	3	3	0	2	0
circRNA_1569|Chr10:110495072_110509297_+	0	2	0	2	0	0
circRNA_1570|Chr10:110505762_110508344_+	0	2	2	0	0	0
circRNA_1571|Chr10:110651174_110665630_+	3	0	0	0	0	2
circRNA_1572|Chr10:110665498_110690679_+	2	0	0	0	0	0
circRNA_1573|Chr10:110680099_110690679_+	2	5	7	4	0	3
circRNA_1574|Chr10:110803227_110815322_-	0	0	0	2	0	0
circRNA_1575|Chr10:110898615_110899000_+	0	0	2	0	0	0
circRNA_1576|Chr10:112503965_112508899_-	0	2	0	0	0	0
circRNA_1577|Chr11:2672491_2678232_-	0	0	0	2	0	0
circRNA_1578|Chr11:3130982_3142832_+	3	4	0	0	0	0
circRNA_1579|Chr11:3142305_3142832_+	2	5	3	0	0	0
circRNA_1580|Chr11:7355304_7362812_+	2	2	3	2	3	2
circRNA_1581|Chr11:10020678_10022991_+	16	15	21	22	37	31
circRNA_1582|Chr11:11103972_11139578_-	0	4	3	10	4	10
circRNA_1583|Chr11:11516554_11516880_-	0	4	2	0	4	2
circRNA_1584|Chr11:14661472_14700991_-	0	0	0	0	2	0
circRNA_1585|Chr11:14700873_14721315_-	5	4	4	0	3	3
circRNA_1586|Chr11:15457479_15461262_+	0	3	0	0	0	0
circRNA_1587|Chr11:15457479_15474826_+	2	3	0	0	2	2
circRNA_1588|Chr11:15728169_15787594_+	0	0	0	0	0	2
circRNA_1589|Chr11:16669626_16673646_-	0	0	2	0	0	0
circRNA_1590|Chr11:16856944_16857913_+	0	2	2	0	2	0
circRNA_1591|Chr11:20474484_20483830_+	0	0	4	0	0	2
circRNA_1592|Chr11:20474484_20495281_+	0	0	4	6	0	4
circRNA_1593|Chr11:20474484_20504631_+	0	0	0	4	4	0
circRNA_1594|Chr11:20474484_20531756_+	0	0	0	0	3	0
circRNA_1595|Chr11:20501666_20531756_+	7	4	13	8	12	9
circRNA_1596|Chr11:20501666_20578000_+	0	0	4	0	2	0
circRNA_1597|Chr11:20567176_20578000_+	0	0	0	0	0	2
circRNA_1598|Chr11:20634697_20650229_+	2	3	7	3	4	4
circRNA_1599|Chr11:24297925_24304985_+	0	0	0	2	2	3
circRNA_1600|Chr11:24447169_24447390_-	0	0	0	2	0	0
circRNA_1601|Chr11:24479964_24492504_-	0	0	0	0	2	0
circRNA_1602|Chr11:24479964_24498116_-	4	5	3	9	5	2
circRNA_1603|Chr11:24479964_24508984_-	0	0	2	0	0	0
circRNA_1604|Chr11:24479964_24512332_-	2	0	0	0	5	0
circRNA_1605|Chr11:24491881_24498116_-	0	4	0	0	0	0
circRNA_1606|Chr11:24491881_24550752_-	0	0	0	0	2	0
circRNA_1607|Chr11:24527899_24550752_-	3	2	3	11	9	5
circRNA_1608|Chr11:24547990_24550752_-	6	3	5	22	12	8
circRNA_1609|Chr11:24589359_24589526_-	0	0	2	0	0	0
circRNA_1610|Chr11:27131947_27133431_-	0	0	2	0	0	0
circRNA_1611|Chr11:27854332_27868040_-	0	0	0	0	2	0
circRNA_1612|Chr11:27918018_27971358_-	0	0	0	0	2	0
circRNA_1613|Chr11:27949456_27971358_-	3	0	2	3	3	0
circRNA_1614|Chr11:27967522_27971358_-	6	0	3	2	6	0
circRNA_1615|Chr11:29967593_29992834_-	13	13	23	17	15	13
circRNA_1616|Chr11:29980445_29992834_-	0	0	0	2	0	2
circRNA_1617|Chr11:29999888_30051114_-	0	0	0	0	2	0
circRNA_1618|Chr11:30005718_30036752_-	0	0	0	0	3	0
circRNA_1619|Chr11:30029802_30036752_-	0	0	0	2	2	3
circRNA_1620|Chr11:30029802_30051114_-	0	0	0	4	0	0
circRNA_1621|Chr11:30029802_30113383_-	0	0	0	2	0	0
circRNA_1622|Chr11:30050144_30061172_-	0	0	0	0	2	0
circRNA_1623|Chr11:31062796_31069378_+	2	0	0	0	0	0
circRNA_1624|Chr11:31118346_31140341_-	0	0	0	0	3	0
circRNA_1625|Chr11:31723564_31733245_-	11	5	8	8	11	7
circRNA_1626|Chr11:31727378_31733245_-	0	0	0	0	2	0
circRNA_1627|Chr11:31855506_31857137_-	3	0	0	0	0	0
circRNA_1628|Chr11:31943121_31955266_+	2	3	2	4	2	5
circRNA_1629|Chr11:31974630_31979720_+	0	0	0	0	2	0
circRNA_1630|Chr11:33952127_33953096_+	0	0	0	3	0	0
circRNA_1631|Chr11:34017712_34018067_+	9	4	4	8	21	14
circRNA_1632|Chr11:34060062_34073206_+	6	9	7	19	14	19
circRNA_1633|Chr11:34064815_34070810_+	2	0	2	0	0	0
circRNA_1634|Chr11:34065892_34070810_+	2	3	3	6	8	4
circRNA_1635|Chr11:34065959_34078593_+	0	0	2	0	0	2
circRNA_1636|Chr11:34085524_34089430_+	0	0	2	0	0	0
circRNA_1637|Chr11:34462325_34500943_-	0	0	2	0	8	3
circRNA_1638|Chr11:34495233_34500943_-	7	3	9	11	8	7
circRNA_1639|Chr11:34600704_34624408_+	0	2	4	7	9	10
circRNA_1640|Chr11:34611539_34614139_+	15	12	7	6	16	16
circRNA_1641|Chr11:34611539_34631134_+	3	2	0	2	2	0
circRNA_1642|Chr11:34612627_34614139_+	85	116	76	92	96	145
circRNA_1643|Chr11:34612627_34616155_+	0	3	0	2	4	2
circRNA_1644|Chr11:34612627_34621503_+	0	0	3	3	2	0
circRNA_1645|Chr11:34612627_34631134_+	18	16	12	21	27	21
circRNA_1646|Chr11:34612627_34639821_+	0	0	0	3	3	0
circRNA_1647|Chr11:34668091_34722272_+	0	0	0	3	6	3
circRNA_1648|Chr11:34668094_34722272_+	0	0	0	0	2	0
circRNA_1649|Chr11:34861207_34879143_+	7	8	9	7	12	7
circRNA_1650|Chr11:34865447_34879143_+	3	0	0	3	0	2
circRNA_1651|Chr11:34879058_34929247_+	0	0	2	0	5	0
circRNA_1652|Chr11:34879058_34938080_+	0	0	0	2	0	0
circRNA_1653|Chr11:34879058_34940932_+	0	0	4	8	3	7
circRNA_1654|Chr11:34922140_34929247_+	0	0	0	0	2	0
circRNA_1655|Chr11:34922140_34940932_+	0	0	2	2	0	0
circRNA_1656|Chr11:34922140_34949727_+	0	0	0	3	0	0
circRNA_1657|Chr11:34948301_34949727_+	2	0	0	3	0	0
circRNA_1658|Chr11:36327826_36335676_-	0	2	4	10	7	5
circRNA_1659|Chr11:37088207_37100298_-	0	0	0	2	0	0
circRNA_1660|Chr11:37111715_37132531_-	0	0	2	0	0	0
circRNA_1661|Chr11:37123494_37132531_-	4	4	9	13	9	9
circRNA_1662|Chr11:37240192_37253760_-	0	0	2	0	0	0
circRNA_1663|Chr11:37444063_37475255_-	0	0	0	0	0	3
circRNA_1664|Chr11:37459699_37475255_-	21	18	67	49	46	33
circRNA_1665|Chr11:37459699_37482289_-	0	0	0	0	2	0
circRNA_1666|Chr11:38369393_38377904_-	0	0	0	0	2	0
circRNA_1667|Chr11:38536167_38545947_+	2	0	0	0	0	2
circRNA_1668|Chr11:38874130_38874495_-	2	0	0	0	0	0
circRNA_1669|Chr11:39050841_39089456_-	3	0	0	0	0	0
circRNA_1670|Chr11:42050184_42050847_+	0	0	0	3	0	5
circRNA_1671|Chr11:42432690_42476184_+	0	0	0	0	0	2
circRNA_1672|Chr11:42955822_42981312_+	0	0	0	0	0	3
circRNA_1673|Chr11:42978275_42981312_+	0	2	0	3	4	2
circRNA_1674|Chr11:44192909_44216029_+	0	0	0	2	0	0
circRNA_1675|Chr11:44736512_44753214_-	2	0	0	0	0	0
circRNA_1676|Chr11:45487965_45497839_-	0	3	4	5	6	0
circRNA_1677|Chr11:45492229_45497839_-	0	0	0	0	4	0
circRNA_1678|Chr11:47157561_47162537_+	0	0	0	2	0	2
circRNA_1679|Chr11:47157561_47169764_+	0	0	3	5	3	0
circRNA_1680|Chr11:47165426_47169764_+	2	7	4	9	6	9
circRNA_1681|Chr11:51049296_51068978_-	0	0	2	0	5	0
circRNA_1682|Chr11:51068884_51088607_-	0	0	0	0	2	0
circRNA_1683|Chr11:51100445_51101901_+	2	0	0	0	0	0
circRNA_1684|Chr11:53140598_53154994_+	0	0	4	2	7	4
circRNA_1685|Chr11:53140598_53168655_+	0	0	3	4	2	0
circRNA_1686|Chr11:53140598_53178615_+	0	0	7	5	4	5
circRNA_1687|Chr11:53154799_53178615_+	3	0	3	0	4	3
circRNA_1688|Chr11:53158975_53178615_+	5	2	2	6	5	4
circRNA_1689|Chr11:53511143_53519258_-	4	0	0	0	0	2
circRNA_1690|Chr11:53545477_53563559_-	2	0	3	0	2	0
circRNA_1691|Chr11:57442466_57454443_+	0	5	3	3	4	5
circRNA_1692|Chr11:57937853_57965693_-	0	0	2	0	2	3
circRNA_1693|Chr11:57955724_57965693_-	0	3	2	6	0	2
circRNA_1694|Chr11:59040277_59110560_-	0	2	0	0	0	4
circRNA_1695|Chr11:59384692_59442190_-	0	0	0	2	0	0
circRNA_1696|Chr11:61121301_61122547_+	2	0	2	4	2	5
circRNA_1697|Chr11:61450400_61475868_-	0	0	0	0	2	2
circRNA_1698|Chr11:61684121_61698595_-	7	5	6	0	8	6
circRNA_1699|Chr11:62059611_62067655_-	0	0	0	0	4	2
circRNA_1700|Chr11:62254107_62254276_+	0	0	2	0	0	0
circRNA_1701|Chr11:64288504_64305268_-	0	2	0	0	0	2
circRNA_1702|Chr11:64288915_64305268_-	0	2	0	0	0	0
circRNA_1703|Chr11:64301158_64305268_-	0	0	2	3	3	4
circRNA_1704|Chr11:64674755_64677909_+	0	0	0	0	0	2
circRNA_1705|Chr11:64795077_64800821_+	0	0	2	0	0	0
circRNA_1706|Chr11:64795077_64815165_+	0	0	3	3	2	0
circRNA_1707|Chr11:64943857_64945675_-	0	0	0	0	0	2
circRNA_1708|Chr11:65076090_65097130_-	0	0	3	0	0	0
circRNA_1709|Chr11:65110113_65119834_-	0	0	0	0	2	0
circRNA_1710|Chr11:66082755_66083227_+	0	0	0	3	0	2
circRNA_1711|Chr11:66345745_66426089_+	0	3	3	3	3	3
circRNA_1712|Chr11:66393648_66426089_+	2	0	3	4	2	0
circRNA_1713|Chr11:66399341_66426089_+	0	0	0	0	5	0
circRNA_1714|Chr11:66454714_66473675_+	0	3	3	5	6	3
circRNA_1715|Chr11:66454714_66495638_+	0	4	2	2	0	3
circRNA_1716|Chr11:66484230_66495638_+	0	0	3	0	0	0
circRNA_1717|Chr11:66538227_66550047_+	0	0	0	0	3	0
circRNA_1718|Chr11:66774702_66782597_-	0	0	2	0	0	0
circRNA_1719|Chr11:66799393_66807696_-	0	0	0	0	0	2
circRNA_1720|Chr11:66862146_66875553_-	0	0	0	2	0	0
circRNA_1721|Chr11:68235173_68237408_+	0	0	0	0	0	2
circRNA_1722|Chr11:68652290_68672983_+	0	0	2	0	0	0
circRNA_1723|Chr11:68894558_68900825_-	0	0	0	0	3	2
circRNA_1724|Chr11:69636827_69692851_+	0	0	0	0	0	3
circRNA_1725|Chr11:69636827_69706118_+	0	0	0	2	0	0
circRNA_1726|Chr11:69665978_69706118_+	0	0	0	2	0	0
circRNA_1727|Chr11:70086253_70096544_-	0	0	2	0	0	2
circRNA_1728|Chr11:70539679_70550977_-	0	0	3	0	3	0
circRNA_1729|Chr11:70539679_70570814_-	2	0	0	0	0	0
circRNA_1730|Chr11:70539679_70578286_-	0	3	0	2	0	3
circRNA_1731|Chr11:70539679_70585055_-	2	5	5	6	7	8
circRNA_1732|Chr11:70550852_70585055_-	0	0	0	0	0	2
circRNA_1733|Chr11:70570466_70585055_-	0	4	0	7	4	6
circRNA_1734|Chr11:70797120_70799636_-	0	3	0	0	0	0
circRNA_1735|Chr11:70810417_70820621_-	0	2	0	0	3	0
circRNA_1736|Chr11:71030000_71035942_-	0	0	0	0	0	3
circRNA_1737|Chr11:71035892_71041127_-	3	0	2	0	0	0
circRNA_1738|Chr11:71056741_71074618_-	0	9	5	10	6	10
circRNA_1739|Chr11:71069746_71074618_-	5	8	6	3	9	9
circRNA_1740|Chr11:71226407_71227414_+	0	0	0	3	3	2
circRNA_1741|Chr11:72199980_72236448_-	0	0	0	0	0	2
circRNA_1742|Chr11:72228954_72236448_-	0	2	0	0	0	0
circRNA_1743|Chr11:72245130_72264219_-	2	0	0	0	0	0
circRNA_1744|Chr11:72245130_72314401_-	0	0	0	0	0	2
circRNA_1745|Chr11:72581453_72590720_-	0	2	0	0	0	2
circRNA_1746|Chr11:72587671_72598626_-	0	0	3	2	0	0
circRNA_1747|Chr11:73126466_73130502_+	0	3	4	0	2	4
circRNA_1748|Chr11:73126466_73144093_+	2	0	3	3	3	8
circRNA_1749|Chr11:73151999_73179042_+	0	0	2	0	0	0
circRNA_1750|Chr11:73174891_73178069_+	0	2	0	0	0	0
circRNA_1751|Chr11:73227541_73270632_+	0	3	2	0	0	0
circRNA_1752|Chr11:73747153_73748786_+	0	0	2	0	2	5
circRNA_1753|Chr11:73747153_73759575_+	0	0	0	0	2	0
circRNA_1754|Chr11:73972180_73977831_+	0	0	0	0	0	2
circRNA_1755|Chr11:73991456_73997953_+	0	2	0	0	0	0
circRNA_1756|Chr11:74447691_74450802_+	0	0	0	2	0	4
circRNA_1757|Chr11:74740368_74750344_-	0	0	0	0	2	0
circRNA_1758|Chr11:74740368_74777409_-	0	0	0	2	0	0
circRNA_1759|Chr11:74747539_74748291_-	0	0	0	0	0	3
circRNA_1760|Chr11:74759325_74786639_-	5	10	9	21	6	10
circRNA_1761|Chr11:74896793_74907343_+	0	0	2	3	0	3
circRNA_1762|Chr11:76771291_76783665_-	0	0	0	2	0	0
circRNA_1763|Chr11:77474754_77492608_-	2	0	0	0	0	0
circRNA_1764|Chr11:80977209_80981424_-	0	0	0	0	2	0
circRNA_1765|Chr11:81375744_81376852_-	0	0	0	0	0	2
circRNA_1766|Chr11:82647362_82651452_-	2	0	0	0	0	0
circRNA_1767|Chr11:82772506_82783331_-	0	0	0	2	0	0
circRNA_1768|Chr11:83210610_83221720_-	0	0	0	2	0	0
circRNA_1769|Chr11:83236310_83249732_-	0	0	0	0	3	0
circRNA_1770|Chr11:83240568_83249732_-	0	0	0	2	0	0
circRNA_1771|Chr11:83939845_83940879_-	9	13	13	9	15	19
circRNA_1772|Chr11:83987935_83989052_+	0	0	0	0	0	2
circRNA_1773|Chr11:84369373_84379343_-	0	3	8	4	5	3
circRNA_1774|Chr11:84521876_84522603_+	0	0	0	2	0	0
circRNA_1775|Chr11:84533843_84535791_+	0	2	0	0	0	0
circRNA_1776|Chr11:84533843_84539325_+	0	3	0	0	0	0
circRNA_1777|Chr11:84571220_84575616_-	0	0	0	0	0	3
circRNA_1778|Chr11:84571220_84583542_-	0	0	0	2	3	3
circRNA_1779|Chr11:84580192_84583542_-	0	0	2	0	0	0
circRNA_1780|Chr11:84619089_84633565_-	5	6	21	14	9	11
circRNA_1781|Chr11:84619089_84638229_-	5	0	9	14	11	5
circRNA_1782|Chr11:84620884_84622939_-	2	0	2	0	0	0
circRNA_1783|Chr11:84623876_84638229_-	0	3	0	2	3	0
circRNA_1784|Chr11:84632585_84638229_-	0	3	5	9	5	10
circRNA_1785|Chr11:84972224_84979236_+	2	0	0	0	0	0
circRNA_1786|Chr11:85618881_85633288_+	0	2	0	0	0	0
circRNA_1787|Chr11:86815713_86831108_+	0	0	0	0	2	0
circRNA_1788|Chr11:86815713_86834088_+	0	0	4	0	0	0
circRNA_1789|Chr11:86824053_86831108_+	2	0	0	6	6	2
circRNA_1790|Chr11:86824053_86834088_+	9	7	6	8	8	5
circRNA_1791|Chr11:87462066_87489669_+	0	0	0	0	2	0
circRNA_1792|Chr11:87529218_87529984_+	0	0	0	2	0	4
circRNA_1793|Chr11:87529218_87541668_+	0	0	0	2	0	0
circRNA_1794|Chr11:87873017_87886449_+	3	0	0	3	6	0
circRNA_1795|Chr11:87873017_87908586_+	0	0	2	0	0	0
circRNA_1796|Chr11:87896642_87908586_+	0	0	2	0	0	0
circRNA_1797|Chr11:87898055_87899561_+	4	4	5	6	3	5
circRNA_1798|Chr11:87902732_87908586_+	0	0	3	4	4	4
circRNA_1799|Chr11:88216042_88238618_-	0	0	0	0	0	2
circRNA_1800|Chr11:88722938_88742560_+	2	0	0	0	0	0
circRNA_1801|Chr11:88722938_88762839_+	0	0	2	4	0	3
circRNA_1802|Chr11:88742053_88779873_+	0	0	0	2	0	0
circRNA_1803|Chr11:88753588_88762839_+	0	2	2	0	0	0
circRNA_1804|Chr11:89034506_89036388_-	2	0	0	0	0	0
circRNA_1805|Chr11:89108654_89110961_-	0	3	3	0	4	6
circRNA_1806|Chr11:89108654_89180448_-	0	0	2	0	0	0
circRNA_1807|Chr11:89155750_89180448_-	4	0	0	0	0	0
circRNA_1808|Chr11:89175425_89180448_-	26	27	31	20	28	35
circRNA_1809|Chr11:89293785_89341959_-	0	0	0	0	2	0
circRNA_1810|Chr11:89316354_89332868_-	0	0	0	2	0	4
circRNA_1811|Chr11:89316354_89341959_-	0	0	0	2	0	0
circRNA_1812|Chr11:89328437_89332868_-	2	0	2	0	0	2
circRNA_1813|Chr11:89423014_89447041_-	0	0	2	0	0	0
circRNA_1814|Chr11:89434192_89447041_-	0	2	2	2	0	5
circRNA_1815|Chr11:89456796_89457884_-	0	0	2	0	0	0
circRNA_1816|Chr11:89499074_89505391_-	0	0	0	2	0	0
circRNA_1817|Chr12:39429_108383_-	3	0	11	13	11	10
circRNA_1818|Chr12:39429_121044_-	0	0	0	0	9	0
circRNA_1819|Chr12:53627_108383_-	24	3	29	29	28	26
circRNA_1820|Chr12:53627_108957_-	0	0	0	9	0	0
circRNA_1821|Chr12:54667_108383_-	0	0	3	0	4	3
circRNA_1822|Chr12:587083_591296_-	7	3	15	13	17	9
circRNA_1823|Chr12:587083_599005_-	0	0	0	0	0	2
circRNA_1824|Chr12:587083_632694_-	2	2	3	10	9	14
circRNA_1825|Chr12:589609_591296_-	4	4	8	15	11	7
circRNA_1826|Chr12:589609_599005_-	0	0	2	0	0	0
circRNA_1827|Chr12:589609_632694_-	3	2	9	3	0	4
circRNA_1828|Chr12:628708_632694_-	4	5	4	2	3	2
circRNA_1829|Chr12:628708_636629_-	6	3	2	3	6	0
circRNA_1830|Chr12:703271_717594_+	0	0	0	4	0	0
circRNA_1831|Chr12:747929_763231_+	0	2	0	0	0	0
circRNA_1832|Chr12:751561_763231_+	0	0	0	3	0	0
circRNA_1833|Chr12:1080673_1084522_-	2	0	0	0	0	0
circRNA_1834|Chr12:1711588_1725246_-	0	0	0	0	3	0
circRNA_1835|Chr12:1716878_1725246_-	0	0	2	0	0	0
circRNA_1836|Chr12:1729512_1743734_-	0	0	0	0	2	0
circRNA_1837|Chr12:1741488_1743734_-	0	0	0	2	0	0
circRNA_1838|Chr12:1743413_1751491_-	3	0	0	0	0	4
circRNA_1839|Chr12:1793318_1793869_-	5	3	7	5	3	5
circRNA_1840|Chr12:1975318_1977031_+	0	0	2	3	0	3
circRNA_1841|Chr12:1975318_1979802_+	0	0	3	2	0	2
circRNA_1842|Chr12:2478822_2495802_+	0	0	0	0	0	3
circRNA_1843|Chr12:5593776_5632155_-	0	2	3	2	3	0
circRNA_1844|Chr12:5593776_5642399_-	0	0	0	0	2	0
circRNA_1845|Chr12:5603316_5604016_-	4	3	3	3	6	3
circRNA_1846|Chr12:5616151_5632155_-	0	0	2	0	0	2
circRNA_1847|Chr12:5633845_5642399_-	0	0	0	2	4	0
circRNA_1848|Chr12:5638203_5694342_-	0	0	0	2	0	0
circRNA_1849|Chr12:5733574_5773035_-	0	0	0	0	0	2
circRNA_1850|Chr12:7904346_7909655_+	0	0	3	0	2	0
circRNA_1851|Chr12:8089735_8092013_+	0	2	0	0	0	0
circRNA_1852|Chr12:8189807_8197866_-	0	0	2	0	0	0
circRNA_1853|Chr12:8189807_8220963_-	4	5	11	9	12	15
circRNA_1854|Chr12:8323968_8356308_-	0	0	2	0	0	0
circRNA_1855|Chr12:8349428_8356308_-	2	0	2	0	0	2
circRNA_1856|Chr12:8442273_8461189_-	0	0	0	2	0	0
circRNA_1857|Chr12:9061581_9062262_+	8	19	6	3	5	11
circRNA_1858|Chr12:9086408_9090699_+	0	0	0	0	0	2
circRNA_1859|Chr12:9165634_9177290_+	0	2	0	0	2	0
circRNA_1860|Chr12:9218693_9234071_-	0	2	0	0	0	3
circRNA_1861|Chr12:9229552_9240810_-	0	0	0	5	2	3
circRNA_1862|Chr12:9229552_9273272_-	0	0	0	3	0	0
circRNA_1863|Chr12:9229552_9313769_-	0	6	0	4	3	2
circRNA_1864|Chr12:9256476_9313769_-	15	17	25	35	19	40
circRNA_1865|Chr12:9268635_9313769_-	0	2	0	0	0	0
circRNA_1866|Chr12:9273125_9313769_-	21	16	34	13	20	35
circRNA_1867|Chr12:9292180_9313769_-	4	0	2	2	7	0
circRNA_1868|Chr12:9297691_9299418_-	0	0	2	3	2	0
circRNA_1869|Chr12:9297691_9313769_-	27	32	32	45	31	33
circRNA_1870|Chr12:9309987_9313769_-	20	17	13	17	16	22
circRNA_1871|Chr12:9399320_9399697_+	0	0	0	2	0	0
circRNA_1872|Chr12:10499000_10515204_-	0	0	2	0	0	0
circRNA_1873|Chr12:10499000_10534434_-	0	2	4	6	2	4
circRNA_1874|Chr12:10502513_10534434_-	0	0	0	3	0	0
circRNA_1875|Chr12:10527308_10534434_-	8	11	14	20	27	24
circRNA_1876|Chr12:13524227_13527329_+	0	0	0	3	2	0
circRNA_1877|Chr12:13524227_13528791_+	0	0	0	2	0	0
circRNA_1878|Chr12:13600118_13612054_+	2	0	0	0	0	0
circRNA_1879|Chr12:13717791_13718009_-	3	7	5	4	2	2
circRNA_1880|Chr12:13843250_13848897_+	0	0	0	0	2	0
circRNA_1881|Chr12:14488845_14491768_-	0	0	0	0	0	2
circRNA_1882|Chr12:14608110_14703546_-	2	0	2	3	3	0
circRNA_1883|Chr12:14624870_14703546_-	0	0	0	2	0	0
circRNA_1884|Chr12:14654706_14703546_-	3	4	4	7	3	2
circRNA_1885|Chr12:14689166_14703546_-	13	8	5	11	6	5
circRNA_1886|Chr12:15075273_15098764_-	3	8	2	6	2	8
circRNA_1887|Chr12:16032935_16040005_+	0	0	0	0	2	0
circRNA_1888|Chr12:16038087_16044804_+	0	0	0	0	0	2
circRNA_1889|Chr12:16194858_16201626_-	0	0	0	2	0	0
circRNA_1890|Chr12:16429462_16437555_+	2	0	0	0	0	0
circRNA_1891|Chr12:17144090_17149496_-	2	0	2	5	10	2
circRNA_1892|Chr12:17433616_17439561_+	0	0	0	2	0	0
circRNA_1893|Chr12:19088215_19099363_-	0	0	0	2	0	0
circRNA_1894|Chr12:22237823_22238433_-	0	0	0	0	0	4
circRNA_1895|Chr12:23962944_23968609_+	0	0	0	0	0	2
circRNA_1896|Chr12:23962947_23975065_+	0	2	0	0	0	0
circRNA_1897|Chr12:24271680_24273857_+	0	2	0	6	2	6
circRNA_1898|Chr12:24271680_24278827_+	0	0	0	0	0	2
circRNA_1899|Chr12:24285582_24285875_+	2	2	3	4	0	0
circRNA_1900|Chr12:24285582_24287105_+	0	0	0	0	2	0
circRNA_1901|Chr12:24505864_24507562_-	0	0	2	0	0	0
circRNA_1902|Chr12:24505864_24511621_-	0	0	0	2	4	4
circRNA_1903|Chr12:24672112_24672703_+	0	0	0	0	2	0
circRNA_1904|Chr12:24672112_24675150_+	0	0	2	4	0	5
circRNA_1905|Chr12:25052491_25052960_+	0	0	2	0	0	0
circRNA_1906|Chr12:25060355_25060991_+	0	0	0	3	0	0
circRNA_1907|Chr12:25202371_25202927_+	0	0	2	0	0	0
circRNA_1908|Chr12:25207283_25210634_+	0	4	0	0	0	0
circRNA_1909|Chr12:25221354_25223644_+	0	0	0	0	2	0
circRNA_1910|Chr12:25226326_25229708_+	0	0	0	0	0	2
circRNA_1911|Chr12:25226326_25234184_+	4	8	4	6	2	8
circRNA_1912|Chr12:25430459_25447480_+	0	2	0	0	0	0
circRNA_1913|Chr12:25431687_25435591_+	0	0	0	0	3	0
circRNA_1914|Chr12:25431710_25435591_+	21	19	26	32	34	39
circRNA_1915|Chr12:25442325_25447480_+	0	2	0	2	0	0
circRNA_1916|Chr12:25442325_25452107_+	0	0	0	0	3	2
circRNA_1917|Chr12:25442325_25454041_+	4	8	4	3	6	12
circRNA_1918|Chr12:25442325_25460812_+	0	2	0	0	0	0
circRNA_1919|Chr12:25571166_25579982_+	0	0	0	0	2	0
circRNA_1920|Chr12:27441155_27441367_+	6	3	4	5	4	5
circRNA_1921|Chr12:27441155_27450502_+	0	0	0	0	0	3
circRNA_1922|Chr12:28212361_28218398_+	0	0	0	0	0	2
circRNA_1923|Chr12:28789335_28793900_+	0	2	3	0	0	0
circRNA_1924|Chr12:29906165_29918027_-	0	0	0	0	3	0
circRNA_1925|Chr12:29936709_29937622_-	0	0	0	0	2	0
circRNA_1926|Chr12:29976309_29985798_-	0	0	0	2	0	0
circRNA_1927|Chr12:29976309_29988732_-	2	2	3	2	0	0
circRNA_1928|Chr12:29985632_29988732_-	5	0	5	0	4	2
circRNA_1929|Chr12:30068980_30083826_-	5	5	3	4	2	6
circRNA_1930|Chr12:30082881_30083826_-	11	6	5	5	7	11
circRNA_1931|Chr12:31583095_31602065_+	0	0	3	5	2	0
circRNA_1932|Chr12:32103199_32104084_+	0	2	4	4	9	4
circRNA_1933|Chr12:32598556_32601363_+	0	0	0	2	0	0
circRNA_1934|Chr12:33015999_33016884_-	2	0	0	0	0	0
circRNA_1935|Chr12:36397342_36398233_-	4	3	7	12	7	9
circRNA_1936|Chr12:36740089_36751285_+	2	0	0	0	0	0
circRNA_1937|Chr12:36740089_36754273_+	0	0	0	0	2	0
circRNA_1938|Chr12:36930749_36931726_+	2	6	5	5	7	4
circRNA_1939|Chr12:36952396_36970828_+	0	0	2	2	0	0
circRNA_1940|Chr12:36958864_36970828_+	0	0	0	2	0	0
circRNA_1941|Chr12:37373844_37377849_-	3	2	7	7	10	8
circRNA_1942|Chr12:37408162_37412832_-	0	0	4	3	0	2
circRNA_1943|Chr12:37462807_37465389_-	0	0	0	3	0	3
circRNA_1944|Chr12:37605184_37611801_+	0	0	2	0	0	0
circRNA_1945|Chr12:37621044_37627179_+	0	0	0	0	2	3
circRNA_1946|Chr12:37625064_37629278_+	0	2	0	0	0	2
circRNA_1947|Chr12:38080067_38084011_-	0	0	0	2	0	0
circRNA_1948|Chr12:38310565_38322200_+	0	0	0	2	2	0
circRNA_1949|Chr12:38375308_38425489_+	0	0	0	0	2	0
circRNA_1950|Chr12:38470505_38477763_+	0	0	0	0	0	4
circRNA_1951|Chr12:38854766_38855085_-	0	0	8	0	0	0
circRNA_1952|Chr12:38872247_38878101_+	0	0	0	0	0	2
circRNA_1953|Chr12:39023284_39093122_+	2	0	0	0	0	0
circRNA_1954|Chr12:39056072_39056625_+	0	0	0	2	0	4
circRNA_1955|Chr12:39277061_39284875_+	0	0	0	2	0	0
circRNA_1956|Chr12:39423519_39432256_+	0	0	2	0	3	0
circRNA_1957|Chr12:39554275_39554441_+	5	0	0	0	0	0
circRNA_1958|Chr12:39564849_39567224_+	0	2	0	0	0	0
circRNA_1959|Chr12:39627016_39635912_-	3	0	0	0	5	2
circRNA_1960|Chr12:39627016_39636758_-	0	0	0	0	0	3
circRNA_1961|Chr12:39719713_39721351_+	0	0	0	0	0	2
circRNA_1962|Chr12:40269771_40270464_+	0	0	0	0	2	0
circRNA_1963|Chr12:40307165_40332371_-	2	0	0	3	3	2
circRNA_1964|Chr12:40329454_40332371_-	9	12	16	19	15	16
circRNA_1965|Chr12:40388299_40397763_-	57	38	73	51	39	43
circRNA_1966|Chr12:40652886_40665373_-	0	0	2	3	2	0
circRNA_1967|Chr12:40816701_40823128_-	0	0	0	4	2	2
circRNA_1968|Chr12:40827651_40828168_-	0	0	0	2	0	0
circRNA_1969|Chr12:41157218_41200958_+	12	22	12	9	17	16
circRNA_1970|Chr12:41347662_41348023_-	0	3	0	0	0	0
circRNA_1971|Chr12:41550130_41552380_+	0	0	0	0	2	0
circRNA_1972|Chr12:43501060_43510832_-	0	3	2	0	2	7
circRNA_1973|Chr12:43501060_43576734_-	11	8	26	19	31	19
circRNA_1974|Chr12:43510748_43576734_-	2	0	0	0	0	0
circRNA_1975|Chr12:43576497_43576734_-	22	16	17	14	7	7
circRNA_1976|Chr12:44087177_44106499_+	0	2	6	2	0	2
circRNA_1977|Chr12:44087177_44122414_+	0	0	0	0	0	2
circRNA_1978|Chr12:44371053_44381666_-	3	0	0	0	0	0
circRNA_1979|Chr12:44609548_44636813_-	2	0	0	0	0	0
circRNA_1980|Chr12:44761634_44762147_-	5	3	16	20	8	4
circRNA_1981|Chr12:44761634_44825909_-	3	2	3	4	3	0
circRNA_1982|Chr12:44821090_44825909_-	6	4	15	14	7	18
circRNA_1983|Chr12:45100312_45111351_-	0	0	0	2	0	0
circRNA_1984|Chr12:45110021_45116593_-	0	0	0	0	2	0
circRNA_1985|Chr12:46579270_46602975_-	0	0	0	2	0	0
circRNA_1986|Chr12:46677998_46681074_+	4	0	0	0	0	2
circRNA_1987|Chr12:46809303_46809458_-	0	0	0	2	0	0
circRNA_1988|Chr12:47084346_47092139_-	2	0	0	0	0	0
circRNA_1989|Chr12:47123718_47125556_+	5	2	3	0	3	0
circRNA_1990|Chr12:47286246_47292049_-	3	0	5	6	4	3
circRNA_1991|Chr12:47290206_47292049_-	0	2	0	2	4	0
circRNA_1992|Chr12:47911606_47914456_-	0	0	0	3	0	0
circRNA_1993|Chr12:48509737_48531389_+	0	0	2	0	4	0
circRNA_1994|Chr12:48835825_48837529_-	0	2	0	2	0	2
circRNA_1995|Chr12:49373409_49373996_+	3	2	5	4	7	5
circRNA_1996|Chr12:49373409_49374027_+	5	9	15	17	15	19
circRNA_1997|Chr12:49449153_49467896_+	0	0	0	0	0	2
circRNA_1998|Chr12:49699399_49707235_+	0	0	2	0	0	0
[truncated: 7,137 more rows]
