# Supplementary material for: Bioinformatic analysis of circular RNA expression profiles in a rat lumbosacral spinal root avulsion model
Source: Front Genet. 2022 Aug 12;13:920493. doi: 10.3389/fgene.2022.920493 (PMC9412201; doi:10.3389/fgene.2022.920493)
Supplement: Supplementary file 7 [file Table4.XLSX]

## Sheet: Sheet1
Supplementary Data 4 KEGG analysis for the parental genes of the differentially expressed circRNAs in lumbosacral spinal roots avulsion
Upregulated circRNAs												Downregulated circRNAs
ONTOLOGY	ID	Description	GeneRatio	BgRatio	pvalue	p.adjust	qvalue	geneID	Count			ONTOLOGY	ID	Description	GeneRatio	BgRatio	pvalue	p.adjust	qvalue	geneID	Count
KEGG	rno05017	Spinocerebellar ataxia	12/189	149/9437	4.25679e-05	0.0100035	0.00811031	Prkca/Atxn1/Cacna1a/Akt3/Psma7/Gnaq/Itpr2/Atxn10/Mcu/Pum1/Ern1/Tbpl1	12			KEGG	rno05032	Morphine addiction	17/318	93/9437	1.02761e-08	2.76427e-06	1.9146e-06	Pde4b/Pde4d/Gabrb3/Arrb1/Cacna1a/Adcy8/Pde3b/Gabra5/Grk4/Pde10a/Adcy2/Gnb5/Gabbr2/Pde11a/Cacna1b/Gabra2/Adcy1	17
KEGG	rno05205	Proteoglycans in cancer	13/189	213/9437	0.000343261	0.0306798	0.0248737	Prkca/Gpc3/Ptk2/Smad2/Akt3/Itpr2/Actb/Ctnnb1/Sos2/Ppp1r12a/Drosha/Gab1/Rras2	13			KEGG	rno04724	Glutamatergic synapse	17/318	116/9437	3.01184e-07	4.05092e-05	2.80576e-05	Cacna1c/Grm4/Grm5/Ppp3ca/Ppp3cb/Plcb4/Cacna1a/Adcy8/Homer1/Gria4/Grm8/Dlgap1/Adcy2/Grm7/Gnb5/Ppp3cc/Adcy1	17
KEGG	rno04728	Dopaminergic synapse	10/189	136/9437	0.000391657	0.0306798	0.0248737	Prkca/Cacna1a/Gnai1/Akt3/Ppp2r2b/Gnaq/Itpr2/Ppp3cc/Ppp2r5a/Creb3l2	10			KEGG	rno04720	Long-term potentiation	12/318	68/9437	2.32932e-06	0.000208862	0.000144663	Cacna1c/Grm5/Ppp3ca/Ppp3cb/Plcb4/Adcy8/Braf/Map2k1/Ep300/Ppp3cc/Adcy1/Rps6ka3	12
KEGG	rno04022	cGMP-PKG signaling pathway	11/189	176/9437	0.000805579	0.0307497	0.0249303	Gnai1/Akt3/Myh7/Gucy1a2/Gnaq/Itpr2/Ppp1r12a/Pde5a/Ppp3cc/Creb3l2/Mef2c	11			KEGG	rno04024	cAMP signaling pathway	22/318	218/9437	4.04603e-06	0.000229731	0.000159117	Atp1a2/Cacna1c/Pde4b/Pde4d/Atp1b1/Afdn/Adcy8/Pde3b/Gria4/Pde10a/Adcy2/Gabbr2/Pik3cb/Ptch1/Braf/Mapk8/Map2k1/Ep300/Rapgef4/Tiam1/Adcy1/Ryr2	22
KEGG	rno04110	Cell cycle	9/189	127/9437	0.000995465	0.0307497	0.0249303	Rb1/Smad2/Ywhae/Rbl2/Tfdp2/Orc2/Wee1/Cdc14a/Prkdc	9			KEGG	rno04360	Axon guidance	20/318	186/9437	4.2701e-06	0.000229731	0.000159117	Ephb1/Ppp3ca/Ppp3cb/Dcc/Dpysl2/Ptk2/Rasa1/Epha6/Epha5/Pard3/Robo2/Pik3cb/Ptch1/Ppp3cc/Ntng1/Lrig2/Bmpr1b/Lrrc4c/Pak7/Ablim2	20
KEGG	rno04722	Neurotrophin signaling pathway	9/189	127/9437	0.000995465	0.0307497	0.0249303	Akt3/Ywhae/Sos2/Rap1a/Map3k3/Rps6ka5/Irak3/Arhgdia/Gab1	9			KEGG	rno04728	Dopaminergic synapse	16/318	136/9437	1.26943e-05	0.000569129	0.000394192	Cacna1c/Ppp3ca/Ppp3cb/Plcb4/Arrb1/Cacna1a/Gria4/Clock/Ppp2r2b/Atf2/Gnb5/Mapk8/Ppp2r2a/Ppp3cc/Cacna1b/Ppp2r3a	16
KEGG	rno05100	Bacterial invasion of epithelial cells	7/189	80/9437	0.00107031	0.0307497	0.0249303	Ptk2/Actb/Ctnnb1/Arpc2/Elmo1/Gab1/Arhgap10	7			KEGG	rno04911	Insulin secretion	12/318	88/9437	3.59111e-05	0.00138001	0.00095583	Atp1a2/Cacna1c/Plcb4/Atp1b1/Adcy8/Pclo/Adcy2/Atf2/Rims2/Rapgef4/Adcy1/Ryr2	12
KEGG	rno04010	MAPK signaling pathway	15/189	304/9437	0.00114695	0.0307497	0.0249303	Nf1/Ppm1a/Ppm1b/Prkca/Cacna1a/Rasa2/Akt3/Flt1/Sos2/Ppp3cc/Rap1a/Map3k3/Rps6ka5/Rras2/Mef2c	15			KEGG	rno04727	GABAergic synapse	12/318	92/9437	5.62377e-05	0.00189099	0.00130975	Cacna1c/Gabrb3/Cacna1a/Adcy8/Gabra5/Gphn/Adcy2/Gnb5/Gabbr2/Cacna1b/Gabra2/Adcy1	12
KEGG	rno04611	Platelet activation	9/189	131/9437	0.00124017	0.0307497	0.0249303	Gnai1/Akt3/Gucy1a2/Gnaq/Itpr2/Actb/Ppp1r12a/Rap1a/Apbb1ip	9			KEGG	rno04723	Retrograde endocannabinoid signaling	16/318	156/9437	7.00057e-05	0.00209239	0.00144924	Cacna1c/Grm5/Gabrb3/Plcb4/Cacna1a/Adcy8/Gria4/Gabra5/Adcy2/Ndufv2/Gnb5/Rims1/Mapk8/Cacna1b/Gabra2/Adcy1	16
KEGG	rno04015	Rap1 signaling pathway	12/189	219/9437	0.00148601	0.0307497	0.0249303	Prkca/Gnai1/Akt3/Flt1/Gnaq/Actb/Ctnnb1/Sipa1l1/Rap1a/Apbb1ip/Prkd3/Krit1	12			KEGG	rno04022	cGMP-PKG signaling pathway	17/318	176/9437	8.89407e-05	0.00239251	0.00165711	Atp1a2/Cacna1c/Ppp3ca/Ppp3cb/Plcb4/Atp1b1/Adcy8/Pde3b/Gucy1a2/Adcy2/Atf2/Slc8a3/Map2k1/Ppp3cc/Adcy1/Gtf2i/Mef2c	17
KEGG	rno04921	Oxytocin signaling pathway	10/189	162/9437	0.00152206	0.0307497	0.0249303	Prkca/Gnai1/Gucy1a2/Gnaq/Itpr2/Actb/Ppp1r12a/Ppp3cc/Prkag2/Mef2c	10			KEGG	rno04072	Phospholipase D signaling pathway	15/318	154/9437	0.000209669	0.00470061	0.00325575	Grm4/Grm5/Plcb4/Adcy8/Dgkb/Grm8/Adcy2/Grm7/Pik3cb/Sos2/Map2k1/Dnm3/Rapgef4/Adcy1/Dgki	15
KEGG	rno04730	Long-term depression	6/189	63/9437	0.0015702	0.0307497	0.0249303	Prkca/Cacna1a/Gnai1/Gucy1a2/Gnaq/Itpr2	6			KEGG	rno04935	Growth hormone synthesis, secretion and action	13/318	121/9437	0.000209723	0.00470061	0.00325575	Cacna1c/Plcb4/Ptk2/Adcy8/Adcy2/Atf2/Pik3cb/Sos2/Mapk8/Map2k1/Ep300/Map2k4/Adcy1	13
KEGG	rno04218	Cellular senescence	11/189	194/9437	0.00177547	0.032095	0.0260211	Rb1/Smad2/Akt3/Itpr2/Rbl2/Hipk3/Ppp3cc/Mcu/Lin54/Hipk2/Rras2	11			KEGG	rno04010	MAPK signaling pathway	23/318	304/9437	0.000238675	0.00470061	0.00325575	Cacna1c/Nf1/Ppp3ca/Ppp3cb/Ntrk2/Arrb1/Cacna1a/Rasa1/Map2k5/Atf2/Sos2/Braf/Mapk8/Map2k1/Ppp3cc/Cacna1b/Taok1/Map2k4/Stk4/Mapk8ip2/Nlk/Mef2c/Rps6ka3	23
KEGG	rno04724	Glutamatergic synapse	8/189	116/9437	0.00224555	0.0356904	0.028936	Prkca/Pld1/Cacna1a/Gnai1/Grik2/Gnaq/Itpr2/Ppp3cc	8			KEGG	rno04928	Parathyroid hormone synthesis, secretion and action	12/318	107/9437	0.000244641	0.00470061	0.00325575	Pde4b/Pde4d/Plcb4/Arrb1/Adcy8/Adcy2/Atf2/Braf/Map2k1/Adcy1/Lrp6/Mef2c	12
KEGG	rno04371	Apelin signaling pathway	9/189	143/9437	0.00227811	0.0356904	0.028936	Spp1/Gnai1/Smad2/Akt3/Gnaq/Itpr2/Rras2/Prkag2/Mef2c	9			KEGG	rno04914	Progesterone-mediated oocyte maturation	11/318	93/9437	0.000276847	0.0049648	0.00343874	Adcy8/Pde3b/Adcy2/Pik3cb/Braf/Mapk8/Map2k1/Cdc23/Adcy1/Cpeb3/Rps6ka3	11
KEGG	rno04935	Growth hormone synthesis, secretion and action	8/189	121/9437	0.00292265	0.0429264	0.0348026	Prkca/Ptk2/Gnai1/Akt3/Gnaq/Itpr2/Sos2/Creb3l2	8			KEGG	rno05033	Nicotine addiction	7/318	40/9437	0.000330275	0.00555275	0.00384597	Gabrb3/Chrna7/Cacna1a/Gria4/Gabra5/Cacna1b/Gabra2	7
KEGG	rno04261	Adrenergic signaling in cardiomyocytes	9/189	151/9437	0.00328987	0.0441691	0.0358101	Prkca/Gnai1/Akt3/Myh7/Ppp2r2b/Gnaq/Ppp2r5a/Rps6ka5/Creb3l2	9			KEGG	rno04070	Phosphatidylinositol signaling system	11/318	97/9437	0.000400807	0.00634219	0.00439275	Plcb4/Dgkb/Pi4ka/Pik3cb/Cds2/Sacm1l/Inpp4b/Ipmk/Pikfyve/Pik3c2a/Dgki	11
KEGG	rno04014	Ras signaling pathway	12/189	243/9437	0.00352232	0.0441691	0.0358101	Nf1/Prkca/Pld1/Rasa2/Akt3/Flt1/Sos2/Rap1a/Rasal2/Shoc2/Gab1/Rras2	12			KEGG	rno04261	Adrenergic signaling in cardiomyocytes	14/318	151/9437	0.00056133	0.00838877	0.00581026	Atp1a2/Cacna1c/Plcb4/Atp1b1/Adcy8/Ppp2r2b/Adcy2/Atf2/Ppp2r2a/Slc8a3/Rapgef4/Adcy1/Ppp2r3a/Ryr2	14
KEGG	rno04919	Thyroid hormone signaling pathway	8/189	125/9437	0.00357112	0.0441691	0.0358101	Prkca/Akt3/Myh7/Actb/Ctnnb1/Kat2b/Med13/Med13l	8			KEGG	rno04926	Relaxin signaling pathway	13/318	135/9437	0.000613167	0.00868115	0.00601277	Plcb4/Arrb1/Adcy8/Smad2/Adcy2/Atf2/Gnb5/Pik3cb/Sos2/Mapk8/Map2k1/Map2k4/Adcy1	13
KEGG	rno04922	Glucagon signaling pathway	7/189	107/9437	0.00559643	0.0626267	0.0507746	Akt3/Gnaq/Itpr2/Ppp3cc/Phkb/Creb3l2/Prkag2	7			KEGG	rno04020	Calcium signaling pathway	19/318	247/9437	0.00067483	0.00907646	0.00628657	Cacna1c/Grm5/Ppp3ca/Ppp3cb/Plcb4/Ntrk2/Chrna7/Cacna1a/Hrh2/Adcy8/Ntrk3/Adcy2/Stim2/Slc8a3/Ppp3cc/Cacna1b/Adcy1/Phkb/Ryr2	19
KEGG	rno04928	Parathyroid hormone synthesis, secretion and action	7/189	107/9437	0.00559643	0.0626267	0.0507746	Prkca/Pld1/Gnai1/Gnaq/Itpr2/Creb3l2/Mef2c	7			KEGG	rno04540	Gap junction	10/318	90/9437	0.000858787	0.0110007	0.00761932	Grm5/Plcb4/Adcy8/Map2k5/Csnk1d/Gucy1a2/Adcy2/Sos2/Map2k1/Adcy1	10
KEGG	rno04510	Focal adhesion	10/189	207/9437	0.00869893	0.0904628	0.0733427	Prkca/Spp1/Ptk2/Akt3/Flt1/Actb/Ctnnb1/Sos2/Ppp1r12a/Rap1a	10			KEGG	rno00562	Inositol phosphate metabolism	9/318	77/9437	0.00107475	0.01257	0.00870625	Plcb4/Pi4ka/Pik3cb/Sacm1l/Inpp4b/Ipmk/Fig4/Pikfyve/Pik3c2a	9
KEGG	rno04725	Cholinergic synapse	7/189	117/9437	0.00901468	0.0904628	0.0733427	Prkca/Cacna1a/Gnai1/Akt3/Gnaq/Itpr2/Creb3l2	7			KEGG	rno04971	Gastric acid secretion	9/318	77/9437	0.00107475	0.01257	0.00870625	Atp1a2/Plcb4/Hrh2/Atp1b1/Adcy8/Kcnk10/Adcy2/Kcnk2/Adcy1	9
KEGG	rno04540	Gap junction	6/189	90/9437	0.00923875	0.0904628	0.0733427	Prkca/Gnai1/Gucy1a2/Gnaq/Itpr2/Sos2	6			KEGG	rno01522	Endocrine resistance	10/318	95/9437	0.00130819	0.0145582	0.0100834	Ptk2/Adcy8/Ncor1/Adcy2/Pik3cb/Sos2/Braf/Mapk8/Map2k1/Adcy1	10
KEGG	rno04120	Ubiquitin mediated proteolysis	8/189	149/9437	0.0100909	0.0920439	0.0746246	Ubr5/Ube2h/Pias1/Cul3/Fbxw8/Herc4/Herc1/Trim37	8			KEGG	rno05022	Pathways of neurodegeneration - multiple diseases	30/318	498/9437	0.00139801	0.0145582	0.0100834	Cacna1c/Grm5/Ppp3ca/Ppp3cb/Plcb4/Atxn1/Chrna7/Gria4/App/Eif2s1/Ambra1/Ube2g1/Ndufv2/Braf/Csnk2a1/Mapk8/Map2k1/Ppp3cc/Hip1/Mfn1/Cacna1b/Atxn2/Zfyve1/Ulk2/Psmd11/Fig4/Psmd14/Lrp6/Rb1cc1/Ryr2	30
KEGG	rno04929	GnRH secretion	5/189	66/9437	0.0101836	0.0920439	0.0746246	Prkca/Spp1/Akt3/Gnaq/Itpr2	5			KEGG	rno04144	Endocytosis	20/318	283/9437	0.00140711	0.0145582	0.0100834	Arrb1/Smad2/Rab10/Rabep1/Grk4/Ap2a2/Pard3/Sh3gl3/Dnm3/Nedd4l/Vta1/Arap2/Psd3/Itch/Zfyve9/Eea1/Agap1/RT1-N2/Agap3/RT1-T24-4	20
KEGG	rno05032	Morphine addiction	6/189	93/9437	0.0107704	0.0931109	0.0754897	Prkca/Cacna1a/Gnai1/Grk4/Gabra2/Pde8a	6			KEGG	rno04120	Ubiquitin mediated proteolysis	13/318	149/9437	0.00153775	0.0153206	0.0106114	Ube2i/Birc2/Ube2g1/Pias2/Nedd4l/Cdc23/Wwp2/Pias1/Herc2/Itch/Herc1/Trip12/Cul1	13
KEGG	rno04144	Endocytosis	12/189	283/9437	0.0114366	0.0931109	0.0754897	Pld1/Smad2/Rabep1/Grk4/Sh3gl3/Sh3gl2/Rab31/Arpc2/Zfyve9/Mvb12b/Asap2/Snx12	12			KEGG	rno04725	Cholinergic synapse	11/318	117/9437	0.00192618	0.0185051	0.0128171	Cacna1c/Plcb4/Chrna7/Cacna1a/Adcy8/Adcy2/Gnb5/Pik3cb/Map2k1/Cacna1b/Adcy1	11
KEGG	rno04720	Long-term potentiation	5/189	68/9437	0.0115054	0.0931109	0.0754897	Prkca/Gnaq/Itpr2/Ppp3cc/Rap1a	5			KEGG	rno04960	Aldosterone-regulated sodium reabsorption	6/318	40/9437	0.00203694	0.0188944	0.0130867	Atp1a2/Atp1b1/Nr3c2/Pdpk1/Pik3cb/Nedd4l	6
KEGG	rno04912	GnRH signaling pathway	6/189	95/9437	0.0118865	0.0931109	0.0754897	Prkca/Pld1/Gnaq/Itpr2/Sos2/Map3k3	6			KEGG	rno04114	Oocyte meiosis	11/318	120/9437	0.00235696	0.021134	0.0146379	Ppp3ca/Ppp3cb/Adcy8/Adcy2/Map2k1/Ppp3cc/Cdc23/Adcy1/Cpeb3/Cul1/Rps6ka3	11
KEGG	rno05225	Hepatocellular carcinoma	9/189	186/9437	0.0124243	0.0941842	0.0763599	Prkca/Rb1/Smad2/Akt3/Actb/Ctnnb1/Sos2/Smarca4/Gab1	9			KEGG	rno04015	Rap1 signaling pathway	16/318	219/9437	0.00297434	0.0243912	0.0168939	Plcb4/Afdn/Adcy8/Evl/Adcy2/Pard3/Pik3cb/Magi2/Braf/Map2k1/Magi3/Sipa1l1/Rapgef4/Tiam1/Adcy1/Dock4	16
KEGG	rno04071	Sphingolipid signaling pathway	7/189	128/9437	0.0143203	0.0999417	0.0810278	Prkca/Pld1/Gnai1/Akt3/Ppp2r2b/Gnaq/Ppp2r5a	7			KEGG	rno04371	Apelin signaling pathway	12/318	143/9437	0.00318993	0.0243912	0.0168939	Plcb4/Adcy8/Smad2/Pde3b/Adcy2/Gnb5/Slc8a3/Map2k1/Adcy1/Nrf1/Mef2c/Ryr2	12
KEGG	rno05163	Human cytomegalovirus infection	11/189	259/9437	0.0150105	0.0999417	0.0810278	Prkca/Rb1/Ptk2/Gnai1/Akt3/Gnaq/Itpr2/Ctnnb1/Sos2/Ppp3cc/Creb3l2	11			KEGG	rno04922	Glucagon signaling pathway	10/318	107/9437	0.00319129	0.0243912	0.0168939	Ppp3ca/Ppp3cb/Plcb4/Pde3b/Adcy2/Atf2/Ep300/Ppp3cc/Ppp4r3b/Phkb	10
KEGG	rno05165	Human papillomavirus infection	14/189	366/9437	0.0152077	0.0999417	0.0810278	Rb1/Spp1/Ptk2/Akt3/Atp6v0a1/Ppp2r2b/Rbl2/Ctnnb1/Sos2/Atp6v1h/Ppp2r5a/Mfng/Creb3l2/Tbpl1	14			KEGG	rno04390	Hippo signaling pathway	13/318	162/9437	0.00322924	0.0243912	0.0168939	Bmp6/Smad1/Nf2/Smad2/Birc2/Ppp2r2b/Csnk1d/Pard3/Ppp2r2a/Wwc1/Lats1/Bmpr1b/Tead1	13
KEGG	rno00565	Ether lipid metabolism	4/189	48/9437	0.0152699	0.0999417	0.0810278	Pld1/Pafah1b2/Pafah1b1/Enpp2	4			KEGG	rno04921	Oxytocin signaling pathway	13/318	162/9437	0.00322924	0.0243912	0.0168939	Cacna1c/Ppp3ca/Ppp3cb/Plcb4/Adcy8/Map2k5/Gucy1a2/Adcy2/Map2k1/Ppp3cc/Adcy1/Mef2c/Ryr2	13
KEGG	rno04924	Renin secretion	5/189	73/9437	0.0153102	0.0999417	0.0810278	Gnai1/Gucy1a2/Gnaq/Itpr2/Ppp3cc	5			KEGG	rno05166	Human T-cell leukemia virus 1 infection	18/318	262/9437	0.00326425	0.0243912	0.0168939	Ppp3ca/Ppp3cb/Canx/Adcy8/Smad2/Adcy2/Atf2/Pik3cb/Mapk8/Map2k1/Ep300/Ppp3cc/Map2k4/Cdc23/Adcy1/RT1-N2/RT1-T24-4/Il15ra	18
KEGG	rno04152	AMPK signaling pathway	7/189	131/9437	0.0160895	0.0999418	0.0810278	Lepr/Akt3/Ppp2r2b/Adipor2/Ppp2r5a/Creb3l2/Prkag2	7			KEGG	rno05210	Colorectal cancer	9/318	91/9437	0.00346376	0.0250757	0.017368	Dcc/Smad2/Msh2/Pik3cb/Sos2/Braf/Mapk8/Map2k1/Appl1	9
KEGG	rno05211	Renal cell carcinoma	5/189	74/9437	0.0161608	0.0999418	0.0810278	Akt3/Sos2/Rap1a/Prcc/Gab1	5			KEGG	rno04918	Thyroid hormone synthesis	8/318	75/9437	0.00360648	0.0250757	0.017368	Atp1a2/Plcb4/Atp1b1/Canx/Adcy8/Adcy2/Atf2/Adcy1	8
												KEGG	rno04110	Cell cycle	11/318	127/9437	0.00366949	0.0250757	0.017368	Smad2/Ep300/Cdc23/Tfdp2/Wee1/Cdc14a/Stag2/Stag1/Prkdc/Cdc14b/Cul1	11
												KEGG	rno04211	Longevity regulating pathway	9/318	92/9437	0.00372873	0.0250757	0.017368	Adcy8/Adcy2/Atf2/Pik3cb/Appl1/Adcy1/Rb1cc1/Ehmt2/Ehmt1	9
												KEGG	rno04062	Chemokine signaling pathway	14/318	185/9437	0.0038892	0.0255169	0.0176736	Plcb4/Arrb1/Ptk2/Adcy8/Grk4/Adcy2/Pard3/Gnb5/Pik3cb/Sos2/Braf/Map2k1/Tiam1/Adcy1	14
												KEGG	rno04514	Cell adhesion molecules	14/318	186/9437	0.00408128	0.0261396	0.0181049	Mag/Glg1/Nrxn1/Nrxn3/Nrxn2/Cntn1/Ncam2/Ntng1/Igsf11/Lrrc4c/RT1-N2/Mpzl1/RT1-T24-4/Cntnap2	14
												KEGG	rno05017	Spinocerebellar ataxia	12/318	149/9437	0.00445494	0.0278693	0.0193029	Plcb4/Atxn1/Cacna1a/Ambra1/Pik3cb/Mapk8/Atxn10/Atxn2/Ulk2/Psmd11/Psmd14/Rb1cc1	12
												KEGG	rno04912	GnRH signaling pathway	9/318	95/9437	0.00461994	0.0282446	0.0195629	Cacna1c/Plcb4/Adcy8/Adcy2/Sos2/Mapk8/Map2k1/Map2k4/Adcy1	9
												KEGG	rno00230	Purine metabolism	11/318	138/9437	0.00685235	0.0403091	0.027919	Pde4b/Pde4d/Adcy8/Pde3b/Pde10a/Gucy1a2/Adcy2/Pde11a/Adss/Dguok/Adcy1	11
												KEGG	rno04713	Circadian entrainment	9/318	101/9437	0.006893	0.0403091	0.027919	Cacna1c/Plcb4/Adcy8/Gria4/Gucy1a2/Adcy2/Gnb5/Adcy1/Ryr2	9
												KEGG	rno05010	Alzheimer disease	23/318	394/9437	0.00721186	0.0412764	0.028589	Cacna1c/Grm5/Ppp3ca/Ppp3cb/Plcb4/Chrna7/Adam10/App/Eif2s1/Ambra1/Ndufv2/Pik3cb/Braf/Csnk2a1/Mapk8/Rtn3/Map2k1/Ppp3cc/Ulk2/Psmd11/Psmd14/Lrp6/Rb1cc1	23
												KEGG	rno00510	N-Glycan biosynthesis	6/318	52/9437	0.00771262	0.0432228	0.0299371	Man2a1/Man1a2/St6gal2/Stt3b/Fut8/Stt3a	6
												KEGG	rno04919	Thyroid hormone signaling pathway	10/318	125/9437	0.0094904	0.0521004	0.0360859	Atp1a2/Plcb4/Atp1b1/Ncor1/Pdpk1/Pik3cb/Map2k1/Ep300/Med27/Med12l	10
												KEGG	rno04140	Autophagy - animal	11/318	145/9437	0.00980056	0.052727	0.03652	Eif2s1/Ambra1/Pdpk1/Pik3cb/Mapk8/Map2k1/Vmp1/Zfyve1/Ulk2/Uvrag/Rb1cc1	11
												KEGG	rno00513	Various types of N-glycan biosynthesis	5/318	40/9437	0.010529	0.0545602	0.0377897	Man2a1/Man1a2/Stt3b/Fut8/Stt3a	5
												KEGG	rno04722	Neurotrophin signaling pathway	10/318	127/9437	0.0105529	0.0545602	0.0377897	Ntrk2/Map2k5/Ntrk3/Pdpk1/Pik3cb/Sos2/Braf/Mapk8/Map2k1/Rps6ka3	10
												KEGG	rno04012	ErbB signaling pathway	8/318	90/9437	0.0107498	0.0545602	0.0377897	Ptk2/Pik3cb/Sos2/Braf/Mapk8/Map2k1/Map2k4/Pak7	8
												KEGG	rno04924	Renin secretion	7/318	73/9437	0.0112223	0.054887	0.038016	Cacna1c/Ppp3ca/Ppp3cb/Plcb4/Pde3b/Gucy1a2/Ppp3cc	7
												KEGG	rno04927	Cortisol synthesis and secretion	7/318	73/9437	0.0112223	0.054887	0.038016	Cacna1c/Plcb4/Adcy8/Adcy2/Atf2/Kcnk2/Adcy1	7
												KEGG	rno04660	T cell receptor signaling pathway	9/318	111/9437	0.0124718	0.0599092	0.0414945	Ppp3ca/Ppp3cb/Pdpk1/Pik3cb/Sos2/Mapk8/Map2k1/Ppp3cc/Pak7	9
												KEGG	rno04742	Taste transduction	8/318	94/9437	0.0137621	0.0649473	0.044984	Cacna1c/Grm4/Plcb4/Cacna1a/Adcy8/Gabra5/Gabbr2/Gabra2	8
												KEGG	rno04370	VEGF signaling pathway	6/318	60/9437	0.0151738	0.0703753	0.0487436	Ppp3ca/Ppp3cb/Ptk2/Pik3cb/Map2k1/Ppp3cc	6
												KEGG	rno04392	Hippo signaling pathway - multiple species	4/318	29/9437	0.0154527	0.0704538	0.048798	Nf2/Wwc1/Lats1/Tead1	4
												KEGG	rno04721	Synaptic vesicle cycle	7/318	78/9437	0.0157939	0.0708095	0.0490443	Cacna1a/Syt1/Ap2a2/Rims1/Dnm3/Cacna1b/Atp6v1h	7
												KEGG	rno04068	FoxO signaling pathway	10/318	136/9437	0.016488	0.0727093	0.0503602	Homer1/Pdpk1/Pik3cb/Sos2/Braf/Mapk8/Map2k1/Ep300/Stk4/Nlk	10
												KEGG	rno04961	Endocrine and other factor-regulated calcium reabsorption	6/318	62/9437	0.0176253	0.0764711	0.0529657	Atp1a2/Plcb4/Atp1b1/Ap2a2/Slc8a3/Dnm3	6
												KEGG	rno04730	Long-term depression	6/318	63/9437	0.0189475	0.0809028	0.0560352	Plcb4/Cacna1a/Gucy1a2/Braf/Map2k1/Ppp1r17	6
												KEGG	rno00564	Glycerophospholipid metabolism	8/318	100/9437	0.0193741	0.0814317	0.0564015	Gpd2/Dgkb/Cds2/Plb1/Plpp4/Mboat2/Lclat1/Dgki	8
												KEGG	rno04970	Salivary secretion	7/318	82/9437	0.0203003	0.0831156	0.0575678	Atp1a2/Plcb4/Atp1b1/Adcy8/Gucy1a2/Adcy2/Adcy1	7
												KEGG	rno04925	Aldosterone synthesis and secretion	8/318	101/9437	0.0204477	0.0831156	0.0575678	Atp1a2/Cacna1c/Plcb4/Atp1b1/Adcy8/Adcy2/Atf2/Adcy1	8
												KEGG	rno04915	Estrogen signaling pathway	10/318	141/9437	0.0207016	0.0831156	0.0575678	Plcb4/Adcy8/Adcy2/Atf2/Gabbr2/Pik3cb/Sos2/Map2k1/Adcy1/Fkbp5	10
												KEGG	rno05202	Transcriptional misregulation in cancer	13/318	207/9437	0.0228167	0.0902601	0.0625163	Mitf/Ptk2/Smad1/Zeb1/Ncor1/Birc2/Mllt3/Mllt1/Bcl11b/Tspan7/Fut8/Mef2c/Eya1	13
												KEGG	rno04929	GnRH secretion	6/318	66/9437	0.0233165	0.0909004	0.0629598	Cacna1c/Plcb4/Arrb1/Gabbr2/Pik3cb/Map2k1	6
												KEGG	rno04972	Pancreatic secretion	8/318	105/9437	0.0251663	0.0967106	0.0669841	Atp1a2/Plcb4/Atp1b1/Adcy8/Adcy2/Slc4a4/Adcy1/Ryr2	8
