# Supplementary material for: Bioinformatic analysis of circular RNA expression profiles in a rat lumbosacral spinal root avulsion model
Source: Front Genet. 2022 Aug 12;13:920493. doi: 10.3389/fgene.2022.920493 (PMC9412201; doi:10.3389/fgene.2022.920493)
Supplement: Supplementary file 8 [file Table10.XLSX]

## Sheet: Sheet1
Supplementary Data 10 Differentially expressed mRNAs targeted by rno-miR-1224 or rno-miR-326-5p
miR-326-5p targeted genes	miR-1224-5p targeted genes	Differentially expressed genes	Only miR-326-5p targeted genes	Only miR-1224-5p targeted genes	Only Differentially expressed genes	miR-326-5p targeted genes AND miR-1224-5p targeted genes NOT Differentially expressed genes	miR-326-5p targeted genes AND Differentially expressed genes NOT miR-1224-5p targeted genes	miR-1224-5p targeted genes AND Differentially expressed genes NOT miR-326-5p targeted genes	miR-326-5p targeted genes AND miR-1224-5p targeted genes AND Differentially expressed genes
Mccd1	Psma4	A2m	Mccd1	Psma4	A2m	Rgag4	Hpcal4	Lbp	Oscar
Prx	Pomgnt1	A3galt2	Prx	Pomgnt1	A3galt2	Zbtb47	Gjb4	Sypl2	Mpped1
Fgf18	Lbp	Abca4	Fgf18	Ac140061.12	Abca4	Csnk2B-Ly6G5B-1181	Hmga1	Prc1	Rims4
Dtx3	Ac140061.12	Abca6	Dtx3	Nipa2	Abca6	Prrt2	Itga5	Prrt4	Htra3
Dcakd	Nipa2	Abcb1b	Dcakd	Rab2A	Abcb1b	Pax5	Il33	Ipo5
Atxn7L3	Sypl2	Abcc3	Atxn7L3	Med18	Abcc3	Fmnl3	Tlcd1
Mknk2	Rab2A	Abcd2	Mknk2	Stx5	Abcg2	Chic1	Trim47
Ctsd	Med18	Abcg2	Ctsd	H3F3B	Abhd1	Kmt2D	Lcn2
Angel1	Stx5	Abhd1	Angel1	Fancd2	Abhd10	Snx33	Ereg
Hpcal4	Gtdc1	Abhd10	Wfikkn2	Selk	Abhd3	Cdk6	Pkmyt1
Wfikkn2	H3F3B	Abhd3	Celsr2	Ubxn1	Ablim2	Mrvi1	Myoz3
Celsr2	Fancd2	Ablim2	Vamp2	Skp1	Abra	Vwc2	Sbno2
Vamp2	Selk	Abra	Lin37	Ost4	Acer2	Igf2R	Zbtb16
Lin37	Ubxn1	Acer2	Klk6	Glyctk	Ackr3	Srgap3	Pmf1
Klk6	Rgag4	Ackr3	Ttyh3	Pde1B	Acoxl	Nxf1	Apoa4
Ttyh3	Skp1	Acot11	Nat8L	Med20	Acp5	C22Orf46	Clcf1
Nat8L	Mrvi1	Acoxl	Cyb5A	Ac010441.1	Acsl3	Luzp1	Gnb3
Cyb5A	Ost4	Acp5	Kcnh1	Ttc14	Acsl6	Capn5	Cplx3
Kcnh1	Ppp1R9B	Acsl3	Cbln3	Runx1T1	Acsm5	Ush1G	Igdcc4
Cbln3	Paqr4	Acsl6	Tsacc	Ube2W	Acta1	Ppp1R9B	Dbndd1
Gjb4	Glyctk	Acsm5	Syndig1L	Nova1	Actc1	Diexf	Lrrc32
Tsacc	Pde1B	Acta1	Nhlh1	Hcn3	Actg2	Hcn4	Hdac11
Syndig1L	Med20	Actc1	Mib2	Ipo11	Actn1	Slc16A2	Rasgrp4
Nhlh1	Pank1	Actg2	Camk2A	Zc2Hc1C	Actn2	Thrb	Tnni1
Hmga1	Ac010441.1	Actn1	Cdc42Ep1	Itgb3	Actn3	Kcnc4	Agtr2
Mib2	Thrb	Actn2	Wbp2	Sp1	Actrt3	Acvrl1	Runx3
Camk2A	Ttc14	Actn3	Pvrl1	Slc5A10	Acvr1c	C20Orf112	Msn
Cdc42Ep1	Acvrl1	Actrt3	Tspan9	Kpna1	Ada	Plxna1	Hrh3
Wbp2	Igf2R	Acvr1c	Rtn4Rl2	C16Orf72	Adam12	Itpripl2	Stat3
Pvrl1	Runx1T1	Ada	Dkk3	Klhl15	Adam23	Nfib	Prr18
Tspan9	Ube2W	Adam11	Mef2D	Dcun1D4	Adam8	Celf2	Alpk3
Rtn4Rl2	Nova1	Adam12	Scaf1	Isca2	Adamts1	Creb1	Zfp36
Dkk3	Hcn3	Adam23	Mark2	Mocs2	Adamts15	Enah	Flnc
Mef2D	Diexf	Adam8	Litaf	Hus1	Adamts8	Paqr4	Cd276
Scaf1	Ipo11	Adamts1	Prr5	Fndc3B	Adamts9	Insr	Kcnj6
Mark2	Oscar	Adamts15	Ccdc101	Rhoq	Adck4	Pdk2	Chdh
Litaf	Zc2Hc1C	Adamts17	Nfasc	Tmem86A	Adcy4	Gfra1	Ucp3
Prr5	Itgb3	Adamts7	Mafg	Slc9A5	Adcyap1r1	Pdia3	Adamts17
Ccdc101	Sp1	Adamts8	Rap1Gap	Rbfox2	Adgb	Znf652	Dnai2
Nfasc	Slc5A10	Adamts9	Rhog	Zfp91	Adgrb1	Gtdc1	Ezr
Mafg	Kpna1	Adck4	Gcn1L1	Mbtps2	Adgrb2	Gpr137C	Hcn2
Rap1Gap	C16Orf72	Adcy4	Hdgf	Klf3	Adgrg2	Dgcr14	Stra6
Rhog	Klhl15	Adcyap1r1	Tusc2	Mplkip	Adhfe1	Cdk12	Osgin1
Gcn1L1	Dcun1D4	Adgb	Cyp2W1	Nufip2	Adra2c	Ankfy1	Cbln1
Hdgf	Ush1G	Adgrb1	Ccdc97	Znf629	Aebp1	Ptprf	Mall
Itga5	Isca2	Adgrb2	Camta2	Pkd1	Agmo	Pank1	Aurkb
Tusc2	Mocs2	Adgrg2	Slc51B	Prickle2	Agpat2		Rbpms2
Cyp2W1	Hus1	Adhfe1	Map1Lc3A	Syt14	Agt		Arntl2
Ccdc97	C22Orf46	Adm	Ppap2A	Fign	Aifm3		Ifitm1
Camta2	Gpr137C	Adra2c	Tpmt	C3Orf14	Ak2		Enpp6
Slc51B	Fndc3B	Aebp1	Stx1A	Plcb3	Akr1b8		Grm8
Il33	Rhoq	Agmo	Dym	Sptbn1	Akr1c19		Capg
Map1Lc3A	Prc1	Agpat2	Phb	Kcnk3	Aldh1a1		Ptpn7
Ppap2A	Prrt4	Agt	Stx10	Nt5Dc3	Aldh1a2		Csrnp1
Tpmt	Kcnc4	Agtr2	Syvn1	Hgf	Aldh1l1		Fosl2
Stx1A	Tmem86A	Agxt	Eva1B	Nrk	Aldh1l2		Rapgefl1
Dym	Slc9A5	Aifm3	Nr5A1	Gramd1B	Aldh5a1		Rbpjl
Phb	Znf652	Ak2	Lrrc46	Hnrnpu	Aldoart2		Fbxo41
Stx10	Csnk2B-Ly6G5B-1181	Akap5	Ctxn1	Prpf40A	Alox12		Dpysl5
Syvn1	Celf2	Akr1b8	Lrrn2	Plcxd3	Alox5ap		Sp7
Eva1B	Rbfox2	Akr1c19	S100A10	Ap5S1	Als2cr12		Opcml
Nr5A1	Mpped1	Aldh1a1	Ac174470.1	Grin3A	Ampd1		Tnn
Lrrc46	Zfp91	Aldh1a2	Dkfzp434H0512	Ywhaz	Angpt2		Plch2
Ctxn1	Mbtps2	Aldh1l1	Znf653	Tfip11	Angptl1		Chrna4
Lrrn2	Klf3	Aldh1l2	Josd2	Dyrk1A	Angptl4		Dao
S100A10	Mplkip	Aldh5a1	Rp11-345J4.3	Eif2B3	Angptl8		Anpep
Ac174470.1	Nufip2	Aldoart2	Znf710	F10	Ankle1		Efna3
Dkfzp434H0512	Snx33	Alox12	Pcbp4	Slc29A1	Ankrd1		Nek6
Znf653	Znf629	Alox5ap	St7-Ot4	Cisd3	Ankrd2		Sipa1
Josd2	Pkd1	Alpk3	Pcdp1		Ankrd23		Tpm2
Rp11-345J4.3	Prickle2	Als2cr12	Dkfzp761J1410		Ankrd29		Cmklr1
Znf710	Syt14	Amer2	Fam3A		Ankrd33b		Fcho1
Pcbp4	Cdk6	Amer3	Derl3		Ankrd34a		Plcd4
St7-Ot4	Fign	Ampd1	Rnase11		Ankrd34b		Ngf
Pcdp1	Itpripl2	Angpt2	Krt1		Ankrd34c		Kcnq4
Tlcd1	Hcn4	Angptl1	Six5		Ankrd36		Nfatc4
Dkfzp761J1410	Chic1	Angptl4	Tmc8		Ankub1		Tpm3
Trim47	C3Orf14	Angptl8	Stk40		Ano6		Ckap4
Fam3A	Plcb3	Ankle1	Snx1		Antxr2		Pbk
Derl3	Sptbn1	Ankrd1	Grm4		Anxa1		Ksr2
Lcn2	Kcnk3	Ankrd2	Flot2		Anxa7		Tbxas1
Rnase11	Insr	Ankrd23	Fam47E-Stbd1		Aoah		Bak1
Krt1	Ptprf	Ankrd29	Neurog1		Ap1s3		Jakmip3
Six5	Nt5Dc3	Ankrd33b	Znf774		Apc2		Tgm1
Tmc8	Vwc2	Ankrd34a	Ppp1Ca		Apex2l1		Rgr
Stk40	Capn5	Ankrd34b	Vac14		Aplnr		Tead2
Snx1	C20Orf112	Ankrd34c	Klln		Apobec1		Fbln5
Grm4	Hgf	Ankrd36	Psmb7		Apobec3b		Ctsb
Flot2	Nrk	Ankub1	Adcy10		Apobr		Dok1
Ereg	Ipo5	Ano6	Ppan-P2Ry11		Apold1		Scrt1
Fam47E-Stbd1	Creb1	Anpep	Ramp1		Aprt		Ehd4
Neurog1	Nfib	Antxr2	C17Orf72		Aqp11		Calb2
Znf774	Cdk12	Anxa1	Atp6V0C		Aqp5		Vangl2
Ppp1Ca	Zbtb47	Anxa2	Myeov		Arg1		Tpm4
Vac14	Gramd1B	Anxa7	Map3K11		Arg2		Wasf3
Klln	Ankfy1	Aoah	Cyth1		Arhgap30		Cxcl14
Psmb7	Hnrnpu	Ap1s3	Doc2A		Arhgap44		Nlgn3
Adcy10	Dgcr14	Apc2	Slc43A2		Arhgap8		Capn6
Ppan-P2Ry11	Prpf40A	Apex2l1	Ltbp4		Arhgdib		Cldn4
Ramp1	Plxna1	Aplnr	Per1		Arhgef38		Pkp1
C17Orf72	Luzp1	Apoa4	Acap3		Arid5a		Kcng4
Pkmyt1	Plcxd3	Apobec1	Aplp1		Arl11		Lhx6
Atp6V0C	Nxf1	Apobec3b	Ctd-2207O23.12		Arpc1b		Nkd1
Myeov	Ap5S1	Apobr	Chrna1		Arrdc4		Rgs16
Map3K11	Rims4	Apold1	Ptms		Arsi		Galnt4
Cyth1	Htra3	Aprt	C10Orf82		Arsj		Gspt1
Doc2A	Grin3A	Aqp11	Prosc		Art1		Kcna7
Slc43A2	Prrt2	Aqp4	Ceacam19		Art5		Gins2
Ltbp4	Pax5	Aqp5	Ndor1		Arxes2		Epn3
Myoz3	Srgap3	Arg1	Rp11-347C12.3		Asah2		Dpp10
Per1	Slc16A2	Arg2	S100A14		Asb11		Xkr7
Acap3	Fmnl3	Arhgap30	Ac104841.2		Asb12		Fosl1
Aplp1	Kmt2D	Arhgap44	Phf1		Asb5		Agxt
Ctd-2207O23.12	Ywhaz	Arhgap8	C14Orf180		Ascl1		Fbxl16
Chrna1	Gfra1	Arhgdib	Prcc		Asf1b		Anxa2
Ptms	Tfip11	Arhgef38	Tmem173		Asgr1		Ccdc13
C10Orf82	Dyrk1A	Arid5a	Ppargc1B		Asic3		Olr1
Prosc	Pdia3	Arl11	Fpgs		Aspg		Mt2A
Ceacam19	Enah	Arntl2	Tspan33		Asrgl1		Myoz1
Ndor1	Eif2B3	Arpc1b	Klhdc9		Astn1		Atf3
Sbno2	Pdk2	Arrdc4	Pgap3		Atad2		Rai14
Rp11-347C12.3	F10	Arsi	Leng8		Atp10d		Nop2
S100A14	Slc29A1	Arsj	Penk		Atp13a4		Lix1
Ac104841.2	Cisd3	Art1	Cntfr		Atp1a2		Rspo4
Phf1		Art4	Zbtb40		Atp1b1		Casq1
Zbtb16		Art5	Mfsd2B		Atp2a1		Efnb3
Pmf1		Arxes2	Tnrc18		Atp2b2		Kcnc1
C14Orf180		Asah2	Lims2		Atp6v0d2		Prrt3
Prcc		Asb11	Agpat1		Atp6v1g2		Bcan
Tmem173		Asb12	Birc7		Atp8a2		Jph2
Ppargc1B		Asb5	Ddx39B		Atp8b1		Gpd1
Fpgs		Ascl1	Ac074212.3		Atp8b4		Asic1
Tspan33		Asf1b	Rab4B		B3galt2		Trib3
Klhdc9		Asgr1	Cnga2		B3gat2		Cabp1
Apoa4		Asic1	Prmt8		B4galt1		Snrpa
Clcf1		Asic3	Cyp26B1		Bard1		Thbs1
Pgap3		Aspg	Sapcd1		Batf		Kntc1
Leng8		Asrgl1	C2Orf88		Batf3		Sulf2
Penk		Astn1	Rfx1		Baz1a		Plekhg4
Cntfr		Atad2	Zc4H2		Bcl2a1		Igsf9
Zbtb40		Atf3	Ptprcap		Bcl3		Cpne4
Mfsd2B		Atp10d	S100Pbp		Bco2		Stac
Tnrc18		Atp13a4	Crtc3		Bdkrb2		Diras1
Lims2		Atp1a2	Casp14		Bend6		Mylk2
Agpat1		Atp1b1	Leprot		Bglap		Adamts7
Birc7		Atp2a1	Dusp8		Birc3		Rassf4
Ddx39B		Atp2b2	Slc26A7		Birc5		Rnf180
Ac074212.3		Atp6v0d2	Znf319		Bmp7		Parvg
Rab4B		Atp6v1g2	Atp6V1C1		Bmx		Tmie
Cnga2		Atp8a2	Celsr3		Brca1		Gfpt2
Prmt8		Atp8b1	Plekho2		Brip1		Cnih2
Cyp26B1		Atp8b4	Thra		Bspry		Cilp2
Sapcd1		Aurkb	Sod3		Bst1		Tbx15
C2Orf88		Axl	Tp53I3		Btbd16		Opalin
Rfx1		B3galt2	Arl4C		Btbd17		Ybx3
Zc4H2		B3gat2	Adam15		Btbd3		Dgkb
Ptprcap		B4galt1	Hspb6		Btc		Kremen1
S100Pbp		Bak1	Adamts13		Btg2		Acot11
Crtc3		Bard1	Tmem132E		Btg3		Pter
Casp14		Batf	Tmem120B		Bub1		Ccr7
Leprot		Batf3	Src		Bub1b		Spry1
Dusp8		Baz1a	Dnah10Os		C1galt1		Sox7
Slc26A7		Bcan	Sidt2		C1qa		Lrrc55
Znf319		Bcl2a1	Fam47E		C1qb		Hapln4
Gnb3		Bcl3	Carns1		C1qc		Akap5
Atp6V1C1		Bco2	Ubash3A		C1ql3		Amer3
Celsr3		Bdkrb2	Znf512B		C1qtnf1		Syt1
Plekho2		Bend6	Brf1		C1qtnf3		Pnmal1
Thra		Bglap	Rerg		C1qtnf4		Prok2
Sod3		Birc3	Slc7A8		C1qtnf9		Kifc2
Tp53I3		Birc5	Fam104A		C1r		Chrm1
Arl4C		Bmp2	Zfhx3		C1rl		Fgr
Adam15		Bmp7	Tapbp		C2cd4d		Aqp4
Hspb6		Bmx	Adamts4		C3ar1		Srl
Adamts13		Brca1	Lpar2		C5ar1		Adam11
Tmem132E		Brip1	C22Orf24		C5ar2		Rbm47
Tmem120B		Bspry	Glis2		C6		Camkv
Src		Bst1	Dlx3		C7		Prkcg
Cplx3		Btbd16	Pitpnm2		Cacna1g		Trim55
Dnah10Os		Btbd17	Sh3Kbp1		Cacna1s		Rasd1
Igdcc4		Btbd3	Xxylt1		Cacnb4		Tub
Sidt2		Btc	Fam83D		Cacng1		Rbpms
Dbndd1		Btg2	Fbxl12		Cadps2		Twf1
Fam47E		Btg3	Barhl2		Calcb		Lrfn1
Carns1		Bub1	Scn2B		Calhm2		Pnpla3
Ubash3A		Bub1b	Rhob		Calr		Hic1
Znf512B		C1galt1	Bmf		Calr4		Nxph4
Brf1		C1qa	Tnk2		Camk1g		Tspan11
Rerg		C1qb	Fcgr3B		Camsap3		Casr
Slc7A8		C1qc	Lrp4		Capn3		Igfbp4
Lrrc32		C1ql3	Smug1		Car10		Faim2
Fam104A		C1qtnf1	Loxl3		Car11		Adm
Zfhx3		C1qtnf3	Reg3G		Car12		Cxxc4
Tapbp		C1qtnf4	Cdkn1A		Car14		Ptprt
Adamts4		C1qtnf9	Psmc1		Car7		Lox
Lpar2		C1r	Fgf17		Card14		Myh9
Hdac11		C1rl	Fcgr3A		Carmil3		Ntm
C22Orf24		C2cd4d	Mrap		Casp8		Rhoj
Glis2		C3ar1	Sox12		Cav3		Fkbp5
Dlx3		C5ar1	Tbl3		Cbs		Nptx1
Pitpnm2		C5ar2	Cdyl2		Ccdc141		Elfn2
Sh3Kbp1		C6	Cdkal1		Ccdc150		Nlrc5
Rasgrp4		C7	Ssbp2		Ccdc160		Prkcdbp
Xxylt1		Cabp1	Il13		Ccdc177		Mafk
Fam83D		Cacna1g	Gns		Ccdc184		Daam2
Fbxl12		Cacna1s	Ndufa4L2		Ccdc85a		Rims3
Barhl2		Cacnb4	Tmem134		Ccl11		Caskin1
Oscar		Cacng1	Snx10		Ccl12		Chst4
Tnni1		Cacng8	Pcsk4		Ccl2		Piezo1
Scn2B		Cadps2	Chrna9		Ccl20		Gpr26
Rhob		Calb2	Rph3A		Ccl21		Ptrf
Bmf		Calcb	Nkiras2		Ccl24		Chsy1
Tnk2		Calhm2	Timm44		Ccl27		Grhl2
Fcgr3B		Calr	Sema3F		Ccl3		Kcnj16
Lrp4		Calr4	Maf		Ccl6		Flnb
Smug1		Camk1g	Rhof		Ccl7		Trdn
Loxl3		Camkv	Rabepk		Ccna2		Kcnn4
Reg3G		Camsap3	Klf13		Ccnf		Cnnm1
Cdkn1A		Capg	Capn9		Ccr1		Abcd2
Agtr2		Capn3	Ltbp3		Ccr1l1		Fmo2
Psmc1		Capn6	Cnfn		Cd101		Met
Fgf17		Car10	Coq10A		Cd109		Nav2
Fcgr3A		Car11	Serpinh1		Cd14		Dusp5
Mrap		Car12	Tmem63B		Cd151		Sgk1
Sox12		Car14	Plac9		Cd163		Ppfia3
Tbl3		Car7	Slc6A9		Cd200r1		Eng
Runx3		Card14	Foxe3		Cd226		Kcnq3
Cdyl2		Carmil3	Cdh24		Cd300a		Gpnmb
Cdkal1		Caskin1	Bcl9L		Cd300e		Pxn
Ssbp2		Casp8	Sec61A1		Cd300lb		Marveld3
Il13		Casq1	Stim1		Cd300ld		Dmp1
Gns		Casr	Tekt1		Cd300le		Glis3
Ndufa4L2		Cav3	Smco3		Cd36		Art4
Tmem134		Cbln1	Fxyd6		Cd3eap		Ptpn1
Snx10		Cbs	Pgpep1		Cd53		Syt7
Pcsk4		Ccdc13	Hfe		Cd55		Scd
Chrna9		Ccdc141	Sema7A		Cd63		Katnal1
Rph3A		Ccdc150	Dexi		Cd68		Gas7
Msn		Ccdc160	C2Orf57		Cd80		Syt3
Nkiras2		Ccdc177	Mfap4		Cd8a		Sned1
Timm44		Ccdc184	Mmp24		Cd8b		Gria2
Sema3F		Ccdc85a	Pex19		Cd93		Exph5
Maf		Ccl11	Cd3E		Cdc20		Tram2
Rhof		Ccl12	Ppt2		Cdc42ep5		Satb2
Rabepk		Ccl2	Arhgdia		Cdc45		Lhfpl4
Klf13		Ccl20	Tmprss12		Cdc6		Ptbp3
Capn9		Ccl21	Rhbdd1		Cdca2		Tspan2
Ltbp3		Ccl24	Ccdc3		Cdca3		Onecut2
Cnfn		Ccl27	Arpc5		Cdca4		Wnt4
Coq10A		Ccl3	Ube2L3		Cdca5		Tead1
Serpinh1		Ccl6	Chad		Cdca7		Dcx
Tmem63B		Ccl7	Cdc42Bpb		Cdca7l		Mapt
Plac9		Ccna2	Lrrc3		Cdca8		Gng4
Slc6A9		Ccnf	Tcp11		Cdh10		Rgs6
Foxe3		Ccr1	Snx21		Cdh12		Spsb1
Cdh24		Ccr1l1	Atn1		Cdh20		Cd44
Hrh3		Ccr7	Cacfd1		Cdhr2		Sdc1
Bcl9L		Cd101	Ptk2B		Cdk1		Amer2
Sec61A1		Cd109	Pak6		Cdk18		Gdnf
Stim1		Cd14	Radil		Cdk2		Klhl31
Tekt1		Cd151	Btbd2		Cdk5r2		Chrm3
Smco3		Cd163	Fam101B		Cdkn1a		Pdgfra
Fxyd6		Cd200r1	Aif1L		Cdkn1c		Cacng8
Pgpep1		Cd226	Efna5		Cdsn		Cd38
Hfe		Cd276	Med22		Cdt1		Itpkc
Sema7A		Cd300a	Ttyh1		Cebpd		Serpine1
Dexi		Cd300e	Ccdc142		Cecr6		Cebpb
C2Orf57		Cd300lb	Psors1C2		Cela3b		Xirp1
Mfap4		Cd300ld	Cacnb1		Celf6		Panx2
Mmp24		Cd300le	Znf747		Cemip		Des
Stat3		Cd36	Mdga1		Cenpa		Edem1
Pex19		Cd38	Tanc2		Cenph		Padi2
Cd3E		Cd3eap	Trpm5		Cenpi		Shc1
Ppt2		Cd44	Spdef		Cenpo		Reps2
Arhgdia		Cd53	Slc25A38		Cenpt		Chek1
Tmprss12		Cd55	Apoc4		Cenpu		Dbp
Rhbdd1		Cd63	Srf		Cep55		Gabrb3
Ccdc3		Cd68	Apoa5		Cfap126		Mpp2
Prr18		Cd80	Slc46A1		Cfap45		Npr3
Arpc5		Cd8a	Ndc1		Cfd		Gabrb2
Ube2L3		Cd8b	Scxa		Cftr		Chrna7
Chad		Cd93	Scxb		Cgn		Kif14
Cdc42Bpb		Cdc20	Sh3Gl1		Ch25h		Sfxn5
Lrrc3		Cdc42ep5	Notch2Nl		Chaf1b		Mypn
Tcp11		Cdc45	Gatad2B		Chi3l1		Gch1
Snx21		Cdc6	Lgals3Bp		Chl1		Pak2
Atn1		Cdca2	Wbscr16		Chrm2		Cnp
Cacfd1		Cdca3	Iglon5		Chrm4		Tcf21
Ptk2B		Cdca4	Pqlc3		Chrm5		Tmeff2
Pak6		Cdca5	Actn4		Chrna3		Lgi2
Radil		Cdca7	Itgb1Bp2		Chrna5		Fgf2
Btbd2		Cdca7l	C2Orf72		Chrnb3		Runx1
Fam101B		Cdca8	C1Orf198		Chst5		Tmem35
Aif1L		Cdh10	Bod1L2		Chst8		Axl
Efna5		Cdh12	Pydc1		Chsy3		Sfrp1
Med22		Cdh20	44807		Chtf18		Stk10
Ttyh1		Cdhr2	Ppp1R14B		Ckap2		Knstrn
Ccdc142		Cdk1	Rab15		Ckap2l		Vsnl1
Psors1C2		Cdk18	Ubtf		Ckm		Msx2
Cacnb1		Cdk2	Abhd6		Ckmt1b		Cuedc2
Znf747		Cdk5r2	Otop2		Ckmt2		Fxyd5
Mdga1		Cdkn1a	Itih5		Cks1b		Fndc5
Tanc2		Cdkn1c	C4Orf17		Cks2		Scimp
Trpm5		Cdsn	Fam20A		Clca1		Pola2
Spdef		Cdt1	Slc25A41		Clca4l		Crisp1
Slc25A38		Cebpb	Kctd11		Clcn4		Dusp1
Apoc4		Cebpd	Usp8		Cldn10		Kncn
Srf		Cecr6	Dll3		Cldn20		Bmp2
Alpk3		Cela3b	Caln1		Cldn23		Csmd1
Apoa5		Celf6	Arpc4		Clec10a		Ltbp2
Slc46A1		Cemip	Grasp		Clec12a		Diras2
Ndc1		Cenpa	Relt		Clec1a		Ptprc
Zfp36		Cenph	C10Orf105		Clec1b		Ier5
Scxa		Cenpi	Rtn4		Clec2d		Pax1
Scxb		Cenpo	Cpne5		Clec2l		Myc
Sh3Gl1		Cenpt	Fam222B		Clec3a		Gabrb1
Notch2Nl		Cenpu	Dnal4		Clec4a1		Scml4
Gatad2B		Cep55	Nkx2-2		Clec4a2		Clspn
Lgals3Bp		Cfap126	Qsox1		Clec4a3		Ndnf
Wbscr16		Cfap45	Ip6K2		Clec4d		Ltbr
Iglon5		Cfd	Zmynd10		Clec4e		Shmt1
Pqlc3		Cftr	Trappc3		Clec5a		Lmcd1
Actn4		Cgn	Trim26		Clec7a		Kcnk15
Itgb1Bp2		Ch25h	Lpar5		Clgn		Ebf4
C2Orf72		Chaf1b	Sh3Rf1		Clic1		Fgl2
C1Orf198		Chdh	Proser2		Cmya5		Vwa1
Bod1L2		Chek1	Elmo1		Cnn2
Flnc		Chi3l1	Semg2		Cnr2
Pydc1		Chl1	Zmiz2		Cntf
2022-09-03		Chrm1	Kcnd3		Cntn1
Ppp1R14B		Chrm2	Ncor2		Cntn6
Rab15		Chrm3	Tmsb4X		Col10a1
Ubtf		Chrm4	Zfyve27		Col11a2
Abhd6		Chrm5	Spen		Col12a1
Otop2		Chrna3	Pxk		Col13a1
Itih5		Chrna4	Ap5B1		Col16a1
C4Orf17		Chrna5	Cdc20B		Col18a1
Fam20A		Chrna7	C9Orf116		Col26a1
Slc25A41		Chrnb3	Fa2H		Col4a1
Kctd11		Chst4	Eif4Ebp2		Col4a2
Usp8		Chst5	Omp		Col6a1
Dll3		Chst8	Fam222A		Col6a2
Caln1		Chsy1	Snw1		Col6a3
Arpc4		Chsy3	Cabp4		Col7a1
Grasp		Chtf18	Lonrf3		Col8a1
Relt		Cilp2	Pla2G2E		Colca2
C10Orf105		Ckap2	P4Ha2		Colgalt2
Cd276		Ckap2l	Tnks1Bp1		Coro2a
Rtn4		Ckap4	Fgd1		Cox6a2
Cpne5		Ckm	Ifngr2		Cox8b
Fam222B		Ckmt1b	Cyb561D1		Cp
Dnal4		Ckmt2	Znf275		Cpne8
Nkx2-2		Cks1b	Nat10		Cpne9
Kcnj6		Cks2	Arhgef11		Cpvl
Qsox1		Clca1	Kti12		Cpxm2
Ip6K2		Clca4l	Fer1L6		Crabp2
Zmynd10		Clcf1	Kdm4D		Crb2
Trappc3		Clcn4	Dusp7		Creld2
Chdh		Cldn10	Tmem174		Crip1
Trim26		Cldn20	Krt86		Crlf1
Lpar5		Cldn23	Arhgap23		Crtac1
Sh3Rf1		Cldn4	Fam89B		Cryab
Proser2		Clec10a	Fastk		Crybb1
Elmo1		Clec12a	Garem		Crym
Ucp3		Clec1a	Tmem234		Csf2ra
Semg2		Clec1b	Uchl1		Csf2rb
Zmiz2		Clec2d	C20Orf194		Csf3
Kcnd3		Clec2l	Klhdc3		Csf3r
Adamts17		Clec3a	Rp11-20I23.1		Csrp3
Ncor2		Clec4a1	Vapb		Ctgf
Tmsb4X		Clec4a2	Sh3Tc2		Cthrc1
Zfyve27		Clec4a3	Gpr114		Ctsc
Spen		Clec4d	Grin1		Ctsl
Pxk		Clec4e	Baiap2L2		Ctsz
Ap5B1		Clec5a	Mlycd		Ctxn2
Cdc20B		Clec7a	Plekhs1		Ctxn3
C9Orf116		Clgn	Rabep2		Cxcl1
Fa2H		Clic1	Snai3		Cxcl16
Eif4Ebp2		Clspn	Arl8A		Cxcl2
Omp		Cmklr1	Fam43A		Cxcl3
Fam222A		Cmya5	Ttc9		Cxcl6
Snw1		Cnih2	Prrc2A		Cxcr2
Cabp4		Cnn2	Grk6		Cyba
Lonrf3		Cnnm1	Cenpv		Cym
Pla2G2E		Cnp	Frmpd3		Cyp1a1
P4Ha2		Cnr2	Ppm1H		Cyp1b1
Tnks1Bp1		Cntf	Pde6A		Cyp27b1
Fgd1		Cntn1	Cidec		Cyp3a9
Ifngr2		Cntn6	Lzts2		Cyp4b1
Cyb561D1		Col10a1	Sik1		Cyp4f1
Dnai2		Col11a2	Furin		Cyp4f18
Znf275		Col12a1	Kctd17		Cyp4f4
Nat10		Col13a1	Abcc1		Cyr61
Ezr		Col16a1	Isx		Cysltr2
Arhgef11		Col18a1	Arpp21		Dab2
Kti12		Col26a1	Arl5C		Dact3
Rgag4		Col4a1	Gng12		Dcaf12
Fer1L6		Col4a2	Esrra		Dcn
Kdm4D		Col6a1	Atp1A3		Ddc
Dusp7		Col6a2	Begain		Ddias
Tmem174		Col6a3	Arid1B		Ddx21
Krt86		Col7a1	Mdk		Ddx39a
Arhgap23		Col8a1	Ccr3		Depdc1
Fam89B		Colca2	Dpf1		Dhrs7c
Fastk		Colgalt2	Calm3		Dhrs9
Garem		Coro2a	Kcnip4		Dio3
Tmem234		Cox6a2	Msi1		Disp3
Uchl1		Cox8b	Tmem241		Dleu7
C20Orf194		Cp	Numb		Dlgap3
Hcn2		Cplx3	Dolpp1		Dmbt1
Klhdc3		Cpne4	Ppp1R12A		Dmkn
Rp11-20I23.1		Cpne8	Unc13D		Dmtn
Vapb		Cpne9	Slc17A7		Dnaaf3
Sh3Tc2		Cpvl	Mpz		Dnah1
Gpr114		Cpxm2	Pnpla7		Dnajc22
Grin1		Crabp2	Tomm40L		Dnajc25
Baiap2L2		Crb2	Gabbr1		Dner
Mlycd		Creld2	Il2Rb		Doc2a
Plekhs1		Crip1	44813		Dok2
Rabep2		Crisp1	Peli3		Dok3
Snai3		Crlf1	Stac2		Dpep2
Arl8A		Crtac1	Mtmr9		Dpp6
Fam43A		Cryab	Rnf144A		Drd2
Ttc9		Crybb1	Ager		Drd3
Prrc2A		Crym	Ubxn10		Drgx
Stra6		Csf2ra	Palm2		Drp2
Grk6		Csf2rb	Ephb3		Dsc2
Cenpv		Csf3	C1D		Dscam
Frmpd3		Csf3r	Pdgfrb		Dscc1
Ppm1H		Csmd1	Itm2B		Dse
Pde6A		Csrnp1	C1Orf173		Dsn1
Cidec		Csrp3	Ube2E2		Dtl
Lzts2		Ctgf	Ldlrad2		Dtx3l
Sik1		Cthrc1	Trappc4		Dusp13
Furin		Ctsb	Slco2A1		Dusp14
Kctd17		Ctsc	Anks1B		Dusp15
Abcc1		Ctsl	Srrm4		Dusp2
Isx		Ctsz	Zfp28		Dusp27
Arpp21		Ctxn2	Gpr179		Dusp6
Arl5C		Ctxn3	Pear1		Dusp9
Gng12		Cuedc2	Nedd8		E2f7
Esrra		Cxcl1	Arl5A		E2f8
Osgin1		Cxcl14	Tmem178A		Ebf3
Atp1A3		Cxcl16	Zdhhc8		Ece1
Begain		Cxcl2	Slc25A42		Ecm2
Arid1B		Cxcl3	Hoxc6		Ect2
Mdk		Cxcl6	Prepl		Edil3
Ccr3		Cxcr2	Reep6		Edn1
Dpf1		Cxxc4	C10Orf128		Efcc1
Calm3		Cyba	Klf12		Efemp2
Kcnip4		Cym	B4Galt5		Egfl6
Msi1		Cyp1a1	Snx12		Egfl8
Tmem241		Cyp1b1	Ap1B1		Egr1
Cbln1		Cyp27b1	C21Orf37		Egr2
Numb		Cyp3a9	Ltb		Ehbp1l1
Dolpp1		Cyp4b1	Lrrc8E		Ehd2
Ppp1R12A		Cyp4f1	Slc35C1		Eid3
Unc13D		Cyp4f18	Tsc22D4		Eif4a1
Mall		Cyp4f4	Ppan		Eif4ebp1
Slc17A7		Cyr61	Znf853		Eif5a
Mpz		Cysltr2	Hs6St1		Elavl2
Pnpla7		Daam2	Mrps28		Elavl4
Tomm40L		Dab2	Chd3		Elf4
Gabbr1		Dact3	Rab5C		Elfn1
Il2Rb		Dao	Ttbk1		Elovl7
2022-09-09		Dbndd1	Bub3		Eme1
Peli3		Dbp	Bhlha15		Emilin1
Stac2		Dcaf12	Slc16A12		Emp1
Mtmr9		Dcn	Gem		Emp2
Rnf144A		Dcx	Mgat4B		Emp3
Ager		Ddc	Clk2		Enho
Ubxn10		Ddias	Mapk3		Eno3
Palm2		Ddx21	Abcg4		Enpep
Ephb3		Ddx39a	Spp2		Enpp2
Aurkb		Depdc1	Kiaa0247		Enpp3
C1D		Des	Oaf		Epas1
Pdgfrb		Dgkb	Ube2M		Epcam
Itm2B		Dhrs7c	C17Orf103		Epha10
C1Orf173		Dhrs9	Erlin1		Ephx2
Ube2E2		Dio3	Jmjd4		Ercc6l
Ldlrad2		Diras1	Fgf11		Erfe
Trappc4		Diras2	Marveld1		Ermn
Slco2A1		Disp3	Nap1L5		Errfi1
Anks1B		Dleu7	Fbxw9		Esam
Srrm4		Dlgap3	Afap1L2		Esm1
Zfp28		Dmbt1	Tmem63C		Espl1
Gpr179		Dmkn	Slc41A2		Esr2
Pear1		Dmp1	Crtc1		Esrp2
Nedd8		Dmtn	Rela		Esrrb
Arl5A		Dnaaf3	C7Orf76		Esrrg
Tmem178A		Dnah1	Zdhhc7		Evi2a
Zdhhc8		Dnai2	Gpr20		Ewsr1
Slc25A42		Dnajc22	Sdc3		Exnef
Rbpms2		Dnajc25	Ddah1		Exo1
Hoxc6		Dner	Msl2		Eya2
Prepl		Doc2a	Gipc3		F12
Arntl2		Dok1	C5Orf38		F13a1
Ifitm1		Dok2	Prss22		F2rl1
Reep6		Dok3	Dusp22		F2rl2
C10Orf128		Dpep2	Naaladl1		F5
Klf12		Dpp10	Lrrc2		F7
B4Galt5		Dpp6	Slc41A1		Fabp4
Snx12		Dpysl5	Krtap13-3		Fads6
Enpp6		Drd2	Trim14		Fam105a
Ap1B1		Drd3	Tmem98		Fam107a
C21Orf37		Drgx	Sh3Pxd2B		Fam110c
Ltb		Drp2	Gnat1		Fam110d
Zbtb47		Dsc2	Rangap1		Fam129b
Csnk2B-Ly6G5B-1181		Dscam	Kiaa1671		Fam131c
Lrrc8E		Dscc1	Trmt112		Fam132a
Slc35C1		Dse	Tmem62		Fam163b
Tsc22D4		Dsn1	Lrch4		Fam167a
Ppan		Dtl	Ct62		Fam167b
Znf853		Dtx3l	Bcl7A		Fam169b
Hs6St1		Dusp1	Smr3A		Fam179a
Grm8		Dusp13	Aim1		Fam184b
Mrps28		Dusp14	Adck1		Fam198a
Chd3		Dusp15	Tbc1D22B		Fam198b
Rab5C		Dusp2	Kcna1		Fam19a1
Ttbk1		Dusp27	Rnf4		Fam19a2
Bub3		Dusp5	Vps72		Fam19a4
Capg		Dusp6	Vav2		Fam26e
Bhlha15		Dusp9	Znf212		Fam46b
Slc16A12		E2f7	Catsperg		Fam60a
Gem		E2f8	Vrk2		Fam69c
Mgat4B		Ebf3	Fam155B		Fam71e2
Clk2		Ebf4	Gramd2		Fam83g
Mapk3		Ece1	Usp36		Fam84a
Ptpn7		Ecm2	Tsku		Fanci
Abcg4		Ect2	Mfhas1		Fbl
Spp2		Edem1	Fhdc1		Fblim1
Csrnp1		Edil3	Cdc37		Fbln1
Kiaa0247		Edn1	Map7D3		Fbln2
Oaf		Efcc1	Wdr62		Fbn1
Ube2M		Efemp2	Wnt7B		Fbxo27
C17Orf103		Efna3	Capn14		Fbxo4
Erlin1		Efnb3	Gatc		Fbxo40
Jmjd4		Egfl6	Gdi1		Fcar
Fgf11		Egfl8	Trim44		Fcer1g
Marveld1		Egr1	Tradd		Fcgr1a
Nap1L5		Egr2	Cd300A		Fcgr2a
Fbxw9		Ehbp1l1	Zfyve1		Fcgr2b
Afap1L2		Ehd2	Ankrd39		Fcgr3a
Tmem63C		Ehd4	Cplx2		Fermt1
Slc41A2		Eid3	Coa5		Fermt3
Crtc1		Eif4a1	Phka1		Fes
Rela		Eif4ebp1	Ppp1R10		Fetub
C7Orf76		Eif5a	Lsm11		Fez1
Zdhhc7		Elavl2	Med10		Fga
Gpr20		Elavl4	Os9		Fgf12
Fosl2		Elf4	Olfml1		Fgf13
Sdc3		Elfn1	Plekha4		Fgf14
Ddah1		Elfn2	Syp		Fgf5
Msl2		Elovl7	Slc12A4		Fgf9
Gipc3		Eme1	Gls2		Fgg
C5Orf38		Emilin1	Hid1		Fhl2
Prss22		Emp1	Sult4A1		Fhl3
Dusp22		Emp2	Adamtsl1		Fhl5
Naaladl1		Emp3	Suv39H1		Fhod1
Lrrc2		Eng	Degs2		Figf
Rapgefl1		Enho	Tox2		Fignl1
Slc41A1		Eno3	Il25		Fitm1
Krtap13-3		Enpep	Rab27B		Fkbp10
Trim14		Enpp2	Dlx2		Fkbp1b
Rbpjl		Enpp3	Cpeb2		Fkbp6
Tmem98		Enpp6	Cbx6		Flna
Sh3Pxd2B		Epas1	Pcdh1		Flrt1
Gnat1		Epcam	Hspb8		Flt4
Rangap1		Epha10	Cited2		Fmo5
Kiaa1671		Ephx2	Supt6H		Fn1
Trmt112		Epn3	Paqr6		Fndc3b
Tmem62		Ercc6l	Wdr31		Fndc3c1
Lrch4		Ereg	Znf609		Folh1
Ct62		Erfe	Smarcc2		Folr2
Bcl7A		Ermn	Al021546.6		Fos
Smr3A		Errfi1	Irgc		Fosb
Aim1		Esam	Zfp41		Foxa1
Adck1		Esm1	Insrr		Foxc2
Fbxo41		Espl1	Meaf6		Foxd1
Dpysl5		Esr2	Palm		Foxd3
Tbc1D22B		Esrp2	Ctif		Foxr2
Kcna1		Esrrb	Pars2		Frmd8
Rnf4		Esrrg	Krtap10-10		Frmpd4
Vps72		Evi2a	Traf3		Frrs1l
Vav2		Ewsr1	Chtf8		Fsd2
Znf212		Exnef	Ralb		Fsip1
Catsperg		Exo1	Sntb1		Fstl3
Vrk2		Exph5	Rp11-451M19.3		Fstl5
Fam155B		Eya2	Plekha2		Ftsj3
Gramd2		Ezr	Rmnd5A		Fut7
Usp36		F12	Wipf3		Fut9
Tsku		F13a1	Hand2		Fzd1
Mfhas1		F2rl1	Rad54B		Gabbr2
Fhdc1		F2rl2	Col5A3		Gabra1
Cdc37		F5	Ints3		Gabra2
Map7D3		F7	Tbc1D22A		Gabra4
Wdr62		Fabp4	C1Orf21		Gabra5
Wnt7B		Fads6	Creb3L1		Gabrg2
Capn14		Faim2	Igfbp5		Gabrg3
Gatc		Fam105a	Hdac1		Gabrp
Gdi1		Fam107a	Osbp2		Gabrr2
Trim44		Fam110c	Pianp		Gadd45a
Sp7		Fam110d	C7Orf49		Gadd45b
Tradd		Fam129b	E2F6		Gadd45g
Cd300A		Fam131c	Ensa		Gadl1
Zfyve1		Fam132a	Gpsm1		Gal
Ankrd39		Fam163b	Cacna1I		Gal3st3
Cplx2		Fam167a	Hoxd1		Galk1
Opcml		Fam167b	Dbndd2		Galnt15
Coa5		Fam169b	Zer1		Galnt3
Phka1		Fam179a	Mgat5B		Gamt
Tnn		Fam184b	Cox6B2		Gar1
Ppp1R10		Fam198a	Il4R		Garem2
Lsm11		Fam198b	Pip4K2B		Gbp2
Med10		Fam19a1	Hoxc4		Gbx1
Os9		Fam19a2	Pglyrp4		Gcgr
Olfml1		Fam19a4	Fis1		Gcnt2
Plekha4		Fam26e	Sorcs2		Gcnt6
Syp		Fam46b	Setd9		Gda
Slc12A4		Fam60a	C19Orf57		Gdpd2
Gls2		Fam69c	B3Gat1		Gen1
Hid1		Fam71e2	Slc12A9		Gfap
Sult4A1		Fam83g	Accs		Ggn
Plch2		Fam84a	Cdc42Ep2		Ggta1
Adamtsl1		Fanci	Hand1		Ghr
Suv39H1		Fbl	Rnasel		Gins1
Degs2		Fblim1	Prrc2B		Gja4
Tox2		Fbln1	Cdk14		Gja5
Il25		Fbln2	Ac015987.2		Gjb5
Rab27B		Fbln5	Tbx10		Gjc1
Dlx2		Fbn1	Trit1		Gjc2
Cpeb2		Fbxl16	Cry2		Gjc3
Cbx6		Fbxo27	Hoxc9		Gjd2
Pcdh1		Fbxo4	Hoxa10		Gldn
Hspb8		Fbxo40	Krt85		Glipr1
Cited2		Fbxo41	Irx2		Glipr2
Supt6H		Fcar	Grb2		Glra2
Paqr6		Fcer1g	Ano3		Glrb
Wdr31		Fcgr1a	Hapln3		Gltscr1
Chrna4		Fcgr2a	Ngfr		Glycam1
Znf609		Fcgr2b	Il22Ra1		Gmfg
Smarcc2		Fcgr3a	Al009178.1		Gmip
Al021546.6		Fcho1	Grm2		Gng7
Irgc		Fermt1	Eif4A1		Gng8
Dao		Fermt3	Sgcd		Gngt2
Zfp41		Fes	Thap8		Gp1ba
Insrr		Fetub	Lin28A		Gp6
Meaf6		Fez1	Syngr3		Gpc5
Palm		Fga	Mab21L3		Gpihbp1
Ctif		Fgf12	Pet117		Gpld1
Pars2		Fgf13	Myo9B		Gpr101
Anpep		Fgf14	Ttll3		Gpr150
Krtap10-10		Fgf2	Mlf2		Gpr162
Traf3		Fgf5	Ranbp1		Gpr165
Chtf8		Fgf9	Rasgrp3		Gpr17
Ralb		Fgg	Tmem97		Gpr182
Sntb1		Fgl2	Noc2L		Gpr34
Efna3		Fgr	Pgc		Gpr37
Rp11-451M19.3		Fhl2	Crtc2		Gpr4
Plekha2		Fhl3	Mrps10		Gpr65
Nek6		Fhl5	Idh3A		Gpr84
Rmnd5A		Fhod1	Kbtbd12		Gprc5a
Wipf3		Figf	Gata4		Gprc5b
Hand2		Fignl1	Rab3Il1		Gpx2
Sipa1		Fitm1	Mrps27		Gria3
Rad54B		Fkbp10	Cyth4		Gria4
Col5A3		Fkbp1b	Cxorf27		Grid2ip
Ints3		Fkbp5	Foxj1		Grin2c
Tbc1D22A		Fkbp6	Fchsd1		Grin2d
C1Orf21		Flna	Chst1		Grin3a
Creb3L1		Flnb	Cnot1		Grm3
Chtf8		Flnc	Baiap3		Gsap
Igfbp5		Flrt1	Gmeb2		Gsg1l
Hdac1		Flt4	Tulp3		Gsg2
Osbp2		Fmo2	Hipk4		Gstm7
Pianp		Fmo5	Scrib		Gucy1b3
C7Orf49		Fn1	Dctd		Gucy2e
E2F6		Fndc3b	Coro1B		H6pd
Ensa		Fndc3c1	Bcl7B		Has1
Gpsm1		Fndc5	Cldn19		Hbegf
Cacna1I		Folh1	Grin2B		Hck
Hoxd1		Folr2	Tac4		Hcls1
Dbndd2		Fos	Atp6V0D1		Hcrtr2
Zer1		Fosb	Ppfibp2		Heatr1
Mgat5B		Fosl1	Polg		Hebp1
Cox6B2		Fosl2	Abl1		Hecw1
Il4R		Foxa1	Fam73B		Hells
Pip4K2B		Foxc2	Ac139426.2		Hes5
Hoxc4		Foxd1	C6Orf223		Hfe2
Hoxc4		Foxd3	Fam109A		Hhatl
Pglyrp4		Foxr2	Ncald		Hif3a
Fis1		Frmd8	Trim62		Hilpda
Sorcs2		Frmpd4	Smr3B		Hist1h1a
Setd9		Frrs1l	Cd22		Hist1h1b
Tpm2		Fsd2	Plcb1		Hist1h2ac
C19Orf57		Fsip1	Sox10		Hist1h2ah
B3Gat1		Fstl3	Smim14		Hist1h2ai
Slc12A9		Fstl5	Limd2		Hist1h2ail1
Accs		Ftsj3	Jdp2		Hist1h2ak
Cdc42Ep2		Fut7	Zdhhc1		Hist1h2an
Hand1		Fut9	Myl6B		Hist1h2ao
Rnasel		Fxyd5	Acadl		Hist1h2bcl1
Prrc2B		Fzd1	Adamts10		Hist1h2bd
Cdk14		Gabbr2	Bphl		Hist1h2bk
Ac015987.2		Gabra1	Atp13A2		Hist1h2bo
Tbx10		Gabra2	Dlg4		Hist1h3a
Trit1		Gabra4	Npr2		Hist2h3c2
Cry2		Gabra5	Adat1		Hist3h2ba
Hoxc9		Gabrb1	Ccar2		Hjurp
Hoxa10		Gabrb2	Znf496		Hk2
Cmklr1		Gabrb3	Cnn1		Hk3
Krt85		Gabrg2	Cmtm8		Hlx
Irx2		Gabrg3	Ret		Hmcn1
Grb2		Gabrp	Dydc2		Hmga2
Ano3		Gabrr2	Trim46		Hmgb2
Hapln3		Gadd45a	St6Galnac2		Hmgcs1
Ngfr		Gadd45b	Csta		Hmgcs2
Il22Ra1		Gadd45g	Habp2		Hmox1
Al009178.1		Gadl1	Nefh		Hnmt
Grm2		Gal	Pvalb		Hnrnpf
Eif4A1		Gal3st3	Ankrd53		Hopx
Sgcd		Galk1	Unc119		Hormad2
Fcho1		Galnt15	Sfn		Hoxb13
Plcd4		Galnt3	Mfi2		Hoxb8
Thap8		Galnt4	Pfkfb4		Hoxd10
Ngf		Gamt	Calm1		Hrasls5
Lin28A		Gar1	Ep300		Hrc
Syngr3		Garem2	Nptxr		Hrct1
Mab21L3		Gas7	Map3K10		Hrh2
Pet117		Gbp2	Rab34		Hs3st2
Myo9B		Gbx1	Sufu		Hsd11b2
Kcnq4		Gcgr	Ccdc40		Hspa1a
Ttll3		Gch1	Usp49		Hspa1l
Nfatc4		Gcnt2	Cnot7		Hspa5
Mlf2		Gcnt6	Syt5		Hspb1
Ranbp1		Gda	St3Gal5		Hspb7
Rasgrp3		Gdnf	Vps33A		Htr1a
Tmem97		Gdpd2	Atoh7		Htr1d
Noc2L		Gen1	Vat1		Htr2b
Pgc		Gfap	Sdk1		Htr2c
Crtc2		Gfpt2	Anks6		Htr5a
Mrps10		Ggn	Lrrc69		Htr6
Tpm3		Ggta1	Nckap5L		Htra1
Idh3A		Ghr	Wnt10A		Ibsp
Kbtbd12		Gins1	Ctdsp2		Ica1l
Gata4		Gins2	Znf282		Icam1
Rab3Il1		Gja4	Fndc4		Icam5
Mrps27		Gja5	Pcbp3		Id1
Cyth4		Gjb4	Gcnt3		Id3
Cxorf27		Gjb5	Txn2		Id4
Foxj1		Gjc1	Tmem129		Ier2
Fchsd1		Gjc2	Nrl		Ier3
Chst1		Gjc3	Spint1		Ier5l
Cnot1		Gjd2	Rp11-834C11.12		Ifit1bl
Baiap3		Gldn	Atpif1		Ifit3
Ckap4		Glipr1	Hoxc5		Ifitm2
Gmeb2		Glipr2	Pom121C		Ifitm3
Tulp3		Glis3	B3Galt4		Ifitm5
Hipk4		Glra2	Igf1R		Ifnlr1
Scrib		Glrb	Uba2		Ifrd1
Dctd		Gltscr1	Ppap2B		Ifrd2
Coro1B		Glycam1	Hoxa11		Igf1
Bcl7B		Gmfg	Fam131B		Igfbp3
Cldn19		Gmip	Fam169A		Igfbp6
Grin2B		Gnb3	Sox1		Igfbp7
Tac4		Gng4	Slc29A2		Igflr1
Atp6V0D1		Gng7	Sh2D5		Igsf21
Ppfibp2		Gng8	Ly6E		Igsf6
Polg		Gngt2	C16Orf74		Igsf7
Abl1		Gp1ba	Pttg1Ip		Il10
Fam73B		Gp6	Iqsec1		Il11
Ac139426.2		Gpc5	Thy1		Il13ra1
C6Orf223		Gpd1	Acadsb		Il16
Pbk		Gpihbp1	Wasf2		Il17b
Fam109A		Gpld1	Usf2		Il17rb
Ncald		Gpnmb	Pdlim5		Il18rap
Trim62		Gpr101	Nacc1		Il1b
Smr3B		Gpr150	Epor		Il1r1
Cd22		Gpr162	Msantd4		Il1r2
Plcb1		Gpr165	Slc6A17		Il1rn
Sox10		Gpr17	Ciapin1		Il20rb
Smim14		Gpr182	Al589765.1		Il21
Limd2		Gpr26	Nsfl1C		Il4r
Jdp2		Gpr34	Znrf1		Il6
Ksr2		Gpr37	Igf2		Il6r
Zdhhc1		Gpr4	Cdh13		Il6st
Myl6B		Gpr65	Letmd1		Impdh2
Tbxas1		Gpr84	Tmem201		Ina
Acadl		Gprc5a	C6Orf222		Inhba
Adamts10		Gprc5b	Arhgef16		Inmt
Bphl		Gpx2	Shisa6		Inpp5j
Atp13A2		Grhl2	Pou2F1		Insm1
Dlg4		Gria2	Usp37		Iqgap1
Npr2		Gria3	Pigq		Iqgap2
Adat1		Gria4	Unc119B		Iqgap3
Ccar2		Grid2ip	Amigo3		Irak4
Znf496		Grin2c	C11Orf86		Irg1
Cnn1		Grin2d	Slc52A3		Itga2
Cmtm8		Grin3a	Yeats4		Itga2b
Ret		Grm3	Mlc1		Itgam
Dydc2		Grm8	Lppr5		Itgax
Trim46		Gsap	Tmem150A		Itgb1bp2
St6Galnac2		Gsg1l	Acaca		Itgb2
Csta		Gsg2	Kiaa1467		Itgb7
Habp2		Gspt1	Scnn1G		Izumo1r
Bak1		Gstm7	Nr2F1		Jak2
Nefh		Gucy1b3	Extl3		Jak3
Prrt2		Gucy2e	Tubgcp6		Jakmip1
Pvalb		H6pd	Slc39A10		Jaml
Ankrd53		Hapln4	Prkcd		Jph4
Unc119		Has1	Ift81		Jsrp1
Sfn		Hbegf	Qtrtd1		Jun
Mfi2		Hck	Slc7A10		Junb
Jakmip3		Hcls1	Grem1		Kcnab1
Pfkfb4		Hcn2	Rab8A		Kcnc2
Tgm1		Hcrtr2	Rprd2		Kcnd2
Rgr		Hdac11	Pdcd7		Kcnh2
Calm1		Heatr1	Fam195B		Kcnh6
Ep300		Hebp1	Mfn2		Kcnh7
Nptxr		Hecw1	Stip1		Kcnip3
Map3K10		Hells	Lrrc38		Kcnj10
Rab34		Hes5	Zdhhc9		Kcnj13
Sufu		Hfe2	Sdf4		Kcnj3
Ccdc40		Hhatl	Jam3		Kcnj9
Usp49		Hic1	Numbl		Kcnv1
Cnot7		Hif3a	Eri3		Kctd14
Syt5		Hilpda	Cd207		Kctd4
St3Gal5		Hist1h1a	Ankrd66		Kctd8
Vps33A		Hist1h1b	Gtf3C2		Kif11
Atoh7		Hist1h2ac	Nr1D1		Kif15
Vat1		Hist1h2ah	Fuca1		Kif18a
Tead2		Hist1h2ai	Repin1		Kif18b
Sdk1		Hist1h2ail1	Top3B		Kif20a
Anks6		Hist1h2ak	Gipc1		Kif22
Lrrc69		Hist1h2an	Ggt1		Kif23
Nckap5L		Hist1h2ao	Tubb3		Kif2c
Wnt10A		Hist1h2bcl1	C20Orf27		Kif4a
Ctdsp2		Hist1h2bd	Akr1B1		Kifc1
Znf282		Hist1h2bk	Sdhaf2		Kirrel3
Fndc4		Hist1h2bo	Tpcn1		Kiss1r
Fbln5		Hist1h3a	Nr1H2		Klf10
Pcbp3		Hist2h3c2	Dusp16		Klf2
Gcnt3		Hist3h2ba	Peg10		Klf4
Txn2		Hjurp	Dnajc4		Klf6
Tmem129		Hk2	Reck		Klhdc7a
Nrl		Hk3	Raf1		Klhl4
Spint1		Hlx	Mief1		Klhl40
Rp11-834C11.12		Hmcn1	Efnb1		Klhl41
Atpif1		Hmga1	Wscd2		Kng1
Hoxc5		Hmga2	Fxr2		Kng1l1
Pom121C		Hmgb2	C19Orf80		Knl1
B3Galt4		Hmgcs1	Dnali1		Krt222
Igf1R		Hmgcs2	Itk		Krt25
Uba2		Hmox1	Psmg2		Krt7
Ppap2B		Hnmt	Fam126B		Lamc2
Hoxa11		Hnrnpf	Afap1		Lamc3
Fam131B		Hopx	Cib2		Ldha
Fam169A		Hormad2	Fsbp		Ldoc1
Sox1		Hoxb13	Klhl30		Lefty1
Slc29A2		Hoxb8	Spsb4		Lgals1
Sh2D5		Hoxd10	Mt1E		Lgals3
Ly6E		Hpcal4	Rbm38		Lgals3bp
C16Orf74		Hrasls5	Dhrs13		Lgi1
Ctsb		Hrc	Arhgap15		Lgr5
Pttg1Ip		Hrct1	Ctsa		Lif
Iqsec1		Hrh2	Eif4H		Lilra5
Thy1		Hrh3	Kiaa0319L		Lilrb1
Dok1		Hs3st2	Coro1C		Lilrb3a
Acadsb		Hsd11b2	Josd1		Lilrb4
Wasf2		Hspa1a	Ac091801.1		Lilrc2
Usf2		Hspa1l	Gpbar1		Lin7a
Pdlim5		Hspa5	E2F4		Lin7b
Nacc1		Hspb1	Rcc2		Lingo1
Epor		Hspb7	Col23A1		Lipogenin
Msantd4		Htr1a	Gjb1		Lmna
Slc6A17		Htr1d	Cped1		Lmnb1
Ciapin1		Htr2b	Galnt2		Lmo3
Al589765.1		Htr2c	Cd96		Lmod3
Nsfl1C		Htr5a	Pik3Ip1		LOC100125362
Znrf1		Htr6	Klhdc7A		LOC100359692
Igf2		Htra1	Ptprh		LOC100359907
Cdh13		Htra3	Agtrap		LOC100360057
Letmd1		Ibsp	Ccdc152		LOC100360218
Tmem201		Ica1l	Mfge8		LOC100360573
C6Orf222		Icam1	C11Orf87		LOC100360679
Arhgef16		Icam5	Gjb2		LOC100360754
Shisa6		Id1	Tbc1D13		LOC100362176
Pou2F1		Id3	Lpxn		LOC100362216
Usp37		Id4	Arhgef2		LOC100362684
Pigq		Ier2	Atg5		LOC100362814
Unc119B		Ier3	Kcnj12		LOC100363436
Amigo3		Ier5	Poc1B-Galnt4		LOC100365043
C11Orf86		Ier5l	Ahrr		LOC100365810
Slc52A3		Ifit1bl	Kansl3		LOC100909512
Yeats4		Ifit3	Smo		LOC100909605
Mlc1		Ifitm1	Phf8		LOC100909712
Lppr5		Ifitm2	Epx		LOC100909750
Pax5		Ifitm3	Clec2L		LOC100909784
Tmem150A		Ifitm5	Rabgap1L		LOC100909840
Acaca		Ifnlr1	Fam181A		LOC100909947
Kiaa1467		Ifrd1	Znf385A		LOC100910018
Scrt1		Ifrd2	Fmo1		LOC100910056
Scnn1G		Igdcc4	Kctd21		LOC100910163
Nr2F1		Igf1	Rp11-644F5.10		LOC100910200
Extl3		Igfbp3	Dchs1		LOC100910255
Tubgcp6		Igfbp4	Grm6		LOC100910284
Slc39A10		Igfbp6	Unc93B1		LOC100910308
Prkcd		Igfbp7	Traf1		LOC100910790
Ift81		Igflr1	Col4A6		LOC100910848
Qtrtd1		Igsf21	Atp10B		LOC100910957
Ehd4		Igsf6	Snph		LOC100911238
Slc7A10		Igsf7	Sgcg		LOC100911319
Grem1		Igsf9	Tgfbr2		LOC100911395
Rab8A		Il10	Ankrd52		LOC100911413
Calb2		Il11	Rp11-111M22.2		LOC100911453
Rprd2		Il13ra1	Creld1		LOC100911510
Pdcd7		Il16	Slc19A1		LOC100911625
Fam195B		Il17b	Cdc42Se1		LOC100911837
Mfn2		Il17rb	Murc		LOC100911928
Stip1		Il18rap	Prkca		LOC100911959
Vangl2		Il1b	Cdk15		LOC100912042
Lrrc38		Il1r1	Vamp8		LOC100912068
Zdhhc9		Il1r2	Copz2		LOC100912165
Tpm4		Il1rn	Rp11-80A15.1		LOC100912218
Sdf4		Il20rb	Prpf8		LOC100912348
Jam3		Il21	Vps37C		LOC100912526
Numbl		Il33	Cd200R1L		LOC100912538
Eri3		Il4r	Nol12		LOC102546698
Cd207		Il6	Amigo1		LOC102546809
Ankrd66		Il6r	Scarb1		LOC102546845
Wasf3		Il6st	Leprel1		LOC102546864
Gtf3C2		Impdh2	Gata5		LOC102546892
Nr1D1		Ina	Nipsnap1		LOC102547160
Fuca1		Inhba	Rgma		LOC102548568
Repin1		Inmt	Fscn1		LOC102548682
Top3B		Inpp5j	Tspan7		LOC102549059
Gipc1		Insm1	Zbtb7C		LOC102549061
Ggt1		Ipo5	Kdm2A		LOC102549173
Tubb3		Iqgap1	Pdap1		LOC102551435
C20Orf27		Iqgap2	Pbx2		LOC102551754
Fmnl3		Iqgap3	Srcin1		LOC102551899
Akr1B1		Irak4	Arhgap1		LOC102552055
Cxcl14		Irg1	Zdhhc18		LOC102552068
Sdhaf2		Itga2	Pax2		LOC102552170
Tpcn1		Itga2b	Zbtb24		LOC102552784
Nlgn3		Itga5	Lrrc29		LOC102553825
Capn6		Itgam	Ltk		LOC102554096
Nr1H2		Itgax	Csnk1G1		LOC102554600
Dusp16		Itgb1bp2	Atp13A1		LOC102554746
Peg10		Itgb2	Rttn		LOC102555330
Dnajc4		Itgb7	Ace		LOC102555453
Cldn4		Itpkc	Mylk4		LOC102555814
Reck		Izumo1r	Cdk2Ap2		LOC102556178
Raf1		Jak2	Ctdsp1		LOC102556474
Mief1		Jak3	Chrd		LOC103689985
Efnb1		Jakmip1	Zbtb9		LOC103690015
Wscd2		Jakmip3	Spaca4		LOC103690019
Fxr2		Jaml	Kcnq1		LOC103690020
C19Orf80		Jph2	Ube2L6		LOC103690024
Dnali1		Jph4	Ac068987.1		LOC103690032
Itk		Jsrp1	Cd97		LOC103690039
Psmg2		Jun	Spry2		LOC103690082
Fam126B		Junb	Cuedc1		LOC103690108
Afap1		Katnal1	Kcnh4		LOC103690190
Cib2		Kcna7	Ust		LOC103690326
Fsbp		Kcnab1	Tnfaip1		LOC103690642
Klhl30		Kcnc1	C14Orf28		LOC103691392
Spsb4		Kcnc2	Slc28A3		LOC103691527
Mt1E		Kcnd2	Med27		LOC103691556
Rbm38		Kcng4	Cmip		LOC103691573
Dhrs13		Kcnh2	Kiaa1024		LOC103691841
Pkp1		Kcnh6	C2Cd4C		LOC103692813
Arhgap15		Kcnh7	Scaf8		LOC103692827
Ctsa		Kcnip3	Gprc5A		LOC103693389
Eif4H		Kcnj10	Reep1		LOC103693540
Kiaa0319L		Kcnj13	Tmem246		LOC103693936
Coro1C		Kcnj16	Mtg2		LOC103694538
Josd1		Kcnj3	Bend3		LOC108348047
Ac091801.1		Kcnj6	Rorc		LOC108348072
Gpbar1		Kcnj9	Phox2A		LOC108348078
E2F4		Kcnk15	Kcnb1		LOC108348080
Kcng4		Kcnn4	Tm9Sf1		LOC108348130
Rcc2		Kcnq3	Dgcr2		LOC108348486
Col23A1		Kcnq4	Map3K3		LOC108348812
Gjb1		Kcnv1	Gan		LOC108349777
Cped1		Kctd14	Echdc3		LOC108350576
Lhx6		Kctd4	Cend1		LOC108350747
Galnt2		Kctd8	Rnf185		LOC108351431
Cd96		Kif11	Pcnxl3		LOC108351581
Pik3Ip1		Kif14	C6Orf89		LOC108351600
Klhdc7A		Kif15	Tmem151A		LOC108351885
Ptprh		Kif18a	Armc5		LOC108352087
Agtrap		Kif18b	Rp11-195F19.5		LOC298139
Ccdc152		Kif20a	Usp5		LOC299282
Mfge8		Kif22	Vstm4		LOC303566
C11Orf87		Kif23	Soga1		LOC360919
Gjb2		Kif2c	Phf16		LOC363301
Nkd1		Kif4a	Kcna2		LOC365985
Tbc1D13		Kifc1	Urm1		LOC497963
Rgs16		Kifc2	Tcl1A		LOC500300
Lpxn		Kirrel3	Lrrc3C		LOC680322
Arhgef2		Kiss1r	44628		LOC680498
Atg5		Klf10	Rab1B		LOC680624
Kcnj12		Klf2	C2Orf81		LOC681303
Poc1B-Galnt4		Klf4	Ren		LOC681325
Galnt4		Klf6	Kiaa1432		LOC681341
Ahrr		Klhdc7a	Tmem179		LOC684762
Kansl3		Klhl31	Zfyve26		LOC684773
Smo		Klhl4	Mstn		LOC684828
Phf8		Klhl40	Prph2		LOC685025
Epx		Klhl41	Ap3M2		LOC685203
Clec2L		Kncn	44629		LOC685668
Gspt1		Kng1	Cyb561A3		LOC685680
Rabgap1L		Kng1l1	Lix1L		LOC688176
Fam181A		Knl1	Calcoco1		LOC688286
Znf385A		Knstrn	Pdpk1		LOC688459
Fmo1		Kntc1	Adcyap1R1		LOC689065
Kctd21		Kremen1	Edar		LOC689439
Rp11-644F5.10		Krt222	Osbpl7		LOC689453
Kcna7		Krt25	Dhrs3		LOC689757
Dchs1		Krt7	Maz		LOC689800
Grm6		Ksr2	Grid2		LOC691141
Unc93B1		Lamc2	Rps6Ka2		LOC691418
Traf1		Lamc3	Kdelr1		LOC691995
Col4A6		Lbp	Actr3B		Loxl1
Atp10B		Lcn2	Pitx1		Loxl2
Snph		Ldha	Cd40		Loxl4
Sgcg		Ldoc1	Znf526		Lrfn5
Gins2		Lefty1	Dazap2		Lrg1
Tgfbr2		Lgals1	Mtpn		Lrr1
Ankrd52		Lgals3	Dusp18		Lrrc14b
Epn3		Lgals3bp	Sdr42E1		Lrrc15
Rp11-111M22.2		Lgi1	Igfn1		Lrrc25
Chic1		Lgi2	Ptpn5		Lrrc3b
Dpp10		Lgr5	Fam179B		Lrrc4c
Creld1		Lhfpl4	Iqce		Lrrc75b
Slc19A1		Lhx6	Akap13		Lrrc8e
Cdc42Se1		Lif	Polr1A		LRRTM1
Kmt2D		Lilra5	Ano10		Lsmem1
Murc		Lilrb1	Cdcp1		Lsp1
Prkca		Lilrb3a	Serinc5		Lst1
Cdk15		Lilrb4	Eif6		Ltb4r
Xkr7		Lilrc2	Slc25A25		Ltbp1
Vamp8		Lin7a	Cacng3		Ltc4s
Copz2		Lin7b	Islr		Luzp2
Rp11-80A15.1		Lingo1	Vstm2L		Lvrn
Prpf8		Lipogenin	Ube2V1		Lyar
Vps37C		Lix1	Hnrnpul1		Lyn
Cd200R1L		Lmcd1	Ccnd2		Lypd1
Nol12		Lmna	C17Orf107		Lypd8
Amigo1		Lmnb1	Hadha		Lyve1
Fosl1		Lmo3	Gfra4		Lyz2
Snx33		Lmod3	Cyp2U1		Lzts1
Scarb1		LOC100125362	Tcf7		Macrod2
Leprel1		LOC100359692	Acvr1B		Mael
Gata5		LOC100359907	Znf830		Mafb
Nipsnap1		LOC100360057	Nrbp1		Maff
Rgma		LOC100360218	Ddb1		Magee1
Fscn1		LOC100360573	C5Orf45		Mak
Tspan7		LOC100360679	Gpr107		Mal2
Zbtb7C		LOC100360754	Nkx2-8		Manf
Kdm2A		LOC100362176	Rhot2		Map2k3
Pdap1		LOC100362216	Hectd4		Map2k6
Pbx2		LOC100362684	Cbfa2T3		Map3k6
Srcin1		LOC100362814	Mex3B		Map3k8
Arhgap1		LOC100363436	Ahdc1		Map6d1
Zdhhc18		LOC100365043	Impdh1		Mapk13
Pax2		LOC100365810	Zic4		Mas1
Zbtb24		LOC100909512	Vipr2		Mast4
Lrrc29		LOC100909605	Rrm2B		Mastl
Ltk		LOC100909712	Gal3St4		Mat1a
Agxt		LOC100909750	Smarcd1		Matn4
Csnk1G1		LOC100909784	Rnf157		Mb
Atp13A1		LOC100909840	Rgs7Bp		Mb21d1
Rttn		LOC100909947	Pard6B		Mc2r
Ace		LOC100910018	Nfyc		Mcemp1
Mylk4		LOC100910056	Chmp7		Mcf2
Cdk2Ap2		LOC100910163	Ntrk2		Mcl1
Ctdsp1		LOC100910200	Slc6A1		Mcm10
Chrd		LOC100910255	Sall1		Mcm2
Fbxl16		LOC100910284	Bcl2L2		Mcm3
Zbtb9		LOC100910308	Jund		Mcm4
Spaca4		LOC100910790	Slc34A2		Mcm5
Kcnq1		LOC100910848	Tbx21		Mcm6
Ube2L6		LOC100910957	Pds5B		Mcm7
Ac068987.1		LOC100911238	Nop9		Mdfi
Cd97		LOC100911319	Ube2O		Mdfic
Spry2		LOC100911395	Tnfrsf1B		Medag
Cuedc1		LOC100911413	C9Orf62		Meioc
Kcnh4		LOC100911453	Rad54L2		Melk
Ust		LOC100911510	Slc26A1		Meltf
Tnfaip1		LOC100911625	Rp11-650K20.3		Mettl1
C14Orf28		LOC100911837	Aak1		Mettl24
Slc28A3		LOC100911928	Xpr1		Mex3a
Med27		LOC100911959	Ttc7A		Mfsd4
Cmip		LOC100912042	Ndst1		Mgat4c
Kiaa1024		LOC100912068	Aqp9		MGC105649
C2Cd4C		LOC100912165	Ccm2		Mgp
Scaf8		LOC100912218	Hoxc13		Mgst2
Gprc5A		LOC100912348	Vnn3		Midn
Reep1		LOC100912526	Mest		Mki67
Anxa2		LOC100912538	Nfatc2Ip		Mlf1
Tmem246		LOC102546698	Rprm		Mlkl
Mtg2		LOC102546809	Tacr1		Mlnr
Bend3		LOC102546845	Aatk		Mmd2
Rorc		LOC102546864	Tmod3		Mmp10
Phox2A		LOC102546892	Atg4D		Mmp12
Kcnb1		LOC102547160	Phlpp1		Mmp13
Tm9Sf1		LOC102548568	Hoxa13		Mmp19
Tubb3		LOC102548682	Al626787.1		Mmp3
Ccdc13		LOC102549059	Slc25A23		Mmp7
Dgcr2		LOC102549061	Shank1		Mmp8
Map3K3		LOC102549173	Tnrc6C		Mmp9
Gan		LOC102551435	Kcnj15		Mmrn1
Echdc3		LOC102551754	Rusc1		Mms22l
Cend1		LOC102551899	Mllt1		Mnda
Rnf185		LOC102552055	Slc25A26		Mocos
Pcnxl3		LOC102552068	Ffar2		Morc4
Olr1		LOC102552170	Tomm34		Mov10l1
C6Orf89		LOC102552784	Mettl21B		Moxd1
Tmem151A		LOC102553825	Cysltr1		Mpa2l
Armc5		LOC102554096	Atp2B4		Mrc1
Rp11-195F19.5		LOC102554600	Strn		Ms4a12
Usp5		LOC102554746	Ccdc91		Ms4a4a
Vstm4		LOC102555330	Hs3St4		Ms4a6a
Soga1		LOC102555453	Evx1		Ms4a6c
Phf16		LOC102555814	Dtx4		Msc
Kcna2		LOC102556178	Cx3Cl1		Msln
Urm1		LOC102556474	Prex1		Msr1
Tcl1A		LOC103689985	Zik1		Mt1
Lrrc3C		LOC103690015	Syngr1		Mt1m
2022-03-08		LOC103690019	Wdr47		Mtbp
Rab1B		LOC103690020	Epb41		Mtmr11
C2Orf81		LOC103690024	Chmp4B		Mturn
Ren		LOC103690032	Pi16		Mvp
Kiaa1432		LOC103690039	Itpr3		Mybl2
Tmem179		LOC103690082	Prr15L		Mybpc1
Zfyve26		LOC103690108	Efnb2		Mybpc2
Mstn		LOC103690190	Xpo6		Mybpc3
Prph2		LOC103690326	Kif6		Mybph
Ap3M2		LOC103690642	Fam117A		Mycl
2022-03-09		LOC103691392	Rel		Myd88
Cyb561A3		LOC103691527	Kctd10		Myh1
Lix1L		LOC103691556	Adamts2		Myh2
Calcoco1		LOC103691573	Ctns		Myh4
Pdpk1		LOC103691841	Gys1		Myh6
Adcyap1R1		LOC103692813	Pde4A		Myh7
Edar		LOC103692827	Krt82		Myl1
Osbpl7		LOC103693389	Zic3		Myl12a
Dhrs3		LOC103693540	Tnfrsf18		Myl3
Maz		LOC103693936	Clstn2		Myl4
Grid2		LOC103694538	Ago2		Mylpf
Rps6Ka2		LOC108348047	Ctc1		Myo16
Kdelr1		LOC108348072	Mob1B		Myo18b
Actr3B		LOC108348078	C8Orf46		Myo1c
Tm9Sf1		LOC108348080	Slc6A3		Myo1f
Pitx1		LOC108348130	Inhbc		Myo7a
Mt2A		LOC108348486	Ets1		Myof
Cd40		LOC108348812	Isy1-Rab43		Myog
Znf526		LOC108349777	Emx1		Myom1
Dazap2		LOC108350576	Fam102A		Myoz2
Mtpn		LOC108350747	Kcnmb1		Nabp1
Dusp18		LOC108351431	Brsk1		Naip6
Sdr42E1		LOC108351581	Wnt5A		Nap1l5
Igfn1		LOC108351600	Tcte1		Napsa
Ptpn5		LOC108351885	Rhpn1		Nat2
Fam179B		LOC108352087	Kctd18		Nat8f3
Iqce		LOC298139	Rwdd2A		Nat8f5
Akap13		LOC299282	Lbh		Ncapg
Polr1A		LOC303566	Znf516		Ncapg2
Ano10		LOC360919	Tmem64		Nccrp1
Cdcp1		LOC363301	Oxct1		Ncf2
Serinc5		LOC365985	St8Sia3		Ncf4
Eif6		LOC497963	Sox13		Ndc80
Slc25A25		LOC500300	B3Gnt7		Ndrg4
Cacng3		LOC680322	Znf777		Ndst4
Islr		LOC680498	Amph		Neb
Vstm2L		LOC680624	C1Qtnf1		Necab1
Myoz1		LOC681303	Ddit4		Negr1
Ube2V1		LOC681325	Vcp		Neil3
Hnrnpul1		LOC681341	Zfyve28		Nepro
Ccnd2		LOC684762	Ulk1		Nes
C17Orf107		LOC684773	Rps6Kc1		Neu3
Hadha		LOC684828	Mknk1		Neurl3
Atf3		LOC685025	Dennd1A		Neurod6
Gfra4		LOC685203	Bai2		NEWGENE_1308196
Cyp2U1		LOC685668	Tec		NEWGENE_1565505
Tcf7		LOC685680	Vps26B		NEWGENE_1582994
Acvr1B		LOC688176	Chchd5		Nfil3
Znf830		LOC688286	Lin52		Nfkbia
Nrbp1		LOC688459	Znf438		Nfkbiz
Ddb1		LOC689065	Klf8		Ngb
C5Orf45		LOC689439	Hs6St3		Niacr1
Gpr107		LOC689453	Pogk		Nim1k
Nkx2-8		LOC689757	Smtn		Nip7
Rhot2		LOC689800	Tssc4		Nipal4
Hectd4		LOC691141	Ap1S2		Nkain4
Cbfa2T3		LOC691418	Trim5		Nkiras1
Mex3B		LOC691995	Gprin2		Nlrp12
Ahdc1		Lox	Plbd2		Nlrp3
Impdh1		Loxl1	Mypop		Nmb
Zic4		Loxl2	Kat7		Nmbr
Vipr2		Loxl4	Cdh5		Nme4
Rrm2B		Lrfn1	Tat		Nnat
Gal3St4		Lrfn5	Cmtm6		Nod2
Smarcd1		Lrg1	Bckdha		Nol8
Rnf157		Lrr1	Vegfb		Nos2
Rgs7Bp		Lrrc14b	Tubb4A		Nos3
Pard6B		Lrrc15	Ackr2		Notch4
Nfyc		Lrrc25	Ldoc1L		Notum
Chmp7		Lrrc32	Fam189A1		Npm1
Rai14		Lrrc3b	Wwp2		Npm3
Ntrk2		Lrrc4c	Col19A1		Nppb
Slc6A1		Lrrc55	Rgs9Bp		Npy5r
Sall1		Lrrc75b	Rab17		Nr1h3
Bcl2L2		Lrrc8e	Chpf		Nr4a2
Jund		LRRTM1	Ac022498.1		Nr5a2
Slc34A2		Lsmem1	Kcna3		Nrap
Tbx21		Lsp1	Camk2B		Nrg4
Pds5B		Lst1	Enox1		Nrip2
Nop9		Ltb4r	Masp1		Nrm
Cdk6		Ltbp1	Rbmx2		Nrn1
Ube2O		Ltbp2	Ankrd33B		Nrsn1
Tnfrsf1B		Ltbr	Kdm3B		Nrsn2
C9Orf62		Ltc4s	Adam19		Ns5atp9
Rad54L2		Luzp2	Exoc1		Nsg2
Slc26A1		Lvrn	Umodl1		Nt5e
Rp11-650K20.3		Lyar	Rpusd4		Nts
Aak1		Lyn	Lrrc17		Ntsr2
Xpr1		Lypd1	Cnot11		Nuak2
Ttc7A		Lypd8	Rpap1		Nuf2
Ndst1		Lyve1	Adora1		Nwd2
Aqp9		Lyz2	Irak2		Nxpe1
Ccm2		Lzts1	Ghdc		Nxpe2
Hoxc13		Macrod2	Cdv3		Nxph1
Vnn3		Mael	Psmc3Ip		Nxph2
Mest		Mafb	Commd10		Nxt1
Nfatc2Ip		Maff	Cacna2D1		Oas1k
Rprm		Mafk	Lrsam1		Oas3
Tacr1		Magee1	Coro6		Oasl
Aatk		Mak	Sema5A		Oasl2
Tmod3		Mal2	Thsd4		Obscn
Atg4D		Mall	Havcr1		Odf3l1
Phlpp1		Manf	Angptl2		Olah
Hoxa13		Map2k3	Prkar2B		Olfm2
Al626787.1		Map2k6	Ctc-435M10.3		Olfm3
Slc25A23		Map3k6	Exoc6B		Olfm4
Shank1		Map3k8	Grem2		Olfml2b
Tnrc6C		Map6d1	Inpp4A		Olr1105
Kcnj15		Mapk13	Onecut3		Olr63
Nop2		Mapt	Abhd12B		Omg
Rusc1		Marveld3	Atxn7L3B		Onecut1
Mllt1		Mas1	Tsc1		Opn3
Slc25A26		Mast4	Srpr		Oprd1
Lix1		Mastl	Lipa		Oprk1
Rspo4		Mat1a	Dcun1D3		Orc1
Ffar2		Matn4	Krt83		Osm
Tomm34		Mb	Mog		Osmr
Mettl21B		Mb21d1	Gabre		Osr1
Cysltr1		Mc2r	Capn15		Otof
Casq1		Mcemp1	Lrrc20		Otop1
Atp2B4		Mcf2	Mlx		P2rx1
Strn		Mcl1	Ncoa3		P2rx3
Ccdc91		Mcm10	Cmtm3		P2ry12
Hs3St4		Mcm2	Ypel4		P2ry13
Evx1		Mcm3	Oxsr1		P2ry6
Efnb3		Mcm4	Nt5C1A		P4ha2
Dtx4		Mcm5	Zmynd19		P4ha3
Cx3Cl1		Mcm6	Syndig1		P4hb
Prex1		Mcm7	Ptpn20A		Pa2g4
Zik1		Mdfi	Ptpn20B		Pabpc1
Syngr1		Mdfic	Tada3		Pabpc1l2a
Kcnc1		Medag	Nr4A3		Pabpc4
Wdr47		Meioc	Prr12		Pak1ip1
Epb41		Melk	Dhx38		Pak7
Prrt3		Meltf	Xylt1		Pamr1
Chmp4B		Met	Usb1		Papln
Pi16		Mettl1	Tmem189-Ube2V1		Pappa2
Itpr3		Mettl24	Atad3A		Paqr9
Prr15L		Mex3a	Tmem189		Pard6a
Efnb2		Mfsd4	Fam53B		Parp3
Xpo6		Mgat4c	Il34		Parp9
Kif6		MGC105649	Zdhhc3		Parpbp
Fam117A		Mgp	Naif1		Pask
Rel		Mgst2	Stub1		Pawr
Bcan		Midn	Rab11Fip2		Pax4
Kctd10		Mki67	Rasa2		Pax7
Adamts2		Mlf1	Il6R		Pax9
Ctns		Mlkl	Itga11		Pcdh8
Gys1		Mlnr	Zhx2		Pcgf1
Pde4A		Mmd2	Hoxa1		Pcp4
Krt82		Mmp10	Tra2A		Pcp4l1
Zic3		Mmp12	Ankrd22		Pcsk9
Jph2		Mmp13	Bhlhe40		Pde1b
Tnfrsf18		Mmp19	Hs1Bp3		Pde4c
Clstn2		Mmp3	St6Gal1		Pdia4
Ago2		Mmp7	Lemd2		Pdk4
Ctc1		Mmp8	Ppat		Pdlim1
Mob1B		Mmp9	Al117190.3		Pdlim3
C8Orf46		Mmrn1	Ctd-2267D19.3		Pdlim4
Slc6A3		Mms22l	C9Orf91		Pdpn
Inhbc		Mnda	Tbx19		Pdzrn4
Ets1		Mocos	Acads		Pecam1
Isy1-Rab43		Morc4	Lamp5		Peg12
Emx1		Mov10l1	Lgsn		Pex5l
Fam102A		Moxd1	Pdgfb		Pf4
Kcnmb1		Mpa2l	Zmat3		Pfkfb1
Brsk1		Mpp2	Surf4		Pgam2
Wnt5A		Mpped1	B3Galt5		Pgr
Tcte1		Mrc1	Snx13		Phf24
Mrvi1		Ms4a12	Gnal		Phlda1
Gpd1		Ms4a4a	Pkig		Phldb3
Rhpn1		Ms4a6a	Rgs17		Phyhipl
Kctd18		Ms4a6c	Mcam		Pi15
Rwdd2A		Msc	Cluh		Pik3r5
Lbh		Msln	Gosr2		Pim1
Znf516		Msn	Ubl4A		Pip5kl1
Tmem64		Msr1	Aard		Pipox
Oxct1		Msx2	Orc2		Pirb
St8Sia3		Mt1	C9Orf40		Pirt
Sox13		Mt1m	Hcfc1		Pkd1l1
B3Gnt7		Mt2A	Sptbn4		Pla1a
Znf777		Mtbp	Gpr6		Pla2g2a
Amph		Mtmr11	Aadacl3		Pla2g4e
C1Qtnf1		Mturn	Zscan22		Pla2g5
Asic1		Mvp	P2Rx6		Pla2g7
Ddit4		Mybl2	Prkaa1		Plau
Vcp		Mybpc1	Gtpbp1		Plaur
Zfyve28		Mybpc2	Tap2		Plbd1
Ulk1		Mybpc3	Nsun5		Plcd1
Rps6Kc1		Mybph	Epgn		Plcxd2
Mknk1		Myc	Clip3		Pld6
Dennd1A		Mycl	Myo5C		Plec
Bai2		Myd88	Agk		Plek
Tec		Myh1	Cops7B		Plekha7
Vps26B		Myh2	Snap91		Plekhd1
Trib3		Myh4	Aoc2		Plekhh1
Chchd5		Myh6	Pomt2		Plet1
Lin52		Myh7	Tprg1L		Plin2
Znf438		Myh9	Jph3		Plin4
Klf8		Myl1	Dcaf15		Plk1
Hs6St3		Myl12a	Wdfy1		Pln
Pogk		Myl3	Scn4A		Plod2
Smtn		Myl4	Kiaa0430		Plp1
Tssc4		Mylk2	Grm7		Plp2
Cabp1		Mylpf	Al031666.2		Plpp5
Ap1S2		Myo16	Sertad4		Plppr3
Trim5		Myo18b	Barx1		Plscr1
Gprin2		Myo1c	Mcc		Plscr5
Snrpa		Myo1f	Metap1D		Pmaip1
Plbd2		Myo7a	Kiaa0355		Pmepa1
Thbs1		Myof	Pld2		Pnck
Mypop		Myog	Samd5		Pnlip
Kat7		Myom1	Capn1		Podnl1
Cdh5		Myoz1	Ppp1R26		Podxl
Tat		Myoz2	Zxdc		Pold1
Cmtm6		Myoz3	Phf13		Pole
Bckdha		Mypn	Eps8L2		Pole2
Vegfb		Nabp1	Ccsap		Polq
Tubb4A		Naip6	Lsm12		Polr2l
Ackr2		Nap1l5	Arhgap39		Pomc
Ldoc1L		Napsa	Tango2		Postn
Fam189A1		Nat2	Nfe2L1		Pou4f1
Kntc1		Nat8f3	Ism2		Pparg
Sulf2		Nat8f5	Nudt4		Ppef1
Wwp2		Nav2	Nktr		Ppl
Col19A1		Ncapg	Foxf1		Ppm1e
Rgs9Bp		Ncapg2	Pptc7		Ppp1r13l
Rab17		Nccrp1	Akap2		Ppp1r14a
Chpf		Ncf2	Dmbx1		Ppp1r14b
Ac022498.1		Ncf4	Dzip3		Ppp1r18
Kcna3		Ndc80	Cc2D1A		Ppp1r1c
Camk2B		Ndnf	Tmem110		Ppp1r27
Enox1		Ndrg4	Glra3		Ppp1r3a
Masp1		Ndst4	Gpbp1L1		Ppp2r2b
Rbmx2		Neb	Fzd4		Ppp4r4
Ankrd33B		Necab1	Dpf2		Pram1
Kdm3B		Negr1	Mrc2		Prdm12
Adam19		Neil3	Hlcs		Prg4
Exoc1		Nek6	Pcyox1		Prkag3
Umodl1		Nepro	Mical2		Prkg2
Rpusd4		Nes	Slc25A53		Procr
Lrrc17		Neu3	Lrrc28		Prom1
Cnot11		Neurl3	Mecp2		Pros1
Rpap1		Neurod6	Pinx1		Prr11
Adora1		NEWGENE_1308196	Cc2D1B		Prr15
Irak2		NEWGENE_1565505	Mllt6		Prr29
Ghdc		NEWGENE_1582994	Ildr2		Prr33
Cdv3		Nfatc4	Acan		Prr35
Psmc3Ip		Nfil3	Dcaf7		Prrg4
Commd10		Nfkbia	Cntnap1		Prrx2
Cacna2D1		Nfkbiz	Cxorf56		Prss12
Lrsam1		Ngb	Zc3H12B		Prss23
Plekhg4		Ngf	Ptgir		Prtg
Coro6		Niacr1	Apbb1		Psd2
Sema5A		Nim1k	Cpt1B		Psd4
Thsd4		Nip7	Ubr7		Psmb8
Havcr1		Nipal4	Tmed7-Ticam2		Pstpip1
Angptl2		Nkain4	Cyp7B1		Ptbp1
Prkar2B		Nkd1	Samd4B		Ptchd1
Ctc-435M10.3		Nkiras1	Lrtomt		Ptger2
Exoc6B		Nlgn3	Pcnxl4		Ptges
Grem2		Nlrc5	Rnf141		Ptgis
Inpp4A		Nlrp12	Polr2F		Ptgs2
Igsf9		Nlrp3	Zbtb45		Ptk7
Onecut3		Nmb	Kif19		Ptn
Abhd12B		Nmbr	Kdm6B		Ptpn12
Atxn7L3B		Nme4	Nfam1		Ptpn2
Cpne4		Nnat	Or13A1		Ptpn6
Tsc1		Nod2	Trpm6		Ptpru
Srpr		Nol8	Bcas3		Pttg1
Lipa		Nop2	Rnf121		Ptx3
Dcun1D3		Nos2	Snx17		PVR
Krt83		Nos3	Rab11Fip5		Pxdn
Mog		Notch4	Lzts3		Qdpr
Gabre		Notum	Peli2		Qpct
Capn15		Npm1	Suv420H2		Rab11fip4
Lrrc20		Npm3	Mettl15		Rab26
Mlx		Nppb	Disp2		Rab27b
Ncoa3		Npr3	Myh14		Rab32
Cmtm3		Nptx1	Pitpna		Rab3a
Ypel4		Npy5r	Timp2		Rab44
Oxsr1		Nr1h3	Rnf19B		Rac2
Nt5C1A		Nr4a2	Kif21B		Rad51
Zmynd19		Nr5a2	Cbln2		Raet1e
Syndig1		Nrap	Hmcn2		Ralyl
Ptpn20A		Nrg4	Nek10		Rasal1
Ptpn20B		Nrip2	Tada2B		Rasgrp1
Tada3		Nrm	Hs3St1		Rasl10b
Nr4A3		Nrn1	Ampd2		Rasl12
Prr12		Nrsn1	Lrrc10B		Rassf1
Dhx38		Nrsn2	Atg9B		Rassf10
Xylt1		Ns5atp9	Eif4E3		Rbfox3
Usb1		Nsg2	Per2		Rbl1
Tmem189-Ube2V1		Nt5e	Vsig10		Rbm3
Atad3A		Ntm	Scn3B		Rbms1
Tmem189		Nts	Dirc2		Rbp1
Fam53B		Ntsr2	Efcab6		Rdh10
Stac		Nuak2	Snca		Rdh5
Il34		Nuf2	Mbd1		Recql4
Zdhhc3		Nwd2	Sepn1		Reg3g
Naif1		Nxpe1	Sgpl1		Rell2
Stub1		Nxpe2	Nfic		Rem2
Rab11Fip2		Nxph1	Ac132216.1		RGD1304810
Rasa2		Nxph2	Bpnt1		RGD1304963
Il6R		Nxph4	Fam46A		RGD1305347
Itga11		Nxt1	Osbpl3		RGD1305733
Zhx2		Oas1k	Erbb2		RGD1305807
Hoxa1		Oas3	Znf618		RGD1307182
Tra2A		Oasl	Tbc1D25		RGD1307443
Ankrd22		Oasl2	Spire1		RGD1309676
Diras1		Obscn	Frat1		RGD1309821
Bhlhe40		Odf3l1	Kcnab2		RGD1310110
Hs1Bp3		Olah	Epha8		RGD1310335
St6Gal1		Olfm2	Pdzd3		RGD1310495
Lemd2		Olfm3	C4Orf36		RGD1310819
Ppat		Olfm4	Vps52		RGD1311447
Mylk2		Olfml2b	Map2K4		RGD1559482
Al117190.3		Olr1	Rad21		RGD1559731
Ctd-2267D19.3		Olr1105	Itfg2		RGD1561662
C9Orf91		Olr63	Psapl1		RGD1561730
Adamts7		Omg	Clstn3		RGD1561778
Tbx19		Onecut1	Vsig10L		RGD1561849
Acads		Onecut2	Slc6A5		RGD1562625
Lamp5		Opalin	Spock2		RGD1563072
Rassf4		Opcml	Mmd		RGD1563222
Lgsn		Opn3	Vopp1		RGD1563354
Rnf180		Oprd1	Kmt2C		RGD1564149
Pdgfb		Oprk1	Slc22A23		RGD1564162
Zmat3		Orc1	Znf366		RGD1564664
Surf4		Oscar	Smim13		RGD1564855
Parvg		Osgin1	H6Pd		RGD1564899
B3Galt5		Osm	Entpd8		RGD1564958
Snx13		Osmr	Endov		RGD1566006
Tmie		Osr1	Abca2		RGD1566029
Gnal		Otof	Arhgap19-Slit1		RGD1566368
Pkig		Otop1	Mark4		Rgs1
Rgs17		P2rx1	Mapk1		Rgs14
Mcam		P2rx3	Zbtb37		Rgs7
Cluh		P2ry12	Fam53C		Rgs7bp
Gosr2		P2ry13	C1Orf131		Rgsl1
Ubl4A		P2ry6	Slc25A22		Rhbdf2
Aard		P4ha2	Slc2A6		Rhbdl1
Orc2		P4ha3	Fzd7		Rhbg
C9Orf40		P4hb	Acsm3		Rhobtb3
Hcfc1		Pa2g4	Carm1		Rhoc
Gfpt2		Pabpc1	Kcnd1		Rimbp3
Sptbn4		Pabpc1l2a	Cldn7		Rims1
Gpr6		Pabpc4	Krt80		Rin1
Aadacl3		Padi2	Rad51B		Ripk3
Zscan22		Pak1ip1	Dtx1		Rlbp1
P2Rx6		Pak2	Kctd12		Rmi2
Prkaa1		Pak7	Zbtb38		Rnd2
Cnih2		Pamr1	Sumf1		Rnf112
Gtpbp1		Panx2	Palm2-Akap2		Rnf125
Tap2		Papln	Ankrd13B		Rnf128
Nsun5		Pappa2	Mta1		Rnf207
Epgn		Paqr9	Bsn		Rnh1
Clip3		Pard6a	Csk		Rph3a
Myo5C		Parp3	Syn1		Rpl10a
Cilp2		Parp9	Ccl22		Rpl11
Agk		Parpbp	Kiaa0895L		Rpl12
Cops7B		Parvg	Col1A2		Rpl13
Snap91		Pask	Tssc1		Rpl18
Aoc2		Pawr	Ccser2		Rpl22
Pomt2		Pax1	P2Rx3		Rpl27a
Tprg1L		Pax4	Tp53Inp2		Rpl30
Jph3		Pax7	Cx3Cr1		Rpl36a
Dcaf15		Pax9	Cgrrf1		Rpl39
Wdfy1		Pbk	Col7A1		Rpl3l
Scn4A		Pcdh8	Rbms2		Rpl41
Kiaa0430		Pcgf1	Smad9		Rpl6
Grm7		Pcp4	Cyp2S1		Rpl7a
Al031666.2		Pcp4l1	Gpatch3		Rplp0
Sertad4		Pcsk9	Naa40		Rplp1
Tbx15		Pde1b	Lgr4		Rps12
Barx1		Pde4c	Arhgap35		Rps17
Mcc		Pdgfra	Fam134C		Rps18
Metap1D		Pdia4	Gprc5B		Rps19
Kiaa0355		Pdk4	Ptpn14		Rps2
Pld2		Pdlim1	Scmh1		Rps20
Samd5		Pdlim3	Ap3M1		Rps27a
Capn1		Pdlim4	Rnf144B		Rps27l
Ppp1R26		Pdpn	Sbk1		Rps28
Zxdc		Pdzrn4	Xkr6		Rps5
Phf13		Pecam1	Al356356.1		Rpsa
Eps8L2		Peg12	Impad1		Rras
Ccsap		Pex5l	Atp8A1		Rrm2
Lsm12		Pf4	Rarg		Rrp9
Arhgap39		Pfkfb1	Tbc1D9B		RT1-A1
Tango2		Pgam2	Rprd1B		RT1-A2
Nfe2L1		Pgr	Nacc2		RT1-CE2
Ism2		Phf24	Mbp		RT1-DMb
Opalin		Phlda1	Jph1		RT1-N3
Nudt4		Phldb3	Pdcd1		RT1-T24-3
Nktr		Phyhipl	Pm20D1		Rtkn2
Foxf1		Pi15	Grik3		Rtn4rl2
Pptc7		Piezo1	Kcnk2		Rtp3
Akap2		Pik3r5	Cxcl10		Rufy4
Dmbx1		Pim1	Clec4F		Rundc3b
Dzip3		Pip5kl1	Wnt3A		Runx2
Cc2D1A		Pipox	Tlr7		Ryr1
Tmem110		Pirb	Kcnk5		S100a10
Glra3		Pirt	Dot1L		S100a11
Gpbp1L1		Pkd1l1	Lpgat1		S100a4
Fzd4		Pkmyt1	Exoc4		S100a6
Dpf2		Pkp1	Tnfrsf13C		S100a8
Mrc2		Pla1a	Cnot3		S100a9
Hlcs		Pla2g2a	Foxi1		S1pr3
Pcyox1		Pla2g4e	Sidt1		Samd12
Mical2		Pla2g5	Ptpn11		Samsn1
Slc25A53		Pla2g7	Capn11		Scg3
Ybx3		Plau	Smpd3		Scn10a
Lrrc28		Plaur	Drg2		Scn11a
Mecp2		Plbd1	Unc5D		Scn1a
Pinx1		Plcd1	Synpo2L		Scn4a
Cc2D1B		Plcd4	Ankrd65		Scrt2
Mllt6		Plch2	Irs2		Scube1
Ildr2		Plcxd2	Prnd		Sdc4
Acan		Pld6	B4Galt3		Sdcbp2
Dcaf7		Plec	C12Orf68		Sdf2l1
Cntnap1		Plek	Thtpa		Sds
Cxorf56		Plekha7	Dhcr24		Sec61a1
Zc3H12B		Plekhd1	Dlgap4		Sec61b
Ptgir		Plekhg4	C3Orf70		Sectm1b
Apbb1		Plekhh1	Krt78		Sele
Cpt1B		Plet1	Sgsh		Sell
Ubr7		Plin2	Camk2D		Selp
Dgkb		Plin4	C2Cd2L		Sema4d
Kremen1		Plk1	Slc4A1		44815
Tmed7-Ticam2		Pln	C12Orf55		44808
Cyp7B1		Plod2	Cdk5R2		Serinc2
Samd4B		Plp1	Casp9		Serpina3n
Lrtomt		Plp2	Slc30A3		Serpinb11
Pcnxl4		Plpp5	Slc25A1		Serpinb1a
Rnf141		Plppr3	Adrbk1		Serpinb8
Polr2F		Plscr1	Vgll3		Serpind1
Zbtb45		Plscr5	Slc25A44		Serping1
Kif19		Pmaip1	Fibcd1		Serpini1
Acot11		Pmepa1	Qki		Sertad1
Kdm6B		Pmf1	Fam107A		Sertm1
Nfam1		Pnck	Slc7A2		Sgo2
Or13A1		Pnlip	Disc1		Sgpp2
Trpm6		Pnmal1	Cbx2		Sh2d4b
Bcas3		Pnpla3	Sys1		Sh3bp2
Rnf121		Podnl1	Thsd7B		Shcbp1
Snx17		Podxl	Galnt10		Shh
Rab11Fip5		Pola2	Sgms2		Shisa9
Lzts3		Pold1	Agap2		Shox2
Peli2		Pole	Tmem177		Shroom3
Suv420H2		Pole2	Gpr12		Siglec1
Mettl15		Polq	Dpysl4		Sirpb2l1
Disp2		Polr2l	Cd37		Ska1
Myh14		Pomc	Stx1B		Ska3
Pter		Postn	Scamp2		Sla
Pitpna		Pou4f1	Ajuba		Slamf8
Ccr7		Pparg	Ireb2		Slc10a6
Spry1		Ppef1	Tnpo2		Slc11a1
Timp2		Ppfia3	Tmem102		Slc12a5
Rnf19B		Ppl	Vps9D1		Slc13a5
Kif21B		Ppm1e	Myh15		Slc14a2
Cbln2		Ppp1r13l	Fam217B		Slc15a2
Hmcn2		Ppp1r14a	Stx6		Slc16a3
Nek10		Ppp1r14b	Ac132186.1		Slc17a7
Tada2B		Ppp1r18	Stat5B		Slc17a8
Hs3St1		Ppp1r1c	Adcy9		Slc1a5
Ampd2		Ppp1r27	Lphn2		Slc1a6
Sox7		Ppp1r3a	Nob1		Slc22a6
Lrrc55		Ppp2r2b	Nhlrc4		Slc22a8
Lrrc10B		Ppp4r4	Cadm3		Slc24a3
Atg9B		Pram1	Dab2Ip		Slc25a10
Eif4E3		Prc1	Gdf10		Slc25a18
Per2		Prdm12	Scnn1A		Slc25a24
Vsig10		Prg4	Morn4		Slc25a48
Vwc2		Prkag3	Strn4		Slc26a1
Scn3B		Prkcdbp	Ogt		Slc26a2
Hapln4		Prkcg	Fam63A		Slc26a9
Dirc2		Prkg2	Lhx9		Slc27a2
Efcab6		Procr	Pdxdc1		Slc27a6
Snca		Prok2	C16Orf92		Slc28a2
Mbd1		Prom1	Pigk		Slc2a1
Sepn1		Pros1	Kcnmb3		Slc2a12
Sgpl1		Prr11	Strada		Slc2a9
Nfic		Prr15	Spred2		Slc35d3
Ac132216.1		Prr18	Slc39A13		Slc37a2
Bpnt1		Prr29	Vangl1		Slc38a11
Fam46A		Prr33	Pip5Kl1		Slc38a4
Igf2R		Prr35	Dag1		Slc39a1
Akap5		Prrg4	Dnah3		Slc39a14
Osbpl3		Prrt3	Hdac7		Slc43a1
Erbb2		Prrt4	Tmem164		Slc43a3
Znf618		Prrx2	Nudt16L1		Slc44a4
Tbc1D25		Prss12	Klk13		Slc45a3
Spire1		Prss23	Sohlh1		Slc4a4
Frat1		Prtg	Gstm5		Slc5a10
Kcnab2		Psd2	Cxcr5		Slc5a11
Epha8		Psd4	Kiaa1644		Slc5a3
Pdzd3		Psmb8	Prima1		Slc6a1
C4Orf36		Pstpip1	Bcl2L1		Slc6a11
Vps52		Ptbp1	Prrc2C		Slc6a15
Map2K4		Ptbp3	Olfml2A		Slc6a20
Mpped1		Ptchd1	Lcor		Slc6a5
Rad21		Pter	Amotl1		Slc6a7
Itfg2		Ptger2	Pacsin2		Slc6a9
Psapl1		Ptges	Lrrc49		Slc7a10
Clstn3		Ptgis	Spata2		Slc7a5
Vsig10L		Ptgs2	Pdik1L		Slc7a7
Slc6A5		Ptk7	Ciita		Slc8a2
Spock2		Ptn	Wnt9A		Slc9a3
Mmd		Ptpn1	Mak16		Slc9a4
Vopp1		Ptpn12	Zbtb42		Slco1c1
Kmt2C		Ptpn2	Actb		Slco2a1
Amer3		Ptpn6	Aph1A		Slco4a1
Slc22A23		Ptpn7	Gigyf1		Slfn1
Znf366		Ptprc	Col6A5		Slfn13
Smim13		Ptprt	Exoc5		Slfn2
H6Pd		Ptpru	Arhgap26		Slfn4
Entpd8		Ptrf	Spryd3		Slitrk1
Endov		Pttg1	Tjap1		Slitrk2
Abca2		Ptx3	Rhobtb2		Slitrk3
Arhgap19-Slit1		PVR	Fam212B		Slitrk4
Mark4		Pxdn	Kdm5A		Slitrk5
Mapk1		Pxn	Kcna6		Slpi
Zbtb37		Qdpr	Atxn7L1		Slpil2
Fam53C		Qpct	Klc2		Smagp
C1Orf131		Rab11fip4	Pias3		Smim17
Slc25A22		Rab26	Pacsin1		Smim18
Slc2A6		Rab27b	Pum1		Smim3
Fzd7		Rab32	Kiaa0087		Smim5
Acsm3		Rab3a	Tbx5		Smpdl3b
Carm1		Rab44	Elmsan1		Snai1
Kcnd1		Rac2	Gas1		Snap25
Cldn7		Rad51	Pid1		Sncb
Krt80		Raet1e	Zbtb5		Snrpf
Rad51B		Rai14	Chd4		Snx22
Dtx1		Ralyl	Mblac2		Snx32
Kctd12		Rapgefl1	Ccni2		Socs3
Zbtb38		Rasal1	Parp14		Sorbs1
Sumf1		Rasd1	Adamts18		Sowaha
Palm2-Akap2		Rasgrp1	Pard6G		Sowahb
Ankrd13B		Rasgrp4	Tm9Sf4		Sox8
Mta1		Rasl10b	Il6St		Sp5
Bsn		Rasl12	Ppcdc		Spata20
Syt1		Rassf1	Txnrd2		Spc25
Csk		Rassf10	Tmem229B		Sphk1
Syn1		Rassf4	Pip5K1A		Spi1
Ccl22		Rbfox3	Dok7		Spon2
Kiaa0895L		Rbl1	L2Hgdh		Spp1
Col1A2		Rbm3	Slc9A7		Spred3
Tssc1		Rbm47	Klhdc10		Sprn
Ccser2		Rbms1	Znf2		Sptbn5
Pnmal1		Rbp1	Ogg1		Sptssb
P2Rx3		Rbpjl	Unc13C		Srpx
Tp53Inp2		Rbpms	Pdzd2		Sst
Cx3Cr1		Rbpms2	Arsb		Sstr1
Cgrrf1		Rdh10	Nmt1		Sstr3
Col7A1		Rdh5	Adra2A		St14
Rbms2		Recql4	Zmym4		St3gal1
Smad9		Reg3g	C1Orf174		St6gal2
Cyp2S1		Rell2	Ank2		St6galnac3
Gpatch3		Rem2	Sema3G		St6galnac5
Prok2		Reps2	Ogfr		St8sia1
Kifc2		RGD1304810	Bcr		St8sia2
Naa40		RGD1304963	Trank1		St8sia5
Lgr4		RGD1305347	Far1		St8sia6
Arhgap35		RGD1305733	Gnb1		Stac3
Fam134C		RGD1305807	Nutf2		Stat6
Gprc5B		RGD1307182	Sik2		Stc2
Ptpn14		RGD1307443	Dgke		Steap1
Scmh1		RGD1309676	Map3K9		Steap4
Ap3M1		RGD1309821	Eif5A2		Stil
Rnf144B		RGD1310110	Ncam1		Stum
Sbk1		RGD1310335	Ntn1		Stx11
Chrm1		RGD1310495	Unc79		Stx1b
Xkr6		RGD1310819	Sptbn2		Stxbp2
Al356356.1		RGD1311447	Unc45B		Sulf1
Srgap3		RGD1559482	Lingo2		Susd4
Impad1		RGD1559731	Alcam		Syn2
Fgr		RGD1561662	Pitpnm3		Syn3
Atp8A1		RGD1561730	Flvcr2		Synb
Rarg		RGD1561778	Tet3		Syne3
Tbc1D9B		RGD1561849	Gsto2		Synpo
Rprd1B		RGD1562625	Mybbp1A		Synpr
Aqp4		RGD1563072	Podn		Syt15
Nacc2		RGD1563222	Raver1		Syt9
Mbp		RGD1563354	Btbd10		T
Jph1		RGD1564149	Limd1		Tac3
Pdcd1		RGD1564162	Pou2F2		Tacc3
Pm20D1		RGD1564664	Baz2A		Tacr3
Nxf1		RGD1564855	Rnf41		Tagap
Grik3		RGD1564899	Rnf150		Tagln2
Kcnk2		RGD1564958	Adamtsl4		Tagln3
Cxcl10		RGD1566006	Otop3		Tarm1
Srl		RGD1566029	Npas4		Tbcb
Clec4F		RGD1566368	Grk7		Tbx1
Wnt3A		Rgr	Slc9A1		Tbx20
Tlr7		Rgs1	Nfya		Tceal3
Kcnk5		Rgs14	Magi2		Tceal5
Dot1L		Rgs16	Vegfa		Tceal6
Lpgat1		Rgs6	Srsf1		Tcerg1l
Exoc4		Rgs7	Ndrg1		Tcf19
Tnfrsf13C		Rgs7bp	Stoml1		Tead3
Cnot3		Rgsl1	Myo18A		Tead4
Foxi1		Rhbdf2	L1Cam		Tecta
Sidt1		Rhbdl1	Foxl2		Tes
Adam11		Rhbg	Ppp1R3B		Tesc
Ptpn11		Rhobtb3	Hhla1		Tet1
Capn11		Rhoc	Arfgap2		Tfap2c
Smpd3		Rhoj	Ston2		Tfec
Drg2		Rimbp3	Tp73		Tfpi2
Unc5D		Rims1	Cds1		Tgfb1
Synpo2L		Rims3	Bace1		Tgfb3
Ankrd65		Rims4	Cacnb3		Tgif1
Rbm47		Rin1	Abcf2		Tgm2
Irs2		Ripk3	Lin28B		Thbd
Prnd		Rlbp1	Pik3C2B		Thbs2
B4Galt3		Rmi2	Tmem130		Thbs4
C12Orf68		Rnd2	Atpaf1		Them6
Thtpa		Rnf112	Abl2		Themis2
Dhcr24		Rnf125	Tle3		Ticrr
Dlgap4		Rnf128	Mier2		Timd2
C3Orf70		Rnf180	Gosr1		Timeless
Camkv		Rnf207	Hla-Dqb2		Timp1
Krt78		Rnh1	Ajap1		Timp3
Sgsh		Rph3a	Pik3R5		Timp4
Prkcg		Rpl10a	Epdr1		Tinagl1
Camk2D		Rpl11	Fgf19		Tk1
C2Cd2L		Rpl12	Peak1		Tldc2
Slc4A1		Rpl13	Aqp7		Tlr1
C12Orf55		Rpl18	Epn2		Tlr10
Cdk5R2		Rpl22	Ube2H		Tlr13
Casp9		Rpl27a	Lrrc8B		Tlr2
Slc30A3		Rpl30	Plekhf1		Tlx3
Slc25A1		Rpl36a	Cdh4		Tm4sf1
Adrbk1		Rpl39	Grb7		Tmbim1
Vgll3		Rpl3l	Abhd2		Tmc5
Slc25A44		Rpl41	Bach2		Tmco3
Fibcd1		Rpl6	Ncmap		Tmeff1
Qki		Rpl7a	Parva		Tmem100
Fam107A		Rplp0	Mylk		Tmem114
Slc7A2		Rplp1	Apbb2		Tmem120a
Disc1		Rps12	Entpd7		Tmem140
Cbx2		Rps17	Psmd2		Tmem151b
Sox7		Rps18	Nlrc3		Tmem154
Trim55		Rps19	Prss42		Tmem163
Rasd1		Rps2	Rorb		Tmem169
Sys1		Rps20	Aqp2		Tmem171
Thsd7B		Rps27a	Pgp		Tmem182
Galnt10		Rps27l	Znf740		Tmem196
Sgms2		Rps28	C2Orf54		Tmem2
Agap2		Rps5	Rfwd3		Tmem202
Tmem177		Rpsa	Gad1		Tmem221
Gpr12		Rras	Fam171A1		Tmem229a
Dpysl4		Rrm2	Zdhhc21		Tmem25
Cd37		Rrp9	Plin1		Tmem252
Stx1B		Rspo4	Ano5		Tmem255b
Scamp2		RT1-A1	Slc6A19		Tmem266
Ajuba		RT1-A2	Trdmt1		Tmem43
Tub		RT1-CE2	Fzd3		Tmem74
Ireb2		RT1-DMb	Dnm2		Tmem79
Tnpo2		RT1-N3	Rrn3		Tmem88
Rbpms		RT1-T24-3	Xkrx		Tmod4
Tmem102		Rtkn2	Ccdc127		Tmprss11b
Vps9D1		Rtn4rl2	Cdc42Bpa		Tmprss11f
Myh15		Rtp3	Szrd1		Tmprss6
Fam217B		Rufy4	Rad9A		Tmprss7
Stx6		Rundc3b	Kpna6		Tnc
Ac132186.1		Runx1	Trerf1		Tnfaip6
Stat5B		Runx2	Lmod1		Tnfrsf10b
Adcy9		Runx3	Cul4A		Tnfrsf12a
Lphn2		Ryr1	Mme		Tnfrsf1a
Nob1		S100a10	Gareml		Tnfrsf1b
Nhlrc4		S100a11	Il17Rd		Tnfrsf22
Cadm3		S100a4	Fam49A		Tnfrsf26
Dab2Ip		S100a6	Ikzf1		Tnfsf10
Gdf10		S100a8	Atp7B		Tnfsf18
Scnn1A		S100a9	Chst7		Tnnc1
Morn4		S1pr3	Slc6A7		Tnnc2
Strn4		Samd12	Eif3M		Tnni2
Efna3		Samsn1	Foxn4		Tnni3
Ogt		Satb2	Aldh5A1		Tnnt1
Twf1		Sbno2	Myo1A		Tnnt2
Fam63A		Scd	Hrh1		Tnnt3
Lrfn1		Scg3	Tnfrsf19		Top2a
Lhx9		Scimp	Kif3C		Tox3
Pdxdc1		Scml4	Bod1L1		Tpm1
C16Orf92		Scn10a	Clcn7		Tppp
Pigk		Scn11a	Actr1B		Tpx2
Pnpla3		Scn1a	Nedd4L		Traip
Kcnmb3		Scn4a	Lrig2		Trem1
Strada		Scrt1	Apba1		Trem3
Spred2		Scrt2	Eml1		Treml2
Hic1		Scube1	Usf1		Trh
Slc39A13		Sdc1	Sh3Pxd2A		Trhde
Vangl1		Sdc4	Plekhm3		Trhr
Pip5Kl1		Sdcbp2	Iqsec2		Trib1
Dag1		Sdf2l1	Akap7		Tril
Dnah3		Sds	Lurap1		Trim25
Hdac7		Sec61a1	Sdad1		Trim30
Tmem164		Sec61b	Cdkl2		Trim54
Nudt16L1		Sectm1b	Ipo9		Trim63
Klk13		Sele	Sorbs2		Trim66
Sohlh1		Sell	Etv5		Trim72
Gstm5		Selp	Ypel1		Trip13
Cxcr5		Sema4d	C5Orf64		Trip6
Kiaa1644		2022-09-11	Asxl3		Trpa1
Prima1		2022-09-04	Aff3		Trpc3
Bcl2L1		Serinc2	Szt2		Trpc6
Prrc2C		Serpina3n	Fam65C		Trpm1
Olfml2A		Serpinb11	Igf2Bp3		Trpm8
Lcor		Serpinb1a	Dennd4C		Trpv1
Amotl1		Serpinb8	B4Galt4		Trpv4
Nxph4		Serpind1	Rftn1		Tspan4
Pacsin2		Serpine1	Prkce		Tspo
Lrrc49		Serping1	Slc1A4		Tspyl4
Spata2		Serpini1	Prrg3		Ttc25
Pdik1L		Sertad1	Camk2N2		Ttc7a
Ciita		Sertm1	Kctd16		Ttc9b
Wnt9A		Sfrp1	C12Orf23		Ttk
Mak16		Sfxn5	Pacrg		Ttll13
Zbtb42		Sgk1	Wwc3		Ttll7
Actb		Sgo2	Abca10		Ttn
Aph1A		Sgpp2	44621		Ttpa
Gigyf1		Sh2d4b	Ssfa2		Tubb1
Tspan11		Sh3bp2	Fam110A		Tubb4a
Col6A5		Shc1	Fam73A		Tubb6
Casr		Shcbp1	Gab1		Tulp1
Exoc5		Shh	Cybrd1		Twist1
Arhgap26		Shisa9	Fkrp		Txlnb
Spryd3		Shmt1	Diaph2		Tyrobp
Tjap1		Shox2	Tecpr1		Ubald1
Rhobtb2		Shroom3	C6Orf120		Ube2c
Fam212B		Siglec1	Poldip2		Ube2ql1
Kdm5A		Sipa1	Tns1		Ube2t
Kcna6		Sirpb2l1	Ddah2		Ucn2
Atxn7L1		Ska1	Arhgef26		Ucp2
Klc2		Ska3	Stxbp1		Ugdh
Pias3		Sla	Hoxb6		Ugt1a1
Pacsin1		Slamf8	Ppp1R12C		Ugt1a2
Pum1		Slc10a6	Lmx1A		Ugt1a3
Kiaa0087		Slc11a1	Unc13A		Ugt1a5
Tbx5		Slc12a5	Plekhg2		Ugt1a6
Elmsan1		Slc13a5	Impg1		Ugt1a7c
Gas1		Slc14a2	Mapk8Ip3		Uhrf1
Igfbp4		Slc15a2	N4Bp2		Unc13d
Pid1		Slc16a3	Vps37B		Unc45b
Zbtb5		Slc17a7	Thpo		Ung
Faim2		Slc17a8	Lrrc14		Upp1
Chd4		Slc1a5	Myo3B		Usp29
Mblac2		Slc1a6	Uqcc1		Vamp5
Ccni2		Slc22a6	Git1		Vav1
Parp14		Slc22a8	Mlec		Vcan
Adamts18		Slc24a3	Kctd15		Vdr
Adm		Slc25a10	Hlf		Vim
Pard6G		Slc25a18	Al163636.6		Vsig2
Tm9Sf4		Slc25a24	Abcd3		Vsig4
Cxxc4		Slc25a48	Sec24C		Vstm1
Il6St		Slc26a1	Dll4		Vstm2a
Ppcdc		Slc26a2	Gja1		Vstm2b
Txnrd2		Slc26a9	Ss18L1		Vstm2l
Tmem229B		Slc27a2	Tmem63A		Vtcn1
Pip5K1A		Slc27a6	Faf2		Vwc2l
Dok7		Slc28a2	Zc3H12C		Wbp2nl
C22Orf46		Slc2a1	Cwf19L1		Wdhd1
Ptprt		Slc2a12	Fam163A		Wdr17
L2Hgdh		Slc2a9	Rtf1		Wfdc15b
Slc9A7		Slc35d3	Cd72		Whrn
Klhdc10		Slc37a2	Mthfsd		Wnt2
Znf2		Slc38a11	Txnrd1		Wnt7a
Ogg1		Slc38a4	Tmem127		Wnt8b
Unc13C		Slc39a1	Tenm4		Xbp1
Pdzd2		Slc39a14	Scrn1		Xdh
Luzp1		Slc43a1	Gcnt4		Xirp2
Lox		Slc43a3	Lphn1		Xrcc3
Arsb		Slc44a4	Slc26A2		Ybx1
Nmt1		Slc45a3	Sphkap		Zc3h12a
Myh9		Slc4a4	Slc13A1		Zc3hav1
Adra2A		Slc5a10	Myb		Zcchc5
Ntm		Slc5a11	Duox2		Zdbf2
Zmym4		Slc5a3	Lrrc8C		Zdhhc22
C1Orf174		Slc6a1	Ubr1		Zfp217
Ank2		Slc6a11	Ehmt2		Zfp334
Sema3G		Slc6a15	Kiaa1217		Zfp365
Ogfr		Slc6a20	Kiaa1244		Zfp469
Bcr		Slc6a5	Fzr1		Zfp804a
Trank1		Slc6a7	Frs2		Zfp804b
Far1		Slc6a9	Rbbp4		Zpbp
Gnb1		Slc7a10	C1Ql3		Zwilch
Nutf2		Slc7a5	Hemk1
Sik2		Slc7a7	Spred1
Dgke		Slc8a2	Napa
Map3K9		Slc9a3	Kif3A
Eif5A2		Slc9a4	Adamts14
Ncam1		Slco1c1	Pgap1
Ntn1		Slco2a1	Slc35B4
Unc79		Slco4a1	Dennd3
Sptbn2		Slfn1	Slmo2
Unc45B		Slfn13	Phlda3
Lingo2		Slfn2	Tcp11L1
Alcam		Slfn4	Ubac1
Pitpnm3		Slitrk1	Tecpr2
Flvcr2		Slitrk2	Sec61A2
Tet3		Slitrk3	B3Gat2
Gsto2		Slitrk4	Synj1
Mybbp1A		Slitrk5	Gfi1B
Podn		Slpi	Rcan2
Raver1		Slpil2	Crebrf
Btbd10		Smagp	Chst11
Rhoj		Smim17	Dhcr7
Limd1		Smim18	Ppfia4
Pou2F2		Smim3	Gpam
Baz2A		Smim5	Mrrf
Rnf41		Smpdl3b	Syngap1
Rnf150		Snai1	Tmem178B
Adamtsl4		Snap25	Ulk3
Otop3		Sncb	Dand5
Npas4		Sned1	Mreg
Grk7		Snrpa	Jam2
Slc9A1		Snrpf	Tbck
Nfya		Snx22	Frmd3
Magi2		Snx32	Rab8B
Vegfa		Socs3	Fbxo48
Srsf1		Sorbs1	Lyst
Ndrg1		Sowaha	Il1R1
Stoml1		Sowahb	Igsf3
Myo18A		Sox7	C2Orf82
L1Cam		Sox8	Fbxl20
Foxl2		Sp5	Ccnjl
Ppp1R3B		Sp7	Itpkb
Hhla1		Spata20	Chrfam7A
Fkbp5		Spc25	Ado
Arfgap2		Sphk1	Arhgef37
Ston2		Spi1	Pde2A
Nptx1		Spon2	Ubb
Tp73		Spp1	C10Orf76
Cds1		Spred3	Wnt9B
Bace1		Sprn	Scn5A
Cacnb3		Spry1	Myo1C
Abcf2		Spsb1	Celsr1
Lin28B		Sptbn5	Bcl2L2-Pabpn1
Pik3C2B		Sptssb	Nr2C2
Tmem130		Srl	Neurl1B
Atpaf1		Srpx	Tmem51
Elfn2		Sst	Agmat
Abl2		Sstr1	Pex5L
Tle3		Sstr3	Ezh1
Mier2		St14	Ppp1R12B
Gosr1		St3gal1	Abr
Hla-Dqb2		St6gal2	Ube3B
Ajap1		St6galnac3	C5Orf24
Pik3R5		St6galnac5	Tln1
Epdr1		St8sia1	Setd1A
Fgf19		St8sia2	Cltcl1
Peak1		St8sia5	Nfkbil1
Aqp7		St8sia6	Phf2
Epn2		Stac	Pla2G5
Ube2H		Stac3	Cox10
Lrrc8B		Stat3	Sesn1
[truncated: 1,509 more rows]
