# Supplementary material for: Bioinformatic analysis of circular RNA expression profiles in a rat lumbosacral spinal root avulsion model
Source: Front Genet. 2022 Aug 12;13:920493. doi: 10.3389/fgene.2022.920493 (PMC9412201; doi:10.3389/fgene.2022.920493)
Supplement: Supplementary file 9 [file Table12.XLSX]

## Sheet: counts_anno
Supplementary Data 12 The original read counts for mRNAs
gene_id	LSRA1	LSRA2	LSRA3	Sham1	Sham2	Sham3
A1bg	0	0	2	3	5	2
A1cf	3	0	1	2	0	4
A2m	801	1737	834	59	320	453
A2ml1	14	12	16	21	24	25
A3galt2	1573	1928	1028	380	337	494
A4galt	13	8	11	14	11	56
A4gnt	0	0	0	0	0	0
Aaas	570	494	435	398	430	378
Aacs	1706	2553	1955	3260	2513	2901
Aadac	0	0	0	0	0	0
Aadacl2	0	0	0	0	0	0
Aadacl3	0	0	0	0	0	0
Aadacl4	0	0	0	0	0	0
Aadat	169	151	175	94	113	112
Aaed1	467	728	536	647	574	631
Aagab	950	1017	1085	1197	1051	1095
Aak1	7069	6424	10330	11942	11527	10167
Aamdc	80	94	72	99	77	83
Aamp	2027	2090	2244	2125	2093	1931
Aanat	11	3	12	19	12	11
Aar2	780	702	934	951	902	813
Aard	103	119	112	156	171	168
Aars	6866	6534	9866	9549	8641	7924
Aars2	331	363	305	439	420	385
Aarsd1	594	630	716	811	831	700
Aasdh	416	438	442	515	506	487
Aasdhppt	793	823	758	926	932	900
Aass	89	110	92	104	94	67
Aatf	387	474	375	267	290	246
Aatk	10877	9499	10886	13977	12804	11640
Abat	4028	3746	7080	9798	9649	8672
Abca1	6639	10488	4439	4090	3912	4788
Abca12	3	1	6	7	17	12
Abca13	97	49	13	65	51	26
Abca14	0	0	1	0	1	0
Abca15	0	0	0	0	0	0
Abca16	17	20	15	9	13	17
Abca17	53	44	35	41	33	49
Abca2	16676	14024	25792	38133	34114	31609
Abca3	4093	4580	4972	5792	5536	5802
Abca4	242	245	172	94	86	99
Abca5	1232	1000	2122	2641	2673	2466
Abca6	34	43	66	80	88	160
Abca7	1194	1010	1476	1671	1624	1521
Abca8	368	406	297	352	398	604
Abca8a	8344	9085	9357	9608	8928	14374
Abca9	1103	1075	629	1182	1271	1798
Abcb10	710	766	863	1030	934	902
Abcb11	0	5	1	7	2	3
Abcb1a	1973	1920	2161	2233	2172	2004
Abcb1b	164	126	85	30	31	37
Abcb4	425	414	341	358	393	327
Abcb5	1	0	2	0	1	0
Abcb6	1239	1363	1232	1306	1390	1170
Abcb7	530	634	660	797	787	754
Abcb8	987	1104	1189	1440	1356	1264
Abcb9	394	460	898	1232	1148	1017
Abcc1	1693	1809	1583	1566	1563	1439
Abcc10	337	261	303	356	363	347
Abcc12	2	4	7	5	5	9
Abcc2	24	18	70	104	87	47
Abcc3	847	809	569	315	348	353
Abcc4	1466	1514	1261	1016	1065	1013
Abcc5	3341	2876	4572	5363	5460	4656
Abcc6	148	114	141	261	300	254
Abcc8	221	172	500	642	637	515
Abcc9	1875	2653	1612	1439	1216	923
Abcd1	678	798	560	583	529	560
Abcd2	514	435	1157	2018	2004	1662
Abcd3	2794	3067	3060	4613	4065	4209
Abcd4	526	407	431	338	395	300
Abce1	4318	4420	3750	3293	3087	3124
Abcf1	1917	2198	1768	1752	1627	1549
Abcf2	1968	2180	2199	2336	2079	1858
Abcf3	1772	1811	2179	2439	2165	2037
Abcg1	1213	1058	1392	1879	1895	1825
Abcg2	815	613	701	233	230	470
Abcg3	65	79	56	101	73	82
Abcg3l1	276	257	220	215	233	248
Abcg3l3	453	506	248	328	449	533
Abcg3l4	71	79	53	37	62	51
Abcg4	650	585	973	1610	1523	1287
Abcg5	7	16	2	18	10	8
Abcg8	2	1	3	1	2	0
Abhd1	180	220	162	420	413	377
Abhd10	6	12	6	39	75	13
Abhd11	316	287	316	329	300	276
Abhd12	3670	3256	4229	5288	4871	4840
Abhd12b	0	0	0	1	0	0
Abhd13	1077	1151	1163	1370	1264	1236
Abhd14a	257	321	179	269	232	303
Abhd14b	580	767	412	620	607	614
Abhd15	159	133	211	208	206	134
Abhd16a	1437	1444	1395	1282	1260	1252
Abhd16b	0	0	0	0	0	0
Abhd17a	2214	1905	2954	3200	2903	2642
Abhd17b	860	754	894	1229	1088	1134
Abhd17c	697	756	522	475	440	430
Abhd18	217	221	185	236	223	212
Abhd2	4805	4880	4001	3068	3174	3175
Abhd3	815	698	1511	2728	2431	2330
Abhd4	2621	2805	2548	3204	2891	3900
Abhd5	1314	1259	1066	1129	1049	1152
Abhd6	648	713	901	1210	1071	935
Abhd8	1085	1006	2245	3260	2767	2747
Abi1	2346	2333	2259	2559	2511	2449
Abi2	3607	3485	4281	5533	5325	5253
Abi3	147	222	135	127	133	128
Abi3bp	1789	1843	731	1617	1421	1953
Abl1	397	366	384	403	365	382
Abl2	3277	3357	2862	2308	2258	2213
Ablim1	3341	3681	4843	7004	7087	6444
Ablim2	753	701	1744	2783	2652	1945
Ablim3	282	261	459	534	528	489
Abo	140	87	155	163	167	170
Abo2	0	0	0	0	0	0
Abr	5364	5404	8030	9269	9074	8158
Abra	2	274	1	0	2	1
Abracl	259	293	152	154	132	161
Abt1	276	283	318	310	284	273
Abtb1	385	308	375	510	482	457
Abtb2	497	527	458	705	623	788
Ac1576	9	6	1	1	1	2
Acaa1	731	657	554	643	584	537
Acaa1b	1	0	2	5	4	0
Acaa2	593	1271	762	876	782	909
Acaca	6233	6799	6515	8409	7670	8325
Acacb	242	1642	288	500	655	532
Acad10	430	337	267	481	328	316
Acad11	311	474	337	489	491	497
Acad8	405	390	356	428	450	426
Acad9	867	870	1068	1114	1089	985
Acadl	1382	2072	1420	1373	1283	1304
Acadm	721	1922	762	956	930	947
Acads	447	635	413	507	488	466
Acadsb	695	655	944	1003	996	1087
Acadvl	1601	2542	1695	1745	1648	1578
Acan	2975	240	588	1174	956	783
Acap1	120	79	35	59	52	39
Acap2	4710	4161	4149	4017	3729	3771
Acap3	986	867	1069	1299	1300	1250
Acat1	1277	1898	1532	1723	1768	1427
Acat2	1225	851	1144	1609	1405	1486
Acat2l1	51	55	38	95	58	86
Acbd3	1390	1611	1273	1310	1213	1244
Acbd4	514	490	670	755	717	568
Acbd5	903	1047	993	1292	1198	1257
Acbd6	503	524	564	541	505	468
Acbd7	3	3	2	5	2	6
Accs	170	146	154	187	170	159
Accsl	9	9	10	4	4	5
Acd	471	506	527	565	552	450
Ace	1458	1565	1544	1013	1030	1053
Ace2	196	261	177	187	188	177
Ace3	4	2	0	0	1	2
Acer1	4	5	4	1	3	1
Acer2	1417	1261	1962	582	457	545
Acer3	1624	1620	1196	2192	1994	2564
Ache	971	768	2786	3501	3187	2538
Acin1	3533	3870	3161	2910	2982	2939
Ackr1	1039	1470	785	834	713	669
Ackr2	14	33	24	28	25	13
Ackr3	1189	1908	789	430	375	440
Ackr4	29	88	64	100	102	86
Acly	12680	14314	15402	20648	18692	18491
Acmsd	0	0	0	0	0	0
Acnat1	0	0	0	0	0	0
Acnat2	1	0	0	0	0	0
Aco1	1991	2301	1768	2366	2116	2282
Aco2	7220	11204	10656	13117	11884	10924
Acot1	47	15	18	48	66	88
Acot11	325	276	479	897	889	681
Acot12	3	0	1	0	3	1
Acot13	135	219	179	225	223	202
Acot2	328	498	275	400	379	433
Acot3	175	174	180	207	216	214
Acot4	9	20	31	31	20	34
Acot5	0	1	1	1	4	3
Acot6	2	3	1	2	8	3
Acot7	2182	1817	4034	5104	4578	3837
Acot8	200	191	277	262	240	251
Acot9	1211	1236	1102	959	932	898
Acox1	2624	2604	2606	3035	2671	2685
Acox2	5	25	12	8	7	5
Acox3	1065	1140	994	1034	1051	907
Acoxl	47	25	85	4	10	3
Acp1	414	388	445	477	461	436
Acp2	1251	1155	1099	1252	1183	1146
Acp5	850	257	87	106	73	143
Acp6	375	371	279	284	278	281
Acp7	11	4	11	7	6	5
Acpp	24	14	7	8	8	109
Acpt	5	4	4	4	3	4
Acr	13	5	12	12	10	2
Acrbp	71	65	51	64	63	75
Acrv1	0	0	0	0	0	0
Acsbg1	2372	1710	5571	6896	6827	5342
Acsbg2	0	1	1	1	1	0
Acsf2	1173	1178	1615	1778	1685	1658
Acsf3	479	584	478	454	487	439
Acsl1	2840	4527	2813	4345	3622	3883
Acsl3	2421	2879	4002	7805	6311	6125
Acsl4	3315	3861	2467	2336	2536	2276
Acsl5	1161	1297	1076	936	948	846
Acsl6	2292	1754	5582	9316	8900	7112
Acsm1	0	0	1	0	0	1
Acsm2a	0	1	0	3	1	1
Acsm3	1	3	3	12	8	6
Acsm4	0	0	0	0	0	0
Acsm5	25	20	56	188	206	168
Acss1	1494	1610	1027	1196	1304	1181
Acss2	2909	3492	3903	6179	5421	5488
Acss3	283	298	318	368	406	337
Acta1	1074	71753	878	305	340	355
Acta2	2288	2384	1782	1188	1037	1264
Actb	79362	81751	69246	50065	45669	51021
Actbl2	0	0	0	0	0	0
Actc1	232	341	149	3	2	2
Actg1	16225	14796	14750	12944	11998	12211
Actg2	177	228	143	45	47	42
Actl10	15	13	11	11	5	9
Actl11	0	0	0	0	0	0
Actl6a	680	740	469	463	411	371
Actl6b	168	143	368	456	499	408
Actl7a	0	0	0	0	0	0
Actl7b	6	13	5	3	10	3
Actl9	0	0	0	0	0	0
Actl9b	0	0	0	0	0	0
Actn1	3833	3093	3235	1072	1084	1047
Actn2	452	4314	504	96	123	96
Actn3	79	9552	80	43	40	53
Actn4	7246	8299	5618	5077	4762	5054
Actr10	1551	1658	1851	1964	1863	1798
Actr1a	5732	5950	6772	7053	6692	6464
Actr1b	4543	4580	5743	6317	5673	5259
Actr2	7764	8019	7187	7253	7477	7621
Actr3	5533	5719	4812	4270	3997	4117
Actr3b	153	129	307	386	329	320
Actr5	233	209	209	228	176	180
Actr6	451	416	486	703	593	608
Actr8	988	1091	1158	1220	1197	1115
Actrt1	0	0	0	0	0	0
Actrt2	1	1	12	9	9	4
Actrt3	4	3	13	28	25	20
Acvr1	1182	1190	1106	1206	1122	1109
Acvr1b	908	834	1048	1177	1044	1010
Acvr1c	21	24	45	105	115	95
Acvr2a	1348	1655	1089	1191	1207	1366
Acvr2b	549	703	706	755	768	773
Acvrl1	976	1266	735	630	658	748
Acy1	2385	2709	1168	1484	1417	1352
Acy3	181	209	132	136	150	165
Acyp1	165	218	182	232	213	205
Acyp2	157	237	269	401	313	365
Ada	205	361	97	61	51	64
Adad1	2	3	7	1	4	5
Adad2	4	3	0	1	1	0
Adal	315	287	334	341	338	302
Adam10	6579	6523	4814	5674	5067	6314
Adam11	784	713	1642	3295	3572	2715
Adam12	2094	1177	1299	382	333	349
Adam15	2373	2911	2629	1554	1552	1579
Adam17	1780	2034	1290	1544	1544	1758
Adam18	0	0	0	0	0	0
Adam19	2540	2378	2011	2313	2364	3144
Adam1a	132	84	101	151	137	91
Adam2	0	0	0	1	0	0
Adam22	2769	2185	6536	8603	7683	7359
Adam23	5581	3672	11410	16230	13929	12976
Adam24	0	0	0	0	0	0
Adam26a	0	0	0	0	0	0
Adam28	0	1	2	0	0	0
Adam30	3	1	1	1	1	0
Adam32	29	31	19	9	8	22
Adam33	71	71	57	83	113	91
Adam34	0	0	0	2	1	0
Adam34l	0	0	0	0	0	0
Adam3a	0	0	0	0	1	3
Adam4	100	73	90	73	110	63
Adam4l1	74	65	56	55	51	68
Adam5	0	0	2	0	1	0
Adam6	2	0	1	1	0	0
Adam7	1	0	1	0	0	0
Adam8	1071	501	397	142	167	110
Adam9	3294	3532	2691	2126	2179	2198
Adamdec1	0	0	0	0	0	0
Adamts1	7431	9336	4410	960	879	1049
Adamts10	911	853	638	831	862	875
Adamts12	2206	2193	1023	2526	2107	3432
Adamts13	40	54	26	50	61	26
Adamts14	120	78	64	79	73	97
Adamts15	1136	1105	584	337	297	419
Adamts16	87	156	57	145	134	118
Adamts17	155	224	162	545	367	728
Adamts18	21	10	25	38	34	25
Adamts19	25	15	54	55	63	47
Adamts2	766	874	619	1179	854	1228
Adamts20	1797	2139	1058	2149	2041	2617
Adamts3	252	197	241	491	447	407
Adamts4	2834	2426	3080	3369	2793	2620
Adamts5	991	1012	658	972	899	1212
Adamts6	579	460	394	337	347	314
Adamts7	1166	1073	586	238	256	363
Adamts8	90	70	63	19	26	40
Adamts9	5031	6382	2960	1097	1085	1264
Adamtsl1	4141	5394	2429	2794	3070	3404
Adamtsl2	205	251	220	340	360	363
Adamtsl3	267	433	288	511	350	494
Adamtsl4	646	904	465	478	475	600
Adamtsl5	227	197	129	221	210	227
Adap1	940	764	1783	2587	2331	2168
Adap2	252	234	235	202	215	186
Adar	3472	2754	5404	6342	6110	5283
Adarb1	3360	2692	7114	9220	8058	6592
Adarb2	468	375	1023	1125	1204	1064
Adat1	168	132	132	125	142	116
Adat2	77	58	80	68	77	71
Adat3	57	69	43	40	45	35
Adck1	252	285	367	455	417	348
Adck2	555	587	663	753	683	668
Adck3	330	3112	487	571	505	512
Adck4	1127	1030	1104	478	553	427
Adck5	338	364	341	312	365	297
Adcy1	6044	5645	7686	10534	9341	10223
Adcy10	80	61	80	59	53	45
Adcy2	795	882	1294	1684	1445	1712
Adcy3	965	924	1686	2080	1948	1623
Adcy4	503	731	357	179	205	227
Adcy5	1755	1387	3230	3754	3392	2923
Adcy6	2250	2450	1905	2156	2080	2182
Adcy7	1010	799	1065	823	816	731
Adcy8	463	483	821	1211	1268	1140
Adcy9	1352	1498	2224	2787	2658	2175
Adcyap1	317	232	749	510	633	511
Adcyap1r1	2237	1730	5359	7449	7084	5769
Add1	9929	11236	9611	11765	10835	10639
Add2	2197	1842	4901	6343	6015	5400
Add3	6960	7793	6878	7580	7236	7911
Adgb	164	332	213	99	148	51
Adgra1	461	407	1078	1354	1212	990
Adgra2	2515	3130	1631	2466	2328	2844
Adgra3	704	777	594	839	731	850
Adgrb1	909	784	2030	3395	3393	2749
Adgrb2	1033	963	2338	3910	3731	2899
Adgrb3	1036	957	2096	2447	2526	2133
Adgrd1	311	476	197	513	428	181
Adgre1	343	758	250	537	596	730
Adgre4	13	11	4	23	13	28
Adgre5	1148	1187	682	578	550	535
Adgrf1	5	3	3	6	4	3
Adgrf2	1	2	1	3	3	2
Adgrf3	4	1	4	4	2	6
Adgrf4	1	0	0	0	6	0
Adgrf5	3454	3797	3688	4169	4277	4437
Adgrg1	4425	5461	4319	4939	5101	4636
Adgrg2	113	130	220	322	377	436
Adgrg3	86	81	26	48	44	41
Adgrg5	60	32	27	23	22	13
Adgrg6	3390	5167	2045	3546	3361	4921
Adgrg7	0	0	0	0	0	0
Adgrl1	2766	2446	5417	7238	6774	5634
Adgrl2	1153	1021	1730	1721	1814	1588
Adgrl3	4610	3775	6452	7428	7508	6832
Adgrl4	1934	1547	1523	885	1183	1045
Adgrv1	325	392	792	583	622	502
Adh1	40	42	47	65	55	39
Adh4	0	0	0	0	0	0
Adh5	927	992	910	1001	930	951
Adh6	0	1	0	0	1	0
Adh6a	0	1	0	0	0	0
Adh7	11	6	6	6	12	2
Adhfe1	280	226	583	930	886	713
Adi1	205	293	179	330	346	330
Adig	0	0	1	0	0	0
Adipoq	2	59	2	9	1	2
Adipor1	4768	4838	3599	3691	3460	3805
Adipor2	3843	4149	5471	3843	3149	3228
Adk	1021	963	1131	1419	1369	1456
Adm	268	90	250	105	73	96
Adm2	2	0	0	1	0	0
Adnp	4163	4230	4427	5307	4852	4938
Adnp2	915	928	923	993	1023	938
Ado	496	647	414	478	409	485
Adora1	1915	1377	4396	3410	3197	2833
Adora2a	267	215	183	131	110	121
Adora2b	180	105	138	201	144	123
Adora3	0	0	0	0	0	0
Adpgk	1717	1554	1864	1888	1712	1633
Adprh	1263	1452	1259	1437	1352	1334
Adprhl1	30	128	53	85	87	79
Adprhl2	654	687	656	689	642	639
Adprm	350	347	399	380	362	348
Adra1a	473	333	1268	1490	1343	954
Adra1b	70	58	176	224	185	176
Adra1d	106	69	215	344	227	172
Adra2a	270	259	425	550	561	447
Adra2b	10	12	22	19	28	34
Adra2c	41	53	122	200	216	227
Adrb1	42	37	88	78	70	68
Adrb2	127	142	107	133	151	161
Adrb3	2	8	3	0	1	2
Adrm1	1775	1922	1884	1755	1559	1545
Adsl	1098	1374	936	885	872	787
Adss	2875	2962	2631	2656	2548	2622
Adssl1	33	1545	27	44	39	58
Adtrp	36	31	54	46	67	35
Aebp1	7542	8511	4473	3540	2888	3754
Aebp2	1373	1382	1217	1296	1380	1312
Aen	542	535	484	296	326	281
Aes	3337	3490	5074	6210	5729	5368
Afap1	1418	1675	1231	1382	1432	1391
Afap1l1	499	640	465	697	620	612
Afap1l2	2885	3072	1249	1284	1301	1825
Afdn	2269	1984	3103	3292	3307	2677
Aff1	4409	4395	2827	2467	2149	2582
Aff2	591	523	1118	1598	1547	1309
Aff3	1413	1063	2073	2463	2545	2128
Aff4	8403	8640	9170	9634	9265	9266
Afg3l1	811	1053	809	799	675	641
Afg3l2	1527	1616	1763	2113	1901	1806
Afm	0	0	1	1	0	0
Afmid	82	115	171	226	224	230
Afp	0	1	4	4	4	1
Aftph	1681	1757	2370	2733	2684	2419
Aga	665	620	629	847	801	918
Agap1	6180	5443	9954	9835	9977	8516
Agap2	899	864	1808	2241	2367	2024
Agap3	1906	1817	2964	3760	3519	3102
Agbl1	25	133	105	135	213	88
Agbl2	35	116	70	37	49	22
Agbl3	302	340	324	262	433	261
Agbl4	11	20	27	36	29	23
Agbl5	302	248	277	320	302	296
Ager	96	78	75	73	90	65
Agfg1	3720	3075	2680	2291	2451	2444
Agfg2	726	666	1179	949	908	1035
Aggf1	627	715	586	676	652	625
Agk	613	539	624	604	563	561
Agl	3122	7285	3633	5211	4574	4623
Agmat	4	4	5	2	6	1
Agmo	252	215	270	582	554	627
Ago1	2339	2171	2985	3955	3861	3395
Ago2	2476	2687	2307	2036	2055	1956
Ago3	1932	1863	2327	2877	2735	2644
Ago4	148	158	191	219	268	212
Agpat1	2830	3112	2537	3124	2945	2946
Agpat2	199	261	82	40	46	41
Agpat3	3949	3583	6976	9277	8222	7789
Agpat4	1799	1337	3041	3080	2715	2295
Agpat5	1341	1263	1757	2174	1972	1680
Agps	2399	2455	1805	2739	2368	2981
Agr2	0	0	1	0	1	0
Agr3	0	0	0	0	0	0
Agrn	2952	2891	3317	4727	4861	4073
Agrp	8	12	13	16	14	19
Agt	1815	1131	4372	6472	6899	5430
Agtpbp1	3662	3814	6283	7769	7342	6640
Agtr1a	165	215	100	156	132	137
Agtr1b	7	13	4	9	3	13
Agtr2	8	10	25	71	40	46
Agtrap	600	567	559	621	547	614
Agxt	7	10	3	1	0	1
Agxt2	0	0	0	0	0	1
Ahctf1	4721	4624	3139	3013	2862	3276
Ahcy	2529	2580	2031	1705	1455	1637
Ahcyl1	6828	6487	8440	12302	12388	11114
Ahcyl2	2639	2544	3300	4139	3960	3642
Ahdc1	1638	1705	1946	2179	2326	1963
Ahi1	2360	2258	4649	5353	5488	4171
Ahnak	113911	136960	67348	54098	48342	71197
Ahnak2	8525	7161	14046	12906	12039	12724
Ahr	951	1137	392	357	394	629
Ahrr	10	11	8	4	5	5
Ahsa1	1691	2053	2089	2440	2149	2052
Ahsa2	467	580	376	297	352	324
Ahsg	3	0	1	0	0	0
Ahsp	326	217	36	189	100	173
Aicda	0	1	0	0	0	2
Aida	2115	2043	1728	1589	1603	1664
Aif1	362	510	399	272	247	335
Aif1l	3588	4925	1837	3739	3325	4377
Aifm1	700	809	729	751	695	627
Aifm2	640	739	567	684	633	669
Aifm3	378	305	743	1190	1205	849
Aig1	1026	1026	1176	1297	1343	1212
Aim1	175	204	172	175	182	170
Aim1l	5	11	5	3	12	4
Aim2	52	64	52	74	90	62
Aimp1	533	453	446	346	306	301
Aimp2	604	887	564	439	444	414
Aip	840	997	1029	1248	1166	1159
Aipl1	0	3	2	4	0	1
Aire	0	0	0	0	0	0
Ajap1	206	165	481	540	590	492
Ajuba	1201	1601	675	697	727	831
Ak1	861	1782	1308	1088	1520	1448
Ak2	1378	1261	747	528	461	553
Ak3	1450	1742	1229	1232	1057	1398
Ak4	660	626	858	1364	1480	1162
Ak5	5	6	6	5	8	1
Ak6	197	282	129	122	113	122
Ak7	43	236	120	80	135	47
Ak8	17	37	30	29	25	17
Ak9	53	252	180	88	128	56
Akain1	108	78	247	295	289	249
Akap1	927	1279	984	918	880	839
Akap10	1334	1231	1426	1539	1547	1427
Akap11	9136	8358	13653	15846	15280	14505
Akap12	9974	9179	10685	7514	7235	7634
Akap13	6069	6643	4326	3175	2996	3349
Akap14	7	16	11	5	8	2
Akap17a	645	724	718	711	701	628
Akap17b	344	323	529	731	734	694
Akap2	9297	9106	9002	6555	6293	5695
Akap3	14	20	15	24	22	29
Akap4	0	0	1	0	0	1
Akap5	72	84	188	229	217	264
Akap6	5222	4735	11699	12163	11735	10450
Akap7	263	266	305	273	336	298
Akap8	1789	1603	1592	1470	1633	1505
Akap8l	949	846	1073	1281	1453	1092
Akap9	3878	4612	4442	4542	4565	4577
Akip1	188	212	132	168	162	147
Akirin1	1458	1422	1761	1817	1756	1571
Akirin2	1434	1502	1356	1322	1277	1238
Akna	728	752	617	547	561	469
Aknad1	9	5	2	4	7	4
Akp3	4	0	1	3	10	6
Akr1a1	7723	7931	7983	7903	7186	7409
Akr1b1	8333	8663	4267	7340	6697	10088
Akr1b10	50	98	105	61	143	71
Akr1b7	19	13	19	34	25	23
Akr1b8	353	298	215	18	25	18
Akr1c1	0	0	0	0	0	0
Akr1c12	150	64	90	108	132	115
Akr1c12l1	0	1	0	1	0	0
Akr1c13	6	2	7	9	7	6
Akr1c14	161	233	129	106	127	128
Akr1c19	211	123	154	341	320	522
Akr1c2	0	0	0	0	0	0
Akr1c3	0	0	0	0	0	0
Akr1cl	204	393	166	387	252	368
Akr1d1	0	1	2	0	0	0
Akr1e2	148	153	249	328	264	244
Akr7a2	377	426	402	490	497	413
Akr7a3	79	56	195	200	167	117
Akt1	3910	4391	3905	4375	3879	3960
Akt1s1	720	847	668	643	671	573
Akt2	2116	2833	1735	1701	1521	1837
Akt3	1375	1316	1656	2232	1941	2149
Aktip	1861	1773	2479	2859	2534	2398
Alad	640	640	586	816	666	672
Alas1	735	907	971	1181	1040	991
Alas2	2009	1246	1225	1028	618	1021
Alb	5	1	19	17	24	8
Alcam	2197	2367	2955	3977	3828	4030
Aldh16a1	744	845	587	518	534	578
Aldh18a1	41	253	41	194	69	74
Aldh1a1	450	703	1125	1950	1788	1880
Aldh1a2	2028	3699	1006	507	451	746
Aldh1a3	49	125	120	65	33	52
Aldh1a7	0	4	1	2	2	1
Aldh1b1	56	55	163	240	250	110
Aldh1l1	343	453	569	1073	1226	885
Aldh1l2	347	313	139	111	118	149
Aldh2	2821	3134	2515	2851	2597	2719
Aldh3a1	9	4	4	10	4	8
Aldh3a2	2307	2200	2756	3056	2824	2802
Aldh3b1	152	146	113	97	84	107
Aldh3b2	1	2	2	3	6	1
Aldh4a1	793	946	701	848	781	862
Aldh5a1	1442	1305	2807	4537	4536	3846
Aldh6a1	3316	3544	3199	4265	4089	4735
Aldh7a1	2054	2411	1696	1603	1643	1512
Aldh8a1	5	9	6	7	5	11
Aldh9a1	774	976	774	1226	948	939
Aldoa	21208	42260	25752	24566	23136	21355
Aldoart2	13	8	12	0	1	0
Aldob	2	3	6	5	10	6
Aldoc	10959	8176	26586	31465	29582	24484
Alg1	344	334	314	339	384	372
Alg10	886	793	785	758	674	760
Alg11	1943	1954	2759	3267	3309	3167
Alg12	502	491	451	421	412	345
Alg13	338	298	265	300	267	304
Alg14	594	617	467	495	421	501
Alg2	2089	2158	3460	4567	4393	3647
Alg3	541	501	471	436	424	389
Alg5	566	669	464	405	426	390
Alg6	506	426	339	396	345	401
Alg8	437	324	298	255	263	270
Alg9	833	896	923	971	930	888
Alk	234	225	452	427	460	431
Alkbh1	693	644	609	511	560	506
Alkbh2	37	36	78	86	75	58
Alkbh3	695	618	786	707	598	654
Alkbh4	127	126	138	114	104	125
Alkbh5	1441	1773	1562	1602	1489	1399
Alkbh6	1	56	6	3	5	7
Alkbh7	173	185	256	246	293	257
Alkbh8	724	690	746	887	845	848
Allc	2	0	0	1	0	0
Alms1	2331	2305	2267	2166	2341	2135
Alox12	99	87	73	45	32	36
Alox12b	1	5	4	2	4	5
Alox12e	2	0	0	0	1	0
Alox15	2444	1162	662	1005	686	2946
Alox15b	0	0	0	2	0	1
Alox5	154	212	138	93	92	90
Alox5ap	421	285	327	100	87	95
Aloxe3	109	47	124	89	106	93
Alpi	0	0	0	0	1	0
Alpk1	539	610	435	341	355	538
Alpk2	25	404	45	57	35	74
Alpk3	57	1417	78	53	58	44
Alpl	865	876	310	549	531	591
Alpp	1	1	2	4	6	2
Alppl2	65	41	50	49	50	34
Als2	2154	2535	2293	2885	2733	2653
Als2cl	474	472	372	396	487	385
Als2cr11	1	0	0	0	0	1
Als2cr12	184	196	137	73	87	64
Alx1	1	0	2	0	0	0
Alx3	0	1	0	0	0	0
Alx4	10	13	4	20	7	20
Alyref	1495	1436	1202	1003	830	940
Amacr	210	298	343	422	414	359
Ambn	0	0	0	0	0	0
Ambp	0	0	1	0	0	0
Ambra1	1853	1700	2184	2152	2261	2098
Amd1	3204	3597	3472	3586	3716	3502
Amdhd1	3	5	1	7	3	11
Amdhd2	369	356	319	252	232	246
Amelx	1	0	1	0	0	0
Amer1	410	346	564	734	598	649
Amer2	219	169	517	704	764	636
Amer3	144	106	300	380	409	371
Amfr	7714	9292	8329	8569	8034	8538
Amh	7	7	11	10	13	3
Amhr2	9	5	15	19	12	13
Amigo1	1092	1244	2161	2726	2576	2440
Amigo2	151	179	234	257	235	240
Amigo3	165	192	102	71	70	157
Ammecr1	286	212	168	140	148	149
Ammecr1l	1809	1772	1495	1817	1759	1729
Amn	1	0	5	6	4	3
Amn1	345	389	307	319	350	389
Amot	1264	1647	1806	2460	2375	2167
Amotl1	3604	6534	3104	2560	2568	2754
Amotl2	1884	1784	1638	1590	1658	1748
Ampd1	17	2156	12	8	6	14
Ampd2	1091	1187	1675	2493	2240	1956
Ampd3	2178	1577	3485	2080	2066	1769
Amph	187	41	225	256	461	232
Amt	394	365	386	485	528	444
Amtn	0	0	0	0	0	0
Amy1a	2	8	22	18	5	17
Amy2a3	0	0	0	0	0	0
Amz1	159	119	202	268	269	229
Amz2	1158	1361	1718	2113	1940	1855
Anapc1	3981	4908	3263	3602	3512	3852
Anapc10	414	442	411	411	363	421
Anapc11	770	864	774	916	790	784
Anapc13	302	346	298	327	307	307
Anapc15	337	359	375	356	371	383
Anapc16	418	507	442	384	380	405
Anapc2	2591	2539	2912	3356	3206	2770
Anapc4	1387	1315	1152	1331	1340	1252
Anapc5	5745	5605	4761	5017	4686	4860
Anapc7	759	775	836	800	782	787
Andpro	0	0	0	0	0	0
Ang	29	26	32	18	27	17
Ang2	0	0	0	1	0	1
Angel1	398	340	598	681	662	612
Angel2	1115	1106	918	1055	1008	1038
Angpt1	196	289	218	369	351	355
Angpt2	884	762	512	196	216	269
Angpt4	31	27	24	19	20	28
Angptl1	74	66	29	98	120	176
Angptl2	547	502	264	513	420	644
Angptl3	0	0	0	0	0	0
Angptl4	806	332	632	196	141	172
Angptl6	4	2	6	4	2	4
Angptl8	20	11	17	6	3	2
Ank1	2213	1992	4388	6600	5598	5444
Ank2	22487	19932	43458	51287	47988	41088
Ank3	10921	10857	14739	18605	17558	15993
Ankar	9	1	8	13	14	6
Ankdd1a	65	63	58	89	93	95
Ankdd1b	22	11	36	9	21	20
Ankef1	0	12	1	0	1	1
Ankfy1	5421	5054	5278	4658	4361	4537
Ankh	4060	4613	3990	6194	5781	5801
Ankhd1	3667	3589	3205	2895	2887	2860
Ankib1	3177	3058	2938	3247	3035	3239
Ankk1	0	1	1	2	1	0
Ankle1	204	123	59	58	43	45
Ankle2	2144	2194	1812	1698	1513	1587
Ankmy1	91	163	119	165	192	167
Ankmy2	1219	1217	1654	2058	1860	1841
Ankra2	5	1	2	2	3	17
Ankrd1	32	219	33	15	10	20
Ankrd10	1683	1430	1488	1599	1727	1559
Ankrd11	4426	4778	4782	5126	5000	4924
Ankrd12	2323	2333	2530	2845	2820	3058
Ankrd13a	3460	3477	3395	3573	3047	3010
Ankrd13b	1126	1016	1237	1154	1079	1135
Ankrd13c	1948	1934	1853	1922	1805	1856
Ankrd13d	444	387	855	1208	1115	882
Ankrd16	144	112	142	152	152	119
Ankrd17	7518	7399	8039	8341	8100	7667
Ankrd2	3	106	3	2	1	0
Ankrd22	1	3	1	5	8	3
Ankrd23	54	2176	38	23	25	15
Ankrd24	46	43	5	9	51	4
Ankrd26	475	478	447	429	466	449
Ankrd27	809	848	672	641	684	653
Ankrd28	4697	3879	5716	3912	3880	3706
Ankrd29	304	300	651	1031	1021	790
Ankrd30a	0	0	0	0	2	0
Ankrd31	0	0	2	2	0	0
Ankrd33	0	2	2	0	1	1
Ankrd33b	93	78	51	35	25	25
Ankrd34a	190	166	432	624	604	497
Ankrd34b	302	239	657	1040	978	899
Ankrd34c	90	52	232	446	471	346
Ankrd35	81	51	118	176	193	135
Ankrd36	8	15	21	77	46	27
Ankrd37	27	21	41	33	32	22
Ankrd39	109	77	74	56	58	35
Ankrd40	3742	4262	4187	5393	4793	5184
Ankrd42	262	283	336	273	331	233
Ankrd44	1339	1140	1406	1549	1231	1506
Ankrd45	326	367	518	677	685	625
Ankrd46	2566	2198	3374	4221	4144	3865
Ankrd49	406	456	332	355	307	344
Ankrd50	2909	2853	3135	4092	4112	4435
Ankrd52	2100	2187	2466	2807	2573	2348
Ankrd54	276	302	266	318	309	324
Ankrd55	316	252	453	522	482	393
Ankrd6	815	899	1687	1797	1955	1581
Ankrd61	1	1	2	4	3	2
Ankrd63	20	15	11	10	10	15
Ankrd65	1	0	0	0	0	1
Ankrd66	26	128	70	54	64	34
Ankrd7	31	19	20	22	19	18
Ankrd9	179	230	275	301	284	243
Anks1a	3579	3574	2938	2923	2862	2968
Anks1b	1304	801	3184	4273	3979	3231
Anks3	563	559	557	601	640	666
Anks4b	10	4	23	9	8	7
Anks6	314	281	299	316	372	309
Ankub1	19	20	42	56	58	60
Ankzf1	661	536	588	652	659	601
Anln	1732	1151	3191	2725	2355	2279
Anlnl1	397	205	736	546	586	540
Ano1	467	343	303	331	267	236
Ano10	1882	1858	2106	2325	2172	2060
Ano2	19	21	13	30	22	27
Ano3	330	221	904	1170	1038	1002
Ano4	1529	1071	2532	3043	2961	2550
Ano5	152	1427	137	359	328	241
Ano6	4439	4853	2804	1903	1871	2241
Ano7	1	3	10	6	8	10
Ano8	1041	1204	1096	1483	1473	1555
Ano9	0	1	1	2	3	3
Anp32a	1080	1177	1227	1191	1180	1208
Anp32b	2205	2426	1451	1275	1139	1303
Anp32e	2636	2706	2443	2518	2313	2517
Anpep	1241	1204	733	391	267	252
Antxr1	1131	1166	1014	1480	1315	1644
Antxr2	2840	2664	1231	898	774	1104
Antxrl	0	0	0	0	0	0
Anxa1	3857	3676	2310	673	498	757
Anxa10	0	5	0	1	1	0
Anxa11	2177	2596	1901	1463	1392	1315
Anxa13	0	0	1	0	0	0
Anxa2	13369	16110	6792	4174	3768	5397
Anxa3	1633	1854	2326	1101	947	1152
Anxa4	1991	2812	1163	1800	1678	2479
Anxa5	4592	6290	2909	3036	2644	4164
Anxa6	4516	5176	5406	7329	6254	6982
Anxa7	2561	3124	2291	1289	1309	1358
Anxa8	43	70	20	31	37	20
Anxa9	31	20	21	30	35	29
Aoah	177	147	69	27	38	40
Aoc1	0	0	1	1	8	0
Aoc3	623	778	322	630	545	755
Aox1	1109	1050	898	1825	1879	2562
Aox2	22	16	9	5	4	8
Aox3	1112	1638	893	694	702	918
Aox4	6	4	3	9	7	33
Ap1ar	858	920	1038	1263	1192	1161
Ap1b1	3707	3238	5214	5036	4496	4011
Ap1g1	2561	2578	2571	2748	2701	2709
Ap1g2	284	238	240	255	236	187
Ap1m1	1723	1763	1819	1770	1609	1517
Ap1m2	7	9	3	3	5	7
Ap1s1	1219	1247	1367	1364	1280	1094
Ap1s2	1185	1321	1665	2119	1900	1999
Ap1s3	104	111	88	33	39	38
Ap2a1	3878	3436	5964	6623	5906	5449
Ap2a2	6782	7121	7247	7294	6671	6540
Ap2b1	6822	6870	8222	9210	8710	8599
Ap2m1	8995	9381	10390	12407	11175	11079
Ap2s1	1200	1152	1362	1292	1174	1143
Ap3b1	2475	2389	2009	1840	1812	1890
Ap3b2	1281	1082	2890	3498	3467	2870
Ap3d1	4924	5053	6069	6628	6187	5644
Ap3m1	1374	1351	1411	1538	1470	1501
Ap3m2	709	646	1158	1266	1294	1186
Ap3s1	788	732	683	917	895	921
Ap3s2	555	558	686	887	783	693
Ap4b1	562	586	615	675	625	696
Ap4e1	791	750	710	803	837	779
Ap4m1	393	422	403	371	359	347
Ap4s1	298	313	268	313	317	318
Ap5b1	321	291	401	424	379	367
Ap5m1	714	746	695	707	721	707
Ap5s1	220	202	271	355	306	308
Ap5z1	439	410	470	506	507	419
Apaf1	1167	1109	746	753	703	831
Apba1	1126	886	2618	3150	3128	2704
Apba2	1135	846	2689	3203	3042	2423
Apba3	611	763	435	411	369	481
Apbb1	3075	2439	6287	7909	7175	6293
Apbb1ip	395	324	412	278	265	283
Apbb2	4118	3634	5469	4582	4540	3960
Apbb3	672	567	923	1017	1012	866
Apbh	0	0	0	0	0	0
Apc	9115	9538	11044	14371	13934	12637
Apc2	2953	2659	6599	9863	9204	8024
Apcdd1	2578	3275	2861	1852	1644	1655
Apcdd1l	11	6	7	7	10	7
Apcs	1	1	0	0	0	0
Apeh	1069	1135	984	1050	1000	1006
Apex1	1092	1208	1065	1095	979	982
Apex2	300	232	263	150	182	175
Apex2l1	9	9	12	0	2	0
Aph1a	1872	1810	1775	1692	1580	1547
Aph1b	23	21	53	11	19	12
Api5	3801	4122	3058	3004	2992	3129
Apip	296	317	311	343	349	279
Apitd1	102	100	150	147	158	110
Aplf	332	372	251	345	403	379
Apln	1181	1114	1504	1091	959	906
Aplnr	465	364	442	891	1001	915
Aplp1	7261	4606	18019	24260	22113	18467
Aplp2	9135	9302	14030	18869	17666	16100
Apmap	1061	1005	1399	1341	1234	1092
Apoa1	6	5	9	13	5	13
Apoa2	3	0	2	0	0	1
Apoa4	11	20	3	0	0	0
Apoa5	15	10	15	30	15	34
Apob	1	1	0	1	0	1
Apobec1	181	235	151	55	57	87
Apobec2	19	404	39	62	58	59
Apobec3b	107	145	59	24	22	28
Apobec4	0	0	0	0	0	0
Apobr	197	141	116	80	68	78
Apoc1	19	18	35	27	57	74
Apoc2	0	0	0	1	0	1
Apoc3	31	71	19	14	13	23
Apoc4	1	2	2	10	4	7
Apod	26537	39012	22330	25661	22463	26345
Apoe	11110	12746	19722	28020	25049	29378
Apof	0	0	0	0	0	0
Apoh	7	3	2	7	6	9
Apol11a	21	55	18	24	37	43
Apol2	3	1	0	2	0	0
Apol3	300	367	218	180	176	298
Apol9a	99	151	99	84	73	97
Apold1	1094	870	1070	212	214	166
Apom	16	11	9	20	14	23
Apon	1	0	1	1	1	0
Apoo	467	533	480	593	662	548
Apool	217	254	180	227	172	209
Apopt1	13	54	9	27	12	38
App	19874	17915	31094	34311	30330	30596
Appbp2	4532	4333	4364	4931	4863	5036
Appl1	2852	2643	2745	3283	3356	3115
Appl2	1389	1102	1123	1558	1943	1683
Aprt	1714	1787	1057	654	590	683
Aptx	273	315	341	391	321	357
Aqp1	948	1487	320	463	366	650
Aqp11	113	66	218	335	287	253
Aqp12a	2	2	1	3	0	0
Aqp2	2	2	2	4	2	3
Aqp3	11	10	1	6	20	7
Aqp4	14210	15061	30558	49103	48164	41371
Aqp5	16	22	13	5	6	5
Aqp6	0	0	0	0	0	0
Aqp7	0	33	0	0	0	0
Aqp8	1	2	2	0	0	1
Aqp9	88	88	167	223	221	156
Aqr	1914	2071	1915	1899	1941	1748
Ar	188	213	431	570	516	411
Araf	2200	2108	2411	2920	2896	2661
Arap1	2427	2466	2039	2207	2157	2275
Arap2	2844	1969	5396	3470	3682	2824
Arap3	1298	1533	820	911	937	1065
Arc	145	164	175	224	213	222
Arcn1	6240	6799	5269	5201	4606	4845
Areg	4	0	1	0	8	1
Arel1	3071	2969	3289	3745	3353	3578
Arf1	7131	7486	7235	7402	6676	6838
Arf2	1458	1520	1626	1019	906	891
Arf3	7121	6605	10311	9753	9578	8886
Arf4	4221	4629	2958	2355	2247	2449
Arf5	1319	1201	1405	1459	1322	1392
Arf6	1407	1606	1249	1173	974	1095
Arfgap1	1846	1804	1740	1738	1732	1587
Arfgap2	1865	1963	1827	1866	1748	1638
Arfgap3	937	1052	772	779	714	869
Arfgef1	3547	3603	4127	4712	4442	4274
Arfgef2	2961	2965	3276	3784	3492	3213
Arfgef3	1794	1217	4517	4567	4449	3849
Arfip1	1830	1963	1393	1571	1544	1877
Arfip2	1255	1169	1579	1666	1646	1448
Arfrp1	834	827	875	830	820	799
Arg1	778	267	298	124	131	105
Arg2	30	26	57	74	82	86
Arglu1	644	591	553	536	554	546
Arhgap1	1701	1539	1443	1402	1194	1191
Arhgap10	772	892	493	538	532	606
Arhgap11a	573	456	337	290	282	282
Arhgap12	1535	1806	1522	2024	1877	2103
Arhgap15	233	245	186	207	161	166
Arhgap17	1881	1910	1436	1151	1258	1304
Arhgap18	358	450	419	302	327	260
Arhgap19	2560	2663	1251	2637	2503	3803
Arhgap20	867	984	1512	2152	2204	1866
Arhgap21	3809	3011	5843	5922	5754	4843
Arhgap22	432	461	388	347	286	273
Arhgap23	4527	4035	6091	6424	6036	5217
Arhgap24	1223	1202	712	664	640	618
Arhgap25	561	453	356	222	247	244
Arhgap26	2361	2023	2926	2928	1861	2398
Arhgap27	589	455	664	719	678	574
Arhgap28	440	574	251	304	244	386
Arhgap29	3781	4382	2227	1659	1812	2062
Arhgap30	462	437	270	181	130	152
Arhgap31	4838	5020	3223	2971	2649	3651
Arhgap32	4089	3707	6455	7843	7513	6683
Arhgap33	257	223	295	369	415	326
Arhgap35	6355	6317	9110	11361	10574	9758
Arhgap36	329	272	947	1137	1065	675
Arhgap39	2202	2279	1738	2006	2119	2181
Arhgap4	318	313	269	278	267	242
Arhgap40	0	1	0	1	3	2
Arhgap42	1385	1483	1096	877	835	1028
Arhgap44	1454	1196	3252	4681	4164	3590
Arhgap45	879	656	548	431	364	419
Arhgap5	4568	4973	4943	7083	7313	7008
Arhgap6	227	256	332	346	382	307
Arhgap8	460	365	127	40	57	47
Arhgap9	261	273	188	131	105	141
Arhgdia	13056	13219	11478	9074	8331	8968
Arhgdib	1173	1314	749	511	411	534
Arhgef1	1699	1784	1477	1380	1477	1340
Arhgef10	4485	4788	4737	5984	5533	6180
Arhgef10l	978	1194	1077	1437	1391	1316
Arhgef11	3579	3315	4649	5448	5427	4962
Arhgef12	6429	7126	6494	6440	6405	6751
Arhgef15	276	339	247	262	324	236
Arhgef16	37	44	15	49	38	68
Arhgef18	1113	1117	1371	1440	1380	1313
Arhgef19	261	207	270	572	473	448
Arhgef2	3021	2768	3135	4004	3618	3452
Arhgef25	1077	1042	1403	1608	1509	1535
Arhgef26	749	729	848	1099	1091	1174
Arhgef28	1551	1447	1456	2307	2273	2466
Arhgef3	800	754	890	1015	997	965
Arhgef33	30	48	39	61	56	68
Arhgef37	755	837	601	832	915	924
Arhgef38	9	3	10	28	21	45
Arhgef39	100	60	23	23	25	25
Arhgef4	2447	1887	5629	6883	6194	5174
Arhgef40	3414	3139	2617	3115	3157	3690
Arhgef5	331	351	214	268	261	222
Arhgef6	734	739	706	934	826	814
Arhgef7	3049	3104	3080	3315	3402	3294
Arhgef9	1612	1479	2752	3631	3533	3110
Arid1a	4936	4814	5260	5755	5389	5473
Arid1b	1986	2187	2236	2810	2477	2335
Arid2	2631	2603	2535	2670	2637	2723
Arid3a	669	593	395	319	334	291
Arid3b	184	205	178	200	209	215
Arid3c	0	4	2	1	5	3
Arid4a	732	760	776	854	911	856
Arid4b	84	63	148	77	133	162
Arid5a	1040	940	884	519	420	404
Arid5b	1718	1964	1344	969	918	1028
Arih1	3780	4129	3767	3841	3695	3671
Arih2	1370	1437	1580	1596	1545	1417
Arih2os	2	5	2	5	2	1
Arl1	1269	1359	1126	1162	1160	1242
Arl10	440	604	507	713	641	589
Arl11	243	246	177	55	68	74
Arl13a	0	0	0	0	0	0
Arl13b	887	746	732	679	774	751
Arl14ep	1047	939	1243	1511	1443	1396
Arl14epl	0	1	1	0	0	0
Arl15	367	497	374	483	492	558
Arl16	329	358	418	548	464	533
Arl2	743	778	950	1345	1236	1210
Arl2bp	3584	3548	4248	4968	4527	4660
Arl3	440	491	515	627	578	600
Arl4a	839	871	840	617	575	652
Arl4c	589	412	639	837	772	664
Arl4d	66	147	82	133	81	84
Arl5a	3856	4471	3695	4801	4790	5380
Arl5b	1208	1303	1175	1502	1429	1461
Arl5c	43	33	23	27	21	29
Arl6	314	315	365	380	411	408
Arl6ip1	3871	3281	5033	6503	6191	5899
Arl6ip4	558	562	699	678	654	596
Arl6ip5	1027	1226	1079	1105	1041	1069
Arl6ip6	297	305	228	229	221	202
Arl8a	3033	2936	4060	4499	4087	4031
Arl8b	6073	6171	7051	8663	8525	8258
Arl9	2	2	6	1	2	1
Armc1	976	1021	1185	1396	1382	1298
Armc10	527	604	500	560	517	491
Armc12	0	0	1	0	0	1
Armc2	91	157	121	143	126	97
Armc3	24	73	36	42	50	26
Armc4	27	82	53	21	36	17
Armc5	748	811	993	883	900	835
Armc6	192	226	190	160	176	136
Armc7	330	247	250	300	285	313
Armc8	994	1103	1202	1077	1129	1085
Armc9	840	880	995	920	951	834
Armcx1	0	0	0	0	0	0
Armcx2	2172	1977	2582	3206	3173	2999
Armcx3	1627	1555	1929	2572	2600	2475
Armcx4	1606	1590	1733	2149	2010	1836
Armcx6	235	228	338	409	483	426
Armt1	395	466	419	482	566	519
Arnt	1273	1265	975	924	928	898
Arnt2	2746	2546	3914	4809	4803	4183
Arntl	622	614	585	493	617	464
Arntl2	52	39	37	5	8	3
Arpc1a	2737	2972	2390	2631	2498	2816
Arpc1b	5883	7198	2934	1511	1298	1986
Arpc2	6392	6405	4634	4103	3771	4287
Arpc3	2465	2603	2254	1892	1692	1924
Arpc4	3033	3252	3363	3155	2978	3075
Arpc5	2806	3016	1873	1742	1475	2046
Arpc5l	418	417	663	773	603	520
Arpin	438	497	392	363	409	363
Arpp19	3900	4213	3856	5180	4925	5152
Arpp21	330	378	694	935	1107	740
Arr3	0	0	0	0	0	0
Arrb1	11027	9674	13719	11734	11487	10449
Arrb2	627	617	860	924	907	832
Arrdc1	312	309	290	232	232	214
Arrdc2	476	327	641	432	411	366
Arrdc3	3403	2234	3485	2400	2241	2181
Arrdc4	1103	1184	872	487	501	512
Arrdc5	0	0	0	0	0	0
Arsa	1716	1931	1550	2154	2003	2033
Arsb	1682	1286	2074	2476	2255	2234
Arse	625	582	471	489	525	513
Arsg	407	336	555	660	571	513
Arsi	83	137	50	38	35	36
Arsj	35	43	22	16	13	10
Arsk	411	460	390	499	490	526
Art1	17	1223	14	6	6	3
Art2b	4	1	2	2	2	5
Art3	1085	1657	770	1808	1559	2312
Art4	44	41	78	145	106	88
Art5	3	213	3	0	1	1
Artn	64	47	38	29	42	25
Arv1	197	204	200	231	228	187
Arvcf	1501	1822	1219	2498	2255	2683
Arx	3	20	4	1	2	1
Arxes2	82	94	105	215	217	198
As3mt	357	392	347	435	415	429
Asah1	3935	4017	3104	3801	3600	4438
Asah2	1690	1235	3151	4741	4251	3639
Asap1	2698	2594	2586	3062	2805	2681
Asap2	3022	2718	3790	3372	3048	2728
Asap3	765	827	600	585	570	565
Asb1	992	798	1690	2345	2116	2050
Asb10	0	82	0	0	1	0
Asb11	10	247	23	13	10	13
Asb12	1	167	2	0	0	0
Asb13	372	331	479	578	510	513
Asb14	1	94	6	7	0	1
Asb15	664	692	98	747	433	489
Asb16	4	69	6	13	8	9
Asb17	0	0	0	0	0	0
Asb18	0	25	1	10	3	6
Asb2	50	1045	62	104	96	100
Asb3	498	434	585	722	641	638
Asb4	18	41	30	23	26	16
Asb5	112	264	96	53	70	54
Asb6	398	406	490	466	478	429
Asb7	333	332	366	384	352	346
Asb8	1400	1437	1614	2146	2056	2011
Asb9	1	2	1	1	0	2
Ascc1	568	648	469	480	441	494
Ascc2	852	849	743	593	542	558
Ascc3	3075	3279	2719	2197	2295	2272
Ascl1	13	5	20	50	34	29
Ascl2	11	14	11	20	21	11
Ascl3	3	5	2	4	2	2
Ascl4	7	6	6	7	4	20
Ascl5	0	0	1	0	0	0
Asf1a	651	591	540	709	619	721
Asf1b	180	140	69	33	25	22
Asgr1	124	252	89	75	83	66
Asgr2	274	557	342	459	421	473
Ash1l	9713	10664	10387	11492	11102	11183
Ash2l	1581	1740	1244	1373	1396	1344
Asic1	563	499	1161	1712	1615	1675
Asic2	251	247	606	752	696	610
Asic3	6	9	10	22	15	143
Asic4	60	75	115	128	132	110
Asic5	1	0	2	0	1	2
Asip	1	0	0	0	0	1
Asl	518	507	528	465	481	449
Asmt	27	46	19	37	21	13
Asmtl	337	412	343	340	304	369
Asna1	1208	1327	1506	1753	1547	1588
Asns	1457	1137	2130	2077	1957	1617
Asnsd1	1078	1264	1120	1277	1137	1058
Aspa	1109	1007	1782	2494	2284	2930
Aspdh	58	35	93	116	112	90
Aspg	989	738	329	75	66	208
Asph	1333	1795	1452	2118	1916	2293
Asphd1	226	173	466	575	566	444
Asphd2	149	118	230	353	354	271
Aspm	617	381	251	255	221	235
Aspn	2	6	1	24	1	2
Aspnl1	0	23	3	1	1	15
Asprv1	23	39	52	28	55	25
Aspscr1	771	773	823	933	964	864
Asrgl1	689	732	845	1683	1476	1634
Ass1	289	193	233	133	201	230
Aste1	114	100	79	78	82	100
Astl	1	2	3	1	0	2
Astn1	1963	1766	4797	6397	6443	5530
Astn2	376	289	763	915	994	768
Asun	886	998	680	673	663	673
Asxl1	3102	2943	2475	2308	2331	2309
Asxl2	2012	2131	1911	2053	2015	1967
Asz1	0	2	0	0	1	1
Atad1	2570	2641	3233	3642	3438	3376
Atad2	1060	1074	571	347	331	325
Atad2b	449	419	418	438	437	446
Atad3a	915	889	780	596	675	582
Atad5	577	474	341	306	266	286
Atat1	641	642	782	1181	1072	1133
Atcay	1048	899	2783	3921	3495	2851
Ate1	861	843	915	898	938	840
Atf1	1193	1220	843	619	594	628
Atf2	1242	1230	1613	1914	1828	1813
Atf3	710	944	467	108	104	214
Atf4	4528	5154	5056	3468	3236	3456
Atf5	1947	2084	2403	2151	1812	2270
Atf6	4598	4504	4635	4001	3681	3746
Atf6b	1844	2153	1389	1744	1601	1640
Atf7	3158	3331	2584	2757	2760	2916
Atf7ip	3391	3412	3630	4023	4025	4044
Atf7ip2	4	2	4	3	3	1
Atg10	133	149	122	162	183	173
Atg101	418	430	420	370	397	376
Atg12	917	925	1398	1278	1259	1236
Atg13	1501	1383	1969	2121	2065	1737
Atg14	345	375	376	443	413	402
Atg16l1	985	965	1079	1192	1149	1042
Atg16l2	301	237	209	272	269	244
Atg2a	1636	1619	1950	2256	2122	1927
Atg3	1186	1214	1182	1231	1156	1120
Atg4a	407	445	432	452	455	491
Atg4b	1153	1165	1334	1537	1533	1385
Atg4c	673	568	864	990	924	843
Atg4d	525	517	674	713	700	571
Atg5	636	658	628	678	608	674
Atg7	1037	918	1021	774	849	676
Atg9a	2241	2585	2934	3253	3250	2880
Atg9b	4	7	9	7	11	8
Atic	1173	1294	1092	852	1013	744
Atl1	1181	909	2393	2942	2657	2596
Atl2	740	926	970	1314	1397	1148
Atl3	3001	2659	2220	1636	1531	1731
Atm	2622	2385	2614	2317	2173	2336
Atmin	979	906	1908	2528	2331	2051
Atn1	32	35	43	33	142	100
Atoh1	0	0	1	1	0	0
Atoh7	0	2	0	2	1	2
Atoh8	73	96	66	65	60	67
Atox1	674	658	601	789	654	725
Atp10a	630	552	752	859	752	778
Atp10b	324	374	326	659	568	611
Atp10d	1208	1262	862	453	493	463
Atp11a	4644	4323	6851	7486	6989	7899
Atp11b	1331	1315	1314	1305	1315	1512
Atp11c	1035	867	1039	1138	1177	1022
Atp12a	0	2	0	2	2	1
Atp13a1	2003	1901	1632	1433	1465	1413
Atp13a2	2607	2460	4497	5907	5605	4704
Atp13a3	429	469	377	381	339	396
Atp13a4	112	80	321	449	465	356
Atp13a5	209	257	342	520	509	320
Atp1a1	19443	21994	21294	20607	19386	20587
Atp1a2	25273	28256	51094	86930	79122	67134
Atp1a3	23345	17507	55673	74735	65931	56029
Atp1a4	6	18	16	24	24	27
Atp1b1	12877	9342	27924	39113	34303	30454
Atp1b2	10343	10460	19583	25282	23904	20850
Atp1b3	5456	6301	4280	4712	4401	5199
Atp1b4	1	49	0	0	0	1
Atp23	145	109	110	148	156	137
Atp2a1	286	63566	275	165	242	223
Atp2a2	17325	18393	22749	27666	24597	22015
Atp2a3	305	280	175	355	291	367
Atp2b1	5908	6102	6162	6221	6013	5809
Atp2b2	6528	5255	15745	21933	19457	16610
Atp2b3	2227	1840	5428	7140	6662	5503
Atp2b4	2107	2126	3457	3559	3884	3314
Atp2c1	3879	4152	4759	5632	5488	5515
Atp2c2	1	9	10	9	4	6
Atp4a	0	4	3	0	3	0
Atp4b	0	0	0	0	1	0
Atp5a1	11120	14366	13897	16487	15165	13772
Atp5b	19532	27256	23811	27211	24096	23143
Atp5c1	2143	2729	2777	3168	2945	2685
Atp5d	2584	3121	3183	2072	3173	3146
Atp5e	1184	1952	1313	1404	1286	1507
Atp5f1	50	43	37	40	65	39
Atp5g1	1630	2112	1881	2064	1865	1594
Atp5g2	2444	2722	1924	2041	1755	1732
Atp5g3	3017	3264	3544	3971	3652	3206
Atp5h	1591	2219	1932	1933	1707	1829
Atp5i	552	718	637	847	721	734
Atp5j	1157	1428	1425	1697	1523	1509
Atp5j2	966	1194	1163	1305	1159	1203
Atp5l	2684	3434	2897	3110	2815	2961
Atp5o	2315	2751	2864	2972	2692	2760
Atp5s	151	167	154	267	231	201
Atp5sl	663	796	926	903	881	913
Atp6ap1	7112	7393	8937	10447	9705	9022
Atp6ap1l	32	34	59	56	71	65
Atp6ap2	1923	1826	2791	3382	3315	2838
Atp6v0a1	6654	5699	10227	11915	11573	10010
Atp6v0a2	1500	1806	1387	1445	1403	1449
Atp6v0a4	93	100	146	202	182	162
Atp6v0b	1041	1108	1478	1721	1577	1480
Atp6v0c	8080	7870	11520	11970	10778	10538
Atp6v0d1	4926	4712	7118	8573	7945	7557
Atp6v0d2	23	4	7	1	0	1
Atp6v0e1	1225	1430	799	745	759	901
Atp6v0e2	1301	1233	2028	2966	2692	2475
Atp6v1a	6119	5271	10905	13533	12979	11195
Atp6v1b1	0	0	0	0	0	0
Atp6v1b2	5980	4765	10938	12970	12049	10145
Atp6v1c1	2506	2373	3463	4225	4017	3372
Atp6v1c2	36	23	42	24	43	38
Atp6v1d	1676	2576	3562	4018	3706	2157
Atp6v1e1	2648	2586	4051	4755	4284	4143
Atp6v1e2	5	1	8	9	11	10
Atp6v1f	1216	1275	1698	1835	1768	1663
Atp6v1g1	1629	1441	1418	1611	1505	1749
Atp6v1g2	2517	1842	5206	8058	6945	5800
Atp6v1g3	4	0	0	0	0	0
Atp6v1h	1721	1376	2742	3020	2771	2294
Atp7a	2076	1989	1422	1233	1145	1306
Atp7b	166	108	253	348	274	270
Atp8a1	10267	11091	13481	16206	15731	14845
Atp8a2	4380	3115	9944	13707	11979	12144
Atp8b1	714	1012	284	95	99	139
Atp8b2	4250	4352	3896	3338	3534	3328
Atp8b3	74	56	169	245	213	169
Atp8b4	442	347	155	60	62	55
Atp8b5p	52	68	41	65	104	53
Atp9a	3918	4060	7722	9702	8893	8056
Atp9b	2529	2261	2501	2628	2564	2517
Atpaf1	1336	1201	2151	2470	2153	2202
Atpaf2	457	441	405	520	497	495
Atpif1	814	905	1032	1019	1040	1052
Atr	1287	1230	1308	1154	1190	1001
Atraid	689	625	644	722	652	775
Atrip	110	80	118	131	134	97
Atrn	9115	9689	13226	20029	18135	17567
Atrnl1	3049	2499	3947	5334	4720	4718
Atrx	2312	2736	2414	2703	2771	3211
Atxn1	1363	1577	1224	1128	1140	1113
Atxn10	4514	3651	4762	4323	4220	4149
Atxn2	3003	3164	3504	3929	3950	3699
Atxn2l	3570	3550	3573	3403	3365	2990
Atxn3	915	911	773	830	903	826
Atxn7	1007	1030	933	993	975	1064
Atxn7l1	927	879	949	1068	1033	997
Atxn7l2	229	244	212	228	270	211
Atxn7l3	2399	2313	3381	4098	3704	3532
Atxn7l3b	3456	3239	4690	5870	5349	5306
Auh	1094	1002	1741	2194	1896	1721
Aunip	57	43	41	49	46	34
Aup1	1419	1540	1512	1394	1282	1266
Aurka	257	212	156	174	132	150
Aurkaip1	810	840	810	711	731	761
Aurkb	277	525	234	64	60	53
Aurkc	142	84	129	163	179	125
Aven	290	345	299	334	300	319
Avil	113	128	94	52	61	616
Avl9	2483	2156	3401	3768	3545	3109
Avp	5	3	5	10	8	5
Avpi1	417	488	333	313	318	357
Avpr1a	62	59	99	79	86	72
Avpr1b	14	11	3	5	2	4
Avpr2	0	0	0	0	0	0
Awat1	0	0	0	0	0	0
Awat2	0	0	0	0	0	0
Axdnd1	42	37	16	19	24	19
Axin2	357	366	348	504	520	539
Axl	5929	7717	3866	2205	2048	2405
Azgp1	3	3	0	4	0	0
Azi2	851	921	792	918	899	861
Azin1	4164	3593	4470	4191	3737	4289
Azin2	189	132	292	227	193	209
B2m	4524	5037	4084	3941	3641	4701
B3galnt1	1146	1034	1149	753	783	801
B3galnt2	868	1101	849	761	703	723
B3galt1	553	451	1080	1475	1524	1251
B3galt2	237	241	288	553	545	707
B3galt4	67	57	78	87	79	69
B3galt5	1589	804	3672	3880	3245	2682
B3galt6	248	231	283	371	318	313
B3gat1	829	562	1743	2300	2253	1795
B3gat2	45	52	102	198	183	185
B3gat3	1210	1340	1758	1961	1822	1786
B3glct	954	1047	782	937	926	1027
B3gnt2	1174	876	1024	767	632	727
B3gnt3	0	0	0	1	2	1
B3gnt4	13	6	12	13	28	9
B3gnt5	426	648	135	471	517	1154
B3gnt6	2	6	9	9	6	6
B3gnt7	88	76	151	156	158	132
B3gnt8	20	20	10	8	7	21
B3gnt9	312	347	186	154	154	171
B3gntl1	343	312	300	300	395	314
B4galnt1	350	295	630	893	855	669
B4galnt2	3	5	2	9	4	4
B4galnt3	22	27	7	29	27	30
B4galnt4	251	217	540	627	654	504
B4galt1	622	773	332	215	203	233
B4galt2	621	574	625	653	635	608
B4galt3	567	551	551	557	514	562
B4galt4	342	401	291	401	357	515
B4galt5	2301	2129	2359	1700	1524	1565
B4galt6	2408	2053	3151	3107	3052	2727
B4galt7	391	442	447	509	479	482
B4gat1	17	9	15	14	16	16
B9d1	0	1	4	3	2	2
B9d2	150	156	209	262	198	250
Baalc	1450	2011	1950	2546	2273	2053
Baat	6	8	25	17	29	8
Babam1	1077	1172	1233	1381	1359	1344
Bace1	1728	1469	2987	3692	3109	2906
Bace2	1787	2153	1076	1513	1395	1767
Bach1	470	516	388	350	343	375
Bach2	288	235	295	361	376	283
Bad	623	639	657	651	571	562
Bag1	1160	1276	1045	1033	928	905
Bag2	113	226	170	228	195	175
Bag3	1168	1570	1669	1110	1129	1065
Bag4	598	619	769	885	791	771
Bag5	19	21	25	39	33	17
Bag6	4312	4801	4802	4750	4393	4259
Bahcc1	708	636	795	993	986	877
Bahd1	1085	1071	1114	1061	1070	1011
Baiap2	1377	1168	899	903	778	873
Baiap2l1	119	120	33	32	38	113
Baiap2l2	20	14	33	34	22	31
Baiap3	387	404	981	1083	1223	1070
Bak1	1115	1121	788	531	466	556
Bambi	229	247	114	98	104	110
Banf1	1513	1954	1168	1195	1053	1168
Banf2	0	0	0	0	0	0
Bank1	21	14	7	22	14	12
Banp	519	749	492	630	597	705
Bap1	2381	2376	3135	3670	3291	2951
Bard1	206	187	134	103	67	85
Barhl1	4	11	11	4	12	9
Barhl2	5	4	19	14	16	12
Barx1	3	0	0	1	0	0
Barx2	9	15	9	13	21	32
Basp1	450	436	1024	1157	1012	905
Batf	24	19	15	4	3	3
Batf2	4	5	1	6	10	13
Batf3	23	14	10	3	2	4
Bax	671	741	550	493	423	429
Baz1a	893	989	564	369	349	404
Baz1b	3394	3605	3051	2973	2906	2947
Baz2a	2599	2526	2164	2399	2438	2186
Baz2b	2672	2378	2964	2825	2995	2581
Bbc3	46	85	65	62	87	101
Bbip1	151	164	135	164	162	182
Bbof1	59	59	58	69	107	89
Bbox1	27	126	57	88	97	78
Bbs1	650	889	850	1093	927	852
Bbs10	239	203	306	399	319	302
Bbs12	188	234	194	166	200	175
Bbs2	797	784	914	1207	1254	1142
Bbs4	940	736	1124	1119	1310	1145
Bbs5	160	181	173	207	194	186
Bbs7	659	720	536	471	521	467
Bbs9	598	617	687	856	756	708
Bbx	973	997	929	891	906	892
Bcam	1035	1726	960	1446	1030	1511
Bcan	1400	1066	4137	8367	7441	5862
Bcap29	790	865	719	768	734	800
Bcap31	2362	2472	2339	2748	2378	2640
Bcar1	2027	1624	2350	1954	1736	1610
Bcar3	1051	1105	880	1030	1099	1162
Bcas1	7486	6219	11333	14807	13298	12891
Bcas2	494	530	449	449	405	473
Bcas3	1403	1260	1683	1946	1908	1791
Bcat1	19436	14544	42150	46786	41469	35322
Bcat2	836	1107	474	370	389	513
Bccip	554	592	537	588	560	553
Bcdin3d	138	128	114	131	148	111
Bche	198	183	243	289	428	318
Bckdha	786	909	926	1080	987	1056
Bckdhb	568	700	794	953	901	797
Bckdk	1266	1540	1384	1377	1221	1148
Bcl10	610	642	571	490	421	525
Bcl11a	189	147	273	328	412	260
Bcl11b	80	90	215	209	247	229
Bcl2	161	123	118	112	146	124
Bcl2a1	133	117	68	39	25	35
Bcl2l1	5759	4202	5865	4577	4411	3973
Bcl2l10	7	3	8	4	7	12
Bcl2l11	343	258	240	260	207	170
Bcl2l12	130	142	83	69	80	89
Bcl2l13	1064	1120	1112	1138	1015	1049
Bcl2l14	1	5	3	5	1	1
Bcl2l15	17	17	17	22	37	16
Bcl2l2	3019	3018	3679	3977	3726	3621
Bcl3	822	654	432	96	117	101
Bcl6	1094	1242	1296	788	640	599
Bcl6b	125	164	120	140	190	160
Bcl7a	527	592	1008	1423	1306	1202
Bcl7b	615	706	678	796	644	659
Bcl7c	708	831	444	450	460	512
Bcl9	1009	973	1096	1248	1322	1195
Bcl9l	1918	1886	1674	1600	1528	1568
Bclaf1	5642	4835	5253	4996	5053	4944
Bco1	4	1	6	3	8	6
Bco2	65	82	66	28	44	34
Bcor	915	920	836	861	851	849
Bcorl1	942	920	912	1195	1151	1122
Bcr	1442	1668	2059	2072	2080	2044
Bcs1l	343	325	306	294	298	254
Bdh1	545	488	693	1103	876	852
Bdh2	116	127	143	184	171	180
Bdkrb1	8	7	1	1	0	1
Bdkrb2	350	523	224	58	49	104
Bdnf	56	45	99	80	115	111
Bdp1	2569	2828	2238	2077	2249	2193
Bean1	703	1157	511	808	924	1399
Becn1	2095	2123	2012	2316	2094	2101
Becn2	0	0	0	0	0	0
Begain	426	343	859	1006	993	775
Bend2	1	0	0	0	0	0
Bend3	393	519	330	304	304	300
Bend4	483	516	617	639	591	611
Bend5	61	45	91	141	99	75
Bend6	2241	1927	4839	6831	6237	5569
Bend7	109	126	119	86	93	91
Best1	21	11	24	22	19	11
Best2	0	1	1	0	1	0
Best3	1	11	6	5	5	2
Best4	0	0	0	0	0	0
Bet1	743	827	533	657	672	726
Bet1l	723	724	555	605	615	647
Bex2	250	223	599	781	714	572
Bex3	1309	1108	2125	2532	2267	2037
Bfar	1002	1197	1087	1008	973	953
Bfsp1	22	19	29	22	26	40
Bfsp2	5	5	13	14	13	9
Bglap	47	71	9	11	15	4
Bgn	6286	6196	2676	3233	2294	3088
Bhlha15	20	12	18	16	14	10
Bhlha9	4	1	6	5	8	1
Bhlhb9	997	919	1151	1273	1415	1256
Bhlhe22	110	108	176	195	192	158
Bhlhe23	0	1	1	3	0	0
Bhlhe40	1910	1874	2100	1453	1408	1302
Bhlhe41	1248	1215	2149	2502	2307	2154
Bhmt	2	2	4	1	2	3
Bhmt2	0	0	1	2	2	0
Bicc1	3345	3220	1893	1774	1560	2288
Bicd1	1610	1656	2197	2399	2323	2173
Bicd2	3318	3930	3190	3771	3464	3374
Bicdl1	147	129	418	458	440	369
Bicdl2	2	3	0	2	4	1
Bid	375	283	517	300	267	251
Bik	12	13	9	4	8	5
Bin1	2856	3675	5821	7791	7191	5619
Bin2	205	212	199	212	197	204
Bin2a	1	0	0	1	9	1
Bin3	628	567	442	380	350	350
Birc2	1523	1436	1537	1237	1102	1280
Birc3	424	302	129	74	69	76
Birc5	103	64	47	29	29	29
Birc6	13580	13142	13995	13402	13157	12714
Birc7	7	0	14	20	20	12
Bivm	883	942	970	1163	1123	1010
Blcap	1264	1104	1764	1888	1982	1773
Bles03	994	984	1131	1224	1200	1184
Blk	24	13	4	22	7	12
Blm	577	548	402	366	347	402
Blmh	1564	1583	1478	1505	1379	1390
Blnk	245	263	242	217	204	237
Bloc1s1	397	529	424	453	410	428
Bloc1s2	985	1043	649	990	858	1041
Bloc1s3	123	133	115	132	138	137
Bloc1s4	189	208	180	156	153	157
Bloc1s5	508	468	588	741	695	655
Bloc1s6	366	369	433	462	405	503
Blvra	386	411	493	522	427	472
Blvrb	508	451	451	453	389	419
Blzf1	464	473	417	403	362	406
Bmf	330	314	305	591	482	567
Bmi1	2013	2236	1668	1831	1803	1902
Bmp1	2943	2726	1928	1716	1415	1736
Bmp10	2	0	3	0	0	1
Bmp15	23	13	13	22	19	22
Bmp2	236	132	182	108	95	68
Bmp2k	3516	4055	3348	3275	3145	3251
Bmp3	13	12	29	13	13	9
Bmp4	134	176	199	238	201	162
Bmp5	346	445	158	231	210	326
Bmp6	804	1232	682	650	591	690
Bmp7	666	934	284	198	136	215
Bmp8a	13	3	6	9	10	7
Bmp8b	3	5	4	6	3	1
Bmper	112	117	232	342	303	208
Bmpr1a	2944	2916	2897	3492	3271	3390
Bmpr1b	192	170	451	499	619	419
Bmpr2	8907	8367	10079	11078	8764	10899
Bms1	1550	1698	1386	1333	1379	1340
Bmt2	309	301	311	323	313	326
Bmx	79	61	74	32	25	51
Bmyc	203	225	365	444	464	388
Bnc1	0	0	0	0	0	0
Bnc2	1360	1277	728	578	570	974
Bnip1	299	339	255	306	302	321
Bnip2	2358	2530	1474	1338	1301	1709
Bnip3	1827	2125	2855	3809	3437	3385
Bnip3l	4095	3842	3600	4890	4775	4926
Bnipl	8	2	4	5	11	2
Boc	894	1055	860	911	731	645
Bod1	519	639	455	509	435	409
Bod1l1	2604	2742	3013	3518	3147	3486
Bok	469	484	382	415	454	502
Bola1	94	145	119	146	135	114
Bola3	387	405	396	423	384	341
Boll	0	0	0	0	0	0
Bop1	1074	1134	986	905	830	755
Bora	208	136	121	117	127	118
Borcs5	592	486	638	736	750	663
Borcs6	386	511	508	583	563	573
Borcs7	1441	1492	1342	1798	1616	1655
Borcs8	365	443	377	411	348	322
Bpgm	2822	2804	3426	3221	2372	2818
Bphl	240	289	139	264	338	337
Bpi	2	0	0	1	0	0
Bpifa1	2	1	3	4	0	5
Bpifa2	3	1	0	0	0	0
Bpifa2f	0	0	0	0	1	0
Bpifa3	0	0	0	0	0	0
Bpifa5	2	0	7	9	10	10
Bpifa6	4	10	4	8	3	5
Bpifb1	9	7	1	2	0	5
Bpifb2	2	0	1	0	0	2
Bpifb3	0	0	0	0	0	0
Bpifb4	20	6	65	33	33	20
Bpifb5	0	2	1	1	3	7
Bpifb6	0	0	0	0	0	0
Bpifc	6	4	7	6	7	5
Bpnt1	803	882	1128	1264	1176	1124
Bptf	3768	4233	4506	4818	4695	4623
Braf	2771	2470	3230	3530	3587	3223
Brap	982	1023	1066	1061	958	1008
Brat1	483	582	484	439	567	463
Brca1	557	414	273	209	166	189
Brca2	603	483	454	441	468	428
Brcc3	758	950	812	901	827	858
Brd1	1633	1594	1612	1747	1626	1562
Brd2	83	76	134	84	59	79
Brd3	1235	1377	1121	1343	1274	1279
Brd4	3285	3154	3304	3138	3229	2937
Brd7	1464	1654	1432	1493	1382	1402
Brd8	1431	1253	1420	1409	1372	1426
Brd9	784	723	846	900	958	848
Brdt	0	1	0	2	0	0
Bre	1409	1369	1624	1634	1507	1289
Brf1	1328	1313	1338	1523	1596	1444
Brf2	182	187	265	260	234	166
Bri3	628	630	474	485	445	508
Bri3bp	565	602	873	833	908	808
Bricd5	23	16	17	45	30	40
Brinp1	488	460	1223	1485	1421	1263
Brinp2	255	190	671	694	660	601
Brinp3	244	169	625	782	831	638
Brip1	280	192	158	80	83	74
Brix1	869	867	734	546	550	586
Brk1	1980	2070	1918	2241	2021	2319
Brms1	8	7	10	5	4	7
Brms1l	245	292	268	278	315	320
Brox	2229	2352	2675	2899	2775	2671
Brpf1	940	928	963	986	911	835
Brpf3	681	742	645	661	633	648
Brs3	1	4	1	5	4	3
Brsk1	1766	1512	4185	5827	5169	4285
Brsk2	769	663	1333	1942	1808	1555
Brwd1	2830	2777	2778	2991	2966	2767
Brwd3	897	850	742	811	814	824
Bscl2	826	759	1103	1283	1257	1201
Bsdc1	1456	1495	1534	1672	1622	1631
Bsg	7437	9396	7992	9576	8556	9226
Bsn	2516	1990	6202	7421	6916	5608
Bsnd	0	0	0	0	0	0
Bsph1	0	0	0	1	0	0
Bsph2	0	0	0	0	0	0
Bspry	270	164	665	1011	926	725
Bst1	245	163	86	47	18	13
Bst2	217	372	163	161	137	185
Bsx	0	0	1	0	0	0
Btaf1	2577	2594	2329	1982	1979	1963
Btbd1	3718	4153	4242	5382	5099	5112
Btbd10	1250	1058	1280	1376	1495	1331
Btbd11	1439	1434	2030	2342	2640	2067
Btbd16	173	198	68	62	60	82
Btbd17	18	24	70	188	210	150
Btbd18	0	0	0	0	1	0
Btbd19	306	344	263	239	234	225
Btbd2	866	948	1521	1916	1834	1632
Btbd3	1948	1972	2875	4921	4646	4500
Btbd6	905	823	1232	1364	1274	1220
Btbd7	2986	3300	2384	2511	2412	2811
Btbd8	676	568	768	1289	1344	1347
Btbd9	1011	1183	1328	1412	1406	1267
Btc	57	132	33	10	15	15
Btd	857	893	762	888	817	983
Btf3	3529	3624	2983	2320	2108	2164
Btf3l4	542	578	493	521	466	555
Btg1	2922	3401	1945	1484	1407	1678
Btg2	984	735	590	362	271	344
Btg3	479	515	328	198	209	250
Btg4	3	3	3	8	5	2
Btk	174	155	104	84	70	72
Btla	36	24	17	40	21	31
Btn1a1	9	4	16	28	26	12
Btn2a2	44	49	48	37	45	36
Btn3a2	3	0	1	1	0	1
Btnl10	63	31	28	72	53	36
Btnl2	2	3	0	2	0	0
Btnl3	12	18	2	12	4	9
Btnl5	0	0	0	0	0	0
Btnl7	0	0	0	0	0	0
Btnl8	1	1	2	0	0	1
Btnl9	4	14	0	1	1	1
Btrc	1933	1819	3335	3567	3344	2971
Bub1	574	459	221	150	147	163
Bub1b	308	202	85	60	41	59
Bub3	1194	1192	1017	1028	971	942
Bud13	301	371	283	309	298	254
Bud31	721	806	659	603	478	533
Bves	19	77	23	43	35	33
Bysl	816	951	628	457	423	408
Bzw1	6871	7235	6209	6378	5902	6181
Bzw2	854	1036	684	471	469	449
C10H10orf95	1	1	0	1	1	2
C10H5orf58	1	1	3	0	0	1
C11H22orf29	258	310	258	270	276	251
C12H7orf61	0	1	1	1	2	0
C1d	404	328	372	384	401	378
C1galt1	2876	2589	1761	1198	1228	1232
C1galt1c1	603	671	538	686	724	777
C1H10orf76	666	560	612	711	740	675
C1H19orf84	2	2	0	1	2	1
C1H9orf66	0	0	1	0	0	0
C1qa	1341	1357	1581	696	630	708
C1qb	1637	1545	1809	474	407	477
C1qbp	1631	1620	1417	1269	1085	1022
C1qc	1809	1751	2000	579	427	632
C1ql1	198	119	337	385	376	328
C1ql2	4	7	34	33	24	18
C1ql3	1577	1286	566	341	345	353
C1ql4	4	7	19	10	28	20
C1qtnf1	731	671	458	386	220	271
C1qtnf2	175	190	88	152	123	193
C1qtnf3	25	20	31	110	71	137
C1qtnf4	208	211	434	647	630	562
C1qtnf5	194	175	370	532	508	389
C1qtnf6	426	395	177	373	309	459
C1qtnf7	13	10	12	36	11	20
C1qtnf9	121	138	181	345	269	363
C1r	3623	4271	2327	1524	1478	1941
C1rl	101	95	61	37	34	29
C1s	2904	4315	2242	1559	1416	1899
C2	1283	1544	906	640	624	918
C2cd2	1428	1684	1391	1498	1353	1271
C2cd2l	1088	1077	1464	1657	1653	1445
C2cd3	1264	1298	1298	1169	1196	1156
C2cd4a	29	19	9	6	16	10
C2cd4b	7	4	9	6	11	14
C2cd4c	100	100	152	115	141	112
C2cd4d	5	2	9	22	15	17
C2cd5	1347	1207	1829	2098	2058	1774
C3	2296	2058	1683	1108	868	1352
C3ar1	333	419	310	145	127	209
C4a	79	115	60	54	45	53
C4b	928	1465	469	476	463	601
C4bpa	3	2	0	2	5	1
C4bpb	13	8	13	9	11	9
C5	5	2	6	5	9	13
C5ar1	515	518	362	133	99	127
C5ar2	333	407	145	117	98	146
C6	210	283	171	44	34	71
C7	4650	5542	3439	1929	1540	3356
C8a	0	0	0	0	0	0
C8b	0	0	3	1	2	0
C8g	113	99	113	164	162	140
C9	1	1	2	3	3	2
Ca5a	0	0	0	0	0	0
Ca5b	165	332	355	477	366	343
Caap1	251	253	246	266	300	301
Cab39	4156	4174	5556	6494	6077	5720
Cab39l	2079	2126	1347	1621	1593	1881
Cabin1	1803	1764	1951	2108	2116	1935
Cables1	336	272	494	582	476	430
Cables2	1144	1037	1711	2260	1936	1798
Cabp1	519	432	1395	2179	1876	1644
Cabp2	0	6	0	1	2	3
Cabp4	8	1	0	3	2	3
Cabp5	2	0	1	0	0	0
Cabp7	1564	1214	3769	5275	4006	3387
Cabs1	0	0	0	0	0	0
Cabyr	13	10	27	25	36	20
Cacfd1	435	496	424	376	350	379
Cachd1	838	900	1072	1202	1249	1048
Cacna1a	2208	1924	3634	4638	4351	3912
Cacna1b	888	793	2134	2665	2629	2303
Cacna1c	7040	6150	4262	3126	3037	3034
Cacna1d	633	506	1419	1542	1627	1123
Cacna1e	1807	1680	4844	5226	6326	4572
Cacna1f	2	1	4	6	2	4
Cacna1g	618	643	1416	2073	2137	1640
Cacna1h	679	487	1054	1069	1192	1085
Cacna1i	750	722	1354	1877	1833	1405
Cacna1s	74	3425	46	32	33	42
Cacna2d1	1250	3721	2410	2660	3006	2870
Cacna2d2	874	797	1950	2761	2525	2119
Cacna2d3	839	697	1825	2389	2386	2030
Cacna2d4	6	5	5	15	11	11
Cacnb1	480	628	781	1065	1004	798
Cacnb2	354	323	706	863	811	672
Cacnb3	1650	2258	1259	1937	1900	2706
Cacnb4	1746	1300	3494	4689	4772	4341
Cacng1	5	196	4	2	4	1
Cacng2	545	448	1263	1718	1472	1307
Cacng3	57	34	176	182	212	161
Cacng4	578	834	433	724	657	750
Cacng5	177	201	540	493	521	499
Cacng6	6	165	13	28	15	15
Cacng7	1020	732	2338	2853	2683	2491
Cacng8	90	86	228	312	282	254
Cactin	501	534	477	476	466	475
Cacul1	2948	2780	2768	2658	2499	2575
Cacybp	1402	1525	1447	1924	1793	1814
Cad	2729	2981	1712	1397	1307	1381
Cadm1	1140	970	2000	2129	1931	2086
Cadm2	630	557	1159	1515	1536	1311
Cadm3	10065	11750	10618	13803	12734	13893
Cadm4	10630	12480	7436	9493	7799	9243
Cadps	2060	1510	5211	7314	6481	5429
Cadps2	311	298	586	871	976	817
Cage1	56	97	56	59	76	61
Calb1	175	206	460	435	561	477
Calb2	821	521	1737	2876	2526	2242
Calca	162	209	892	1065	990	1066
Calcb	52	53	130	171	172	146
Calcoco1	0	3	0	0	0	3
Calcoco2	0	0	0	0	0	0
Calcr	12	12	18	10	23	19
Calcrl	1493	2003	1653	2426	2456	2501
Cald1	4960	5938	3059	2338	2335	2946
Calhm1	0	1	0	0	0	0
Calhm2	176	217	116	74	74	102
Calhm3	0	1	4	2	1	3
Calm1	18355	18367	23890	28778	25863	25775
Calm2	4631	4395	6720	8870	8536	8076
Calm3	8264	7639	15168	19144	17245	16210
Calml3	20	8	1	2	1	0
Calml4	12	67	30	16	16	21
Calml5	0	0	0	0	7	0
Caln1	699	589	1748	2443	2127	1719
Calr	20426	25425	11452	9608	8702	9916
Calr3	65	72	40	79	81	95
Calr4	19	15	18	34	46	71
Calu	8939	9931	5301	4635	4047	5204
Caly	586	573	1484	1935	1895	1527
Camk1	467	513	508	572	572	571
Camk1d	1585	1220	3333	4654	3932	3351
Camk1g	270	219	654	957	883	695
Camk2a	272	379	761	848	940	906
Camk2b	3520	3815	6261	8502	8016	7089
Camk2d	2262	2178	2768	2575	2907	2424
Camk2g	177	163	383	415	449	284
Camk2n1	619	709	1424	1777	1730	1600
Camk2n2	209	198	559	704	618	533
Camk4	424	387	943	1265	1227	1119
Camkk1	1354	1094	2992	4327	3765	3130
Camkk2	364	346	506	600	598	505
Camkmt	192	178	271	332	314	319
Camkv	388	409	915	1280	1406	1323
Camlg	484	474	522	505	531	510
Camp	81	30	7	107	51	34
Camsap1	2052	2078	2749	3269	3124	2811
Camsap2	5232	4987	6851	8191	7874	7373
Camsap3	230	231	533	693	722	642
Camta1	3893	3274	8428	10099	9814	8664
Camta2	2914	2779	4600	5616	5271	4896
Cand1	6006	5726	7744	8072	7778	7151
Cand2	551	936	438	460	429	467
Cant1	823	803	833	892	845	897
Canx	23339	26728	23106	24725	22604	23713
Cap1	5953	6453	5684	5378	4926	5611
Cap2	224	504	508	762	810	611
Capg	2805	1747	1563	657	1219	240
Capn1	1193	1372	784	869	833	1040
Capn10	490	535	477	523	509	478
Capn11	0	0	3	0	0	1
Capn12	39	45	22	32	22	15
Capn13	0	2	1	5	7	3
Capn15	611	573	796	966	901	765
Capn2	7908	7947	6934	6546	6078	6149
Capn3	30	427	20	22	26	24
Capn5	1629	1861	1390	2019	1944	2278
Capn6	250	199	156	457	460	635
Capn7	1490	1563	1439	1713	1675	1714
Capn8	11	8	18	16	16	8
Capn9	1	1	2	3	6	1
Capns1	113	1730	85	201	104	94
Capns2	36	20	22	27	23	21
Caprin1	9634	10337	8370	8255	7827	8475
Caprin2	522	464	708	910	885	789
Caps2	16	67	53	27	43	11
Capsl	28	75	59	29	55	18
Capza1	4678	4613	4159	4051	3767	3798
Capza2	3226	3488	3350	3838	3736	3571
Capza3	0	0	0	0	0	0
Capzb	4850	5463	4945	4734	4352	4469
Car1	63	40	7	48	23	22
Car10	467	405	932	1348	1365	1239
Car11	472	449	711	1218	1449	1179
Car12	122	98	187	388	405	312
Car13	1173	1182	649	839	695	1044
Car14	416	505	967	1762	1578	1127
Car15	0	0	0	0	0	0
Car2	1444	1022	1659	3604	2101	2107
Car3	687	2701	67	447	52	78
Car4	256	227	121	299	282	105
Car6	51	56	68	62	59	74
Car7	31	33	73	167	150	105
Car8	58	51	111	115	121	101
Car9	36	37	9	16	4	10
Card10	689	914	421	368	403	485
Card11	245	360	289	156	129	182
Card14	269	149	155	70	52	52
Card19	396	511	257	241	196	288
Card6	771	854	418	427	392	490
Card9	73	93	96	68	67	65
Carf	452	363	531	637	689	623
Carhsp1	3751	3239	4215	2241	2210	2264
Carm1	1812	1853	1616	1498	1480	1412
Carmil1	1456	1295	1662	2463	2379	2236
Carmil2	465	333	955	1268	1164	961
Carmil3	273	205	481	689	701	652
Carnmt1	688	1250	413	492	434	550
Carns1	1455	913	2376	2008	1961	1572
Cars	1353	1343	1497	1141	1091	1013
Cars2	294	268	289	344	375	340
Cartpt	21	19	92	77	109	45
Casc1	248	407	289	373	384	326
Casc3	1246	1355	1387	1363	1268	1274
Casc4	2263	1978	2878	2331	2121	2131
Casd1	817	717	1036	1295	1270	1294
Cask	691	690	945	923	1018	886
Caskin1	1258	1270	2938	5103	4809	4088
Caskin2	6096	7130	3859	5254	4826	5897
Casp1	189	274	143	107	119	146
Casp12	230	264	117	113	120	172
Casp14	0	0	0	0	0	1
Casp16	7	8	4	9	8	3
Casp2	779	760	582	548	609	624
Casp3	833	839	544	456	480	541
Casp4	536	460	454	261	268	356
Casp6	0	0	0	0	0	1
Casp7	196	550	316	237	249	312
Casp8	268	343	210	104	124	121
Casp8ap2	1189	1146	952	854	837	864
Casp9	372	375	508	583	535	567
Casq1	104	4567	80	88	75	116
Casq2	56	169	52	41	56	45
Casr	26	34	91	326	190	247
Cass4	84	76	68	57	49	53
Cast	3585	3807	2781	2248	2160	2511
Casz1	98	242	185	183	206	293
Cat	2837	3055	2812	3385	3001	3734
Catip	51	81	95	75	79	67
Catsper1	0	0	0	0	0	0
Catsper2	59	82	75	78	83	52
Catsper3	6	1	11	1	1	1
Catsper4	2	4	1	1	0	0
Catsperb	2	1	5	4	5	4
Catsperd	98	79	105	127	164	126
Catsperg1	139	134	106	124	171	158
Cav1	5310	6470	3657	5453	5397	7731
Cav2	2209	2701	1957	2608	2438	3888
Cav3	111	214	17	5	4	2
Cbarp	1579	1405	3469	4339	4254	3561
Cbfa2t2	1830	1830	2046	2365	2278	2281
Cbfa2t3	334	476	330	404	365	368
Cbfb	1146	1139	762	710	644	885
Cbl	6483	6013	5950	5539	5095	5445
Cblb	2089	1585	1598	1063	1010	999
Cblc	5	3	1	6	4	2
Cbll1	687	759	696	847	856	887
Cbln1	158	117	377	588	589	429
Cbln2	456	432	686	1065	1010	1074
Cbln3	0	2	2	3	5	5
Cbln4	67	62	167	240	187	167
Cbr1	10	5	13	13	14	5
Cbr3	62	57	53	32	33	56
Cbr4	152	199	155	220	275	248
Cbs	142	136	292	471	614	454
Cbwd1	189	218	208	235	167	209
Cbx1	1043	1213	746	734	726	843
Cbx2	124	117	83	65	79	77
Cbx3	1376	1458	1371	1731	1678	1580
Cbx4	248	278	379	489	462	449
Cbx5	1156	1223	1404	1696	1690	1606
Cbx6	3730	3644	5102	7393	6687	6530
Cbx7	816	696	1142	1204	1289	1085
Cbx8	112	124	99	144	158	157
Cby1	351	357	422	615	591	547
Cby3	3	3	7	5	6	6
Cc2d1a	987	1064	1035	1191	1152	1083
Cc2d1b	1589	1674	1459	1830	1730	1854
Cc2d2a	578	604	576	799	923	815
Cc2d2b	0	3	1	0	0	1
Ccar1	868	815	665	541	612	612
Ccar2	2078	2140	2138	2284	2223	2096
Ccbe1	128	128	46	72	66	69
Ccdc102a	402	506	291	259	263	333
Ccdc103	4	12	7	6	6	3
Ccdc105	1	0	0	0	0	0
Ccdc106	107	84	143	204	181	173
Ccdc107	1126	1068	992	1024	856	985
Ccdc110	0	1	0	2	0	0
Ccdc112	163	137	130	142	119	116
Ccdc113	16	50	37	37	51	29
Ccdc114	65	157	111	61	108	58
Ccdc115	347	353	397	392	337	320
Ccdc116	6	4	5	4	9	5
Ccdc117	299	400	282	318	293	310
Ccdc12	226	244	236	241	197	236
Ccdc120	118	115	87	93	119	93
Ccdc121	5	11	4	11	8	5
Ccdc122	49	44	41	64	46	63
Ccdc124	697	826	725	800	710	750
Ccdc125	90	83	40	88	73	76
Ccdc126	158	222	298	391	302	321
Ccdc127	824	855	931	1099	1082	1107
Ccdc129	1	0	0	0	3	3
Ccdc13	58	49	85	146	166	107
Ccdc130	412	383	338	295	313	340
Ccdc134	292	363	213	184	195	175
Ccdc136	744	607	1425	1507	1604	1207
Ccdc137	326	359	301	302	281	241
Ccdc138	344	312	269	269	304	265
Ccdc14	321	291	226	209	237	215
Ccdc141	560	528	961	1649	1692	1244
Ccdc142	28	17	4	24	19	26
Ccdc144b	0	0	0	0	0	1
Ccdc146	98	148	103	61	112	67
Ccdc147	1	2	1	0	0	0
Ccdc148	67	59	103	137	178	87
Ccdc149	561	639	1085	1369	1264	1003
Ccdc15	763	648	516	446	421	539
[truncated: 20,603 more rows]
