# Supplementary material for: Bioinformatic analysis of circular RNA expression profiles in a rat lumbosacral spinal root avulsion model
Source: Front Genet. 2022 Aug 12;13:920493. doi: 10.3389/fgene.2022.920493 (PMC9412201; doi:10.3389/fgene.2022.920493)
Supplement: Supplementary file 10 [file Table5.XLSX]

## Sheet: Sheet1
Supplementary Data 5 Functional annotation of top 5 differentially expressed circRNAs
circRNA	log2FoldChange	pValue	Regulation	gene	log2FoldChange	pValue	GO_id	GO_term	Pathway_id	Pathway_description
Top 5 downregulated circRNAs
circRNA_6438|Chr5:90818736_90880617_+	-10.6047	5.18684e-143	Down	Kdm4c	-0.0199882	0.877325	GO:0051864,GO:0003682,GO:0070544,GO:0005721,GO:1900113,GO:0006357,GO:0008270,GO:0008284,GO:0010468,GO:0010628,GO:2000036,GO:0019899,GO:2000736,GO:0032452,GO:0032454,GO:0033169,GO:0000790,GO:0045666,GO:0050681,GO:0001825	histone demethylase activity (H3-K36 specific)|chromatin binding|histone H3-K36 demethylation|pericentric heterochromatin|negative regulation of histone H3-K9 trimethylation|regulation of transcription by RNA polymerase II|zinc ion binding|positive regulation of cell proliferation|regulation of gene expression|positive regulation of gene expression|regulation of stem cell population maintenance|e…
circRNA_1547|Chr10:108486117_108494849_+	-10.1038	1.34058e-109	Down	Slc26a11	-0.106948	0.487924	GO:0019531,GO:0005765,GO:0019532,GO:0005783,GO:0042391,GO:0005794,GO:0005886,GO:0005887,GO:0008271,GO:0008272,GO:0043231,GO:0008509,GO:0051453,GO:0015106,GO:1902358,GO:0015116,GO:0015301,GO:0005254,GO:1902476,GO:0015701,GO:0005654,GO:0016021	oxalate transmembrane transporter activity|lysosomal membrane|oxalate transport|endoplasmic reticulum|regulation of membrane potential|Golgi apparatus|plasma membrane|integral component of plasma membrane|secondary active sulfate transmembrane transporter activity|sulfate transport|intracellular membrane-bounded organelle|anion transmembrane transporter activity|regulation of intracellular pH|bic…
circRNA_4720|Chr2:210725271_210781694_-	-9.08652	4.03704e-63	Down	Gstm2	0.375564	0.277387	GO:0005737,GO:0005829,GO:0005886,GO:0006749,GO:0032991,GO:0006805,GO:0033595,GO:0007568,GO:0042178,GO:0007608,GO:0042803,GO:0070458,GO:0043295,GO:0071313,GO:0098869,GO:1902168,GO:0004364,GO:0004602,GO:0005102,GO:0010038,GO:0010880,GO:0014070,GO:0016529,GO:0018916,GO:0043651,GO:0019899,GO:0045171,GO:0046982,GO:0060315,GO:0060316	cytoplasm|cytosol|plasma membrane|glutathione metabolic process|protein-containing complex|xenobiotic metabolic process|response to genistein|aging|xenobiotic catabolic process|sensory perception of smell|protein homodimerization activity|cellular detoxification of nitrogen compound|glutathione binding|cellular response to caffeine|cellular oxidant detoxification|response to catechin|glutathione …	rno00480,rno00980,rno00982,rno00983,rno05200,rno05204,rno05225,rno05418,rno01524	Glutathione metabolism|Metabolism of xenobiotics by cytochrome P450|Drug metabolism - cytochrome P450|Drug metabolism - other enzymes|Pathways in cancer|Chemical carcinogenesis|Hepatocellular carcinoma|Fluid shear stress and atherosclerosis|Platinum drug resistance
circRNA_8494|Chr8:128809437_128842092_+	-8.83953	4.49461e-55	Down	Mobp	-0.665999	0.212184	GO:0017022,GO:0017137,GO:0019911,GO:0030050,GO:0030864,GO:0043209,GO:0048471,GO:0003779,GO:0005739,GO:0007399	myosin binding|Rab GTPase binding|structural constituent of myelin sheath|vesicle transport along actin filament|cortical actin cytoskeleton|myelin sheath|perinuclear region of cytoplasm|actin binding|mitochondrion|nervous system development
circRNA_0957|Chr1:278679022_278701866_+	-8.22859	3.81987e-39	Down	Atrnl1	-0.590574	0.00334737	GO:0008150,GO:0003674,GO:0005575,GO:0007186	biological_process|molecular_function|cellular_component|G-protein coupled receptor signaling pathway
circRNA_7883|Chr7:133457254_133474655_+	-8.00622	1.6065e-34	Down	Cntn1	-1.13847	0.00638502	GO:0007219,GO:0010628,GO:0010765,GO:0010976,GO:0021549,GO:0030246,GO:0031175,GO:0031225,GO:0043209,GO:0045121,GO:0050731,GO:0005515,GO:0005886,GO:0007155	Notch signaling pathway|positive regulation of gene expression|positive regulation of sodium ion transport|positive regulation of neuron projection development|cerebellum development|carbohydrate binding|neuron projection development|anchored component of membrane|myelin sheath|membrane raft|positive regulation of peptidyl-tyrosine phosphorylation|protein binding|plasma membrane|cell adhesion	rno04514	Cell adhesion molecules (CAMs)
circRNA_7096|Chr6:60609626_60633969_+	-8.0025	1.89963e-34	Down	Dock4	-0.641966	0.0140969	GO:0048365,GO:0005730,GO:0060326,GO:0005794,GO:1904694,GO:0005829,GO:0005886,GO:0007264,GO:1904754,GO:0016020,GO:0030165,GO:0030971,GO:0032420,GO:0005085,GO:0032421,GO:0005096,GO:0043547	Rac GTPase binding|nucleolus|cell chemotaxis|Golgi apparatus|negative regulation of vascular smooth muscle contraction|cytosol|plasma membrane|small GTPase mediated signal transduction|positive regulation of vascular associated smooth muscle cell migration|membrane|PDZ domain binding|receptor tyrosine kinase binding|stereocilium|guanyl-nucleotide exchange factor activity|stereocilium bundle|GTPas…	rno04015	Rap1 signaling pathway
circRNA_0154|Chr1:53788308_53802658_-	-8.00241	1.90773e-34	Down	Afdn	-0.287863	0.174752	GO:0005913,GO:0007155,GO:0007165,GO:0016607,GO:0045177,GO:0017016,GO:0021537,GO:0045296,GO:0021987,GO:0048854,GO:0048872,GO:0050839,GO:0005515,GO:0005654,GO:0005737,GO:0005829,GO:0005886,GO:0005911,GO:0005912,GO:0030054,GO:0030274,GO:0032880,GO:0034332,GO:0034334,GO:0060019,GO:0043296,GO:0060563,GO:0043547,GO:0070445,GO:0090557,GO:1902414	cell-cell adherens junction|cell adhesion|signal transduction|nuclear speck|apical part of cell|Ras GTPase binding|telencephalon development|cadherin binding|cerebral cortex development|brain morphogenesis|homeostasis of number of cells|cell adhesion molecule binding|protein binding|nucleoplasm|cytoplasm|cytosol|plasma membrane|cell-cell junction|adherens junction|cell junction|LIM domain binding…	rno04014,rno04015,rno04024,rno04520,rno04530,rno04670	Ras signaling pathway|Rap1 signaling pathway|cAMP signaling pathway|Adherens junction|Tight junction|Leukocyte transendothelial migration
circRNA_4106|Chr19:54574634_54575411_+	-8.00193	1.94873e-34	Down	Jph3	-1.00305	0.0180526	GO:0048168,GO:0005789,GO:0050885,GO:0005886,GO:0051209,GO:0007612,GO:0007613,GO:0015278,GO:0060314,GO:0016021,GO:0030314,GO:0035640,GO:0005783,GO:0040011,GO:0048167	regulation of neuronal synaptic plasticity|endoplasmic reticulum membrane|neuromuscular process controlling balance|plasma membrane|release of sequestered calcium ion into cytosol|learning|memory|calcium-release channel activity|regulation of ryanodine-sensitive calcium-release channel activity|integral component of membrane|junctional membrane complex|exploration behavior|endoplasmic reticulum|l…
circRNA_3997|Chr19:32214551_32241362_+	-7.92489	5.7999e-33	Down	Smad1	0.403731	0.00152498	GO:0001710,GO:0001822,GO:0002051,GO:0003700,GO:0005515,GO:0006954,GO:0005634,GO:0007179,GO:0007183,GO:0005637,GO:0007276,GO:0008285,GO:0030901,GO:0009880,GO:0030902,GO:0010243,GO:0042060,GO:0042493,GO:0042592,GO:0000165,GO:0051216,GO:0042802,GO:0060038,GO:0042803,GO:0000978,GO:0060348,GO:0001077,GO:0060395,GO:0001657,GO:1901522,GO:1902895,GO:0061036,GO:1903672,GO:0005667,GO:0005737,GO:0006357,GO:…	mesodermal cell fate commitment|kidney development|osteoblast fate commitment|DNA binding transcription factor activity|protein binding|inflammatory response|nucleus|transforming growth factor beta receptor signaling pathway|SMAD protein complex assembly|nuclear inner membrane|gamete generation|negative regulation of cell proliferation|midbrain development|embryonic pattern specification|hindbrai…	rno04350,rno04390,rno04550,rno05202	TGF-beta signaling pathway|Hippo signaling pathway|Signaling pathways regulating pluripotency of stem cells|Transcriptional misregulation in cancers
Top 5 upregulated circRNAs
circRNA_6771|Chr5:154919349_154929004_-	8.19724	2.34572e-27	Up	Kdm1a	0.031539	0.760205	GO:0003682,GO:0003700,GO:0005515,GO:0005634,GO:0005654,GO:0021987,GO:0005667,GO:0030374,GO:0006357,GO:0030851,GO:0006482,GO:0032091,GO:0032451,GO:0032452,GO:0032453,GO:0043518,GO:0032454,GO:0044212,GO:0033169,GO:0045648,GO:0033184,GO:0045654,GO:0045793,GO:0045892,GO:0045944,GO:0000122,GO:0061752,GO:0000380,GO:0071320,GO:0046098,GO:0000784,GO:0071480,GO:0046886,GO:0000790,GO:1902166,GO:1903827,GO:…	chromatin binding|DNA binding transcription factor activity|protein binding|nucleus|nucleoplasm|cerebral cortex development|transcription factor complex|ligand-dependent nuclear receptor transcription coactivator activity|regulation of transcription by RNA polymerase II|granulocyte differentiation|protein demethylation|negative regulation of protein binding|demethylase activity|histone demethylas…	rno04714	Thermogenesis
circRNA_1579|Chr11:3142305_3142832_+	8.20541	1.76167e-27	Up	Vgll3	0.307221	0.447011	GO:0006357,GO:0008022,GO:0003705,GO:0005634	regulation of transcription by RNA polymerase II|protein C-terminus binding|transcription factor activity, RNA polymerase II distal enhancer sequence-specific binding|nucleus
circRNA_0179|Chr1:63842808_63920657_+	8.21235	1.38041e-27	Up	Lilrb3l	1.13224	0.218669			rno04380	Osteoclast differentiation
circRNA_0645|Chr1:203313199_203382217_+	8.56318	1.72057e-33	Up	LOC100911413	4.92913	1.26726e-28
circRNA_6917|Chr6:10920914_10923681_+	8.57826	9.04732e-34	Up	Ttc7a	1.43761	2.27191e-08	GO:0072659,GO:0005623,GO:0006879,GO:0030097	protein localization to plasma membrane|cell|cellular iron ion homeostasis|hemopoiesis
circRNA_1361|Chr10:72147777_72148017_+	8.68697	7.51532e-36	Up	Dhrs11	-0.179684	0.253751	GO:0016491,GO:0055114,GO:0072555,GO:0072582,GO:0000253,GO:0004303,GO:0006694	oxidoreductase activity|oxidation-reduction process|17-beta-ketosteroid reductase activity|17-beta-hydroxysteroid dehydrogenase (NADP+) activity|3-keto sterol reductase activity|estradiol 17-beta-dehydrogenase activity|steroid biosynthetic process
circRNA_5303|Chr3:63717453_63744147_-	8.96157	1.14379e-41	Up	Ttn	6.43329	0.000130287	GO:0005516,GO:0005865,GO:0006936,GO:0007076,GO:0007507,GO:0007512,GO:0008307,GO:0031672,GO:0010628,GO:0031674,GO:0010737,GO:0019899,GO:0035995,GO:0042802,GO:0042805,GO:0043056,GO:0055008,GO:0043621,GO:0060048,GO:0045214,GO:0060419,GO:1901897,GO:0000794,GO:0001701,GO:0001756,GO:0002020,GO:0003007,GO:0003300,GO:0004674,GO:0004713,GO:0005509,GO:0019901,GO:0021591,GO:0030016,GO:0030017,GO:0030018,GO:…	calmodulin binding|striated muscle thin filament|muscle contraction|mitotic chromosome condensation|heart development|adult heart development|structural constituent of muscle|A band|positive regulation of gene expression|I band|protein kinase A signaling|enzyme binding|detection of muscle stretch|identical protein binding|actinin binding|forward locomotion|cardiac muscle tissue morphogenesis|prot…	rno05410,rno05414	Hypertrophic cardiomyopathy (HCM)|Dilated cardiomyopathy (DCM)
circRNA_8774|Chr9:81529564_81537291_+	9.06413	4.58913e-44	Up	Arpc2	0.566904	0.00210936	GO:0005885,GO:0005886,GO:0005925,GO:0009986,GO:0031252,GO:0010592,GO:0031941,GO:0032587,GO:0034021,GO:0034314,GO:0051015,GO:0035254,GO:0051117,GO:0035650,GO:0051491,GO:0036120,GO:0061825,GO:0061826,GO:0061830,GO:0061834,GO:0003779,GO:1905926,GO:0061835,GO:0005200,GO:1990090,GO:0070301,GO:2000251,GO:0070528,GO:2000814,GO:0005515,GO:0005737,GO:0005768,GO:0014911,GO:0019894,GO:0030027,GO:0030041,GO:…	Arp2/3 protein complex|plasma membrane|focal adhesion|cell surface|cell leading edge|positive regulation of lamellipodium assembly|filamentous actin|ruffle membrane|response to silicon dioxide|Arp2/3 complex-mediated actin nucleation|actin filament binding|glutamate receptor binding|ATPase binding|AP-1 adaptor complex binding|positive regulation of filopodium assembly|cellular response to platele…	rno04144,rno04810,rno04666,rno05132,rno05100	Endocytosis|Regulation of actin cytoskeleton|Fc gamma R-mediated phagocytosis|Salmonella infection|Bacterial invasion of epithelial cells
circRNA_1049|Chr10:15602841_15602990_+	10.221	4.90476e-82	Up	Hba1	0.797001	0.00123488	GO:0005506,GO:0005515,GO:0015671,GO:0019825,GO:0020037,GO:0035634,GO:0043209,GO:0045202,GO:0045776,GO:0048821,GO:0051930,GO:0001540,GO:0098869,GO:0001701,GO:0005344	iron ion binding|protein binding|oxygen transport|oxygen binding|heme binding|response to stilbenoid|myelin sheath|synapse|negative regulation of blood pressure|erythrocyte development|regulation of sensory perception of pain|amyloid-beta binding|cellular oxidant detoxification|in utero embryonic development|oxygen carrier activity	rno05144,rno05143	Malaria|African trypanosomiasis
circRNA_2785|Chr15:33614301_33639904_-	12.8899	2.00374e-95	Up	Myh7	3.73249	3.25357e-05	GO:0003009,GO:0003777,GO:0005516,GO:0005524,GO:0005737,GO:0014898,GO:0005859,GO:0006936,GO:0016459,GO:0016887,GO:0030016,GO:0046034,GO:0030017,GO:0030018,GO:0046982,GO:0051015,GO:0055010,GO:0060048,GO:0000146,GO:1904385,GO:1905243,GO:0001725,GO:0002026,GO:0002027,GO:0006941,GO:0007018,GO:0007512,GO:0007568,GO:0008017,GO:0014728,GO:0030049,GO:0014883,GO:0030898,GO:0031449,GO:0032982,GO:0042803	skeletal muscle contraction|microtubule motor activity|calmodulin binding|ATP binding|cytoplasm|cardiac muscle hypertrophy in response to stress|muscle myosin complex|muscle contraction|myosin complex|ATPase activity|myofibril|ATP metabolic process|sarcomere|Z disc|protein heterodimerization activity|actin filament binding|ventricular cardiac muscle tissue morphogenesis|cardiac muscle contraction…	rno04022,rno04260,rno04261,rno05410,rno05414,rno05416	cGMP - PKG signaling pathway|Cardiac muscle contraction|Adrenergic signaling in cardiomyocytes|Hypertrophic cardiomyopathy (HCM)|Dilated cardiomyopathy (DCM)|Viral myocarditis

## Sheet: Sheet2
circRNA_6438|Chr5:90818736_90880617_+	-10.6047	5.18684e-143	Down	Kdm4c	GO:0051864,GO:0003682,GO:0070544,GO:0005721,GO:1900113,GO:0006357,GO:0008270,GO:0008284,GO:0010468,GO:0010628,GO:2000036,GO:0019899,GO:2000736,GO:0032452,GO:0032454,GO:0033169,GO:0000790,GO:0045666,GO:0050681,GO:0001825	histone demethylase activity (H3-K36 specific)|chromatin binding|histone H3-K36 demethylation|pericentric heterochromatin|negative regulation of histone H3-K9 trimethylation|regulation of transcription by RNA polymerase II|zinc ion binding|positive regulation of cell proliferation|regulation of gene expression|positive regulation of gene expression|regulation of stem cell population maintenance|e…
circRNA_1547|Chr10:108486117_108494849_+	-10.1038	1.34058e-109	Down	Slc26a11	GO:0019531,GO:0005765,GO:0019532,GO:0005783,GO:0042391,GO:0005794,GO:0005886,GO:0005887,GO:0008271,GO:0008272,GO:0043231,GO:0008509,GO:0051453,GO:0015106,GO:1902358,GO:0015116,GO:0015301,GO:0005254,GO:1902476,GO:0015701,GO:0005654,GO:0016021	oxalate transmembrane transporter activity|lysosomal membrane|oxalate transport|endoplasmic reticulum|regulation of membrane potential|Golgi apparatus|plasma membrane|integral component of plasma membrane|secondary active sulfate transmembrane transporter activity|sulfate transport|intracellular membrane-bounded organelle|anion transmembrane transporter activity|regulation of intracellular pH|bic…
circRNA_4720|Chr2:210725271_210781694_-	-9.08652	4.03704e-63	Down	Gstm2	GO:0005737,GO:0005829,GO:0005886,GO:0006749,GO:0032991,GO:0006805,GO:0033595,GO:0007568,GO:0042178,GO:0007608,GO:0042803,GO:0070458,GO:0043295,GO:0071313,GO:0098869,GO:1902168,GO:0004364,GO:0004602,GO:0005102,GO:0010038,GO:0010880,GO:0014070,GO:0016529,GO:0018916,GO:0043651,GO:0019899,GO:0045171,GO:0046982,GO:0060315,GO:0060316	cytoplasm|cytosol|plasma membrane|glutathione metabolic process|protein-containing complex|xenobiotic metabolic process|response to genistein|aging|xenobiotic catabolic process|sensory perception of smell|protein homodimerization activity|cellular detoxification of nitrogen compound|glutathione binding|cellular response to caffeine|cellular oxidant detoxification|response to catechin|glutathione …	rno00480,rno00980,rno00982,rno00983,rno05200,rno05204,rno05225,rno05418,rno01524	Glutathione metabolism|Metabolism of xenobiotics by cytochrome P450|Drug metabolism - cytochrome P450|Drug metabolism - other enzymes|Pathways in cancer|Chemical carcinogenesis|Hepatocellular carcinoma|Fluid shear stress and atherosclerosis|Platinum drug resistance
circRNA_8494|Chr8:128809437_128842092_+	-8.83953	4.49461e-55	Down	Mobp	GO:0017022,GO:0017137,GO:0019911,GO:0030050,GO:0030864,GO:0043209,GO:0048471,GO:0003779,GO:0005739,GO:0007399	myosin binding|Rab GTPase binding|structural constituent of myelin sheath|vesicle transport along actin filament|cortical actin cytoskeleton|myelin sheath|perinuclear region of cytoplasm|actin binding|mitochondrion|nervous system development
circRNA_0957|Chr1:278679022_278701866_+	-8.22859	3.81987e-39	Down	Atrnl1	GO:0008150,GO:0003674,GO:0005575,GO:0007186	biological_process|molecular_function|cellular_component|G-protein coupled receptor signaling pathway
circRNA_7883|Chr7:133457254_133474655_+	-8.00622	1.6065e-34	Down	Cntn1	GO:0007219,GO:0010628,GO:0010765,GO:0010976,GO:0021549,GO:0030246,GO:0031175,GO:0031225,GO:0043209,GO:0045121,GO:0050731,GO:0005515,GO:0005886,GO:0007155	Notch signaling pathway|positive regulation of gene expression|positive regulation of sodium ion transport|positive regulation of neuron projection development|cerebellum development|carbohydrate binding|neuron projection development|anchored component of membrane|myelin sheath|membrane raft|positive regulation of peptidyl-tyrosine phosphorylation|protein binding|plasma membrane|cell adhesion	rno04514	Cell adhesion molecules (CAMs)
circRNA_7096|Chr6:60609626_60633969_+	-8.0025	1.89963e-34	Down	Dock4	GO:0048365,GO:0005730,GO:0060326,GO:0005794,GO:1904694,GO:0005829,GO:0005886,GO:0007264,GO:1904754,GO:0016020,GO:0030165,GO:0030971,GO:0032420,GO:0005085,GO:0032421,GO:0005096,GO:0043547	Rac GTPase binding|nucleolus|cell chemotaxis|Golgi apparatus|negative regulation of vascular smooth muscle contraction|cytosol|plasma membrane|small GTPase mediated signal transduction|positive regulation of vascular associated smooth muscle cell migration|membrane|PDZ domain binding|receptor tyrosine kinase binding|stereocilium|guanyl-nucleotide exchange factor activity|stereocilium bundle|GTPas…	rno04015	Rap1 signaling pathway
circRNA_0154|Chr1:53788308_53802658_-	-8.00241	1.90773e-34	Down	Afdn	GO:0005913,GO:0007155,GO:0007165,GO:0016607,GO:0045177,GO:0017016,GO:0021537,GO:0045296,GO:0021987,GO:0048854,GO:0048872,GO:0050839,GO:0005515,GO:0005654,GO:0005737,GO:0005829,GO:0005886,GO:0005911,GO:0005912,GO:0030054,GO:0030274,GO:0032880,GO:0034332,GO:0034334,GO:0060019,GO:0043296,GO:0060563,GO:0043547,GO:0070445,GO:0090557,GO:1902414	cell-cell adherens junction|cell adhesion|signal transduction|nuclear speck|apical part of cell|Ras GTPase binding|telencephalon development|cadherin binding|cerebral cortex development|brain morphogenesis|homeostasis of number of cells|cell adhesion molecule binding|protein binding|nucleoplasm|cytoplasm|cytosol|plasma membrane|cell-cell junction|adherens junction|cell junction|LIM domain binding…	rno04014,rno04015,rno04024,rno04520,rno04530,rno04670	Ras signaling pathway|Rap1 signaling pathway|cAMP signaling pathway|Adherens junction|Tight junction|Leukocyte transendothelial migration
circRNA_4106|Chr19:54574634_54575411_+	-8.00193	1.94873e-34	Down	Jph3	GO:0048168,GO:0005789,GO:0050885,GO:0005886,GO:0051209,GO:0007612,GO:0007613,GO:0015278,GO:0060314,GO:0016021,GO:0030314,GO:0035640,GO:0005783,GO:0040011,GO:0048167	regulation of neuronal synaptic plasticity|endoplasmic reticulum membrane|neuromuscular process controlling balance|plasma membrane|release of sequestered calcium ion into cytosol|learning|memory|calcium-release channel activity|regulation of ryanodine-sensitive calcium-release channel activity|integral component of membrane|junctional membrane complex|exploration behavior|endoplasmic reticulum|l…
circRNA_3997|Chr19:32214551_32241362_+	-7.92489	5.7999e-33	Down	Smad1	GO:0001710,GO:0001822,GO:0002051,GO:0003700,GO:0005515,GO:0006954,GO:0005634,GO:0007179,GO:0007183,GO:0005637,GO:0007276,GO:0008285,GO:0030901,GO:0009880,GO:0030902,GO:0010243,GO:0042060,GO:0042493,GO:0042592,GO:0000165,GO:0051216,GO:0042802,GO:0060038,GO:0042803,GO:0000978,GO:0060348,GO:0001077,GO:0060395,GO:0001657,GO:1901522,GO:1902895,GO:0061036,GO:1903672,GO:0005667,GO:0005737,GO:0006357,GO:…	mesodermal cell fate commitment|kidney development|osteoblast fate commitment|DNA binding transcription factor activity|protein binding|inflammatory response|nucleus|transforming growth factor beta receptor signaling pathway|SMAD protein complex assembly|nuclear inner membrane|gamete generation|negative regulation of cell proliferation|midbrain development|embryonic pattern specification|hindbrai…	rno04350,rno04390,rno04550,rno05202	TGF-beta signaling pathway|Hippo signaling pathway|Signaling pathways regulating pluripotency of stem cells|Transcriptional misregulation in cancers
circRNA_6771|Chr5:154919349_154929004_-	8.19724	2.34572e-27	Up	Kdm1a	GO:0003682,GO:0003700,GO:0005515,GO:0005634,GO:0005654,GO:0021987,GO:0005667,GO:0030374,GO:0006357,GO:0030851,GO:0006482,GO:0032091,GO:0032451,GO:0032452,GO:0032453,GO:0043518,GO:0032454,GO:0044212,GO:0033169,GO:0045648,GO:0033184,GO:0045654,GO:0045793,GO:0045892,GO:0045944,GO:0000122,GO:0061752,GO:0000380,GO:0071320,GO:0046098,GO:0000784,GO:0071480,GO:0046886,GO:0000790,GO:1902166,GO:1903827,GO:…	chromatin binding|DNA binding transcription factor activity|protein binding|nucleus|nucleoplasm|cerebral cortex development|transcription factor complex|ligand-dependent nuclear receptor transcription coactivator activity|regulation of transcription by RNA polymerase II|granulocyte differentiation|protein demethylation|negative regulation of protein binding|demethylase activity|histone demethylas…	rno04714	Thermogenesis
circRNA_1579|Chr11:3142305_3142832_+	8.20541	1.76167e-27	Up	Vgll3	GO:0006357,GO:0008022,GO:0003705,GO:0005634	regulation of transcription by RNA polymerase II|protein C-terminus binding|transcription factor activity, RNA polymerase II distal enhancer sequence-specific binding|nucleus
circRNA_0179|Chr1:63842808_63920657_+	8.21235	1.38041e-27	Up	Lilrb3l			rno04380	Osteoclast differentiation
circRNA_0645|Chr1:203313199_203382217_+	8.56318	1.72057e-33	Up	LOC100911413
circRNA_6917|Chr6:10920914_10923681_+	8.57826	9.04732e-34	Up	Ttc7a	GO:0072659,GO:0005623,GO:0006879,GO:0030097	protein localization to plasma membrane|cell|cellular iron ion homeostasis|hemopoiesis
circRNA_1361|Chr10:72147777_72148017_+	8.68697	7.51532e-36	Up	Dhrs11	GO:0016491,GO:0055114,GO:0072555,GO:0072582,GO:0000253,GO:0004303,GO:0006694	oxidoreductase activity|oxidation-reduction process|17-beta-ketosteroid reductase activity|17-beta-hydroxysteroid dehydrogenase (NADP+) activity|3-keto sterol reductase activity|estradiol 17-beta-dehydrogenase activity|steroid biosynthetic process
circRNA_5303|Chr3:63717453_63744147_-	8.96157	1.14379e-41	Up	Ttn	GO:0005516,GO:0005865,GO:0006936,GO:0007076,GO:0007507,GO:0007512,GO:0008307,GO:0031672,GO:0010628,GO:0031674,GO:0010737,GO:0019899,GO:0035995,GO:0042802,GO:0042805,GO:0043056,GO:0055008,GO:0043621,GO:0060048,GO:0045214,GO:0060419,GO:1901897,GO:0000794,GO:0001701,GO:0001756,GO:0002020,GO:0003007,GO:0003300,GO:0004674,GO:0004713,GO:0005509,GO:0019901,GO:0021591,GO:0030016,GO:0030017,GO:0030018,GO:…	calmodulin binding|striated muscle thin filament|muscle contraction|mitotic chromosome condensation|heart development|adult heart development|structural constituent of muscle|A band|positive regulation of gene expression|I band|protein kinase A signaling|enzyme binding|detection of muscle stretch|identical protein binding|actinin binding|forward locomotion|cardiac muscle tissue morphogenesis|prot…	rno05410,rno05414	Hypertrophic cardiomyopathy (HCM)|Dilated cardiomyopathy (DCM)
circRNA_8774|Chr9:81529564_81537291_+	9.06413	4.58913e-44	Up	Arpc2	GO:0005885,GO:0005886,GO:0005925,GO:0009986,GO:0031252,GO:0010592,GO:0031941,GO:0032587,GO:0034021,GO:0034314,GO:0051015,GO:0035254,GO:0051117,GO:0035650,GO:0051491,GO:0036120,GO:0061825,GO:0061826,GO:0061830,GO:0061834,GO:0003779,GO:1905926,GO:0061835,GO:0005200,GO:1990090,GO:0070301,GO:2000251,GO:0070528,GO:2000814,GO:0005515,GO:0005737,GO:0005768,GO:0014911,GO:0019894,GO:0030027,GO:0030041,GO:…	Arp2/3 protein complex|plasma membrane|focal adhesion|cell surface|cell leading edge|positive regulation of lamellipodium assembly|filamentous actin|ruffle membrane|response to silicon dioxide|Arp2/3 complex-mediated actin nucleation|actin filament binding|glutamate receptor binding|ATPase binding|AP-1 adaptor complex binding|positive regulation of filopodium assembly|cellular response to platele…	rno04144,rno04810,rno04666,rno05132,rno05100	Endocytosis|Regulation of actin cytoskeleton|Fc gamma R-mediated phagocytosis|Salmonella infection|Bacterial invasion of epithelial cells
circRNA_1049|Chr10:15602841_15602990_+	10.221	4.90476e-82	Up	Hba1	GO:0005506,GO:0005515,GO:0015671,GO:0019825,GO:0020037,GO:0035634,GO:0043209,GO:0045202,GO:0045776,GO:0048821,GO:0051930,GO:0001540,GO:0098869,GO:0001701,GO:0005344	iron ion binding|protein binding|oxygen transport|oxygen binding|heme binding|response to stilbenoid|myelin sheath|synapse|negative regulation of blood pressure|erythrocyte development|regulation of sensory perception of pain|amyloid-beta binding|cellular oxidant detoxification|in utero embryonic development|oxygen carrier activity	rno05144,rno05143	Malaria|African trypanosomiasis
circRNA_2785|Chr15:33614301_33639904_-	12.8899	0	Up	Myh7	GO:0003009,GO:0003777,GO:0005516,GO:0005524,GO:0005737,GO:0014898,GO:0005859,GO:0006936,GO:0016459,GO:0016887,GO:0030016,GO:0046034,GO:0030017,GO:0030018,GO:0046982,GO:0051015,GO:0055010,GO:0060048,GO:0000146,GO:1904385,GO:1905243,GO:0001725,GO:0002026,GO:0002027,GO:0006941,GO:0007018,GO:0007512,GO:0007568,GO:0008017,GO:0014728,GO:0030049,GO:0014883,GO:0030898,GO:0031449,GO:0032982,GO:0042803	skeletal muscle contraction|microtubule motor activity|calmodulin binding|ATP binding|cytoplasm|cardiac muscle hypertrophy in response to stress|muscle myosin complex|muscle contraction|myosin complex|ATPase activity|myofibril|ATP metabolic process|sarcomere|Z disc|protein heterodimerization activity|actin filament binding|ventricular cardiac muscle tissue morphogenesis|cardiac muscle contraction…	rno04022,rno04260,rno04261,rno05410,rno05414,rno05416	cGMP - PKG signaling pathway|Cardiac muscle contraction|Adrenergic signaling in cardiomyocytes|Hypertrophic cardiomyopathy (HCM)|Dilated cardiomyopathy (DCM)|Viral myocarditis
