# Supplementary material for: Bioinformatic analysis of circular RNA expression profiles in a rat lumbosacral spinal root avulsion model
Source: Front Genet. 2022 Aug 12;13:920493. doi: 10.3389/fgene.2022.920493 (PMC9412201; doi:10.3389/fgene.2022.920493)
Supplement: Supplementary file 11 [file Table7.XLSX]

## Sheet: Sheet1
Supplementary Data 7 GO analysis for the differentially expressed mRNAs in lumbosacral spinal roots avulsion
id	Term	Category	ListHits	ListTotal	PopHits	PopTotal	p-value	q-value	Enrichment_score	geneID
GO:0005615	extracellular space	cellular_component	277	2091	1300	19037	2.78881e-29	1.5068e-25	1.93991	A2m;Acp5;Ada;Adam12;Adamts15;Adamts7;Adamts9;Adgrb1;Adm;Aebp1;Agt;Angpt2;Angptl1;Angptl4;Anpep;Anxa1;Anxa2;Apoa4;Arg1;Axl;B4galt1;Bcan;Bglap;Bmp2;Bmp7;Btc;C1qa;C1qb;C1qc;C1qtnf1;C1qtnf3;C1qtnf4;C1qtnf9;C1r;C1rl;C6;Calr;Capg;Ccl11;Ccl12;Ccl2;Ccl20;Ccl21;Ccl24;Ccl3;Ccl6;Ccl7;Cd109;Cd14;Cd63;Cdsn;Cela3b;Cfd;Chi3l1;Ckm;Clec3a;Cnp;Cntf;Col12a1;Col18a1;Col4a1;Col4a2;Col6a1;Col6a2;Col6a3;Col8a1;Cp;Cpxm2…
GO:0009986	cell surface	cellular_component	154	2091	632	19037	2.71797e-22	7.3426e-19	2.21844	Ackr3;Acvr1c;Ada;Adam8;Adamts15;Adamts7;Adamts9;Adcyap1r1;Antxr2;Anxa1;Anxa2;Apoa4;Aqp11;Art1;Asic1;Axl;B4galt1;Bmp2;C5ar1;Calr;Casr;Cav3;Ccr7;Cd14;Cd151;Cd226;Cd36;Cd38;Cd44;Cd53;Cd55;Cd63;Cd80;Cd8a;Cd8b;Cd93;Cdh10;Cdh12;Cdh20;Cftr;Clec5a;Cryab;Ctsb;Ctsz;Cxcr2;Dpp6;Egfl8;Emp2;Eng;Enpp3;Epcam;Fcer1g;Fcgr2a;Fcgr2b;Fcgr3a;Fga;Fgg;Folh1;Folr2;Fzd1;Ghr;Gpihbp1;Gprc5b;Gria2;Hbegf;Hfe2;Hilpda;Hist1h1a;…
GO:0006936	muscle contraction	biological_process	34	2091	54	19037	6.66535e-20	1.20043e-16	5.73231	Actn2;Actn3;Cacna1s;Lmod3;Mybpc1;Mybpc2;Mybpc3;Myh1;Myh2;Myh4;Myh6;Myh7;Myl1;Myl3;Mylk2;Mylpf;Myom1;Ryr1;Stac;Tbx20;Tmod4;Tnni1;Tnni2;Tnni3;Tnnt1;Tnnt2;Tnnt3;Tpm1;Tpm2;Tpm3;Tpm4;Trdn;Trim63;Ttn
GO:0005578	proteinaceous extracellular matrix	cellular_component	79	2091	243	19037	1.06769e-19	1.44219e-16	2.95982	Adamts1;Adamts15;Adamts7;Adamts8;Adamts9;Angptl4;Bcan;Ccl21;Col10a1;Col26a1;Col6a1;Col6a2;Col6a3;Ctgf;Cthrc1;Cyr61;Dcn;Dmbt1;Dmp1;Ecm2;Egfl6;Emilin1;Fbln1;Fbln5;Fbn1;Fn1;Gldn;Gpld1;Hapln4;Ibsp;Lamc2;Lgals1;Lgals3;Lgals3bp;Lingo1;LOC100910790;Lox;Loxl1;Lrfn1;Lrfn5;Lrrc55;Ltbp1;Ltbp2;Mmp10;Mmp12;Mmp13;Mmp3;Mmp7;Mmp8;Mmp9;Nav2;Ndnf;Olfml2b;Omg;Postn;Rell2;Sfrp1;Shh;Slitrk1;Slitrk2;Slitrk3;Slitrk5;Sp…
GO:0031012	extracellular matrix	cellular_component	73	2091	224	19037	2.27309e-18	2.4563e-15	2.96701	Adamts1;Aebp1;Anxa2;Apoa4;Bglap;Bmp7;Calr;Cdsn;Col12a1;Col16a1;Col18a1;Col4a1;Col4a2;Col6a1;Col6a2;Col6a3;Col8a1;Cpxm2;Dcn;Dmbt1;Edil3;Emilin1;Fbln1;Fbln2;Fbln5;Fbn1;Fn1;Htra1;Ibsp;Icam1;Igfbp7;Kng1;Kng1l1;Lgals1;Lgals3;Lgals3bp;Lmcd1;Loxl1;Lrrc15;Ltbp1;Ltbp2;Mgp;Mmp10;Mmp12;Mmp13;Mmp19;Mmp3;Mmp8;Mmp9;Mmrn1;Plscr1;Podnl1;Postn;Prg4;Pxdn;RGD1311447;Rpsa;Serpinb1a;Serpine1;Sfrp1;Slpi;Spon2;Tgfb1;Tg…
GO:0032496	response to lipopolysaccharide	biological_process	81	2091	283	19037	1.82918e-16	1.64718e-13	2.60581	Abcb1b;Abcc3;Abcg2;Acp5;Adm;Arg1;C5ar1;Casp8;Ccl2;Ccr7;Cd14;Cebpb;Cnp;Cnr2;Csf2rb;Cxcl1;Cxcl2;Cxcl3;Cxcl6;Cyp1a1;Cyp27b1;Dcn;Edn1;Fos;Gch1;Hmgb2;Icam1;Igf1;Igfbp3;Il10;Il1b;Il1rn;Il6;Il6r;Irg1;Jak2;Jun;Junb;Lbp;Loxl1;Ltbr;Ltc4s;Mgst2;Mmp3;Mmp9;Myd88;Nat2;Ncf2;Nfkbia;Ngf;Nod2;Nos2;Nos3;Nppb;Pawr;Pf4;Pros1;Ptger2;Ptges;Ptgs2;S100a8;S100a9;Selp;Serpina3n;Serpine1;Slc11a1;Slpi;Socs3;Spon2;Thbd;Timp4;…
GO:0005887	integral component of plasma membrane	cellular_component	204	2091	1070	19037	6.46868e-16	4.65776e-13	1.73576	Abca4;Abcc3;Adam8;Adra2c;Aqp4;Aqp5;Asic1;Asic3;Atp13a4;Atp2b2;Axl;C1qtnf1;C3ar1;C5ar1;C5ar2;Calhm2;Casr;Cav3;Cd151;Cd226;Cd53;Cd63;Cftr;Chrm1;Chrm2;Chrm3;Chrm4;Chrm5;Chrna3;Chrna4;Chrna5;Chrna7;Chrnb3;Clca1;Clca4l;Clcn4;Cldn4;Clec1b;Cysltr2;Drd2;Drd3;Dscam;Epcam;Epha10;F2rl1;F2rl2;Fam26e;Fcer1g;Fcgr2b;Flrt1;Flt4;Folh1;Fxyd5;Gabbr2;Gabra1;Gabra2;Gabra4;Gabra5;Gabrb1;Gabrb2;Gabrb3;Gabrg2;Gabrg3;Gab…
GO:0006954	inflammatory response	biological_process	83	2091	300	19037	6.89656e-16	4.65776e-13	2.51884	Adam8;Agtr2;Anxa1;Axl;Bmp2;C3ar1;C5ar1;C5ar2;Ccl11;Ccl12;Ccl2;Ccl20;Ccl21;Ccl24;Ccl3;Ccl6;Ccl7;Ccr1;Ccr1l1;Ccr7;Cd14;Cd44;Cd8a;Chi3l1;Cnr2;Cxcl1;Cxcl2;Cxcl3;Cxcl6;Cyba;Ephx2;F2rl1;Gal;Hck;Hcn2;Igfbp4;Il10;Il17b;Il1b;Il1rn;Il4r;Il6;Jak3;Kcnj10;Kng1;Ltb4r;Ltbr;Map2k3;Myd88;Naip6;Nfkbiz;Ngf;Nlrp3;Nod2;Nos2;Nppb;Olr1;Pdpn;Pf4;Plp1;Ptger2;Ptgs2;S100a8;S1pr3;Sdc1;Sele;Selp;Serpina3n;Slc11a1;Sphk1;Spp1;…
GO:0014070	response to organic cyclic compound	biological_process	74	2091	268	19037	2.90666e-14	1.74497e-11	2.51386	Abcb1b;Abcc3;Acp5;Acsl3;Acvr1c;Aldh1a1;Angpt2;Anxa1;Anxa7;Bak1;Bglap;Btg2;Casr;Cd44;Cdk1;Cdkn1a;Ctgf;Ctsb;Ctsl;Cyp1a1;Cyp1b1;Dusp6;Esr2;F7;Fos;Fosl1;Fosl2;Hmgcs1;Hmgcs2;Hrh3;Icam1;Id1;Igf1;Igfbp7;Il1b;Il1rn;Il6;Itga2;Jun;Junb;Kcnc2;Ldha;Lyn;Met;Mki67;Mmp12;Mmp9;Ncf2;Ngf;Nos3;Nppb;Plin2;Pparg;Ptges;Ptgs2;Rad51;Selp;Sfrp1;Shc1;Slc6a1;Socs3;Sphk1;Stat3;Tgfb1;Timp3;Tnfrsf10b;Trdn;Trh;Trpa1;Ugt1a1;Ugt…
GO:0030593	neutrophil chemotaxis	biological_process	30	2091	59	19037	3.30416e-14	1.78524e-11	4.62928	C5ar1;Ccl11;Ccl12;Ccl2;Ccl20;Ccl21;Ccl24;Ccl3;Ccl6;Ccl7;Csf3r;Cxcl1;Cxcl2;Cxcl3;Cxcl6;Cxcr2;Edn1;Fcer1g;Fcgr2a;Il1b;Itgam;Itgb2;Jaml;Lgals3;S100a8;S100a9;Spp1;Trem1;Trem3;Vav1
GO:0005509	calcium ion binding	molecular_function	131	2091	635	19037	4.51111e-13	2.21578e-10	1.8782	Actn1;Actn2;Actn3;Adam8;Anxa1;Anxa2;Anxa7;Atp2a1;Atp2b2;Bcan;Bglap;C1r;C2cd4d;Cabp1;Calb2;Calr;Calr4;Capn3;Casq1;Casr;Cd93;Cdh10;Cdh12;Cdh20;Cdhr2;Clgn;Crb2;Creld2;Crtac1;Dgkb;Dner;Doc2a;Dsc2;Edem1;Edil3;Efcc1;Efemp2;Egfl6;Egfl8;Ehd2;Ehd4;Enpp2;F12;F7;Fbln1;Fbln2;Fbln5;Fbn1;Fkbp10;Fstl5;Galnt3;Gch1;Hmcn1;Hpcal4;Hrc;Itgb1bp2;Kcnip3;LOC100912538;Ltbp1;Ltbp2;Matn4;Melk;Mgp;Mmp12;Mmp13;Mmp8;Mmrn1;Myl…
GO:0030018	Z disc	cellular_component	44	2091	129	19037	2.14568e-12	9.66092e-10	3.10533	Actn1;Actn2;Actn3;Capn3;Casq1;Cav3;Cryab;Csrp3;Des;Fhl2;Fhl3;Fhl5;Fkbp1b;Flna;Flnc;Hrc;Hspb1;Itgb1bp2;Jph2;Mybpc1;Mybpc2;Mybpc3;Mybph;Myh6;Myh7;Myl12a;Myo18b;Myom1;Myoz1;Myoz2;Myoz3;Mypn;Neb;Obscn;Pdlim1;Pdlim3;Ryr1;Scn1a;Slc2a1;Synpo;Trim54;Trim63;Ttn;Xirp2
GO:0042391	regulation of membrane potential	biological_process	44	2091	130	19037	2.90232e-12	1.20625e-09	3.08144	Actn2;Asic1;Cacna1g;Cacnb4;Cav3;Chrna3;Chrna4;Chrna5;Chrna7;Chrnb3;Cnih2;Dpp6;Fam19a4;Gabra1;Gabra2;Gabra4;Gabra5;Gabrb1;Gabrb2;Gabrb3;Gabrg2;Gabrg3;Gabrp;Gabrr2;Glra2;Glrb;Grin2c;Hcn2;Kcnh2;Kcnh6;Kcnh7;Kcnj10;Ntsr2;Pex5l;Piezo1;Rims1;Rims3;Rims4;Scn1a;Slc1a6;Slc26a1;Slc26a2;Slc26a9;Xirp1
GO:0005178	integrin binding	molecular_function	39	2091	111	19037	1.33654e-11	5.1581e-09	3.19879	Actn1;Anxa7;Calr;Casr;Cd151;Cd226;Col16a1;Ctgf;Cyr61;Dab2;Edil3;Emp2;Esm1;Fbln1;Fbln5;Fbn1;Fermt3;Fgf2;Fn1;Gfap;Gpnmb;Ibsp;Icam1;Icam5;Igf1;Il1b;Itga2;Itga5;Itgb1bp2;Jaml;Lyn;P4hb;Ptpn2;Pxn;S1pr3;Thbs1;Thbs4;Tnn;Tspan4
GO:0042493	response to drug	biological_process	109	2091	520	19037	1.58668e-11	5.71522e-09	1.90839	Abcb1b;Actc1;Acvr1c;Ada;Adcyap1r1;Agpat2;Aldh1a1;Anxa1;Apobec1;Arg1;Arg2;Bak1;Bdkrb2;Bglap;Birc5;Calr;Capn3;Ccl2;Ccl3;Cd36;Cd38;Cdk1;Cdk2;Cdkn1a;Cftr;Chrna3;Col18a1;Cox8b;Cyba;Cyp1a1;Cyp27b1;Drd2;Drd3;Dusp6;Ece1;Edn1;Egr1;Eng;Eno3;Esr2;Fabp4;Fn1;Fos;Fosb;Fosl1;Fzd1;Gabrg3;Gal;Hcn2;Hmgb2;Hmgcs1;Hmgcs2;Hsd11b2;Htr2b;Htr2c;Htr6;Icam1;Igfbp3;Il10;Il1b;Il1rn;Il6;Inhba;Itga2;Jun;Junb;Lcn2;Ldha;Lgals1;L…
GO:0032355	response to estradiol	biological_process	56	2091	204	19037	5.0163e-11	1.69394e-08	2.49921	Abcc3;Adcyap1r1;Agt;Aldh1a1;Aldh1a2;Anxa1;Arpc1b;Bmp7;Brca1;Calr;Casp8;Ccna2;Cd36;Cd38;Cdk2;Cryab;Ctgf;Cxcl1;Cxcl2;Cyp1b1;Cyp3a9;Dusp1;Esr2;F7;Fcgr1a;Fcgr2b;Fga;Fosl2;Foxa1;Ghr;Htr5a;Htr6;Igf1;Il1b;Mmp3;Mmp9;Myc;Nos2;Nos3;Ntm;Nts;Pawr;Pdgfra;Postn;Ptgs2;Ptn;Shh;Slc6a1;Socs3;Stat3;Tacr3;Tgfb1;Vdr;Vim;Wnt4;Wnt7a
GO:0001666	response to hypoxia	biological_process	67	2091	268	19037	6.34506e-11	2.01661e-08	2.27606	Abcb1b;Acsl6;Ada;Adm;Angpt2;Angptl4;Apold1;Arg2;Atp1b1;Bmp2;Ccl2;Cd38;Chrna4;Chrna7;Cryab;Cyba;Cyp1a1;Dio3;Drd2;Ece1;Edn1;Egr1;Eng;Epas1;F7;Figf;Fosl2;Gpr182;Hif3a;Hmox1;Hsd11b2;Icam1;Igf1;Igfbp3;Il1b;Itga2;Ldha;Loxl2;Mb;Mmp12;Mmp13;Mmp3;Mmp9;Nat2;Ngb;Nos2;Nos3;Nppb;Nr4a2;P2rx3;Pdlim1;Plau;Plod2;Postn;Ptgis;Ryr1;Shc1;Shh;Socs3;Tacc3;Tgfb1;Tgfb3;Tlr2;Tnfrsf1a;Trh;Ucp2;Ucp3
GO:0071222	cellular response to lipopolysaccharide	biological_process	53	2091	190	19037	8.56246e-11	2.57017e-08	2.53961	Ankrd1;Arg1;Arg2;Arid5a;Axl;Ccl2;Ccl20;Cd14;Cd300lb;Cd36;Cd80;Cebpb;Csf3;Cxcl16;Cxcl2;Cxcl3;Cxcl6;Epas1;Fcar;Fcgr2b;Fcgr3a;Fn1;Gbp2;Hmgb2;Hmgcs2;Icam1;Il10;Il1b;Il6;Irg1;Jak2;Lbp;Lcn2;Ltc4s;Map2k3;Mmp9;Mrc1;Nlrp3;Nos2;Nr1h3;Oprk1;Pirb;Plau;Plscr1;Sbno2;Serpine1;Spon2;Tnfrsf1b;Tspo;Vdr;Xbp1;Zc3h12a;Zfp36
GO:0060048	cardiac muscle contraction	biological_process	24	2091	51	19037	9.95502e-11	2.78804e-08	4.28436	Actc1;Atp1a2;Atp1b1;Csrp3;Kcnh2;Map2k3;Map2k6;Met;Mybpc3;Myh6;Myh7;Myl1;Myl3;Myl4;Ppp1r13l;Tnnc1;Tnni1;Tnni2;Tnni3;Tnnt1;Tnnt2;Tnnt3;Tpm1;Ttn
GO:0071347	cellular response to interleukin-1	biological_process	37	2091	108	19037	1.03203e-10	2.78804e-08	3.11905	Adamts7;Ankrd1;Aqp4;Ccl11;Ccl12;Ccl2;Ccl20;Ccl21;Ccl24;Ccl3;Ccl6;Ccl7;Cebpb;Chi3l1;Cxcl2;Edn1;Epas1;Fgg;Fn1;Icam1;Il6;Irg1;Klf2;Lcn2;Mapk13;Mmp3;Mmp9;Myc;Nos2;Pawr;Pdgfra;Ptgis;Serpina3n;Serpine1;Sfrp1;Xdh;Zc3h12a
GO:0045211	postsynaptic membrane	cellular_component	58	2091	220	19037	1.31387e-10	3.38039e-08	2.40021	Adgrb1;Cacng8;Cadps2;Cbln1;Chrm1;Chrm2;Chrm3;Chrm4;Chrm5;Chrna3;Chrna4;Chrna5;Chrna7;Chrnb3;Cnih2;Dlgap3;Drp2;Faim2;Gabbr2;Gabra1;Gabra2;Gabra4;Gabra5;Gabrb1;Gabrb2;Gabrb3;Gabrg2;Gabrg3;Gabrp;Gabrr2;Glra2;Glrb;Gria2;Gria3;Gria4;Grin2c;Grin2d;Grin3a;Grm3;Grm8;Kcnc2;Kcnd2;Lin7a;Lin7b;Lrfn1;LRRTM1;Lzts1;Magee1;Met;Mpp2;Oprd1;P2rx1;Pcdh8;Pdlim4;Rgs14;Shisa9;Synpo;Trpv1
GO:0010033	response to organic substance	biological_process	47	2091	160	19037	1.45958e-10	3.58459e-08	2.67438	Abcc3;Adm;Ampd1;Asah2;Brca1;Btg2;C1qb;Calr;Casq1;Cdk2;Cdkn1a;Chrm4;Crip1;Ctsc;Cyp1a1;Cyp1b1;Dmbt1;Dusp1;Dusp6;Fkbp1b;Hmgcs1;Igf1;Il10;Jun;Junb;Klf4;Mapt;Mgp;Mmp9;Ngf;P2rx1;P2rx3;Pdgfra;Pparg;Ptgs2;Sdc1;Slc6a1;Spp1;Stat3;Tgfb1;Timp1;Timp3;Timp4;Tnfrsf10b;Trpa1;Ugt1a1;Xrcc3
GO:0008284	positive regulation of cell proliferation	biological_process	109	2091	544	19037	2.68132e-10	6.29876e-08	1.8242	Acer2;Adm;Agt;Agtr2;Aldh1a2;Alox12;Atf3;Bst1;Btc;Calr;Casr;Cav3;Cd38;Cdc20;Cdca7l;Cdk2;Chrna7;Clcf1;Cntf;Col18a1;Crlf1;Csf3;Ctgf;Cxcr2;Drd3;Edn1;Eif5a;Emp2;Enpp2;Epcam;Ereg;Esm1;Fabp4;Fam60a;Fgf2;Fgf5;Fgf9;Figf;Flt4;Fn1;Folr2;Gcnt2;Gdnf;Hbegf;Hck;Hcls1;Hes5;Hilpda;Hlx;Hmga2;Htr2b;Id3;Id4;Igf1;Il11;Il1b;Il21;Il6;Il6r;Il6st;Insm1;Jak2;Jun;Kif14;Lamc2;Lgals3;Lif;Lyn;Mas1;Myc;Nccrp1;Ngf;Nmb;Nod2;Nop2…
GO:0071407	cellular response to organic cyclic compound	biological_process	38	2091	117	19037	3.4338e-10	7.73035e-08	2.95694	Ankrd1;Bmp2;Casp8;Ccl2;Ccl3;Ccna2;Cebpb;Cyba;Cyp1a1;Cyp1b1;Esr2;Fga;Hmgcs1;Hmgcs2;Il1b;Itga2;Klf2;Klf4;Klf6;Lgals1;Lmnb1;Msr1;Myc;Nfkbia;Nod2;Nos2;Nos3;P2ry12;P2ry13;P2ry6;Pak2;Pecam1;Pparg;Ptn;Serpine1;Sp5;Stat3;Tgfb1
GO:0009897	external side of plasma membrane	cellular_component	68	2091	288	19037	6.54885e-10	1.31843e-07	2.14962	Ada;Anpep;Antxr2;Aqp4;Astn1;B4galt1;Calr;Ccr1;Ccr7;Cd14;Cd163;Cd200r1;Cd226;Cd276;Cd36;Cd44;Cd55;Cd80;Cd8a;Cd8b;Chrna4;Chrna7;Ctsb;Ctsl;Dnai2;Ece1;Eng;Enpep;Fcer1g;Fcgr1a;Fcgr2a;Fcgr2b;Fcgr3a;Fga;Fgg;Gpihbp1;Htr2c;Icam1;Il1r1;Il6;Il6st;Itga2;Itga2b;Itga5;Itgam;Itgax;Kcnj3;Lgals3;Osmr;P2rx1;P2ry12;P4hb;Pdgfra;Pdpn;Pecam1;Plet1;Ptprc;RT1-A2;Rtn4rl2;Scube1;Sdc1;Sell;Selp;Thbs1;Tlr2;Trpm8;Trpv1;Vtcn1
GO:0010628	positive regulation of gene expression	biological_process	91	2091	433	19037	6.6874e-10	1.31843e-07	1.91337	Acta1;Actc1;Actg2;Agt;Aldh1a2;Alox12;Atf3;Bmp2;Brca1;C1qtnf1;Calr;Casr;Ccl3;Cd36;Cd44;Cdk1;Cnn2;Cntf;Cntn1;Ctgf;Cyp3a9;Egr1;Eng;Ephx2;Ezr;Fbln1;Fgf2;Fgf9;Fn1;Foxd1;Gjc2;Hmga2;Hmgb2;Hspa1a;Id1;Id4;Igf1;Il1b;Il33;Il6;Inhba;Iqgap3;Klf4;Lcn2;Lif;Lmna;Lrrc32;Met;Mmp12;Msn;Myc;Myd88;Mylk2;Myom1;Nfil3;Ngf;Osr1;Pawr;Pf4;Pkp1;Plaur;Plp1;Plscr1;Pou4f1;Rims1;Rnf207;Rpl11;Runx2;Serpine1;Shh;Slc11a1;Slc26a9;S…
GO:0045766	positive regulation of angiogenesis	biological_process	42	2091	140	19037	6.70064e-10	1.31843e-07	2.73128	Adam12;Adm;Angpt2;Aplnr;Brca1;C3ar1;C5ar1;C6;Ccl11;Ccl24;Chi3l1;Chrna7;Cxcr2;Cyp1b1;Cyr61;Cysltr2;Eng;Ereg;Fgf2;Figf;Hk2;Hmga2;Hmox1;Hspb1;Il1b;Itgb2;Lgals3;Lrg1;Mmp9;Nos3;Notch4;Ptgis;Pxn;Rras;Runx1;Serpine1;Sphk1;Stat3;Thbs1;Tnfrsf1a;Xbp1;Zc3h12a
GO:0030016	myofibril	cellular_component	22	2091	47	19037	6.83251e-10	1.31843e-07	4.26157	Ablim2;Abra;Ankrd1;Ankrd2;Ankrd23;Capn3;Casq1;Lmod3;Mybpc3;Myh2;Myh4;Myh6;Myh7;Myl1;Neb;Nrap;Tmod4;Tnni3;Tnnt2;Tpm1;Ttn;Twf1
GO:0034220	ion transmembrane transport	biological_process	38	2091	120	19037	7.80989e-10	1.45506e-07	2.88301	Aqp4;Aqp5;Asic1;Asic3;Calhm2;Chrna3;Chrna4;Chrna5;Chrna7;Chrnb3;Fam26e;Fxyd5;Gabra1;Gabra2;Gabra4;Gabra5;Gabrb1;Gabrb2;Gabrb3;Gabrg2;Gabrg3;Gabrp;Gabrr2;Gjc1;Glra2;Glrb;Gria2;Gria3;Gria4;Grin3a;Htr2b;Kcnc2;Kcnq3;P2rx1;P2rx3;S100a6;Sfxn5;Trpv1
GO:0005515	protein binding	molecular_function	262	2091	1678	19037	8.53489e-10	1.53713e-07	1.42152	Abcb1b;Actc1;Actn1;Actn2;Adgrb1;Adm;Agtr2;Akap5;Ankrd1;Antxr2;Apobec1;Aqp4;Arg2;Asic3;Atp1a2;Atp2a1;Bak1;Bdkrb2;Brca1;Bspry;Btg2;Cabp1;Cacnb4;Cacng8;Calr;Capn3;Caskin1;Casp8;Cav3;Ccna2;Cd14;Cd36;Cd44;Cd63;Cdc20;Cdc6;Cdk1;Cdkn1a;Cdkn1c;Cebpb;Cftr;Chek1;Chrm3;Chrm4;Chrna4;Chrna5;Chrna7;Cnih2;Cntn1;Cryab;Csrp3;Ctsb;Cxxc4;Cyba;Cyp1a1;Dab2;Ddc;Dlgap3;Dpp10;Dpp6;Dpysl5;Drd2;Drd3;Eif4ebp1;Elavl4;Eno3;Er…
GO:0009612	response to mechanical stimulus	biological_process	35	2091	106	19037	1.02543e-09	1.78722e-07	3.00612	Acta1;Angpt2;Ankrd23;Asic3;Bglap;Bmp2;Btg2;Ccl2;Cd36;Chi3l1;Ctsb;Dcn;Fos;Fosb;Fosl1;Fosl2;Igf1;Il6;Jun;Junb;Lmna;Mgp;Mmp13;Mmp3;Mmp9;Ngf;Nos2;Nos3;P2rx3;Postn;Pparg;Ppl;Thbs1;Timp3;Tnc
GO:0005576	extracellular region	cellular_component	125	2091	669	19037	1.36153e-09	2.29885e-07	1.70109	Aebp1;Agt;Angptl4;Angptl8;Anxa2;Apoa4;Apold1;Arsi;Art5;Asah2;Bglap;C1ql3;C1qtnf3;C1qtnf9;Calcb;Cbln1;Ccl11;Ccl2;Ccl27;Ccl3;Chi3l1;Chsy1;Clcf1;Col12a1;Col18a1;Col4a1;Col4a2;Col6a1;Col6a2;Col6a3;Crisp1;Ctgf;Cthrc1;Ctsb;Cxcl14;Dcn;Egfl8;Enpp6;Erfe;Esm1;F5;Fam132a;Fbln1;Fbln2;Fbln5;Fbn1;Fetub;Fgf13;Fgf14;Fgf5;Figf;Fn1;Fndc5;Gdnf;Glipr1;Gpld1;Hmcn1;Htra3;Ibsp;Igfbp7;Il17b;Il1b;Il1r2;Il1rn;Il6r;Inhba;K…
GO:0030054	cell junction	cellular_component	92	2091	448	19037	1.8631e-09	3.0504e-07	1.86962	Ada;Arhgap44;Atp2b2;Cacng8;Cbln1;Ccnf;Cgn;Chrm1;Chrm2;Chrm3;Chrm4;Chrm5;Chrna3;Chrna4;Chrna5;Chrna7;Chrnb3;Cnih2;Dlgap3;Doc2a;Drp2;Dscam;Faim2;Fblim1;Fermt1;Frrs1l;Gabbr2;Gabra1;Gabra2;Gabra4;Gabra5;Gabrb1;Gabrb2;Gabrb3;Gabrg2;Gabrg3;Gabrp;Gabrr2;Gjb4;Glra2;Glrb;Gria2;Gria3;Gria4;Grin2c;Grin2d;Grin3a;Gsg1l;Hmcn1;Htr2b;Igsf9;Kcnc2;Kcnd2;Lgi1;Lrfn1;LRRTM1;Lzts1;Mpp2;Niacr1;Nlgn3;Nrn1;Olfm2;Olfm3;Ot…
GO:0051384	response to glucocorticoid	biological_process	39	2091	129	19037	2.11287e-09	3.3576e-07	2.75245	A2m;Adm;Agxt;Anxa1;Aqp4;Bglap;Birc5;C1qb;Ccl2;Cdkn1a;Ctsl;Cxcl1;Cxcl2;Dusp1;Fabp4;Fn1;Ghr;Hmgcs2;Hnmt;Hsd11b2;Igf1;Il10;Il1b;Il1rn;Il6;Il6r;Kcnj10;Mgp;Ngf;Pfkfb1;Ptgs2;Ptpru;Sdc1;Shc1;Slc9a3;Socs3;Trim63;Ucp3;Ugt1a1
GO:0000786	nucleosome	cellular_component	29	2091	80	19037	2.38037e-09	3.67462e-07	3.30029	Cenpa;Hist1h1a;Hist1h1b;Hist1h2ac;Hist1h2ah;Hist1h2ai;Hist1h2ail1;Hist1h2ak;Hist1h2an;Hist1h2ao;Hist1h2bcl1;Hist1h2bd;Hist1h2bk;Hist1h2bo;Hist1h3a;Hist2h3c2;Hist3h2ba;LOC100359692;LOC100360754;LOC100365043;LOC100910200;LOC102548682;LOC102549061;LOC102549173;LOC103690190;LOC680498;LOC684762;LOC684773;LOC684828
GO:0010469	regulation of signaling receptor activity	biological_process	82	2091	389	19037	4.03819e-09	6.06065e-07	1.91915	Adm;Agt;Angptl8;Bmp2;Bmp7;Btc;Calcb;Ccl11;Ccl12;Ccl2;Ccl20;Ccl24;Ccl27;Ccl3;Ccl6;Ccl7;Clcf1;Cntf;Crlf1;Csf3;Ctgf;Cxcl1;Cxcl16;Cxcl2;Cxcl3;Cxcl6;Edn1;Enho;Erfe;Fam132a;Fgf12;Fgf13;Fgf14;Fgf2;Fgf5;Fgf9;Figf;Fndc5;Gal;Gdnf;Gmfg;Gpnmb;Hbegf;Igf1;Il11;Il16;Il17b;Il1b;Il1rn;Il21;Il33;Il6;Inhba;Lefty1;Lif;Manf;Mapt;Ngf;Nppb;Nts;Osgin1;Osm;Pcsk9;Pf4;Plau;Pomc;Ptn;Sectm1b;Serpine1;Spp1;Sst;Stc2;Tgfb1;Tgfb…
GO:0006941	striated muscle contraction	biological_process	14	2091	22	19037	4.85042e-09	7.08292e-07	5.79362	Arg2;Cacna1s;Lmod3;Mybpc1;Mybpc2;Mybpc3;Mybph;Myh1;Myh6;Myh7;Mylk2;Myom1;Pgam2;Tnni3
GO:0042127	regulation of cell proliferation	biological_process	59	2091	247	19037	5.52514e-09	7.85587e-07	2.1747	Anxa1;Apobec1;Ascl1;B4galt1;Bmx;Brca1;Cdca7;Chek1;Cnn2;Cxcl1;Cxcl2;Cxcl3;Cxcl6;Dusp15;Esr2;Fes;Fgr;Hck;Ier5;Igf1;Il4r;Il6;Jak2;Jak3;Jun;Junb;Klf4;Lgr5;LOC100909750;Ltbr;Lyn;Meltf;Mmp7;Myd88;Nfkbia;Nos2;Nr5a2;Pf4;Plau;Plcd1;Prg4;Ptger2;Ptgs2;S100a11;Serpine1;Shc1;Shh;Sla;Stat6;Tead1;Tfap2c;Tgfb1;Tgfb3;Timeless;Tnfrsf10b;Tnfrsf1a;Tnfrsf1b;Tnfrsf26;Wnt7a
GO:0034097	response to cytokine	biological_process	32	2091	98	19037	7.19451e-09	9.79107e-07	2.97282	Acp5;Aldh1a2;Cd38;Cftr;Ctsb;Cxcl16;Fos;Fosl1;Fosl2;Ghr;Il6;Il6r;Il6st;Jun;Junb;Mcl1;Mmp3;Nos3;Osmr;Pdgfra;Pla2g5;Ptges;Ptgs2;Sele;Serpina3n;Serpine1;Socs3;Stat3;Stat6;Timp1;Timp3;Timp4
GO:0007568	aging	biological_process	71	2091	323	19037	7.24862e-09	9.79107e-07	2.00125	Abcg2;Ada;Adm;Agt;Alox12;Arg1;Atp8a2;Aurkb;Bak1;Bcl2a1;Bglap;C1qb;Ccl2;Cdkn1c;Cftr;Cnp;Col4a2;Cp;Cryab;Ctgf;Ctsc;Cyp1a1;Cyp27b1;Dcn;Eif5a;Elavl4;Eno3;Fbxo4;Fgf2;Fos;Fosl2;Hcn2;Hspb1;Igf1;Igfbp3;Il10;Il6;Itgb2;Jun;Krt25;Mmp7;Mmp9;Myh6;Myh7;Ncf2;Ngb;Ngf;Nos2;Nos3;Npy5r;Pcgf1;Pdgfra;Ptgs2;Serping1;Shc1;Socs3;Stat3;Tacr3;Tgfb1;Tgfb3;Timp1;Timp3;Tnfrsf1b;Top2a;Trpc6;Tspo;Ucp2;Ucp3;Vdr;Vim;Xdh
GO:0042060	wound healing	biological_process	38	2091	129	19037	7.53734e-09	9.93275e-07	2.68187	B4galt1;Ccl20;Cnn2;Cxcl2;Dcn;Egr1;Eng;F13a1;Fcgr3a;Fgf2;Fn1;Il1b;Il6;Itga2;Klf6;Lox;Ltbp1;Mmp3;Msx2;Nos2;Notch4;Pdgfra;Pecam1;Plau;Postn;Ptk7;S100a8;Sdc1;Sdc4;Serpine1;Slc11a1;Tgfb1;Tgfb3;Timp1;Tnc;Tpm1;Vangl2;Wnt7a
GO:0051015	actin filament binding	molecular_function	48	2091	185	19037	8.83161e-09	1.13612e-06	2.36219	Ablim2;Actn1;Actn2;Actn3;Anxa2;Arpc1b;Camsap3;Capg;Coro2a;Dmtn;Ermn;Ezr;Flna;Flnc;Gas7;Iqgap2;Mybpc1;Mybpc2;Mybpc3;Mybph;Myh1;Myh2;Myh4;Myh6;Myh7;Myh9;Myl4;Myo16;Myo1c;Myo7a;Myom1;Mypn;Shroom3;Sptbn5;Syne3;Tagln3;Tmod4;Tnnc1;Tnnc2;Tnni3;Tpm1;Tpm2;Tpm3;Tpm4;Trpv4;Ttn;Tulp1;Twf1
GO:0071392	cellular response to estradiol stimulus	biological_process	22	2091	53	19037	1.10597e-08	1.3676e-06	3.77913	Abcg2;Aqp4;Ccl2;Ccna2;Enpp2;Esr2;Igf1;Igfbp3;Il10;Il6;Itga2;Kif18a;Msx2;Myog;Pawr;Pou4f1;Sfrp1;Sstr1;Sstr3;Tnfrsf1a;Ugt1a1;Wnt4
GO:0031674	I band	cellular_component	14	2091	23	19037	1.11372e-08	1.3676e-06	5.54172	Actc1;Ankrd1;Ankrd2;Ankrd23;Atp2a1;Cacna1s;Casq1;Cryab;Hspb1;Klhl40;Myl3;Mypn;Ryr1;Ttn
GO:0090023	positive regulation of neutrophil chemotaxis	biological_process	16	2091	30	19037	1.36598e-08	1.64008e-06	4.8556	C3ar1;C5ar1;Ccl21;Ccr7;Cxcl1;Cxcl2;Cxcl3;Cxcl6;Cxcr2;Edn1;Il1b;Lbp;Pf4;Rac2;Sell;Thbs4
GO:0046982	protein heterodimerization activity	molecular_function	111	2091	598	19037	1.68149e-08	1.97502e-06	1.68992	Adra2c;Alox5ap;Atf3;Axl;Bak1;Bard1;Batf3;Bcl2a1;Bdkrb2;Birc5;Bmp2;Casp8;Cebpb;Cebpd;Cenpa;Cenpt;Chrna3;Chrna4;Chrna5;Clcf1;Crlf1;Cyba;Drd2;Eno3;Epas1;Fos;Fzd1;Gabbr2;Gadd45a;Gucy1b3;Hist1h2ac;Hist1h2ah;Hist1h2ai;Hist1h2ail1;Hist1h2ak;Hist1h2an;Hist1h2ao;Hist1h2bcl1;Hist1h2bd;Hist1h2bk;Hist1h2bo;Hist1h3a;Hist2h3c2;Hist3h2ba;Il4r;Il6st;Ina;Inhba;Itga2;Itgam;Itgb2;Jun;Kcnd2;Krt25;LOC100359692;LOC100…
GO:0007155	cell adhesion	biological_process	65	2091	292	19037	1.85786e-08	2.10017e-06	2.02663	Ackr3;Ada;Atp1b1;B4galt1;Bcan;Cd44;Cd63;Cntn1;Cntn6;Col12a1;Col16a1;Col18a1;Ctgf;Cyp1b1;Cyr61;Dscam;Emilin1;Emp2;Fbln5;Fermt1;Fes;Fn1;Folr2;Glycam1;Gp1ba;Gpnmb;Grhl2;Hapln4;Has1;Hes5;Ibsp;Icam1;Icam5;Igfbp7;Itga5;Itgam;Itgb2;Izumo1r;Lgals3bp;Lyve1;Mybpc1;Mybpc3;Mybph;Nlgn3;Ntm;Opcml;Parvg;Pcdh8;Pdpn;Podxl;Postn;Sdc1;Sdc4;Sele;Selp;Spon2;Spp1;Sulf1;Thbs2;Thbs4;Tinagl1;Tnc;Tnfaip6;Tnfrsf12a;Vcan
GO:0008307	structural constituent of muscle	molecular_function	15	2091	27	19037	1.86578e-08	2.10017e-06	5.05792	Capn3;Csrp3;Mybpc1;Mybpc2;Mybpc3;Mybph;Mylpf;Myom1;Pdlim3;Plec;Tpm1;Tpm2;Tpm3;Tpm4;Ttn
GO:0005861	troponin complex	cellular_component	8	2091	8	19037	2.09344e-08	2.30834e-06	9.10426	Tnnc1;Tnnc2;Tnni1;Tnni2;Tnni3;Tnnt1;Tnnt2;Tnnt3
GO:0006937	regulation of muscle contraction	biological_process	12	2091	18	19037	2.94377e-08	3.18103e-06	6.0695	Atp1a2;Atp2a1;Chrna3;Mylk2;Tnnc1;Tnnc2;Tnni1;Tnni2;Tnni3;Tnnt1;Tnnt2;Tnnt3
GO:0005230	extracellular ligand-gated ion channel activity	molecular_function	19	2091	43	19037	3.24192e-08	3.42487e-06	4.02281	Chrna3;Chrna4;Chrna5;Chrna7;Chrnb3;Gabra1;Gabra2;Gabra4;Gabra5;Gabrb1;Gabrb2;Gabrb3;Gabrg2;Gabrg3;Gabrp;Gabrr2;Glra2;Glrb;Trpv1
GO:0006955	immune response	biological_process	54	2091	228	19037	3.29619e-08	3.42487e-06	2.15627	C1qb;Ccl27;Ccr1;Ccr1l1;Ccr7;Cd36;Cd80;Clec4e;Crip1;Csf3;Cxcl1;Cxcl14;Cxcl2;Cxcl3;Cxcl6;Enpp2;Enpp3;Fcar;Fcgr2b;Hrh2;Il10;Il1b;Il1rn;Il21;Il4r;Lif;LOC103690020;LOC108348072;Lst1;Ltbr;Mylpf;Nfil3;Oas1k;Oas3;Oasl2;Oprk1;Osm;Pf4;Plscr1;Prg4;RT1-A1;RT1-A2;RT1-DMb;Sectm1b;Slpi;Thbs1;Tinagl1;Tlr2;Tnfrsf10b;Tnfrsf1a;Tnfrsf1b;Tnfrsf26;Tnfsf10;Vav1
GO:0045202	synapse	cellular_component	72	2091	344	19037	4.79868e-08	4.89194e-06	1.90554	Asic1;Atp1a2;Bcan;Cacnb4;Calb2;Cbln1;Ccl2;Chrm1;Chrm2;Chrm3;Chrm4;Chrm5;Chrna3;Chrna4;Chrna5;Chrna7;Chrnb3;Cplx3;Cryab;Dlgap3;Dscam;Frrs1l;Gabra1;Gabra2;Gabra4;Gabra5;Gabrb1;Gabrb2;Gabrb3;Gabrg2;Gabrg3;Gabrp;Gabrr2;Glra2;Glrb;Gria2;Gria4;Grid2ip;Grin2d;Grin3a;Hcn2;Hspb1;Htr2b;Itga5;Kcnc2;Lgi1;Lin7a;Lin7b;Lzts1;Myo7a;Nlgn3;Nrn1;Olfm3;Oprk1;Prss12;Rims1;Rims3;Rims4;Rph3a;Shisa9;Slc17a7;Slc17a8;Slit…
GO:0045214	sarcomere organization	biological_process	18	2091	40	19037	5.27022e-08	5.27315e-06	4.09692	Actn1;Actn2;Capn3;Casq1;Klhl41;Mybpc1;Mybpc2;Mybpc3;Mybph;Myh6;Myom1;Mypn;Tnnt1;Tnnt2;Tnnt3;Tpm1;Ttn;Xirp1
GO:0070374	positive regulation of ERK1 and ERK2 cascade	biological_process	56	2091	244	19037	5.89486e-08	5.79089e-06	2.0895	Ackr3;Arhgap8;Axl;Bmp2;C1qtnf3;C5ar1;C5ar2;Ccl11;Ccl12;Ccl2;Ccl20;Ccl21;Ccl24;Ccl3;Ccl6;Ccl7;Ccr1;Cd36;Cd44;Chi3l1;Chrna7;Ctgf;Cysltr2;Drd2;Dusp15;Epha10;Esr2;F2rl1;Fga;Fgf2;Fgg;Flt4;Gcnt2;Glipr2;Gpnmb;Htr2b;Htr2c;Icam1;Il1b;Il6;Jun;Met;Ndrg4;Nod2;Npy5r;Ntsr2;Pdgfra;Pla2g2a;Pla2g5;Prkcdbp;Rasgrp1;Scimp;Shc1;Tgfb1;Tlr2;Trpv4
GO:0071356	cellular response to tumor necrosis factor	biological_process	40	2091	151	19037	8.10939e-08	7.82411e-06	2.41172	Abcb1b;Adamts7;Ankrd1;Birc3;Brca1;Ccl11;Ccl12;Ccl2;Ccl20;Ccl21;Ccl24;Ccl3;Ccl6;Ccl7;Chi3l1;Cyba;Cyp1b1;Edn1;Fabp4;Fcar;Gpd1;Icam1;Il6;Irg1;Klf2;Lcn2;Mmp9;Myog;Nfkbia;Nos2;Nos3;Postn;Sfrp1;Thbs1;Trpv1;Xdh;Ybx3;Zc3h12a;Zfp334;Zfp36
GO:0008009	chemokine activity	molecular_function	17	2091	37	19037	8.47807e-08	7.96043e-06	4.18304	Ccl11;Ccl12;Ccl2;Ccl20;Ccl21;Ccl24;Ccl27;Ccl3;Ccl6;Ccl7;Cxcl1;Cxcl14;Cxcl16;Cxcl2;Cxcl3;Cxcl6;Pf4
GO:0043434	response to peptide hormone	biological_process	36	2091	129	19037	8.59148e-08	7.96043e-06	2.54072	Anxa1;Arg1;Atp2a1;Birc5;Bmp7;Btg2;Cd55;Cftr;Ctgf;Ctsb;Cyp27b1;Ereg;Fosl2;Ghr;Hmgcs2;Il1b;Il6r;Junb;Lyn;Mas1;Met;Ngf;Nos3;Nppb;Plcd1;Pnlip;Reg3g;Serpina3n;Socs3;Stat3;Stc2;Timp1;Timp4;Trpv1;Ugt1a6;Uhrf1
GO:0071363	cellular response to growth factor stimulus	biological_process	27	2091	82	19037	8.69268e-08	7.96043e-06	2.99774	Angpt2;Bglap;Bmp2;Ddc;Egr1;Ehd4;Fez1;Fzd1;Ibsp;Klf4;Met;Msx2;Myog;Nos3;Oprd1;Pax9;Serpine1;Sfrp1;Shc1;Sphk1;Tgfb1;Tgfb3;Tgif1;Thbs1;Tnfrsf1b;Trpv1;Twist1
GO:0007159	leukocyte cell-cell adhesion	biological_process	14	2091	27	19037	1.78258e-07	1.60522e-05	4.72073	Apoa4;Ezr;Fermt3;Icam1;Itga5;Itgam;Itgb2;Msn;Nt5e;Olr1;Pecam1;Ptprc;Sele;Selp
GO:0001725	stress fiber	cellular_component	25	2091	75	19037	1.98085e-07	1.75451e-05	3.03475	Acta1;Actn1;Cnn2;Cyba;Fblim1;Fhl3;Fhod1;Flnb;Myh6;Myh7;Myh9;Myl12a;Myo1c;Pdlim4;Pstpip1;Pxn;Sept11;Sorbs1;Synpo;Tpm1;Tpm3;Tpm4;Vangl2;Xirp1;Xirp2
GO:0030335	positive regulation of cell migration	biological_process	50	2091	216	19037	2.24161e-07	1.95346e-05	2.10747	Acp5;Bmp2;C3ar1;Ccl11;Ccl24;Ccl3;Ccl7;Ccr1;Cd151;Cemip;Col18a1;Cxcl16;Cyr61;Dab2;Edn1;F2rl1;Fam110c;Fermt3;Fgr;Fn1;Gcnt2;Gpnmb;Hbegf;Hspa5;Igf1;Il1b;Insm1;Itga5;Jak2;Lamc2;Lrrc15;Lyn;Mmp3;Myo1c;Myo1f;Onecut1;Onecut2;Pdgfra;Pdpn;Plau;Plet1;Podxl;Sema4d;Snai1;Sphk1;Tgfb1;Thbs1;Tnfaip6;Trip6;Xbp1
GO:0042803	protein homodimerization activity	molecular_function	150	2091	914	19037	2.37618e-07	2.03786e-05	1.49413	A2m;Abcd2;Abcg2;Acsl6;Actn1;Actn2;Adra2c;Agxt;Alox5ap;Ano6;Anxa1;Apoa4;Ascl1;Asgr1;Atf3;Atp2a1;B4galt1;Bak1;Bard1;Bcl2a1;Bglap;Birc5;Bmp2;C1qb;Cabp1;Casr;Cbln1;Cbs;Cd226;Cd8a;Cdh10;Cdh12;Cdh20;Cdsn;Cebpb;Cebpd;Chrna7;Ckmt1b;Cryab;Crym;Drd2;E2f8;Ece1;Ect2;Eng;Eno3;Ephx2;Erfe;Fbln5;Fbxo4;Fcer1g;Fgg;Figf;Flna;Flt4;Fzd1;Gadd45a;Gamt;Gch1;Gdnf;Ghr;Gjc3;Glipr2;Gpd1;Gstm7;Hmgcs1;Hmox1;Hspb1;Id1;Il6r;Jam…
GO:0008201	heparin binding	molecular_function	38	2091	148	19037	4.03296e-07	3.4047e-05	2.33758	Adamts1;Adamts15;Bmp7;Ccl2;Ccl3;Ccl7;Col13a1;Ctgf;Cyr61;Ecm2;Fbn1;Fgf12;Fgf14;Fgf2;Fgf9;Fn1;Gpnmb;Hbegf;Hist1h1a;Itgam;Lamc2;LOC100360057;Ltbp2;Mmp7;Nav2;Ndnf;Pf4;Pla2g5;Postn;Ptn;Ptprc;Rpl22;Selp;Serpind1;Sfrp1;Thbs1;Thbs2;Thbs4
GO:0005604	basement membrane	cellular_component	28	2091	94	19037	5.33411e-07	4.43387e-05	2.71191	Adamts1;Anxa2;Cd151;Col18a1;Col4a1;Col4a2;Col7a1;Egfl6;Fbln1;Fbn1;Fgf9;Fn1;Hmcn1;Lamc2;Lamc3;Loxl1;Loxl2;Papln;Ptn;Rell2;Rpsa;Runx1;Thbs2;Thbs4;Timp1;Timp3;Tnc;Vwa1
GO:0008285	negative regulation of cell proliferation	biological_process	75	2091	386	19037	5.85098e-07	4.78983e-05	1.76896	Adm;Agt;Aldh1a2;B4galt1;Bak1;Bdkrb2;Bmp2;Bmp7;Brip1;Btg2;Btg3;Cdkn1a;Cyp1b1;Cyp27b1;Drd2;E2f7;Ereg;Esr2;Fam129b;Fgf2;Fosl1;Gal;Gpld1;Hist1h2ai;Hmga1;Hmox1;Hspa1a;Ifit3;Ifitm3;Igf1;Igfbp3;Il10;Il1b;Il6;Inhba;Insm1;Jak2;Jun;Kiss1r;Klf4;Lefty1;Lif;Lmna;LOC103690190;Lyn;Msx2;Mtbp;Myo16;Myog;Nos3;Npm1;Osm;Pdpn;Pparg;Ptges;Ptgs2;Ptpn2;Ptpru;Pttg1;Runx1;Sfrp1;Slfn2;Sox7;Spry1;Sstr1;Stat3;Tes;Tesc;Tgfb1;…
GO:0050728	negative regulation of inflammatory response	biological_process	29	2091	100	19037	6.27717e-07	5.06202e-05	2.64023	Acp5;Ada;Aoah;C1qtnf3;Cd276;Cd44;Chrna7;Cnr2;Fam132a;Ier3;Il10;Irg1;Nlrp12;Nlrp3;Nod2;Nr1h3;Nt5e;Pbk;Pla2g5;Pparg;Ptgis;Ptpn2;Slpi;Smpdl3b;Socs3;Tnfaip6;Tnfrsf1a;Tnfrsf1b;Zfp36
GO:0016020	membrane	cellular_component	194	2091	1268	19037	7.10299e-07	5.64374e-05	1.39292	Abcc3;Abcg2;Acsl6;Ada;Adcy4;Alox12;Alox5ap;Aplnr;Apobr;Apold1;Aqp4;Arhgdib;Art5;Asah2;Atp1a2;Atp1b1;Atp2a1;Atp6v0d2;Atp8a2;Atp8b1;B3galt2;Bak1;Bspry;Cacna1g;Calr;Caskin1;Casr;Cav3;Cd300a;Cd36;Cd38;Cdc42ep5;Cftr;Ch25h;Chrm2;Chrm4;Chrna3;Chrna4;Chrna7;Chrnb3;Cnp;Cplx3;Cxcl16;Cxcr2;Cysltr2;Dgkb;Dmbt1;Dmtn;Dpp10;Dpp6;Drd2;Drd3;Drp2;Ece1;Efna3;Egfl6;Ehd2;Elavl4;Eno3;Faim2;Figf;Fkbp1b;Fmo2;Fos;Gabra5;G…
GO:0001525	angiogenesis	biological_process	45	2091	194	19037	8.33562e-07	6.52715e-05	2.11181	Ackr3;Adam8;Angpt2;Angptl4;Anpep;Anxa2;Aplnr;Apold1;C1galt1;Casp8;Ccl12;Col18a1;Ctgf;Cyp1b1;Eng;Enpep;Epas1;Ereg;Esm1;Fgf2;Fgf9;Figf;Flna;Fn1;Gja5;Hif3a;Hmox1;Hoxb13;Jun;Myh9;Ndnf;Nos3;Pecam1;Plau;Plcd1;Prok2;Ptgs2;Serpine1;Shc1;Shh;Tbx1;Tmem100;Wnt7a;Xbp1;Zc3h12a
GO:0007214	gamma-aminobutyric acid signaling pathway	biological_process	13	2091	26	19037	8.52612e-07	6.58095e-05	4.55213	Cacnb4;Gabbr2;Gabra1;Gabra2;Gabra4;Gabra5;Gabrb1;Gabrb2;Gabrb3;Gabrg2;Gabrg3;Gabrr2;Phf24
GO:0004890	GABA-A receptor activity	molecular_function	11	2091	19	19037	8.92642e-07	6.6531e-05	5.27089	Gabra1;Gabra2;Gabra4;Gabra5;Gabrb1;Gabrb2;Gabrb3;Gabrg2;Gabrg3;Gabrp;Gabrr2
GO:1902711	GABA-A receptor complex	cellular_component	11	2091	19	19037	8.92642e-07	6.6531e-05	5.27089	Gabra1;Gabra2;Gabra4;Gabra5;Gabrb1;Gabrb2;Gabrb3;Gabrg2;Gabrg3;Gabrp;Gabrr2
GO:0005102	signaling receptor binding	molecular_function	76	2091	397	19037	8.98901e-07	6.6531e-05	1.74288	A2m;Agxt;Angptl1;Bmp2;Bmx;Capn3;Cd226;Cd276;Clcf1;Dao;Dmtn;Drd2;Edn1;Egfl8;Ephx2;F7;Fes;Fga;Fgg;Fgr;Fkbp1b;Fn1;Fzd1;Gstm7;Hck;Hfe2;Hilpda;Hspa1a;Htr1a;Il6;Inhba;Jak2;Jak3;Kcnj10;Kng1;Kng1l1;Lbp;Lgi1;Lif;Lilrb3a;LOC100909750;Lyn;Msn;Myd88;Myo1c;Nos2;Nppb;Nrg4;Nxph1;Nxph2;Nxph4;Pdpn;Pgr;Pipox;Pla2g5;Plaur;Pomc;PVR;RT1-A1;RT1-A2;RT1-N3;RT1-T24-3;Sema4d;Serpine1;Sla;Slc27a2;Slc39a1;Smagp;Spon2;Sstr3;…
GO:0016324	apical plasma membrane	cellular_component	66	2091	330	19037	9.59707e-07	6.94828e-05	1.82085	Abcb1b;Abcg2;Adgrg2;Anxa1;Aqp5;Atp1b1;Atp2b2;Atp6v0d2;Atp8b1;Birc5;Casr;Cd36;Cd44;Cd55;Cdhr2;Cfap126;Cftr;Chrna7;Cldn4;Crb2;Ctsb;Cyba;Dab2;Emp2;Enpep;Epcam;Ezr;F2rl2;Fn1;Gpihbp1;Hspa1a;Il6r;Kcnc2;Kcnj10;Kcnn4;Kncn;Lzts1;Msn;Myo7a;Osmr;P2ry6;Pappa2;Pard6a;Pdpn;Plec;Plet1;Podxl;Prkg2;Prom1;Rab27b;Shroom3;Slc14a2;Slc26a2;Slc26a9;Slc2a1;Slc44a4;Slc5a11;Slc6a20;Slc7a5;Slc9a3;Slc9a4;Stxbp2;Tmem114;Trpa…
GO:0043005	neuron projection	cellular_component	89	2091	488	19037	9.64503e-07	6.94828e-05	1.66041	Adcyap1r1;Arg1;Atp1a2;Calb2;Camk1g;Casp8;Casr;Chrna3;Chrna4;Chrna5;Chrna7;Chrnb3;Cnr2;Ctsl;Dcx;Doc2a;Epha10;Esr2;Fam107a;Fgf13;Flnb;Fos;Fosl1;Fzd1;Gabbr2;Gabra1;Gabra2;Gabra4;Gabra5;Gabrb1;Gabrb2;Gabrb3;Gabrg2;Gabrg3;Gabrp;Gabrr2;Glra2;Glrb;Gnb3;Gria2;Grin3a;Grm3;Grm8;Hnmt;Hrh3;Iqgap1;Kcnd2;Kcnq3;Kcnq4;Lin7a;Lin7b;Lzts1;Mapt;Met;Naip6;Ngb;Nmb;Nptx1;Npy5r;Nrsn1;Oprd1;Oprk1;P2rx1;P2rx3;Pawr;Pcp4;Pg…
GO:0009611	response to wounding	biological_process	26	2091	86	19037	9.80315e-07	6.96926e-05	2.75245	A2m;Adm;Arg1;B4galt1;Ccl2;Ctsb;Cyp1a1;Dmbt1;F2rl2;Fn1;Gdnf;Gfap;Grin2c;Id3;Il6;Met;Myc;Pawr;Prr33;Ptpn6;Sulf2;Tgfb1;Tnc;Tnfrsf1a;Vcan;Zfp36
GO:0031225	anchored component of membrane	cellular_component	19	2091	52	19037	1.16645e-06	8.18484e-05	3.32656	Art1;Bcan;Bst1;Cntn1;Dpep2;Enpp6;Gpihbp1;Hfe2;Lypd1;Msln;Negr1;Nt5e;Ntm;Opcml;Plaur;Plet1;Ptpn1;Sprn;Vtcn1
GO:0048661	positive regulation of smooth muscle cell proliferation	biological_process	25	2091	83	19037	1.70009e-06	0.000117764	2.74225	Alox12;C3ar1;Cyba;Edn1;Egr1;Ereg;Fgf2;Hbegf;Hes5;Hmox1;Igf1;Il6;Il6r;Irak4;Itga2;Jun;Myc;Myd88;Npy5r;Orc1;Ptgs2;Shc1;Sulf1;Tgm2;Thbs1
GO:0006334	nucleosome assembly	biological_process	27	2091	94	19037	1.85829e-06	0.000127093	2.61505	Asf1b;Cenpa;Chaf1b;Hist1h1a;Hist1h1b;Hist1h2ail1;Hist1h2ao;Hist1h2bcl1;Hist1h2bd;Hist1h2bk;Hist1h2bo;Hist1h3a;Hist2h3c2;Hist3h2ba;LOC100359692;LOC100365043;LOC100910200;LOC102548682;LOC102549061;LOC102549173;LOC680498;LOC684762;LOC684828;Mcm2;Nap1l5;Npm1;Tspyl4
GO:0031100	animal organ regeneration	biological_process	26	2091	89	19037	2.01939e-06	0.000136385	2.65967	Adm;Angpt2;Axl;Bak1;C5ar1;Ccl2;Ccna2;Cdk1;Cdk2;Cdkn1a;Cxcl6;F7;Hmgb2;Htr2c;Lif;Mki67;Pfkfb1;Pparg;Ptpru;Shc1;Socs3;Tgfb1;Ugt1a1;Ugt1a2;Ugt1a3;Ybx3
GO:1902476	chloride transmembrane transport	biological_process	25	2091	84	19037	2.17009e-06	0.000144753	2.7096	Ano6;Cftr;Clca1;Clca4l;Clcn4;Cldn4;Clic1;Gabra1;Gabra2;Gabra4;Gabra5;Gabrb1;Gabrb2;Gabrb3;Gabrg2;Gabrg3;Gabrp;Gabrr2;Glra2;Glrb;Slc12a5;Slc17a7;Slc26a1;Slc26a2;Slc26a9
GO:0050877	nervous system process	biological_process	19	2091	54	19037	2.25984e-06	0.000148901	3.20335	Cacnb4;Chrna3;Chrna4;Chrna5;Chrna7;Chrnb3;Gabra1;Gabra2;Gabra4;Gabra5;Gabrb1;Gabrb2;Gabrb3;Gabrg2;Gabrg3;Gabrp;Gabrr2;Glra2;Glrb
GO:0043065	positive regulation of apoptotic process	biological_process	67	2091	345	19037	2.34236e-06	0.000152479	1.76807	Adm;Aldh1a1;Aldh1a2;Alox12;Ankrd1;Ano6;Anxa1;B4galt1;Bak1;Bard1;Bcl2a1;Bmp2;Bmp7;C6;Casp8;Cyp1b1;Cyr61;Dusp1;Dusp6;Ect2;Eif5a;Esr2;Folh1;Fosl1;Foxa1;Gadd45a;Gadd45b;Gadd45g;Gal;Gpld1;Hmga2;Hmox1;Id3;Igfbp3;Il1b;Il6;Jak2;Jun;Ldha;Map2k6;Melk;Mmp9;Mnda;Msx2;Nfatc4;Nos2;Nos3;Osgin1;Pawr;Phlda1;Plscr1;Pmaip1;Pou4f1;Pparg;Ptgs2;Ptn;Sept4;Sfrp1;Tgfb1;Tgfb3;Tgm2;Tnfrsf12a;Tnfsf10;Top2a;Trpv1;Tspo;Zbtb16
GO:0031430	M band	cellular_component	13	2091	28	19037	2.48272e-06	0.000159692	4.22698	Cryab;Fhl2;Hspb1;Klhl41;Lmod3;Mybpc1;Mybpc2;Mybpc3;Mybph;Myom1;Obscn;Trim63;Ttn
GO:0006874	cellular calcium ion homeostasis	biological_process	27	2091	96	19037	2.90207e-06	0.000184469	2.56057	Anxa7;Atp13a4;Atp1b1;Atp2a1;Atp2b2;Cacnb4;Casr;Ccl12;Ccl2;Ccl3;Ccr1;Chrna7;Csrp3;Drd3;Htr2b;Htr2c;Pln;Slc24a3;Slc8a2;Stc2;Sypl2;Tgfb1;Tnni3;Trdn;Trpm8;Trpv4;Vdr
GO:0019221	cytokine-mediated signaling pathway	biological_process	35	2091	142	19037	3.14343e-06	0.000197488	2.24401	Ccl2;Cd44;Csf2rb;Csf3r;Dcn;Ereg;Flrt1;Ghr;Gp1ba;Ifnlr1;Il17rb;Il1b;Il1r1;Il1r2;Il1rn;Il20rb;Il4r;Il6;Il6r;Il6st;Irak4;Jak2;Jak3;Klf6;Lrrc15;Lrrc4c;LRRTM1;Myd88;Osmr;Pf4;Podnl1;Rtn4rl2;Socs3;Stat6;Tnfrsf1a
GO:0071346	cellular response to interferon-gamma	biological_process	27	2091	97	19037	3.60476e-06	0.000223868	2.53417	Aqp4;Arg2;Capg;Ccl11;Ccl12;Ccl2;Ccl20;Ccl21;Ccl24;Ccl3;Ccl6;Ccl7;Edn1;Fcar;Flnb;Gbp2;Icam1;Irg1;Mrc1;Myc;Myo1c;Nos2;Pecam1;Serpina3n;Stx11;Stxbp2;Vim
GO:0001649	osteoblast differentiation	biological_process	24	2091	81	19037	3.75731e-06	0.00023069	2.69756	Actn3;Bglap;Bmp2;Ccl3;Col11a2;Cyr61;Fgf9;Fhl2;Fignl1;Gpnmb;Igf1;Igfbp3;Junb;Mmp13;Msx2;Pcp4;Runx2;Sfrp1;Shox2;Snai1;Sox8;Sp7;Spp1;Twist1
GO:0000982	transcription factor activity, RNA polymerase II proximal promoter sequence-specific DNA binding	molecular_function	14	2091	33	19037	3.83885e-06	0.000233048	3.86241	Arntl2;Atf3;Batf;Batf3;Egr1;Fos;Fosb;Fosl1;Fosl2;Jun;Msx2;Rbpjl;Spi1;Tead1
GO:0005254	chloride channel activity	molecular_function	19	2091	56	19037	4.21004e-06	0.000252743	3.08894	Cftr;Clcn4;Cldn4;Clic1;Gabra1;Gabra2;Gabra4;Gabra5;Gabrb2;Gabrb3;Gabrg2;Gabrg3;Gabrp;Gabrr2;Glra2;Glrb;Slc26a1;Slc26a2;Slc26a9
GO:0005865	striated muscle thin filament	cellular_component	10	2091	18	19037	4.76032e-06	0.000282637	5.05792	Acta1;Lmod3;Mybpc1;Mybpc2;Mybpc3;Mybph;Myom1;Tmod4;Tnnt2;Ttn
GO:0045471	response to ethanol	biological_process	43	2091	194	19037	5.09196e-06	0.000297085	2.01795	Actc1;Adcyap1r1;Aldh1a1;Apobec1;Bak1;Bglap;Casp8;Ccl2;Cd14;Cdk1;Cdk2;Chrna7;Csf2ra;Csf3;Ctsb;Cyp3a9;Drd2;Drd3;Egr1;Eif4ebp1;Esr2;Grin3a;Hmgcs2;Icam1;Igf1;Il1b;Il6r;Kcnc2;Mmp9;Myc;Nos3;Oprk1;Rpl10a;Rps2;S100a8;S100a9;Shh;Stat3;Tbxas1;Tnc;Tnfrsf1a;Trh;Ugt1a1
GO:0030017	sarcomere	cellular_component	15	2091	38	19037	5.11363e-06	0.000297085	3.59379	Abra;Acta1;Actc1;Actn1;Actn2;Actn3;Ankrd2;Mybpc3;Myh7;Myom1;Obscn;Timp4;Tnni3;Tnnt2;Ttn
GO:0043066	negative regulation of apoptotic process	biological_process	98	2091	573	19037	5.24169e-06	0.000301286	1.5571	Actc1;Ada;Alox12;Angptl4;Ascl1;Axl;Bard1;Bcl2a1;Bcl3;Birc3;Birc5;Btc;Btg2;Capn3;Card14;Cbs;Cd38;Cd44;Cdk1;Cdkn1a;Ckmt1b;Clec5a;Cryab;Cxcr2;Cyr61;Dab2;Drd3;Dusp1;Eif5a;Epcam;Epha10;Fam129b;Fhl2;Fignl1;Flna;Flt4;Fn1;Hck;Hells;Hmga2;Hspa1a;Hspa5;Hspb1;Htr2b;Id1;Ifit3;Igf1;Il10;Il1rn;Il6;Jak2;Jun;Kif14;Lgals3;LOC100910163;Mael;Mcl1;Met;Mmp9;Msx2;Myc;Npm1;Npy5r;Nuak2;Osr1;Pa2g4;Pak2;Pax4;Pdgfra;Pdpn;P…
GO:0042555	MCM complex	cellular_component	7	2091	9	19037	5.62713e-06	0.000320036	7.08109	Mcm2;Mcm3;Mcm4;Mcm5;Mcm6;Mcm7;Mms22l
GO:0008217	regulation of blood pressure	biological_process	20	2091	62	19037	5.72228e-06	0.000322057	2.93686	Agt;Anpep;Atp1a2;C3ar1;Cyba;Ece1;Edn1;Enpep;Gch1;Hmox1;Lvrn;Myh6;Nos2;Npr3;P2rx1;Pomc;Pparg;Ptgs2;Trhde;Trpv4
GO:0045121	membrane raft	cellular_component	58	2091	293	19037	5.95318e-06	0.000331598	1.80221	Anxa2;Atp2b2;Birc3;Casp8;Cav3;Cd14;Cd36;Cd55;Chrna7;Cntn1;Emp2;Ezr;Faim2;Fcgr1a;Fcgr2b;Gprc5b;Hspa1a;Icam1;Iqgap1;Itgb2;Jak2;Kcnn4;Kcnq3;LOC100911625;Ltb4r;Lyn;Mal2;Mall;Myo1c;Nos3;Olr1;Oprd1;P2rx1;P2rx3;Pdpn;Pecam1;Plcd1;Plscr1;Podxl;Ptprc;Ptrf;Rgs16;RT1-A2;Rtn4rl2;S100a10;Sdc4;Sele;Shh;Slc2a1;Snap25;Sorbs1;Stat6;Sulf1;Tlr1;Tlr2;Tnfrsf1a;Tnfrsf1b;Trpm8
GO:0042730	fibrinolysis	biological_process	9	2091	15	19037	6.16837e-06	0.000340079	5.46255	Anxa2;F12;Fga;Fgg;Gp1ba;Plau;Pros1;Serping1;Tmprss6
GO:0007229	integrin-mediated signaling pathway	biological_process	25	2091	89	19037	6.8467e-06	0.000364788	2.55738	Adam11;Adamts1;Adamts15;Adamts9;Ctgf;Dab2;Fbln1;Fcer1g;Fermt1;Fermt3;Fgr;Ibsp;Itga2;Itga5;Itgam;Itgax;Itgb1bp2;Itgb2;Itgb7;Plek;Plp1;Pram1;Pxn;Tyrobp;Vav1
GO:0005237	inhibitory extracellular ligand-gated ion channel activity	molecular_function	8	2091	12	19037	6.88661e-06	0.000364788	6.0695	Gabra1;Gabra2;Gabra4;Gabra5;Gabrb2;Gabrg2;Gabrg3;Gabrr2
GO:0005859	muscle myosin complex	cellular_component	8	2091	12	19037	6.88661e-06	0.000364788	6.0695	Mybpc1;Mybpc2;Mybpc3;Mybph;Myh1;Myh6;Myh7;Myom1
GO:0022851	GABA-gated chloride ion channel activity	molecular_function	8	2091	12	19037	6.88661e-06	0.000364788	6.0695	Gabra1;Gabra2;Gabra4;Gabra5;Gabrb1;Gabrb3;Gabrg2;Gabrg3
GO:0005581	collagen trimer	cellular_component	18	2091	53	19037	7.38226e-06	0.000387246	3.09201	C1qa;C1qb;C1qc;C1ql3;C1qtnf1;C1qtnf3;C1qtnf9;Col10a1;Col11a2;Col13a1;Col6a2;Col6a3;Col8a1;Cthrc1;Emilin1;Gldn;Lox;P4ha2
GO:0030198	extracellular matrix organization	biological_process	26	2091	95	19037	7.6018e-06	0.000391481	2.49169	Adamts9;Agt;B4galt1;Bcl3;Col18a1;Cyr61;Dmp1;Ecm2;Egfl6;Emilin1;Fbln1;Fbln2;Fbln5;Fn1;Gfap;Ibsp;Lgals3;Mmp9;Ndnf;Olfml2b;Pdgfra;Postn;Pxdn;Thbs2;Thbs4;Vwa1
GO:0008144	drug binding	molecular_function	29	2091	112	19037	7.68036e-06	0.000391481	2.35735	Atp1a2;Atp1b1;Casr;Chrm1;Chrm2;Chrm3;Chrna3;Chrna4;Chrna7;Chrnb3;Cyp4b1;Drd2;Drd3;Esr2;Folr2;Gabra1;Glrb;Hmgb2;Hmgcs1;Hrh3;Htr1a;Htr2b;Htr2c;Mt2A;P2rx1;Pde4c;Pparg;Sfrp1;Top2a
GO:0071260	cellular response to mechanical stimulus	biological_process	29	2091	112	19037	7.68036e-06	0.000391481	2.35735	Agt;Ankrd1;Atp1a2;Bak1;Bmp2;Casp8;Chek1;Cnn2;Ctsb;Cyba;Egr1;Eng;Gadd45a;Il1b;Itga2;Kcnd2;Ltbp1;Ltbr;Mmp7;Myd88;Nos3;Nppb;Piezo1;Ptgs2;Serpine1;Slc2a1;Tgfb1;Tnfrsf10b;Tnfrsf1a
GO:0050731	positive regulation of peptidyl-tyrosine phosphorylation	biological_process	28	2091	107	19037	8.81434e-06	0.000445083	2.38242	Agt;Cd36;Cd44;Cd80;Cntn1;Csf3;Ehd4;Enpp2;Gdnf;Ghr;Hbegf;Hcls1;Icam1;Igf1;Il11;Il6;Il6r;Itga5;Jak2;Lif;Lyn;Nod2;Osm;Pak2;Pdgfra;Sema4d;Tgfb1;Thbs4
GO:0008283	cell proliferation	biological_process	49	2091	237	19037	9.07586e-06	0.000454045	1.88231	Anxa7;Apc2;Aurkb;Bak1;Bub1;Cdk1;Cks1b;Cks2;Cyp1a1;E2f8;Emp2;Enpep;Ereg;Esrrb;Fgf13;Fgf5;Figf;Foxc2;Gdnf;Grhl2;Hmga2;Htr1a;Id4;Igf1;Il18rap;Itga2;Mcm10;Mcm7;Melk;Mki67;Mov10l1;Mvp;Myc;Pak1ip1;Pax1;Pdpn;Pim1;Prok2;Ptpn6;Rasgrp4;Sdcbp2;Shh;Stat3;Tacc3;Tbx1;Tbx20;Tgfb1;Ucn2;Uhrf1
GO:0048146	positive regulation of fibroblast proliferation	biological_process	21	2091	69	19037	9.41819e-06	0.000466849	2.77086	Agt;Anxa2;Btc;Ccna2;Cdc6;Cdkn1a;Ereg;Fbln1;Fn1;Fndc3b;Fosl2;Igf1;Jun;Kng1;Myc;Pdgfra;Serpine1;Sphk1;Tgfb1;Tgif1;Wnt2
GO:0032570	response to progesterone	biological_process	20	2091	64	19037	9.82299e-06	0.000482487	2.84508	Ccl2;Cd38;Cldn4;Fos;Fosb;Fosl1;Fosl2;Gabrb1;Junb;Ncf2;Nr1h3;Pgr;Ptger2;Ptn;Socs3;Sphk1;Tgfb1;Tgfb3;Tlr2;Tspo
GO:0044325	ion channel binding	molecular_function	33	2091	137	19037	1.00324e-05	0.000488334	2.193	Actn1;Actn2;Actn3;Bak1;Cabp1;Casr;Cav3;Dpp10;Fgf12;Fgf13;Fkbp1b;Flna;Hrc;Kcnab1;Kcnc1;Kcnc2;Kcng4;Kcnip3;Kcnq3;Lrrc55;Lyn;Mpp2;Pirt;Rims1;Rims3;Rims4;Rnf207;S100a10;Scn10a;Snap25;Stac;Trdn;Tspo
GO:0034707	chloride channel complex	cellular_component	15	2091	40	19037	1.07407e-05	0.000518142	3.4141	Ano6;Cftr;Clic1;Gabra1;Gabra2;Gabra4;Gabra5;Gabrb1;Gabrb2;Gabrb3;Gabrg2;Gabrg3;Gabrp;Gabrr2;Glra2
GO:0002138	retinoic acid biosynthetic process	biological_process	6	2091	7	19037	1.1067e-05	0.000529157	7.80365	Aldh1a1;Aldh1a2;Crabp2;Dhrs9;Rbp1;Rdh10
GO:0008360	regulation of cell shape	biological_process	35	2091	150	19037	1.1584e-05	0.00054902	2.12433	Anxa1;Anxa7;Ccl11;Ccl12;Ccl2;Ccl24;Ccl3;Ccl7;Cdc42ep5;Dmtn;Ermn;Ezr;Fes;Fgr;Fn1;Gas7;Hck;Icam1;Il6;LOC691418;Msn;Myh9;Myl12a;Pdpn;Ptn;Pxn;Rhobtb3;Rhoc;Rhoj;Rnd2;Sema4d;Shroom3;Syne3;Tpm1;Wasf3
GO:0010811	positive regulation of cell-substrate adhesion	biological_process	16	2091	45	19037	1.21339e-05	0.000569979	3.23707	Col26a1;Col8a1;Cyr61;Dmp1;Ecm2;Edil3;Egfl6;Emilin1;Fbln2;Itga5;Jak2;Ndnf;Ptn;Rell2;Spp1;Thbs1
GO:0034765	regulation of ion transmembrane transport	biological_process	27	2091	103	19037	1.22372e-05	0.000569979	2.38655	Cacna1g;Cacna1s;Cacng1;Cacng8;Clic1;Hcn2;Kcna7;Kcnc1;Kcnd2;Kcng4;Kcnh2;Kcnh6;Kcnh7;Kcnj10;Kcnj13;Kcnj16;Kcnj3;Kcnj6;Kcnj9;Kcnk15;Kcnq3;Kcnq4;Kcnv1;Scn10a;Scn11a;Scn1a;Scn4a
GO:0050732	negative regulation of peptidyl-tyrosine phosphorylation	biological_process	9	2091	16	19037	1.27199e-05	0.000587398	5.12114	Dmtn;Errfi1;Igf1;Pecam1;Ptpn6;Ptprc;Samsn1;Sema4d;Sfrp1
GO:0071456	cellular response to hypoxia	biological_process	34	2091	145	19037	1.37369e-05	0.000628985	2.13479	Adam8;Ankrd1;Bdkrb2;Brip1;Casr;Cbs;Ccna2;Clca1;Edn1;Egr1;Eif4ebp1;Epas1;Hif3a;Hilpda;Hmox1;Icam1;Kcnd2;Lmna;Myc;Ndnf;Npm1;Oprd1;P4hb;Plau;Pmaip1;Ptgis;Ptgs2;Ptn;Serpine1;Sfrp1;Stc2;Trpc6;Twist1;Ucn2
GO:0009408	response to heat	biological_process	22	2091	76	19037	1.422e-05	0.000645637	2.63544	Asic3;Casq1;Ccl2;Cd14;Ckm;Cxcl1;Cxcl2;Hspa1a;Hspb7;Igf1;Igfbp7;Il1b;Il6;Mmp9;Myh6;Osm;P2rx3;Pirt;Socs3;Sst;Trpv1;Xdh
GO:0007204	positive regulation of cytosolic calcium ion concentration	biological_process	36	2091	158	19037	1.53253e-05	0.00068264	2.07439	Adm;Agt;Bdkrb2;C1qtnf1;C3ar1;C5ar1;C5ar2;Cacna1g;Cav3;Ccl3;Ccr1;Cd36;Cd38;Cd55;Cxcl1;Cxcl2;Cxcl3;Cxcr2;Edn1;Eif5a;F2rl1;Fkbp1b;Hrh3;Il1b;Jak2;Jak3;Jph2;Kng1;Kng1l1;Nmb;Pdgfra;Ptger2;Trhr;Trpc6;Trpv1;Trpv4
GO:0030425	dendrite	cellular_component	89	2091	522	19037	1.58666e-05	0.00068264	1.55226	Adcy4;Adgrb1;Akap5;Aqp11;Atp2b2;Bcan;Bglap;Cabp1;Cacna1g;Calb2;Ccl2;Cftr;Chl1;Chrm1;Chrm2;Chrm3;Chrna3;Chrna4;Chrna5;Chrna7;Cnih2;Cnnm1;Cnr2;Cyba;Dcx;Dner;Dpysl5;Drd2;Drp2;Eif5a;Elavl4;Elfn1;Fez1;Fgf13;Gabbr2;Gabra2;Gabra5;Gabrb1;Glrb;Gnb3;Gria2;Gria3;Gria4;Hspb1;Htr1a;Htr1d;Htr2b;Htr2c;Htr5a;Htr6;Igsf9;Il6st;Kcnc1;Kcnc2;Kcnd2;Kcnip3;Kcnj6;Kcnq3;Kirrel3;LOC100909750;Ltbp1;Magee1;Mapt;Met;Mmp3;Myl…
GO:0002374	cytokine secretion involved in immune response	biological_process	5	2091	5	19037	1.59194e-05	0.00068264	9.10426	Nlrp3;Nod2;Tlr2;Trem1;Trem3
GO:0006942	regulation of striated muscle contraction	biological_process	5	2091	5	19037	1.59194e-05	0.00068264	9.10426	Atp1a2;Atp2a1;Mybpc3;Myl3;Tnnt3
GO:0007207	phospholipase C-activating G-protein coupled acetylcholine receptor signaling pathway	biological_process	5	2091	5	19037	1.59194e-05	0.00068264	9.10426	Chrm1;Chrm2;Chrm3;Chrm4;Chrm5
GO:0030899	calcium-dependent ATPase activity	molecular_function	5	2091	5	19037	1.59194e-05	0.00068264	9.10426	Atp2b2;Myh6;Tnnt1;Tnnt2;Tnnt3
GO:0031014	troponin T binding	molecular_function	5	2091	5	19037	1.59194e-05	0.00068264	9.10426	Tnnc1;Tnni2;Tnni3;Tnnt1;Tnnt3
GO:0038094	Fc-gamma receptor signaling pathway	biological_process	7	2091	10	19037	1.69657e-05	0.000721776	6.37298	Clec4d;Clec4e;Fcer1g;Fcgr1a;Fcgr2a;Fcgr3a;Oscar
GO:0050729	positive regulation of inflammatory response	biological_process	19	2091	61	19037	1.7168e-05	0.000724678	2.83575	Adam8;Ccl24;Ccl3;Ccl6;Fabp4;Gprc5b;Il17rb;Il33;Itga2;Jak2;Nfkbia;S100a8;S100a9;Serpine1;Tgm2;Tlr2;Tnfrsf1a;Tnfsf18;Trpv4
GO:0005901	caveola	cellular_component	24	2091	88	19037	1.79216e-05	0.000750622	2.48298	Adcyap1r1;Atp1a2;Atp1b1;Cav3;Cd36;Ctsb;Ehd2;Emp2;Hck;Hmox1;Jak2;Kcnd2;Kif18a;Myof;Nos3;P2ry12;Prkcdbp;Ptgis;Ptgs2;Ptrf;Sele;Slc22a6;Slc2a1;Vdr
GO:0043025	neuronal cell body	cellular_component	97	2091	584	19037	2.00011e-05	0.000831276	1.51218	Ada;Akap5;Arg1;Ascl1;Atp2b2;Cabp1;Cacna1g;Calb2;Casr;Ccl2;Ccr1;Cftr;Chrm2;Chrm4;Chrna3;Chrna4;Chrna5;Chrna7;Cnnm1;Cnr2;Cntf;Cyba;Dcx;Ddc;Dlgap3;Dner;Dpp6;Dpysl5;Eif5a;Elavl4;Ermn;Esr2;Fez1;Flna;Flnb;Gabra2;Gal;Ghr;Gjc2;Gria2;Gria3;Gria4;Grin3a;Grm8;Hcn2;Htr1a;Htr2b;Igf1;Il6st;Kcnab1;Kcnc1;Kcnc2;Kcnd2;Kcnn4;Kcnq3;Kncn;LOC100909750;Ltbp1;Mapt;Met;Mlnr;Mylk2;Naip6;Negr1;Nlgn3;Nrsn1;Nrsn2;Nts;Oprk1;P…
GO:0009725	response to hormone	biological_process	26	2091	100	19037	2.05926e-05	0.000849328	2.36711	Anxa1;Arg2;Cd38;Crym;Esr2;F7;Fhl2;Foxc2;Ghr;Hcls1;Hcn2;Hmgcs1;Lox;Lyn;Mb;Mgp;Mmp13;Mmp19;Nos2;Nos3;Pdgfra;Socs3;Timp1;Timp3;Timp4;Tub
GO:0007268	chemical synaptic transmission	biological_process	45	2091	218	19037	2.15591e-05	0.000882451	1.87932	Cacna1g;Cacnb4;Chrna3;Chrna4;Chrna5;Chrna7;Chrnb3;Fgf12;Fgf14;Gabra1;Gabra2;Gabra4;Gabra5;Gabrb1;Gabrb2;Gabrb3;Gabrg2;Gabrg3;Gabrp;Gabrr2;Gjc1;Gjd2;Glra2;Glrb;Gria2;Gria4;Grm8;Htr1a;Htr1d;Htr2b;Htr2c;Htr5a;Htr6;Met;Npy5r;Oprd1;Oprk1;P2rx3;Pcdh8;Prkcg;Slc12a5;Slc17a7;Slitrk5;Sncb;Sstr3
GO:0008083	growth factor activity	molecular_function	33	2091	142	19037	2.22225e-05	0.00089615	2.11578	Bmp2;Bmp7;Btc;Cntf;Csf3;Ctgf;Cxcl1;Ereg;Fgf12;Fgf13;Fgf14;Fgf2;Fgf5;Fgf9;Figf;Gdnf;Gmfg;Hbegf;Igf1;Il11;Il6;Inhba;Lefty1;Lif;Manf;Ngf;Osgin1;Osm;Ptn;Tgfb1;Tgfb3;Thbs4;Timp1
GO:0034605	cellular response to heat	biological_process	19	2091	62	19037	2.22254e-05	0.00089615	2.79001	Cdkn1a;Cftr;Hmox1;Hspa1a;Hspa1l;Hspa5;Ier5;LOC100910163;Lyn;Mki67;Myof;Nos3;Ptgs2;St8sia1;Stac;Tfec;Trpa1;Trpv1;Trpv4
GO:0016529	sarcoplasmic reticulum	cellular_component	16	2091	47	19037	2.27779e-05	0.000909344	3.09932	Atp2a1;Cacna1s;Calr;Casq1;Fkbp1b;Gstm7;Hrc;Jph2;Jsrp1;Pln;Rasd1;Ryr1;Thbs1;Thbs4;Trdn;Xdh
GO:0042531	positive regulation of tyrosine phosphorylation of STAT protein	biological_process	18	2091	57	19037	2.30576e-05	0.000909344	2.87503	Clcf1;Cntf;Crlf1;Hcls1;Hes5;Igf1;Il21;Il6;Il6r;Il6st;Jak2;Lif;Lyn;Osm;Parp9;Pecam1;Tnfrsf1a;Tnfsf18
GO:0070098	chemokine-mediated signaling pathway	biological_process	18	2091	57	19037	2.30576e-05	0.000909344	2.87503	Ackr3;Ccl11;Ccl12;Ccl2;Ccl20;Ccl21;Ccl24;Ccl3;Ccl6;Ccl7;Ccr1;Ccr1l1;Cxcl1;Cxcl2;Cxcl3;Cxcl6;Cxcr2;Pf4
GO:0045597	positive regulation of cell differentiation	biological_process	17	2091	52	19037	2.33062e-05	0.000912489	2.97639	Bmp2;Bmp7;Btc;Ctgf;Cyr61;Fgf2;Gdnf;Ghr;Insm1;Jak2;Jun;Junb;Pa2g4;Pax4;Ppp1r13l;Shh;Socs3
GO:0030728	ovulation	biological_process	9	2091	17	19037	2.43887e-05	0.000941229	4.8199	Adamts1;Ereg;Il1b;Il1r1;Il4r;Myc;Ptgs2;Runx1;Tnfaip6
GO:0032279	asymmetric synapse	cellular_component	9	2091	17	19037	2.43887e-05	0.000941229	4.8199	Akap5;Chrm1;Chrm2;Chrm3;Chrm4;Chrna7;Gria2;Gria3;Gsg1l
GO:0002548	monocyte chemotaxis	biological_process	12	2091	29	19037	2.57853e-05	0.000974908	3.76728	Anxa1;Ccl11;Ccl12;Ccl2;Ccl20;Ccl21;Ccl24;Ccl3;Ccl6;Ccl7;Folr2;Lgals3
GO:0035987	endodermal cell differentiation	biological_process	12	2091	29	19037	2.57853e-05	0.000974908	3.76728	Col12a1;Col4a2;Col6a1;Col7a1;Col8a1;Fn1;Hmga2;Inhba;Itga5;Itgb2;Mmp8;Mmp9
GO:0042995	cell projection	cellular_component	27	2091	107	19037	2.58027e-05	0.000974908	2.29734	Actn1;Angpt2;Bglap;Cd44;Cnp;Drd3;Ezr;Fez1;Gfap;Gja5;Glra2;Hck;Itga2;Pdpn;Pip5kl1;Podxl;Prom1;Rhobtb3;Rhoj;Sept4;Slc6a11;Slc8a2;Spp1;Tlr2;Tubb4a;Tulp1;Vim
GO:0032590	dendrite membrane	cellular_component	14	2091	38	19037	2.66545e-05	0.0010001	3.3542	Akap5;Gabra1;Gabra2;Gabra4;Gabra5;Gabrg2;Gabrg3;Hcn2;Kcnc1;Kcnc2;Mpp2;Oprd1;Slc12a5;Tacr3
GO:0048266	behavioral response to pain	biological_process	10	2091	21	19037	2.81038e-05	0.00104003	4.33536	Kcnip3;Osm;P2rx3;Pirt;Runx1;Thbs1;Thbs4;Trpv1;Tspo;Vwa1
GO:0071305	cellular response to vitamin D	biological_process	10	2091	21	19037	2.81038e-05	0.00104003	4.33536	Adamts1;Bglap;Casr;Fzd1;Ltbp1;Nos2;Ptn;Sfrp1;Tnc;Vdr
GO:0001558	regulation of cell growth	biological_process	20	2091	69	19037	3.37394e-05	0.00124009	2.63891	Cd44;Ctgf;Cyr61;Esm1;Fam107a;Fbln5;Htra1;Htra3;Igfbp3;Igfbp4;Igfbp6;Igfbp7;Kif14;Meltf;Npm1;Prkcdbp;Pttg1;S100a10;Socs3;Tgfb1
GO:0055008	cardiac muscle tissue morphogenesis	biological_process	8	2091	14	19037	3.40884e-05	0.00124446	5.20243	Actc1;Ankrd1;Bmp2;Mylk2;Myom1;Tbx20;Ttn;Xirp2
GO:0030182	neuron differentiation	biological_process	37	2091	170	19037	3.43541e-05	0.00124574	1.98151	Agtr2;Aldh1a2;Ascl1;Atp2b2;Btg2;Cebpb;Cntn6;Dpysl5;Drgx;Elavl4;Gas7;Gdnf;Hes5;Hspa5;Id1;Id3;Id4;Ier2;Mapt;Nes;Nnat;Nr4a2;Pcsk9;Pou4f1;Ppp2r2b;Ptpru;Runx1;Runx2;Runx3;Shc1;Snap25;Tlx3;Trpc6;Wnt2;Wnt4;Wnt7a;Wnt8b
GO:0033280	response to vitamin D	biological_process	12	2091	30	19037	3.86921e-05	0.00139369	3.6417	Bglap;Bmp7;Crym;Cyp27b1;Il1b;Ptgs2;Slc8a2;Spp1;Stc2;Tgfb1;Trim25;Vim
GO:0052696	flavonoid glucuronidation	biological_process	6	2091	8	19037	4.01195e-05	0.00143554	6.82819	Ugt1a1;Ugt1a2;Ugt1a3;Ugt1a5;Ugt1a6;Ugt1a7c
GO:0005125	cytokine activity	molecular_function	33	2091	146	19037	4.04236e-05	0.0014369	2.05781	Bmp2;Bmp7;Ccl2;Ccl20;Ccl24;Ccl27;Clcf1;Cntf;Crlf1;Csf3;Edn1;Fgf2;Il10;Il11;Il16;Il17b;Il1b;Il1rn;Il21;Il33;Il6;Inhba;Lefty1;Lif;Osm;Sectm1b;Spp1;Tgfb1;Tgfb3;Timp1;Tnfsf10;Wnt2;Wnt7a
GO:0003777	microtubule motor activity	molecular_function	25	2091	98	19037	4.16518e-05	0.00146183	2.32251	Dnah1;Dnai2;Kif11;Kif14;Kif15;Kif18a;Kif18b;Kif20a;Kif22;Kif23;Kif2c;Kif4a;Kifc1;Kifc2;Myh1;Myh2;Myh4;Myh6;Myh7;Myh9;Myo16;Myo18b;Myo1c;Myo1f;Myo7a
GO:0008503	benzodiazepine receptor activity	molecular_function	7	2091	11	19037	4.22073e-05	0.00146183	5.79362	Gabra1;Gabra2;Gabra4;Gabra5;Gabrg2;Gabrg3;Tspo
GO:0031432	titin binding	molecular_function	7	2091	11	19037	4.22073e-05	0.00146183	5.79362	Actn2;Ankrd1;Ankrd2;Ankrd23;Capn3;Obscn;Trim63
GO:0060100	positive regulation of phagocytosis, engulfment	biological_process	7	2091	11	19037	4.22073e-05	0.00146183	5.79362	Ano6;Cd36;F2rl1;Fcgr1a;Itga2;Lbp;Pparg
GO:0007271	synaptic transmission, cholinergic	biological_process	11	2091	26	19037	4.38683e-05	0.00150013	3.8518	Chrm1;Chrm2;Chrm3;Chrm4;Chrm5;Chrna3;Chrna4;Chrna5;Chrna7;Chrnb3;Lypd1
GO:0055010	ventricular cardiac muscle tissue morphogenesis	biological_process	11	2091	26	19037	4.38683e-05	0.00150013	3.8518	Foxc2;Mybpc3;Myh6;Myh7;Myl3;Tgfb1;Tnnc1;Tnni1;Tnni3;Tnnt2;Tpm1
GO:0002687	positive regulation of leukocyte migration	biological_process	10	2091	22	19037	4.64541e-05	0.00157856	4.1383	Ccl12;Ccl2;Itga2;Itga2b;Mmp9;Pecam1;Sele;Selp;Tlr2;Tnfsf18
GO:0005516	calmodulin binding	molecular_function	36	2091	166	19037	4.71788e-05	0.00159317	1.97442	Aebp1;Akap5;Atp2b2;Cacna1s;Camk1g;Camkv;Camsap3;Cnn2;Iqgap1;Iqgap2;Iqgap3;Itpkc;Kcnn4;Kcnq3;LOC497963;Map6d1;Myh4;Myh6;Myh7;Myh9;Mylk2;Myo1c;Myo7a;Nos2;Nos3;Pcp4;Pde1b;Pnck;Ryr1;Slc8a2;Sphk1;Syt1;Syt7;Trpv1;Trpv4;Ttn
GO:0001503	ossification	biological_process	24	2091	93	19037	4.81381e-05	0.00161547	2.34949	Acp5;Bglap;Cacna1s;Casr;Clec3a;Ctgf;Dmp1;Fn1;Foxc2;Fstl3;Gpld1;Hist1h2ao;Ibsp;Mgp;Mmp13;Mmp8;Mmp9;Msx2;Myog;Ptn;Runx1;Runx3;Slc26a2;Twist1
GO:0050766	positive regulation of phagocytosis	biological_process	15	2091	45	19037	5.40745e-05	0.00180349	3.03475	Calr;Cd36;Cyba;Fcer1g;Fcgr1a;Fcgr2a;Fcgr2b;Il1b;Lyar;Nod2;Pros1;Ptx3;Slc11a1;Tub;Tulp1
GO:2000379	positive regulation of reactive oxygen species metabolic process	biological_process	12	2091	31	19037	5.68421e-05	0.00188416	3.52423	Cd36;Cdkn1a;Cyp1b1;Eif5a;Gadd45a;Irg1;Plau;Ripk3;Thbs1;Tspo;Xdh;Zc3h12a
GO:0007200	phospholipase C-activating G-protein coupled receptor signaling pathway	biological_process	18	2091	61	19037	6.3463e-05	0.0020908	2.6865	C3ar1;C5ar1;C5ar2;Casr;Cxcr2;Cysltr2;Gpr84;Hcrtr2;Htr2b;Htr2c;Kiss1r;Ltb4r;Mlnr;Npr3;Ntsr2;Oprd1;Oprk1;Tgm2
GO:0050900	leukocyte migration	biological_process	13	2091	36	19037	6.57863e-05	0.00213522	3.28765	B4galt1;C3ar1;C5ar1;C5ar2;F2rl1;Icam1;Il1b;Itgb7;Mmp9;Msn;Podxl;Sele;Selp
GO:0060079	excitatory postsynaptic potential	biological_process	20	2091	72	19037	6.58897e-05	0.00213522	2.52896	Chrna3;Chrna4;Chrna5;Chrna7;Chrnb3;Glra2;Glrb;Gria2;Gria3;Gria4;Grin2c;Grin2d;Grin3a;Met;Mpp2;Nlgn3;P2rx1;P2rx3;Slc17a7;Trpv1
GO:0007263	nitric oxide mediated signal transduction	biological_process	8	2091	15	19037	6.5997e-05	0.00213522	4.8556	Cd36;Gucy1b3;Mt1;Mt2A;Ndnf;Nos2;Nos3;Rasd1
GO:0032868	response to insulin	biological_process	27	2091	113	19037	7.20921e-05	0.0022931	2.17535	Abcg2;Acvr1c;Adm;Cyp27b1;Egr1;Egr2;Fga;Gal;Hmgcs2;Hsd11b2;Icam1;Igf1;Igfbp3;Il10;Il6;Lyn;Oprk1;Pfkfb1;Pln;Shc1;Slc2a1;Socs3;Sorbs1;Tlr2;Tnfsf10;Trpv4;Ucp3
GO:0042130	negative regulation of T cell proliferation	biological_process	15	2091	46	19037	7.21501e-05	0.0022931	2.96878	Arg1;Cd276;Cd80;Cebpb;Gpnmb;Il20rb;Kng1;Pawr;Pirb;Ptpn6;Sdc4;Shh;Tgfb1;Vsig4;Vtcn1
GO:0071345	cellular response to cytokine stimulus	biological_process	15	2091	46	19037	7.21501e-05	0.0022931	2.96878	Ccr7;Csf3;Ddias;Hcls1;Il18rap;Il6;Jak3;Mmp9;Nfkbia;Nlrp12;Nos2;Plscr1;Pou4f1;Stat3;Trpv1
GO:0006270	DNA replication initiation	biological_process	10	2091	23	19037	7.41098e-05	0.002328	3.95837	Cdc45;Cdc6;Mcm10;Mcm2;Mcm3;Mcm4;Mcm5;Mcm6;Mcm7;Pola2
GO:0048247	lymphocyte chemotaxis	biological_process	10	2091	23	19037	7.41098e-05	0.002328	3.95837	Adam8;Ccl11;Ccl12;Ccl2;Ccl20;Ccl21;Ccl24;Ccl3;Ccl6;Ccl7
GO:0043292	contractile fiber	cellular_component	9	2091	19	19037	7.54805e-05	0.00235735	4.31254	Cryab;Des;Hspb1;Myl1;Neb;Plec;Tnnc1;Tnni3;Trim63
GO:0003779	actin binding	molecular_function	47	2091	243	19037	7.92868e-05	0.00246138	1.76091	Ablim2;Abra;Akap5;Cnn2;Csrp3;Daam2;Dmtn;Ezr;Fhl3;Flnb;Fxyd5;Gmfg;Hcls1;Kif18a;Msn;Myo16;Myo18b;Myo1f;Myo7a;Myoz1;Myoz2;Myoz3;Neb;Nod2;Nos2;Nos3;Nrap;Parvg;Pawr;Plec;Pstpip1;S100a4;Shroom3;Synpo;Tnnc2;Tnni1;Tnni2;Tnni3;Tnnt2;Tnnt3;Tpm1;Tpm2;Trpc6;Trpv4;Twf1;Xirp1;Xirp2
GO:0030324	lung development	biological_process	30	2091	132	19037	7.97227e-05	0.00246138	2.06915	Ada;Aldh1a2;Arg1;Arg2;Cftr;Chi3l1;Cp;Ctgf;Eif4ebp1;Epas1;Fgf2;Fgf9;Foxa1;Fstl3;Hmgcs2;Igf1;Lif;Lox;Mgp;Nos3;Pdgfra;Pdpn;Ptn;Rab3a;Shh;Stra6;Tgfb1;Tgfb3;Timeless;Wnt2
GO:0044849	estrous cycle	biological_process	12	2091	32	19037	8.18974e-05	0.00251416	3.4141	Aldh1a1;Anxa1;Cyp1b1;Egr1;Enpp2;Esr2;Has1;Mmp13;Mmp7;Oprk1;Pgr;Ptn
GO:0007197	adenylate cyclase-inhibiting G-protein coupled acetylcholine receptor signaling pathway	biological_process	5	2091	6	19037	8.67923e-05	0.00259082	7.58688	Chrm1;Chrm2;Chrm3;Chrm4;Chrm5
GO:0016907	G-protein coupled acetylcholine receptor activity	molecular_function	5	2091	6	19037	8.67923e-05	0.00259082	7.58688	Chrm1;Chrm2;Chrm3;Chrm4;Chrm5
GO:0034987	immunoglobulin receptor binding	molecular_function	5	2091	6	19037	8.67923e-05	0.00259082	7.58688	Clec4d;Fcgr2a;Fes;Fgr;Tarm1
GO:0061629	RNA polymerase II sequence-specific DNA binding transcription factor binding	molecular_function	5	2091	6	19037	8.67923e-05	0.00259082	7.58688	Ankrd1;Ankrd2;Csrp3;Ifrd1;Ifrd2
GO:0071409	cellular response to cycloheximide	biological_process	5	2091	6	19037	8.67923e-05	0.00259082	7.58688	Klf2;Klf4;Klf6;Myc;Serpine1
GO:0007059	chromosome segregation	biological_process	19	2091	68	19037	9.12285e-05	0.0026804	2.54384	Birc5;Brca1;Bub1;Cdca2;Cdt1;Cenpt;Espl1;Hjurp;Kif11;Knstrn;Ndc80;Nek6;Pmf1;Pttg1;Rgs14;Ska1;Ska3;Spc25;Top2a
GO:0070373	negative regulation of ERK1 and ERK2 cascade	biological_process	19	2091	68	19037	9.12285e-05	0.0026804	2.54384	Atf3;Dab2;Dusp1;Dusp6;Errfi1;Ezr;Fbln1;Igf1;Klf4;Lif;Lmo3;Lyn;Nlrp12;Ptpn1;Ptpn2;Rgs14;Spry1;Timp3;Xbp1
GO:0051781	positive regulation of cell division	biological_process	13	2091	37	19037	9.12814e-05	0.0026804	3.19879	Ereg;Fgf2;Fgf5;Fgf9;Figf;Htr2b;Il1b;Ptn;Shh;Tgfb1;Tgfb3;Thbs4;Ybx1
GO:0051592	response to calcium ion	biological_process	22	2091	85	19037	9.33669e-05	0.00272682	2.3564	Anxa7;Apobec1;Capn3;Casr;Cyp27b1;Dusp1;Fga;Fgg;Il6;Mgp;Nppb;Plcd1;Ptges;Sdc1;Slc6a1;Syt1;Syt3;Thbs1;Tnnt2;Trpc3;Ttn;Vdr
GO:0048741	skeletal muscle fiber development	biological_process	11	2091	28	19037	9.89945e-05	0.00287563	3.57667	Acta1;Actn1;Cacna1s;Dner;Klhl40;Klhl41;Lmod3;Myog;RGD1309821;Ryr1;Stac3
GO:0005261	cation channel activity	molecular_function	18	2091	63	19037	0.000101037	0.00291926	2.60122	Asic1;Asic3;Cacna1g;Cacna1s;Calhm2;Fam26e;Grin2c;Grin2d;P2rx1;Piezo1;Scn10a;Scn11a;Scn1a;Scn4a;Trpc6;Trpm1;Trpv1;Trpv4
GO:0043524	negative regulation of neuron apoptotic process	biological_process	35	2091	166	19037	0.000108746	0.00305436	1.91957	Adam8;Agt;Agtr2;Axl;Birc5;Btg2;C5ar1;Ccl2;Cebpb;Chl1;Clcf1;Cntf;Crlf1;Faim2;Gabra5;Gabrb2;Gabrb3;Gdnf;Hmox1;Jak2;Jun;Kif14;Mt1;Ndnf;Nes;Ngf;Npm1;Nr4a2;Pcp4;Pou4f1;Prkcg;Sncb;Tgfb3;Tox3;Vstm2l
GO:0014050	negative regulation of glutamate secretion	biological_process	6	2091	9	19037	0.000109104	0.00305436	6.0695	Hrh3;Htr6;Il1b;Il1rn;Npy5r;Trh
GO:0032982	myosin filament	cellular_component	6	2091	9	19037	0.000109104	0.00305436	6.0695	Actg2;Mybpc1;Mybph;Myh4;Myh6;Myh7
GO:0052697	xenobiotic glucuronidation	biological_process	6	2091	9	19037	0.000109104	0.00305436	6.0695	Ugt1a1;Ugt1a2;Ugt1a3;Ugt1a5;Ugt1a6;Ugt1a7c
GO:0060426	lung vasculature development	biological_process	6	2091	9	19037	0.000109104	0.00305436	6.0695	Errfi1;Id1;Igf1;Lif;Stra6;Tcf21
GO:0097512	cardiac myofibril	cellular_component	6	2091	9	19037	0.000109104	0.00305436	6.0695	Cryab;Des;Hspb1;Mybpc3;Tnni3;Tnnt2
GO:0009636	response to toxic substance	biological_process	29	2091	128	19037	0.000110327	0.00305905	2.06268	Brip1;Ccl3;Cdk1;Cdk2;Cdkn1a;Cnp;Cyp1a1;Cyp1b1;Cyp4f1;Ddc;Drd2;Ephx2;Fga;Fos;Fosl2;Gabrb1;Gjc2;Htr1d;Kcnc1;Kcnc2;Lyn;Rad51;Sdc1;Shc1;Slc22a8;Slc6a1;Tk1;Tlr2;Ttpa
GO:0032760	positive regulation of tumor necrosis factor production	biological_process	17	2091	58	19037	0.000110404	0.00305905	2.66849	Ccl2;Ccl3;Cd14;Cd36;Cyba;Fcer1g;Jak2;Lbp;Myd88;Nfatc4;Nod2;Pf4;Rasgrp1;Spon2;Tlr2;Tnfrsf1a;Twist1
GO:0050715	positive regulation of cytokine secretion	biological_process	12	2091	33	19037	0.0001159	0.00319494	3.31064	Agt;Agtr2;C1qtnf3;Cd14;Cd36;Clec4e;Clec5a;Fgr;Htr2b;Il10;RGD1561778;Tlr2
GO:0007267	cell-cell signaling	biological_process	31	2091	141	19037	0.000117785	0.00323042	2.00165	Adra2c;Anpep;Ccl12;Ccl3;Ccr1;Ctgf;Cxcl14;Cyr61;Drd2;Edn1;Ereg;Fgf9;Fzd1;Gja4;Gjc1;Gjc2;Gjd2;Gpnmb;Gpr101;Lvrn;Ngf;Panx2;Pcdh8;Pomc;Sdc1;Sdc4;Shh;Sst;Tnfsf18;Trhde;Wnt2
GO:0001775	cell activation	biological_process	8	2091	16	19037	0.000119274	0.00323838	4.55213	Ccl3;Fn1;Igf1;Lypd1;Tgfb1;Timp1;Tlr1;Tlr2
GO:0051371	muscle alpha-actinin binding	molecular_function	8	2091	16	19037	0.000119274	0.00323838	4.55213	Mybpc1;Mybpc2;Mybpc3;Mybph;Myom1;Mypn;Nrap;Ttn
GO:0005242	inward rectifier potassium channel activity	molecular_function	9	2091	20	19037	0.000123877	0.00332988	4.09692	Kcnh2;Kcnh6;Kcnh7;Kcnj10;Kcnj13;Kcnj16;Kcnj3;Kcnj6;Kcnj9
GO:0035994	response to muscle stretch	biological_process	9	2091	20	19037	0.000123877	0.00332988	4.09692	Ankrd1;Ankrd23;Ece1;Edn1;Fos;Hspb1;Jun;Myh4;Nfkbia
GO:0048791	calcium ion-regulated exocytosis of neurotransmitter	biological_process	13	2091	38	19037	0.000124887	0.00334043	3.11461	C2cd4d;Doc2a;Rims1;Rims3;Rims4;Rph3a;Snap25;Stx1b;Syt1;Syt15;Syt3;Syt7;Syt9
GO:0070555	response to interleukin-1	biological_process	14	2091	43	19037	0.000127259	0.00338709	2.96418	Anxa1;Cd38;Chi3l1;Cyba;Figf;Ghr;Hnmt;Il1r1;Il1rn;Mmp3;Myd88;Sele;Sphk1;Trim63
GO:0016323	basolateral plasma membrane	cellular_component	43	2091	221	19037	0.000135979	0.00360144	1.77142	Abcc3;Akap5;Anxa1;Anxa2;Aqp4;Atp1b1;B4galt1;C5ar1;Car11;Casr;Cd38;Cd44;Cftr;Chrm3;Epcam;Ezr;Gpihbp1;Hfe2;Hspa1a;Kcnc2;Kcnj10;Kcnj16;Kcnn4;Lin7a;Lin7b;Msn;Ndrg4;Nod2;Otof;P2ry6;Pdpn;Rhbg;Slc13a5;Slc22a6;Slc22a8;Slc26a1;Slc2a1;Slc4a4;Slc7a7;Slc8a2;Slc9a4;St14;Vangl2
GO:0031982	vesicle	cellular_component	33	2091	155	19037	0.000138882	0.00363859	1.93833	A3galt2;Anxa2;Anxa7;Bglap;Bmp2;Bmp7;Cav3;Ece1;F7;Ggta1;Gprc5a;Hist1h1a;Hspa1a;Hspa1l;Ibsp;Il1b;Il1rn;Kcnc2;Kcnn4;Nod2;Oprd1;Pf4;Pln;Rab3a;Rhobtb3;Rhoj;Rims1;Slc2a1;Slc9a3;Snap25;Spp1;Sprn;Tspan4
GO:0043200	response to amino acid	biological_process	17	2091	59	19037	0.000139383	0.00363859	2.62326	Arg1;Arg2;Ccl2;Ctgf;Edn1;Glra2;Glrb;Icam1;Il6;Lyn;Mmp3;Naip6;Nos3;Sds;Sst;Timp3;Tnfrsf1a
GO:0048306	calcium-dependent protein binding	molecular_function	19	2091	70	19037	0.000139402	0.00363859	2.47116	A2m;Anxa1;Anxa2;Anxa7;Cabp1;Kcnip3;Mgp;Mmp13;S100a11;S100a4;S100a6;Selp;Snap25;Syn2;Syt1;Tnnc1;Tnnc2;Tnni3;Tnnt3
GO:0010629	negative regulation of gene expression	biological_process	45	2091	235	19037	0.000141576	0.00367757	1.74337	Anxa7;Bak1;Bmp2;Brip1;C1qtnf3;Ccl3;Ccr1;Cd36;Cdkn1a;Cryab;Ctgf;Eng;Fermt1;Hmgb2;Id1;Id3;Igf1;Il1b;Iqgap3;Klf4;Mael;Mapt;Met;Msr1;Myc;Nos2;Npm1;Olr1;Oprd1;Parp9;Pawr;Pgr;Rbl1;Serpine1;Sfrp1;Shh;Stc2;Tgfb1;Tgif1;Tnfrsf1a;Ucn2;Wnt4;Wnt8b;Xdh;Zc3h12a
GO:0050840	extracellular matrix binding	molecular_function	11	2091	29	19037	0.000143733	0.00371575	3.45334	Adamts15;Cyr61;Dcn;Dmbt1;Dmp1;Fbln2;Itga2b;Olfml2b;Sdc1;Spp1;Thbs1
GO:0051726	regulation of cell cycle	biological_process	28	2091	124	19037	0.000152692	0.00392855	2.0558	Bak1;Ccna2;Cdk2;Cdkn1a;Clic1;Dtl;Fgf2;Fignl1;Foxa1;Gadd45a;Gadd45b;Gadd45g;Id1;Id3;Id4;Jun;Junb;Mastl;Mylk2;Npm1;Ns5atp9;Prr11;Ptprc;Rbl1;Sgk1;Sipa1;Stat3;Tacc3
GO:0032870	cellular response to hormone stimulus	biological_process	18	2091	65	19037	0.000156929	0.00399947	2.52118	Cftr;Dusp1;Fos;Fosb;Ghr;Hcrtr2;Hmgcs2;Igfbp7;Jun;Junb;Ncf2;Plod2;Stat3;Ucp2;Ucp3;Ugt1a1;Ugt1a5;Ugt1a6
GO:0045669	positive regulation of osteoblast differentiation	biological_process	18	2091	65	19037	0.000156929	0.00399947	2.52118	Bmp2;Bmp7;Cd276;Cebpb;Cebpd;Clic1;Cthrc1;Cyr61;Fgf2;Gdpd2;Id4;Igf1;Il6st;Lmna;Mnda;Msx2;Runx2;Wnt4
GO:0008017	microtubule binding	molecular_function	48	2091	257	19037	0.000161739	0.00410271	1.70041	Apc2;Birc5;Capn6;Cgn;Cryab;Dcx;Dpysl5;Ezr;Fes;Fgf13;Jakmip1;Jakmip3;Katnal1;Kif11;Kif14;Kif15;Kif18a;Kif18b;Kif20a;Kif22;Kif23;Kif2c;Kif4a;Kifc1;Kifc2;Lzts1;Map6d1;Mapt;Myh1;Myh2;Myh4;Myh6;Myh7;Myh9;Myo16;Myo18b;Myo1c;Myo1f;Myo7a;Plk1;Prc1;Rgs14;S100a8;S100a9;Ska1;Tppp;Trim54;Trpv4
GO:0006898	receptor-mediated endocytosis	biological_process	25	2091	106	19037	0.000163795	0.00413545	2.14723	Apobr;Asgr1;Cd14;Cd163;Cd300a;Cxcl16;Dab2;Dmbt1;Enpp2;Enpp3;Fcgr1a;Fcgr2b;Ifitm3;Lgals3bp;Loxl2;Loxl4;Mrc1;Msr1;Nlgn3;Olr1;Prg4;Prss12;Slc9a3;Timd2;Tinagl1
GO:0006910	phagocytosis, recognition	biological_process	7	2091	13	19037	0.000179721	0.00449552	4.90229	Adgrb1;Cd36;Clec7a;Fcgr1a;Fcgr2a;Tub;Tulp1
GO:0042416	dopamine biosynthetic process	biological_process	7	2091	13	19037	0.000179721	0.00449552	4.90229	Agtr2;Chrna7;Dao;Ddc;Gch1;Gpr37;Nr4a2
GO:0043204	perikaryon	cellular_component	34	2091	164	19037	0.000190319	0.00473869	1.88747	Bglap;Ccl2;Ckmt1b;Cnr2;Cryab;Ctsl;Drd2;Drp2;Esr2;Gabbr2;Gal;Gjc2;Glrb;Gria2;Gria3;Hspb1;Htr5a;Kcnab1;Kcnc2;Kcnd2;Kng1;Naip6;Ngb;Ntsr2;Oprk1;Pgr;Rbfox3;Rtn4rl2;Serpini1;Slc12a5;Slc17a8;Slc8a2;Synpo;Tmem100
GO:0009409	response to cold	biological_process	16	2091	55	19037	0.000192126	0.00476173	2.64851	Acot11;Adm;Agt;Casp8;Chrna7;Fos;Fosl2;Il6;P2rx3;Pparg;Rbm3;Trh;Trpa1;Trpm8;Ucp2;Ucp3
GO:0006816	calcium ion transport	biological_process	24	2091	101	19037	0.000194203	0.00476308	2.16339	Atp2a1;Atp2b2;Bspry;Cacna1g;Cacna1s;Cacnb4;Casr;Ccl12;Ccl3;Ccr1;Chrna4;Chrna7;Cyp27b1;Gja4;Grin3a;Kcnn4;Pln;Ryr1;Slc8a2;Trpa1;Trpm8;Trpv1;Trpv4;Vdr
GO:0048020	CCR chemokine receptor binding	molecular_function	9	2091	21	19037	0.000195707	0.00476308	3.90182	Ccl11;Ccl12;Ccl2;Ccl20;Ccl21;Ccl24;Ccl3;Ccl6;Ccl7
GO:0051932	synaptic transmission, GABAergic	biological_process	9	2091	21	19037	0.000195707	0.00476308	3.90182	Cacnb4;Gabra1;Gabra2;Gabra4;Gabra5;Gabrb2;Gabrb3;Gabrg2;Gabrg3
GO:0071404	cellular response to low-density lipoprotein particle stimulus	biological_process	9	2091	21	19037	0.000195707	0.00476308	3.90182	Casr;Cd36;Fcer1g;Hmgcs1;Itgb2;Mmp9;Nos3;Pparg;Serpine1
GO:0031091	platelet alpha granule	cellular_component	8	2091	17	19037	0.000203617	0.00486858	4.28436	F5;Fga;Fgg;Igf1;Igfbp3;Pf4;Thbs1;Thbs2
GO:0032270	positive regulation of cellular protein metabolic process	biological_process	8	2091	17	19037	0.000203617	0.00486858	4.28436	Agt;Inhba;Klf4;Nfkbia;Nr1h3;Tgfb1;Uhrf1;Wnt7a
GO:0072562	blood microparticle	cellular_component	8	2091	17	19037	0.000203617	0.00486858	4.28436	Apoa4;Fga;Fgg;Hspa1a;Hspa1l;Kng1;Kng1l1;Tgfb1
GO:0003009	skeletal muscle contraction	biological_process	11	2091	30	19037	0.000204547	0.00486858	3.33823	Jsrp1;Myh7;Stac3;Tnnc1;Tnnc2;Tnni1;Tnni2;Tnni3;Tnnt1;Tnnt2;Tnnt3
GO:0046697	decidualization	biological_process	11	2091	30	19037	0.000204547	0.00486858	3.33823	Ctsb;Ctsl;Cyp27b1;Junb;Lif;Ptgis;Ptgs2;Serpine1;Stc2;Vdr;Vim
GO:0005216	ion channel activity	molecular_function	12	2091	35	19037	0.000221128	0.00524015	3.12146	Asic1;Chrna4;Chrna7;Fxyd5;Gjc1;Kcnd2;Kcnh2;Trpa1;Trpc6;Trpm8;Trpv1;Trpv4
GO:0006811	ion transport	biological_process	13	2091	40	19037	0.000224907	0.00530642	2.95888	Aqp11;Chrna7;Gabrb1;Glrb;Lcn2;P2rx1;P2rx3;Panx2;Slc12a5;Slco2a1;Slco4a1;Tmc5;Tspo
GO:0006940	regulation of smooth muscle contraction	biological_process	6	2091	10	19037	0.000247312	0.00573489	5.46255	Atp1a2;Chrm2;Chrna3;P2rx1;Shc1;Tnni3
GO:0014883	transition between fast and slow fiber	biological_process	6	2091	10	19037	0.000247312	0.00573489	5.46255	Actn3;Myh7;Tead1;Tnnc1;Tnni1;Tnnt1
GO:0071420	cellular response to histamine	biological_process	6	2091	10	19037	0.000247312	0.00573489	5.46255	Gabra1;Gabrb1;Gabrb2;Gabrb3;Gabrg2;Hrh2
GO:0099565	chemical synaptic transmission, postsynaptic	biological_process	6	2091	10	19037	0.000247312	0.00573489	5.46255	Gabra1;Gabra2;Gabra4;Gabra5;Gabrg2;Gabrg3
GO:0008016	regulation of heart contraction	biological_process	10	2091	26	19037	0.000252448	0.00580415	3.50164	Cav3;Chrm2;Hbegf;Hopx;Hrc;Mybpc3;Myh6;Nos2;Pln;Tnnt2
GO:1902042	negative regulation of extrinsic apoptotic signaling pathway via death domain receptors	biological_process	10	2091	26	19037	0.000252448	0.00580415	3.50164	Brca1;Faim2;Fga;Fgg;Hmgb2;Hmox1;Icam1;LOC100912218;Serpine1;Tmbim1
GO:0001889	liver development	biological_process	31	2091	147	19037	0.000260533	0.00596467	1.91995	Ada;Ak2;Aldh1a1;Aldh1a2;Arg1;Cebpb;Cp;Cyp1a1;Dbp;Hlx;Hmgcs1;Hmgcs2;Jun;Lbp;Met;Nts;Onecut1;Onecut2;Pcsk9;Pros1;Ptn;Qdpr;Runx1;Tk1;Ugt1a1;Ugt1a2;Ugt1a5;Ugt1a6;Ugt1a7c;Wnt4;Xbp1
GO:0051897	positive regulation of protein kinase B signaling	biological_process	22	2091	91	19037	0.000271635	0.00619004	2.20103	Adam8;Axl;C1qtnf1;C1qtnf3;Ccl21;Ccl3;Chi3l1;Csf3;Eng;F7;Fam110c;Fam132a;Fgf2;Gcnt2;Hbegf;Hcls1;Igf1;Il6;RGD1309821;Tgfb1;Thbs1;Xbp1
GO:0005577	fibrinogen complex	cellular_component	5	2091	7	19037	0.000276106	0.00619004	6.50304	Fbln1;Fga;Fgg;Fn1;Thbs1
GO:0006268	DNA unwinding involved in DNA replication	biological_process	5	2091	7	19037	0.000276106	0.00619004	6.50304	Mcm2;Mcm4;Mcm6;Mcm7;Rad51
GO:0031433	telethonin binding	molecular_function	5	2091	7	19037	0.000276106	0.00619004	6.50304	Csrp3;Myoz1;Myoz2;Myoz3;Ttn
GO:0071723	lipopeptide binding	molecular_function	5	2091	7	19037	0.000276106	0.00619004	6.50304	Cd14;Lbp;Tlr1;Tlr10;Tlr2
GO:0002062	chondrocyte differentiation	biological_process	14	2091	46	19037	0.000283759	0.00630927	2.77086	Arid5a;Bmp2;Col11a2;Fgf9;Gpld1;Hes5;Hmga2;Osr1;Runx1;Runx2;Runx3;Shox2;Tgfb1;Wnt7a
GO:0005201	extracellular matrix structural constituent	molecular_function	14	2091	46	19037	0.000283759	0.00630927	2.77086	Bcan;Col10a1;Col11a2;Col12a1;Col4a1;Col4a2;Fbln1;Fbn1;Fn1;Hapln4;Mgp;Pxdn;Tecta;Vcan
GO:0002027	regulation of heart rate	biological_process	12	2091	36	19037	0.000298799	0.00651487	3.03475	Agt;Cacna1g;Cav3;Drd2;Epas1;Fkbp1b;Hrc;Mybpc3;Myh6;Myh7;Scn10a;Trpv4
GO:0006953	acute-phase response	biological_process	12	2091	36	19037	0.000298799	0.00651487	3.03475	A2m;Fga;Fn1;Il1rn;Il6;Kng1;Kng1l1;Lbp;Plscr1;Reg3g;Stat3;Ugt1a1
GO:0014075	response to amine	biological_process	9	2091	22	19037	0.000299035	0.00651487	3.72447	Arg1;Arg2;Cdk1;Ctsb;Hnmt;Itga2;Kcnc1;Kcnc2;Sphk1
GO:1900745	positive regulation of p38MAPK cascade	biological_process	9	2091	22	19037	0.000299035	0.00651487	3.72447	Bmp2;Gadd45a;Gadd45b;Gadd45g;Il1b;Met;Oprk1;Xdh;Zc3h12a
GO:1904315	transmitter-gated ion channel activity involved in regulation of postsynaptic membrane potential	molecular_function	9	2091	22	19037	0.000299035	0.00651487	3.72447	Gabra1;Gabra2;Gabra4;Gabra5;Gabrg2;Gabrg3;Gria2;Gria3;Gria4
GO:0007018	microtubule-based movement	biological_process	25	2091	110	19037	0.000302712	0.00656848	2.06915	Dnah1;Dnai2;Kif11;Kif14;Kif15;Kif18a;Kif18b;Kif20a;Kif22;Kif23;Kif2c;Kif4a;Kifc1;Kifc2;Myh1;Myh2;Myh4;Myh6;Myh7;Myh9;Myo16;Myo18b;Myo1c;Myo1f;Myo7a
GO:0044297	cell body	cellular_component	24	2091	104	19037	0.000311117	0.00672385	2.10098	Acta1;Actc1;Actg2;Cacna1g;Casp8;Ezr;Fcgr2b;Gabra5;Gfap;Gnb3;Hspa1a;Hspa1l;Il6st;Lzts1;Mapt;Mmp3;Podxl;Rbp1;Rdh10;Rdh5;Rlbp1;Tlr2;Vim;Zpbp
GO:0016525	negative regulation of angiogenesis	biological_process	20	2091	80	19037	0.000315756	0.00679692	2.27606	Adgrb1;Adgrb2;Agt;Angpt2;Ccl2;Cd36;Col4a2;Dcn;Efna3;Gpr4;Klf4;Lif;Pf4;Pparg;Ptn;Shc1;Sulf1;Thbs1;Thbs2;Thbs4
GO:0030194	positive regulation of blood coagulation	biological_process	7	2091	14	19037	0.000325354	0.00692081	4.55213	Cd36;Dmtn;F12;F7;S100a9;Serpine1;Thbs1
GO:0030239	myofibril assembly	biological_process	7	2091	14	19037	0.000325354	0.00692081	4.55213	Capn3;Klhl41;Lmod3;Myh6;Myoz1;Myoz2;Tmod4
GO:0042573	retinoic acid metabolic process	biological_process	7	2091	14	19037	0.000325354	0.00692081	4.55213	Aldh1a1;Aldh1a2;Crabp2;Dhrs9;Rbp1;RGD1305807;Stra6
GO:0002690	positive regulation of leukocyte chemotaxis	biological_process	8	2091	18	19037	0.000331296	0.00696495	4.04634	Cxcl1;Cxcl2;Cxcl3;Cxcl6;Cxcr2;F2rl1;F7;Pf4
GO:0048245	eosinophil chemotaxis	biological_process	8	2091	18	19037	0.000331296	0.00696495	4.04634	Ccl11;Ccl12;Ccl2;Ccl24;Ccl3;Ccl6;Ccl7;Lgals3
GO:1904385	cellular response to angiotensin	biological_process	8	2091	18	19037	0.000331296	0.00696495	4.04634	Agt;Brip1;Cdc6;Cyba;Fn1;Myc;Myh7;Serpine1
GO:0071310	cellular response to organic substance	biological_process	15	2091	52	19037	0.000334446	0.00700393	2.62623	Calr;Ccl20;Cd68;Chek1;Cyba;Egr1;Egr2;Icam1;Il1b;Iqgap3;Mapk13;Mcm7;Plau;Satb2;Timp3
GO:0045087	innate immune response	biological_process	48	2091	265	19037	0.000339027	0.00707245	1.64907	Adgrb1;Anxa1;Apobec3b;Arg1;Bmx;C1qa;C1qb;C1qc;C1rl;C6;Cd14;Clec4d;Clec4e;Clec5a;Cyba;Elf4;F2rl1;Fcer1g;Fes;Fga;Fgr;Hck;Hmgb2;Jak2;Jak3;Lbp;Lcn2;Lgals3;LOC100909750;Lyn;Nlrc5;Nlrp3;Nod2;Oas3;Oasl;Oasl2;Ppp1r14b;Ptx3;S100a8;S100a9;Serping1;Sla;Slpi;Spon2;Tlr2;Tril;Trim25;Zc3hav1
GO:0051216	cartilage development	biological_process	18	2091	69	19037	0.000353972	0.00735581	2.37502	Cd44;Chsy1;Col10a1;Col11a2;Edn1;Hes5;Mgp;Mmp13;Msx2;Pax7;Prrx2;RGD1311447;Satb2;Sulf1;Sulf2;Timp1;Wnt7a;Zbtb16
GO:0071353	cellular response to interleukin-4	biological_process	10	2091	27	19037	0.000361711	0.00748783	3.37195	Arg1;Arg2;Hspa5;Impdh2;Mcm2;Mrc1;Nfil3;Rplp0;Rps2;Xbp1
GO:0032720	negative regulation of tumor necrosis factor production	biological_process	14	2091	47	19037	0.000363715	0.00750058	2.71191	Acp5;Arg2;Axl;C5ar2;Chrna7;Gpnmb;Il10;Lbp;Lilrb3a;Nod2;Pomc;Tspo;Twist1;Zc3h12a
GO:0050839	cell adhesion molecule binding	molecular_function	19	2091	75	19037	0.000368535	0.00757108	2.30641	Adam8;Cd226;Cdhr2;Ezr;Fga;Fgg;Itga5;Itgb2;Itgb7;Jaml;Msn;Nlgn3;Pirb;Postn;Ptpn6;PVR;Sell;Slc14a2;Smagp
GO:0014823	response to activity	biological_process	23	2091	99	19037	0.000370974	0.00759232	2.11513	Angpt2;Bglap;Ccl2;Cd36;Cdk1;Col4a2;Cyba;Edn1;Esr2;Fn1;Igf1;Il10;Il1rn;Mas1;Myh2;Myh4;Ncf2;Nos2;Nos3;Plau;Ptn;Sorbs1;Ucp3
GO:0007565	female pregnancy	biological_process	29	2091	137	19037	0.000379012	0.00772756	1.92718	Adm;Adra2c;Agt;Aqp4;Arg1;Cd38;Cldn4;Cyp3a9;Fos;Fosb;Fosl1;Fosl2;Hsd11b2;Hspb1;Igf1;Igfbp3;Il1rn;Itga2;Junb;Mapt;Mmp3;Nos3;Plec;Slc2a1;Sphk1;Tgfb1;Tgfb3;Thbd;Ucp2
GO:0001968	fibronectin binding	molecular_function	11	2091	32	19037	0.000392582	0.00794428	3.12959	Ctgf;Ctsl;Fbln1;Fstl3;Igfbp3;Lrrc15;Mmp13;Mmp9;Sdc4;Thbs1;Thbs4
GO:2001238	positive regulation of extrinsic apoptotic signaling pathway	biological_process	11	2091	32	19037	0.000392582	0.00794428	3.12959	Agt;Agtr2;Casp8;Ltbr;Pak2;Ptprc;Runx3;Sfrp1;Siglec1;Tnfrsf12a;Tnfsf10
GO:0007015	actin filament organization	biological_process	25	2091	112	19037	0.000405038	0.00816576	2.0322	Actn1;Cav3;Ccl11;Emp2;Ermn;Lmod3;Mybpc1;Mybpc2;Mybpc3;Mybph;Myom1;Pdlim3;Rac2;Rhobtb3;Rhoc;Rhoj;Rnd2;Shroom3;Sorbs1;Tmod4;Tpm1;Tpm2;Tpm3;Tpm4;Trpv4
GO:0004860	protein kinase inhibitor activity	molecular_function	15	2091	53	19037	0.000419646	0.0084288	2.57668	Cdkn1a;Cdkn1c;Dcn;Flrt1;Gp1ba;LOC100912218;Lrrc15;Lrrc4c;LRRTM1;Npm1;Podnl1;Rtn4rl2;Socs3;Trib1;Trib3
GO:0098609	cell-cell adhesion	biological_process	27	2091	125	19037	0.000424032	0.00848536	1.96652	Adam8;Anxa1;Anxa2;Astn1;Cd53;Cd93;Cdh10;Cdsn;Col13a1;Cyr61;Esam;Fblim1;Icam1;Icam5;Igsf9;Itgam;Itgb2;Negr1;Pdlim1;Pdpn;Pkp1;Ptpru;PVR;Rpsa;S100a11;Selp;Shc1
GO:0031672	A band	cellular_component	9	2091	23	19037	0.00044363	0.00884478	3.56254	Klhl40;Lmod3;Mybpc3;Myh1;Myh2;Myl3;Myl4;Rpl6;Ttn
GO:0051607	defense response to virus	biological_process	30	2091	145	19037	0.000456761	0.00907308	1.88364	Apobec1;Apobec3b;Cd8a;F2rl1;Ifit1bl;Ifit3;Ifitm1;Ifitm2;Ifitm3;Ifnlr1;Il33;Il6;Itgax;LOC100911395;Mb21d1;Nlrc5;Nlrp3;Oas1k;Oas3;Oasl;Oasl2;Oprk1;Plscr1;Pmaip1;Ptprc;Slfn13;Spon2;Tagap;Unc13d;Zc3hav1
GO:0001657	ureteric bud development	biological_process	14	2091	48	19037	0.000462153	0.00914656	2.65541	Arg2;Bmp7;Crlf1;Epcam;Foxc2;Gdnf;Osr1;Sdc1;Sdc4;Sfrp1;Spry1;Tcf21;Tgfb1;Vcan
GO:0034116	positive regulation of heterotypic cell-cell adhesion	biological_process	6	2091	11	19037	0.000493438	0.00969472	4.96596	Bmp7;Cd44;Fga;Fgg;Gcnt2;Il1b
GO:0042119	neutrophil activation	biological_process	6	2091	11	19037	0.000493438	0.00969472	4.96596	Cxcl6;Cxcr2;F2rl1;Fcar;Fcgr3a;Il18rap
GO:0001974	blood vessel remodeling	biological_process	13	2091	43	19037	0.000499065	0.00969946	2.75245	Axl;Bak1;Cbs;Csrp3;Epas1;Flna;Foxc2;Igf1;Lif;Nos2;Nos3;Tbx1;Tgm2
GO:0010718	positive regulation of epithelial to mesenchymal transition	biological_process	13	2091	43	19037	0.000499065	0.00969946	2.75245	Bmp2;Bmp7;Crb2;Dab2;Gcnt2;Glipr2;Il1b;Loxl2;Pdpn;Snai1;Tgfb1;Tgfb3;Twist1
GO:0031941	filamentous actin	cellular_component	13	2091	43	19037	0.000499065	0.00969946	2.75245	Apc2;Fermt1;Flna;Iqgap2;Myo18b;Myo1c;Myo1f;Pdlim4;Tpm1;Tpm3;Tpm4;Xirp1;Xirp2
GO:0070527	platelet aggregation	biological_process	10	2091	28	19037	0.000507665	0.00983123	3.25152	Actn1;Fermt3;Fga;Fgg;Gp1ba;Itga2b;P2ry12;Pdgfra;Plek;Ptpn6
GO:0030574	collagen catabolic process	biological_process	8	2091	19	19037	0.000517344	0.00994737	3.83337	Ctsb;Ctsl;Mmp10;Mmp13;Mmp3;Mmp7;Mmp8;Mmp9
GO:0032930	positive regulation of superoxide anion generation	biological_process	8	2091	19	19037	0.000517344	0.00994737	3.83337	Agt;Cxcl1;Cyba;F2rl1;Itgam;Itgb2;Mapt;Tgfb1
GO:0032755	positive regulation of interleukin-6 production	biological_process	15	2091	54	19037	0.000522769	0.010016	2.52896	C1qtnf4;Cd36;Cyba;Fcer1g;Figf;Il1b;Il33;Il6;Il6r;Lbp;Mapk13;Myd88;Nod2;Spon2;Tlr2
GO:0051591	response to cAMP	biological_process	19	2091	77	19037	0.000526667	0.0100551	2.2465	Agxt;Cdk2;Cyp27b1;Dusp1;Fos;Fosb;Fosl1;Fosl2;Hmgcs2;Il6r;Jun;Junb;Ldha;Mmp19;Pax4;Pfkfb1;Pla2g5;Sdc1;Thbd
GO:0001077	transcriptional activator activity, RNA polymerase II proximal promoter sequence-specific DNA binding	molecular_function	51	2091	292	19037	0.00054768	0.0103973	1.59013	Batf;Cebpb;Cebpd;Dbp;Ebf3;Ebf4;Egr1;Egr2;Elf4;Epas1;Esr2;Fos;Fosb;Fosl1;Foxa1;Foxc2;Foxd1;Glis3;Hmga1;Hmga2;Jun;Junb;Klf10;Klf4;Klf6;Mafb;Mybl2;Myc;Myog;Neurod6;Nr1h3;Nr4a2;Nr5a2;Onecut1;Onecut2;Pax1;Pgr;Plscr1;Pou4f1;Runx2;Satb2;Sp7;Spi1;Stat3;Tbx20;Tcf21;Tead1;Tead4;Tfap2c;Tfec;Ybx1
GO:0005523	tropomyosin binding	molecular_function	7	2091	15	19037	0.000552291	0.0103973	4.24865	Lmod3;LOC100909784;S100a6;Tmod4;Tnnt1;Tnnt2;Tnnt3
GO:0030595	leukocyte chemotaxis	biological_process	7	2091	15	19037	0.000552291	0.0103973	4.24865	Ccl3;Ccr1;Cnr2;Cxcl2;Il16;Pf4;S100a9
GO:0032695	negative regulation of interleukin-12 production	biological_process	7	2091	15	19037	0.000552291	0.0103973	4.24865	Acp5;Cmklr1;Il10;Jak3;Nod2;Thbs1;Tlr2
GO:0000777	condensed chromosome kinetochore	cellular_component	13	2091	44	19037	0.000637926	0.0119264	2.68989	Birc5;Bub1;Bub1b;Cenpt;Cenpu;Dsn1;Hjurp;Kif2c;Knstrn;Ndc80;Nuf2;Pmf1;Spc25
GO:0051930	regulation of sensory perception of pain	biological_process	13	2091	44	19037	0.000637926	0.0119264	2.68989	Adra2c;Ccl3;Edn1;Fam19a4;Fcgr3a;Grin2d;Htr2c;Il10;Kcnj10;Oprd1;Oprk1;Scn11a;Tmem100
GO:0014873	response to muscle activity involved in regulation of muscle adaptation	biological_process	4	2091	5	19037	0.000662231	0.0120161	7.28341	Agt;Myog;Prkag3;Srl
GO:0030049	muscle filament sliding	biological_process	4	2091	5	19037	0.000662231	0.0120161	7.28341	Myh6;Myh7;Tnnt2;Tpm1
GO:0044772	mitotic cell cycle phase transition	biological_process	4	2091	5	19037	0.000662231	0.0120161	7.28341	Cdk1;Cks1b;Cks2;Lzts1
GO:0051373	FATZ binding	molecular_function	4	2091	5	19037	0.000662231	0.0120161	7.28341	Actn2;Myoz1;Myoz2;Myoz3
GO:0070252	actin-mediated cell contraction	biological_process	4	2091	5	19037	0.000662231	0.0120161	7.28341	Actc1;Emp2;Myh2;Pdpn
GO:0072378	blood coagulation, fibrin clot formation	biological_process	4	2091	5	19037	0.000662231	0.0120161	7.28341	F13a1;Fbln1;Fga;Fgg
GO:1901164	negative regulation of trophoblast cell migration	biological_process	4	2091	5	19037	0.000662231	0.0120161	7.28341	Acvr1c;Arhgdib;Calr;Timp1
GO:1902710	GABA receptor complex	cellular_component	4	2091	5	19037	0.000662231	0.0120161	7.28341	Gabbr2;Gabra1;Gabrb2;Gabrg2
GO:0030214	hyaluronan catabolic process	biological_process	5	2091	8	19037	0.000669416	0.0120161	5.69016	Cd44;Cemip;Fgf2;Tgfb1;Tmem2
GO:0030240	skeletal muscle thin filament assembly	biological_process	5	2091	8	19037	0.000669416	0.0120161	5.69016	Acta1;Actc1;Lmod3;Myom1;Ttn
GO:0043462	regulation of ATPase activity	biological_process	5	2091	8	19037	0.000669416	0.0120161	5.69016	Myh6;Tnnc1;Tnnt3;Tpm1;Tpm2
GO:0071688	striated muscle myosin thick filament assembly	biological_process	5	2091	8	19037	0.000669416	0.0120161	5.69016	Mybpc1;Mybpc2;Mybpc3;Mybph;Myom1
GO:0071354	cellular response to interleukin-6	biological_process	10	2091	29	19037	0.000699207	0.0125093	3.1394	Aqp4;Ccl2;Fcar;Fga;Fgg;Icam1;Met;Ptgis;Sbno2;Serpina3n
GO:0051260	protein homooligomerization	biological_process	42	2091	231	19037	0.000711421	0.0126858	1.65532	Angptl4;Aqp11;Aqp4;B4galt1;C1qtnf1;Cryab;Ect2;Ehd4;Fcer1g;Gch1;Hmox1;Kcna7;Kcnc1;Kcnc2;Kcnd2;Kcng4;Kcnv1;Kctd14;Kctd4;Lgi1;Mapt;Mat1a;Mpp2;Npm1;Olfm4;P2rx1;P2rx3;Pln;Polq;Prtg;Rad51;Ripk3;Scube1;Sept4;Slc22a6;Slc6a1;Sptbn5;Syt1;Tgm2;Thbs4;Tmem120a;Trim72
GO:0005044	scavenger receptor activity	molecular_function	14	2091	50	19037	0.000728138	0.0128988	2.54919	Ackr3;Cd163;Crb2;Cxcl16;Dmbt1;Enpp2;Enpp3;Lgals3bp;Loxl2;Loxl4;Msr1;Prg4;Prss12;Tinagl1
GO:0048678	response to axon injury	biological_process	14	2091	50	19037	0.000728138	0.0128988	2.54919	Arg1;Arg2;Cdk1;Drd2;Fgf2;Lgals1;Ltc4s;Lyn;Matn4;Naip6;Nos3;Nts;Shh;Tspo
GO:0005922	connexin complex	cellular_component	8	2091	20	19037	0.000779655	0.0135886	3.6417	Gja4;Gja5;Gjb4;Gjb5;Gjc1;Gjc2;Gjc3;Gjd2
GO:0030285	integral component of synaptic vesicle membrane	cellular_component	8	2091	20	19037	0.000779655	0.0135886	3.6417	Atp6v1g2;Gabra2;Slc17a7;Slc17a8;Synpr;Sypl2;Syt1;Tmem163
GO:0031668	cellular response to extracellular stimulus	biological_process	8	2091	20	19037	0.000779655	0.0135886	3.6417	Asgr1;Axl;Cdkn1a;Fos;Fosl1;Ldha;Lyn;Nr4a2
GO:0051770	positive regulation of nitric-oxide synthase biosynthetic process	biological_process	8	2091	20	19037	0.000779655	0.0135886	3.6417	Ccl2;Ccl20;Jak2;Jak3;Map2k3;Map2k6;Nod2;Tlr2
GO:0097503	sialylation	biological_process	8	2091	20	19037	0.000779655	0.0135886	3.6417	St3gal1;St6gal2;St6galnac3;St6galnac5;St8sia1;St8sia2;St8sia5;St8sia6
GO:0043410	positive regulation of MAPK cascade	biological_process	32	2091	163	19037	0.000785196	0.0136412	1.78734	Adra2c;Agt;Axl;Bmp2;C1qtnf1;Cd36;Cntf;Epha10;Fgf9;Flt4;Gpr37;Igf1;Igfbp3;Igfbp4;Il11;Il6;Il6r;Kng1;Ksr2;Lif;Ltbr;Met;Nod2;Ntsr2;Osm;Pdgfra;Ptprc;Shc1;Tbx1;Tnfrsf10b;Tnfrsf1a;Tnfrsf1b
GO:0014704	intercalated disc	cellular_component	15	2091	56	19037	0.000794899	0.0137655	2.43864	Ankrd23;Atp1a2;Atp1b1;Cav3;Des;Dsc2;Fgf13;Fhod1;Gja5;Myh1;Obscn;Scn1a;Slc2a1;Vamp5;Xirp1
GO:0007517	muscle organ development	biological_process	13	2091	45	19037	0.00080797	0.0139027	2.63012	Adgrb1;Cryab;Csrp3;Hist1h1b;Id3;Kremen1;Lmna;Met;Mov10l1;Myog;Tbx1;Trim72;Xbp1
GO:0045429	positive regulation of nitric oxide biosynthetic process	biological_process	13	2091	45	19037	0.00080797	0.0139027	2.63012	Agt;Cd36;Icam1;Il1b;Il6;Itgb2;Jak2;Klf2;Klf4;Ptgs2;Ptx3;Tlr2;Trpv1
GO:0007519	skeletal muscle tissue development	biological_process	17	2091	68	19037	0.000865896	0.0147691	2.27606	Cacna1s;Casq1;Ckmt1b;Ckmt2;Ctsb;Dcn;Flnb;Hlx;Hoxd10;Kcnab1;Met;Myl3;Mylpf;Myog;Pax7;Pdlim3;Vamp5
GO:0005884	actin filament	cellular_component	19	2091	80	19037	0.00087254	0.0147691	2.16226	Acta1;Actc1;Actn1;Anxa1;Apc2;Dmtn;Ezr;Flna;Gas7;Gdpd2;Hck;Pawr;Rac2;Tpm1;Tpm2;Tpm3;Tpm4;Twf1;Whrn
GO:0019233	sensory perception of pain	biological_process	19	2091	80	19037	0.00087254	0.0147691	2.16226	Asic1;Bdkrb2;Chrna4;Cnr2;Edn1;Ephx2;Grm3;Grm8;Hoxb8;Il1rn;Kcnd2;Kcnip3;Ngf;Oprk1;Prdm12;Ptgs2;Scn10a;Trpa1;Trpv1
GO:0030855	epithelial cell differentiation	biological_process	19	2091	80	19037	0.00087254	0.0147691	2.16226	Anxa7;Bmp7;Cd63;Cdhr2;Cdk1;Col4a1;Ctsb;Ezr;Fzd1;Id3;Lgals3;Nr5a2;Plec;Pparg;Pter;Rpsa;Tagln2;Tbx1;Tcf21
GO:0005546	phosphatidylinositol-4,5-bisphosphate binding	molecular_function	18	2091	74	19037	0.000875794	0.0147691	2.21455	Actn2;Amer2;Amer3;Anxa2;Dab2;Frmpd4;Jph2;LOC100909840;Plcd1;Rph3a;Sdcbp2;Syt1;Syt3;Syt7;Syt9;Ttpa;Tulp1;Twf1
GO:0010447	response to acidic pH	biological_process	7	2091	16	19037	0.000889082	0.0147691	3.98311	Asic1;Asic3;Gpr4;Gpr65;Met;Sst;Stxbp2
GO:0044319	wound healing, spreading of cells	biological_process	7	2091	16	19037	0.000889082	0.0147691	3.98311	Cd151;Cd44;Cyr61;Flna;Pdpn;Rhoc;Tmeff2
GO:0002544	chronic inflammatory response	biological_process	6	2091	12	19037	0.000895221	0.0147691	4.55213	Ccl11;Ccl2;Ptges;S100a8;S100a9;Thbs1
GO:0031953	negative regulation of protein autophosphorylation	biological_process	6	2091	12	19037	0.000895221	0.0147691	4.55213	Eng;Errfi1;Jun;Mvp;Nlrp12;Ptprc
GO:0034501	protein localization to kinetochore	biological_process	6	2091	12	19037	0.000895221	0.0147691	4.55213	Aurkb;Bub1b;Cdk1;Knl1;Mtbp;Ttk
GO:0042535	positive regulation of tumor necrosis factor biosynthetic process	biological_process	6	2091	12	19037	0.000895221	0.0147691	4.55213	Fcgr2a;Hspb1;Lbp;Thbs1;Tlr1;Tlr2
GO:0051926	negative regulation of calcium ion transport	biological_process	6	2091	12	19037	0.000895221	0.0147691	4.55213	Cav3;Icam1;Nos3;Pirb;Pln;Ptgs2
GO:0060119	inner ear receptor cell development	biological_process	6	2091	12	19037	0.000895221	0.0147691	4.55213	Atp8b1;Gabra5;Gabrb2;Gabrb3;Vangl2;Whrn
GO:0045600	positive regulation of fat cell differentiation	biological_process	14	2091	51	19037	0.000903553	0.0147691	2.49921	Bmp2;Cebpb;Cmklr1;Fndc3b;Htr2c;Igf1;Lmo3;Medag;Pparg;Sfrp1;Xbp1;Zbtb16;Zc3h12a;Zfp36
GO:0005921	gap junction	cellular_component	9	2091	25	19037	0.000904788	0.0147691	3.27753	Calb2;Des;Gja4;Gja5;Gjc1;Gjc2;Gjd2;Panx2;Ybx3
GO:0010575	positive regulation of vascular endothelial growth factor production	biological_process	9	2091	25	19037	0.000904788	0.0147691	3.27753	Brca1;C3ar1;C5ar1;Cyp1b1;Flt4;Il1b;Ptgs2;Sulf1;Sulf2
GO:0042832	defense response to protozoan	biological_process	9	2091	25	19037	0.000904788	0.0147691	3.27753	Arg1;Batf;Bcl3;Gbp2;Il10;Il4r;Il6;Pf4;Slc11a1
GO:0032281	AMPA glutamate receptor complex	cellular_component	10	2091	30	19037	0.000946538	0.015404	3.03475	Cacng8;Cnih2;Gria2;Gria3;Gria4;Nrn1;Olfm2;Olfm3;Shisa9;Vwc2l
GO:0005925	focal adhesion	cellular_component	30	2091	152	19037	0.00102952	0.0166647	1.79689	Actn1;Actn2;Actn3;Adgrb1;Cav3;Cyba;Ezr;Fblim1;Fermt1;Fes;Flnb;Flrt1;Hck;Iqgap1;Itga2;Itga2b;Itga5;Jak2;Msn;Parvg;Plec;Ptprc;Pxn;Sdc4;Sorbs1;Tes;Trip6;Trpv4;Xirp1;Xirp2
GO:0007612	learning	biological_process	17	2091	69	19037	0.00103326	0.0166647	2.24308	Elavl4;Fgf13;Fosl1;Hrh3;Htr6;Jph4;Jun;Nlgn3;Pak7;Ptgs2;Ptn;Rgs14;Slc12a5;Slc6a1;Slc8a2;Stra6;Tlr2
GO:0071549	cellular response to dexamethasone stimulus	biological_process	17	2091	69	19037	0.00103326	0.0166647	2.24308	Abcg2;Agtr2;Arg1;Arg2;Cacna1g;Ccl2;Eif4ebp1;Errfi1;Gdnf;Icam1;Igf1;Il6;Jak2;Nts;Serpine1;Tgfb1;Trim63
GO:0007166	cell surface receptor signaling pathway	biological_process	33	2091	173	19037	0.00110002	0.0176887	1.73665	Adcyap1r1;Adgrb1;Adgrb2;Adgrg2;Agt;Agtr2;Anxa1;Cd101;Cd151;Cd36;Cd53;Cd63;Cd80;Cd8a;Clcf1;Cxcr2;Edn1;Fcer1g;Fcgr1a;Fcgr2a;Fcgr2b;Gcgr;LOC103690020;Mlkl;Myd88;Rtn4rl2;Sst;Tnfrsf1a;Tnfrsf1b;Trpa1;Tspan11;Tspan2;Tspan4
GO:0008630	intrinsic apoptotic signaling pathway in response to DNA damage	biological_process	14	2091	52	19037	0.00111322	0.0178479	2.45115	Bak1;Bcl2a1;Brca1;Crip1;Hic1;Hmox1;Ier3;Mael;Mcl1;Myc;Nfatc4;Pmaip1;Tnfrsf1a;Tnfrsf1b
GO:0048469	cell maturation	biological_process	12	2091	41	19037	0.00112024	0.0179073	2.66466	Angptl8;Ascl1;Axl;Epas1;Hes5;Il21;Lhx6;Plp1;Pparg;Runx2;Runx3;Sox8
GO:0000122	negative regulation of transcription by RNA polymerase II	biological_process	116	2091	802	19037	0.00112853	0.0179865	1.31683	Aebp1;Ankrd1;Ankrd2;Arid5a;Ascl1;Atf3;Aurkb;Batf3;Bend6;Bmp2;Btg2;Calr;Cd36;Cdk2;Cdkn1c;Cebpb;Crym;Drd3;Dusp15;E2f7;E2f8;Edn1;Egr1;Eng;Epas1;Esr2;Esrrb;Ezr;Fgf9;Fhl2;Foxa1;Foxc2;Foxd3;Glis3;Hcls1;Hes5;Hfe2;Hic1;Hist1h1b;Hmga2;Hopx;Hoxb13;Hoxb8;Id1;Id3;Id4;Il1b;Insm1;Jun;Junb;Kcnip3;Klf2;Klf4;Lefty1;Lmcd1;LOC684828;Loxl2;Lyar;Mael;Mafk;Mdfi;Met;Mmp12;Msc;Msx2;Myc;Nfatc4;Nfil3;Nr1h3;Nr4a2;Nrip2;Osr…
GO:0050966	detection of mechanical stimulus involved in sensory perception of pain	biological_process	8	2091	21	19037	0.00113901	0.0181002	3.46829	Asic3;Grin2d;Grm8;Itga2;Pawr;Phf24;Scn1a;Trpa1
GO:0010976	positive regulation of neuron projection development	biological_process	30	2091	153	19037	0.00114879	0.018202	1.78515	Acsl6;Adamts1;Agt;Ankrd1;Atp8a2;Cntn1;Cxcl6;Fes;Fez1;Fzd1;Gprc5b;Hspa5;Hspb1;Il6;Lif;Lyn;Met;Ndnf;Ndrg4;Negr1;Ngf;Pcp4;Ptbp1;Ptk7;Ptn;S100a9;Serpini1;Sphk1;Twf1;Zfp804a
GO:0034612	response to tumor necrosis factor	biological_process	11	2091	36	19037	0.00120873	0.0190958	2.78186	Casp8;Ccl2;Cd14;Chi3l1;Cxcl16;Gch1;Jak2;Mmp3;Mmp9;Nos2;Ptgs2
GO:0071277	cellular response to calcium ion	biological_process	16	2091	64	19037	0.00121489	0.0191371	2.27606	Alox5ap;Capn3;Dmtn;Ect2;Edn1;Fos;Fosb;Gpld1;Hspa5;Iqgap1;Jun;Junb;Rasal1;Ryr1;Slc25a24;Syt1
GO:0042383	sarcolemma	cellular_component	26	2091	127	19037	0.00124427	0.019543	1.86386	Actn1;Alox12;Anxa1;Anxa2;Aqp4;Atp1a2;Atp1b1;Cacna1s;Casq1;Cav3;Cd36;Chrm4;Col6a1;Col6a2;Col6a3;Ctsb;Des;Flnc;Kcnd2;Nos3;Obscn;Plec;Ryr1;Slc2a1;Trdn;Trim72
GO:0031492	nucleosomal DNA binding	molecular_function	9	2091	26	19037	0.00125014	0.0195784	3.15147	Cenpa;Hist1h2ail1;Hist1h3a;Hist2h3c2;Hmga2;LOC102548682;LOC102549173;LOC680498;LOC684762
GO:0014003	oligodendrocyte development	biological_process	10	2091	31	19037	0.00126118	0.0196374	2.93686	Ascl1;Hdac11;Hes5;Kcnj10;Kcnq3;Lyn;Met;Shh;Tgfb1;Wasf3
GO:0031663	lipopolysaccharide-mediated signaling pathway	biological_process	10	2091	31	19037	0.00126118	0.0196374	2.93686	Ccl2;Ccl3;Cd14;Il1b;Lbp;Lyn;Myd88;Nfkbia;Nos3;Tgfb1
GO:0043627	response to estrogen	biological_process	23	2091	108	19037	0.00133653	0.0206158	1.93887	Arpc1b;Bglap;Brca1;Cftr;Cyp27b1;Cyp3a9;Dmbt1;Esr2;F7;Gal;Hmox1;Il4r;Ldha;Mmp13;Oprk1;Pdgfra;Pgr;Pparg;Serpine1;Tgfb3;Timp3;Trim25;Wnt7a
GO:0010759	positive regulation of macrophage chemotaxis	biological_process	7	2091	17	19037	0.00136891	0.0206158	3.74881	C3ar1;C5ar1;Ccl2;Cmklr1;Thbs1;Tnfsf18;Trpv4
GO:0014002	astrocyte development	biological_process	7	2091	17	19037	0.00136891	0.0206158	3.74881	Gfap;Lamc3;Plp1;S100a8;S100a9;Tspan2;Vim
GO:0090026	positive regulation of monocyte chemotaxis	biological_process	7	2091	17	19037	0.00136891	0.0206158	3.74881	Ano6;Ccl2;Ccr1;Ccr1l1;Pla2g7;Serpine1;Tnfsf18
GO:0000778	condensed nuclear chromosome kinetochore	cellular_component	5	2091	9	19037	0.00136981	0.0206158	5.05792	Bub1;Bub1b;Cenpa;Ndc80;Nuf2
GO:0001778	plasma membrane repair	biological_process	5	2091	9	19037	0.00136981	0.0206158	5.05792	Cav3;Myh2;Myof;Syt7;Trim72
GO:0007260	tyrosine phosphorylation of STAT protein	biological_process	5	2091	9	19037	0.00136981	0.0206158	5.05792	Il21;Jak2;Jak3;Lif;Osm
GO:0035095	behavioral response to nicotine	biological_process	5	2091	9	19037	0.00136981	0.0206158	5.05792	Chrna3;Chrna4;Chrna5;Chrna7;Htr2c
GO:0043304	regulation of mast cell degranulation	biological_process	5	2091	9	19037	0.00136981	0.0206158	5.05792	Fes;Lyn;Rac2;Stxbp2;Unc13d
GO:0050544	arachidonic acid binding	molecular_function	5	2091	9	19037	0.00136981	0.0206158	5.05792	Alox5ap;Cyp4f1;Pparg;S100a8;S100a9
GO:0050764	regulation of phagocytosis	biological_process	5	2091	9	19037	0.00136981	0.0206158	5.05792	Fgr;Hck;Olfm4;Prkcg;Syt7
GO:2001046	positive regulation of integrin-mediated signaling pathway	biological_process	5	2091	9	19037	0.00136981	0.0206158	5.05792	Cd63;Dab2;Dmtn;Emp2;Flna
GO:0000775	chromosome, centromeric region	cellular_component	12	2091	42	19037	0.00141367	0.0211581	2.60122	Birc5;Bub1;Cdca8;Cenpa;Cenpt;Dscc1;Hells;Hjurp;Kif2c;Mki67;Sgo2;Wdhd1
GO:0044344	cellular response to fibroblast growth factor stimulus	biological_process	12	2091	42	19037	0.00141367	0.0211581	2.60122	Ccl2;Cd44;Iqgap1;Myc;Pdgfra;Postn;Runx2;Serpine1;Sfrp1;Tbx1;Vim;Zfp36
GO:0007507	heart development	biological_process	50	2091	297	19037	0.00141837	0.0211698	1.5327	Adm;Alpk3;Aplnr;Bmp2;Casp8;Chrna3;Ckmt2;Dnaaf3;Ece1;Edn1;Eng;Fbn1;Foxc2;Gja5;Gjc1;Hopx;Hspb7;Htr2b;Id1;Id3;Ifitm1;Ifitm2;Ifitm3;Kcnab1;Lox;Map2k3;Mb;Mmp13;Mmp9;Nat8f5;Nfatc4;Nppb;Osr1;Pdlim3;Pkd1l1;Pparg;Ptk7;Ptn;Shc1;Shh;Stra6;Tbx1;Tead1;Tgfb1;Tnni3;Tnnt2;Ttn;Vcan;Vdr;Xirp2
GO:0048545	response to steroid hormone	biological_process	15	2091	59	19037	0.00142232	0.0211702	2.31464	Abcb1b;Acsl6;Acta1;Arg1;Cyp1b1;Dab2;Hmgb2;Hsd11b2;Igf1;Lox;Paqr9;Spp1;Sst;Ucp3;Ugt1a1
GO:0050679	positive regulation of epithelial cell proliferation	biological_process	18	2091	77	19037	0.00143214	0.0212579	2.12827	C5ar1;C5ar2;Esrp2;Fgf2;Fgf9;Hrh3;Htra1;Id1;Igf1;Il6;Mmp12;Myc;Nod2;Osr1;Sfrp1;Tbx1;Tgfb1;Twist1
GO:0042802	identical protein binding	molecular_function	161	2091	1172	19037	0.00143794	0.0212855	1.25067	Abcg2;Actn2;Agxt;Aldh1a1;Angptl4;Anxa2;Apoa4;Aqp4;Aqp5;Atf3;Bak1;Birc5;C1ql3;C1qtnf3;C1qtnf9;Caskin1;Casp8;Casq1;Cbs;Ccl3;Cd276;Cd38;Col7a1;Cryab;Csrp3;Ctsc;Dact3;Ddx39a;Des;Drd2;E2f7;E2f8;Ehd2;Emilin1;Eng;Esr2;Ewsr1;Ezr;Fbln1;Fbn1;Fhl2;Fhod1;Fkbp6;Flnb;Flnc;Fn1;Foxc2;Fzd1;Gabrb3;Gadd45g;Gfap;Ghr;Gria2;Gria4;Grin3a;Gucy2e;Hcn2;Hist1h2bd;Hjurp;Hspb1;Htra1;Ier5;Ifit3;Inhba;Itga2b;Jak2;Jun;Katnal1;K…
GO:0035690	cellular response to drug	biological_process	21	2091	96	19037	0.00149	0.0219958	1.99156	Acer2;Ankrd1;Ccl2;Ddc;Edn1;Egr1;Esr2;Gpld1;Hspa5;Il1b;Kcnc1;Kcnd2;Kcnh2;Mt2A;Myc;Nos2;Ppm1e;Ppp1r14a;Qdpr;Serpine1;Slamf8
GO:0042788	polysomal ribosome	cellular_component	11	2091	37	19037	0.00155156	0.0227374	2.70667	Elavl4;Rpl10a;Rpl11;Rpl18;Rpl30;Rpl36a;Rpl39;Rpl41;Rpl6;Rpl7a;Rps28
GO:0051924	regulation of calcium ion transport	biological_process	11	2091	37	19037	0.00155156	0.0227374	2.70667	Agt;Cacna1g;Casr;Cav3;Igf1;Il16;Oprd1;P2rx1;P2ry12;Pln;Vdr
GO:0045944	positive regulation of transcription by RNA polymerase II	biological_process	155	2091	1125	19037	0.00155286	0.0227374	1.25436	Ablim2;Abra;Ankrd1;Arid5a;Arntl2;Ascl1;Atad2;Atf3;Batf;Bcl3;Bmp2;Bmp7;Brca1;Ccl3;Cebpb;Cebpd;Ckap2;Csf3;Csrnp1;Csrp3;Cyr61;Dbp;Dcn;Drd2;Drd3;E2f7;E2f8;Ebf3;Ebf4;Edn1;Egr1;Egr2;Elf4;Eng;Epas1;Epcam;Esr2;Esrrb;Esrrg;F2rl1;Fgf2;Fhl5;Fhod1;Fos;Fosb;Fosl1;Fosl2;Foxa1;Foxc2;Foxd1;Foxd3;Fstl3;Gal;Gdnf;Glis3;Grhl2;Hcls1;Hes5;Hfe2;Hif3a;Hmga1;Hmga2;Hmgb2;Hoxd10;Id4;Ier2;Ier5;Ifrd1;Igf1;Il10;Il11;Il1b;Il33…
GO:0006909	phagocytosis	biological_process	13	2091	48	19037	0.00156087	0.0227929	2.46574	Anxa1;Axl;Hck;Icam5;Itgam;Myo7a;Ncf2;Ncf4;Pecam1;Slc11a1;Syt7;Unc13d;Vav1
GO:1990830	cellular response to leukemia inhibitory factor	biological_process	26	2091	129	19037	0.00157562	0.0229462	1.83497	Adam23;Bspry;Cacnb4;Elavl2;Foxd3;Gfpt2;Hells;Hk2;Icam1;Ina;Klf4;Mcf2;Msc;Mybl2;Nol8;Nr5a2;Padi2;Rnf125;Sbno2;Serpine1;Shmt1;Socs3;Spp1;Sstr1;Trim25;Xbp1
GO:0060078	regulation of postsynaptic membrane potential	biological_process	8	2091	22	19037	0.00161899	0.0234477	3.31064	Fgf14;Gabra1;Gabra2;Gabra4;Gabra5;Gabrg2;Gabrg3;Kcnd2
GO:0071285	cellular response to lithium ion	biological_process	8	2091	22	19037	0.00161899	0.0234477	3.31064	Calr;Fabp4;Myog;Nfatc4;Nos2;Nts;Pparg;Shh
GO:0071560	cellular response to transforming growth factor beta stimulus	biological_process	19	2091	84	19037	0.00162307	0.0234477	2.0593	Ankrd1;Arg1;Col4a2;Dab2;Edn1;Fbn1;Fn1;Id1;Nos3;Pak2;Pecam1;Postn;Runx1;Serpine1;Sfrp1;Tgfb1;Wnt2;Wnt4;Wnt7a
GO:0032809	neuronal cell body membrane	cellular_component	10	2091	32	19037	0.001656	0.0237331	2.84508	Atp2b2;Flrt1;Gabra5;Il6r;Il6st;Kcnc1;Kcnc2;Kcnd2;Kcnj6;Tacr3
GO:0032967	positive regulation of collagen biosynthetic process	biological_process	10	2091	32	19037	0.001656	0.0237331	2.84508	Ccl2;Ctgf;Eng;Itga2;Ltbp1;Serpine1;Tgfb1;Tgfb3;Vim;Wnt4
GO:0036120	cellular response to platelet-derived growth factor stimulus	biological_process	10	2091	32	19037	0.001656	0.0237331	2.84508	Ccl2;Ccna2;Errfi1;Fn1;Has1;Iqgap1;Ltbp1;Myc;Ptn;Serpine1
GO:0031234	extrinsic component of cytoplasmic side of plasma membrane	cellular_component	18	2091	78	19037	0.00167409	0.0239288	2.10098	Bmx;Cnr2;Errfi1;Fes;Fgr;Hck;Iqgap1;Jak2;Jak3;Kcnab1;LOC100909750;Lyn;Rgs1;Ryr1;S100a6;Sla;Snap25;Stac3
GO:0033017	sarcoplasmic reticulum membrane	cellular_component	9	2091	27	19037	0.00169436	0.0241547	3.03475	Atp2a1;Casq1;Dhrs7c;Fkbp1b;Hrc;Jph2;Klhl41;Pln;Ryr1
GO:0001938	positive regulation of endothelial cell proliferation	biological_process	17	2091	72	19037	0.00170897	0.0242988	2.14962	Arg1;Bmp2;Ccl11;Ccl2;Ccl24;Cyba;Fgf2;Figf;Flt4;Hmgb2;Htr2b;Il10;Jun;Kng1;Lrg1;Thbs4;Wnt2
GO:0006469	negative regulation of protein kinase activity	biological_process	23	2091	110	19037	0.00172755	0.0244986	1.90362	Cav3;Dcn;Fabp4;Flrt1;Gadd45a;Gadd45b;Gadd45g;Gp1ba;Hspb1;Il6;LOC100912218;Lrrc15;Lrrc4c;LRRTM1;Pcp4;Podnl1;Ppm1e;Ppp1r1c;Ptprc;Rtn4rl2;Socs3;Trib1;Trib3
GO:0005856	cytoskeleton	cellular_component	44	2091	256	19037	0.00175348	0.0248012	1.56479	Akap5;Cabp1;Cdc42ep5;Csrp3;Des;Elavl4;Ermn;Ezr;Fgr;Flnc;Frmd8;Frmpd4;Jak2;Jak3;Klhl41;Lmod3;LOC100909840;LOC298139;LOC691418;Mpp2;Msn;Mvp;Nod2;Nos3;Pdlim1;Pdlim4;Plec;Plekhh1;Ppl;Ppp2r2b;Ptpn7;Pxn;Rac2;Rai14;Rhobtb3;Rhoj;Rin1;S100a9;Shroom3;Snap25;Sorbs1;Tmod4;Vim;Zc3h12a
GO:0016459	myosin complex	cellular_component	12	2091	43	19037	0.00176772	0.0248723	2.54072	Cgn;Myh6;Myh7;Myh9;Myl1;Myl3;Myl4;Mylpf;Myo16;Myo1c;Myo1f;Myo7a
GO:0045595	regulation of cell differentiation	biological_process	12	2091	43	19037	0.00176772	0.0248723	2.54072	Apc2;Fes;Hes5;Klf4;Lif;Pax4;Ptbp3;Runx1;Runx2;Runx3;S100a10;Socs3
GO:0004720	protein-lysine 6-oxidase activity	molecular_function	4	2091	6	19037	0.00181311	0.0249268	6.0695	Lox;Loxl1;Loxl2;Loxl4
GO:0005127	ciliary neurotrophic factor receptor binding	molecular_function	4	2091	6	19037	0.00181311	0.0249268	6.0695	Clcf1;Cntf;Crlf1;Il6st
GO:0031536	positive regulation of exit from mitosis	biological_process	4	2091	6	19037	0.00181311	0.0249268	6.0695	Birc5;Cdca5;Tgfb1;Ube2c
GO:0032675	regulation of interleukin-6 production	biological_process	4	2091	6	19037	0.00181311	0.0249268	6.0695	Cd300ld;Met;Myd88;Tnfsf18
GO:0033031	positive regulation of neutrophil apoptotic process	biological_process	4	2091	6	19037	0.00181311	0.0249268	6.0695	Anxa1;Cd44;Fcar;Niacr1
GO:0042904	9-cis-retinoic acid biosynthetic process	biological_process	4	2091	6	19037	0.00181311	0.0249268	6.0695	Aldh1a1;Aldh1a2;Cyp1a1;Dhrs9
GO:0046541	saliva secretion	biological_process	4	2091	6	19037	0.00181311	0.0249268	6.0695	Aqp5;Chrm1;Chrm3;Kcnn4
GO:0072672	neutrophil extravasation	biological_process	4	2091	6	19037	0.00181311	0.0249268	6.0695	Jaml;Pecam1;Trem1;Trem3
GO:1902219	negative regulation of intrinsic apoptotic signaling pathway in response to osmotic stress	biological_process	4	2091	6	19037	0.00181311	0.0249268	6.0695	Bdkrb2;Ptger2;Ptgs2;Ybx3
GO:0007160	cell-matrix adhesion	biological_process	18	2091	79	19037	0.00194963	0.0267357	2.07439	Agt;Cd63;Col13a1;Ctgf;Emilin1;Emp2;Fga;Fgg;Fn1;Itga2;Itga2b;Itgb2;Itgb7;Msln;Pxn;Sned1;Tecta;Tnn
GO:0005902	microvillus	cellular_component	17	2091	73	19037	0.00200395	0.027411	2.12017	Aqp5;Cd44;Cftr;Clca1;Cnp;Ctsl;Ezr;Foxa1;Iqgap2;Kcnj10;Lyz2;Msn;Myo1c;Myo7a;Pdgfra;Prom1;Tgfb1
GO:0005057	signal transducer activity, downstream of receptor	molecular_function	7	2091	18	19037	0.00202921	0.027525	3.54054	Dok1;Dok2;Fcar;Ngf;Rgs14;Traip;Tyrobp
GO:0060707	trophoblast giant cell differentiation	biological_process	7	2091	18	19037	0.00202921	0.027525	3.54054	E2f7;E2f8;Gjb5;Lif;Mdfi;Snai1;Socs3
GO:0007596	blood coagulation	biological_process	16	2091	67	19037	0.00203586	0.027525	2.17415	Ano6;F12;F13a1;F2rl1;F2rl2;F5;F7;Fga;Gp1ba;Mmrn1;Procr;Pros1;Serpind1;Serping1;Shh;Tfpi2
GO:0043198	dendritic shaft	cellular_component	16	2091	67	19037	0.00203586	0.027525	2.17415	Akap5;Chrna7;Cnih2;Flna;Gria2;Gria3;Hcn2;Inpp5j;Jph4;Kirrel3;Lzts1;Mpp2;Ntsr2;Slc12a5;Whrn;Zfp804a
GO:0030315	T-tubule	cellular_component	15	2091	61	19037	0.00203775	0.027525	2.23875	Aqp4;Atp1a2;Cacna1s;Capn3;Casq1;Cav3;Ezr;Kcnd2;Kcnj3;Msn;Ryr1;Scn1a;Stac;Tgfb3;Vdr
GO:0002026	regulation of the force of heart contraction	biological_process	8	2091	23	19037	0.00224585	0.0301849	3.1667	Adm;Atp1a2;Csrp3;Myh6;Myh7;Myl3;Myl4;Pln
GO:0005520	insulin-like growth factor binding	molecular_function	8	2091	23	19037	0.00224585	0.0301849	3.1667	Ctgf;Cyr61;Esm1;Htra1;Htra3;Igfbp3;Igfbp4;Igfbp7
GO:0009615	response to virus	biological_process	18	2091	80	19037	0.00226233	0.030331	2.04846	Batf3;Bcl3;Chrm2;Cyp1a1;Ddx21;Hmga1;Hmga2;Hspb1;Ifit3;Ifitm1;Ifitm2;Ifitm3;Lcn2;Myd88;Oas3;Oasl;Oasl2;Zc3hav1
GO:0000790	nuclear chromatin	cellular_component	38	2091	216	19037	0.00228604	0.030573	1.60167	Asf1b;Cdca5;Cebpb;Chaf1b;Eme1;Foxd3;Hist1h1a;Hist1h1b;Hist1h2ac;Hist1h2ah;Hist1h2ai;Hist1h2ak;Hist1h2an;Hist1h2ao;Hmgb2;Jun;Junb;Klf2;Klf4;LOC100360754;LOC100911837;LOC103690190;LOC680322;LOC684773;LOC684828;Myc;Nr1h3;Pawr;Pou4f1;Rad51;Runx2;Runx3;Spi1;Stat3;Stat6;T;Timeless;Uhrf1
GO:0048286	lung alveolus development	biological_process	13	2091	50	19037	0.00233093	0.0310964	2.36711	Ada;Errfi1;Flt4;Fzd1;Hopx;Igf1;Lif;Pdpn;Pgr;Slfn4;Stra6;Tcf21;Tgfb3
GO:0051301	cell division	biological_process	33	2091	181	19037	0.00238796	0.0314196	1.65989	Birc5;Ccnf;Cdc20;Cdc45;Cdc6;Cdca2;Cdca3;Cdca4;Cdca8;Cdk1;Cdk2;Cdt1;Cenpt;Cks1b;Cks2;Dsn1;Katnal1;Kif14;Kif18b;Kif2c;Kifc1;Knstrn;Mcm5;Nek6;Nuf2;Pard6a;Pttg1;Rgs14;Sept11;Ska1;Ska3;Spc25;Timeless
GO:0006935	chemotaxis	biological_process	16	2091	68	19037	0.00239585	0.0314196	2.14218	Ackr3;C3ar1;Ccl20;Ccl24;Ccl3;Ccr1l1;Ccr7;Cmklr1;Cxcr2;Cyr61;Enpp2;Fes;Lsp1;Lyn;Prok2;Rac2
GO:0002523	leukocyte migration involved in inflammatory response	biological_process	6	2091	14	19037	0.00239587	0.0314196	3.90182	Adam8;Ccl2;Itgam;Itgb2;S100a8;S100a9
GO:0017017	MAP kinase tyrosine/serine/threonine phosphatase activity	molecular_function	6	2091	14	19037	0.00239587	0.0314196	3.90182	Dusp1;Dusp14;Dusp2;Dusp5;Dusp6;Dusp9
GO:0042805	actinin binding	molecular_function	6	2091	14	19037	0.00239587	0.0314196	3.90182	Csrp3;Pdlim3;Pdlim4;Prom1;Trpc6;Ttn
GO:0046888	negative regulation of hormone secretion	biological_process	6	2091	14	19037	0.00239587	0.0314196	3.90182	Edn1;Il11;Il6;Lif;Nmb;Osm
GO:0055003	cardiac myofibril assembly	biological_process	6	2091	14	19037	0.00239587	0.0314196	3.90182	Actc1;Csrp3;Mylk2;Myom1;Pdgfra;Ttn
GO:0042594	response to starvation	biological_process	14	2091	56	19037	0.00240253	0.0314307	2.27606	Adm;Gcgr;Hmgcs2;Igf1;Il1rn;Pdk4;Pfkfb1;Pparg;Serpine1;Sorbs1;Sstr1;Sstr3;Ugt1a1;Zfp36
GO:0055093	response to hyperoxia	biological_process	11	2091	39	19037	0.00247556	0.0322923	2.56787	Cdkn1a;Cyp1a1;Mmp9;Ncf2;Nos3;Pdgfra;Pdpn;Plau;Plcd1;Sell;Serpine1
GO:0002446	neutrophil mediated immunity	biological_process	5	2091	10	19037	0.0024923	0.0322923	4.55213	Cd300lb;Cxcl6;Fcar;Irak4;Myo1f
GO:0031298	replication fork protection complex	cellular_component	5	2091	10	19037	0.0024923	0.0322923	4.55213	Cdc45;Gins2;Mcm10;Timeless;Wdhd1
GO:2000774	positive regulation of cellular senescence	biological_process	5	2091	10	19037	0.0024923	0.0322923	4.55213	Arg2;Hmga1;Hmga2;Mb21d1;Pawr
GO:0007269	neurotransmitter secretion	biological_process	10	2091	34	19037	0.00274411	0.035301	2.67772	Lin7a;Lin7b;Ppfia3;Rims1;Rims4;Snap25;Syn2;Syn3;Syt1;Wnt7a
GO:0007274	neuromuscular synaptic transmission	biological_process	10	2091	34	19037	0.00274411	0.035301	2.67772	Chrm1;Chrna3;Chrna4;Chrna5;Chrnb3;Mylk2;P2rx3;Rab3a;Rimbp3;Stac3
GO:0035115	embryonic forelimb morphogenesis	biological_process	10	2091	34	19037	0.00274411	0.035301	2.67772	Aldh1a2;Crabp2;Msx2;Osr1;Rdh10;Runx2;Shh;Shox2;Twist1;Wnt7a
GO:0009314	response to radiation	biological_process	13	2091	51	19037	0.00281925	0.0361815	2.32069	Angpt2;Aqp4;Hspa5;Il1r1;Jun;Junb;Mmp9;Myc;Ngf;Oprk1;Ptgs2;Tgfb1;Vim
GO:0016887	ATPase activity	molecular_function	34	2091	190	19037	0.00284146	0.0363802	1.62918	Abca4;Actc1;Atad2;Atp1a2;Atp1b1;Atp2a1;Atp6v1g2;Cftr;Ddx39a;Dnah1;Fignl1;Hspa1a;Hspa1l;Hspa5;Katnal1;Kif11;Kif14;Kif15;Kif18a;Kif18b;Kif20a;Kif22;Kif23;Kif2c;Kif4a;Kifc1;Kifc2;LOC100909840;Myh1;Myh6;Myh7;Myh9;Rhobtb3;Tnnt2
GO:0097421	liver regeneration	biological_process	15	2091	63	19037	0.0028598	0.0365284	2.16768	Cebpb;Cftr;Fga;Hmox1;Il10;Myc;Nfkbia;Npm1;Rpl13;Rpl18;Rpl30;Shh;Sulf2;Tgfb1;Ucp2
GO:0001501	skeletal system development	biological_process	21	2091	101	19037	0.00287635	0.0366531	1.89296	Bcan;Cacna1s;Cdkn1c;Col11a2;Edn1;Fbn1;Foxc2;Gja5;Hapln4;Hoxd10;Lgals3;Mmp9;Npr3;Pax1;Ptger2;Recql4;Runx1;Runx2;Vcan;Vdr;Zbtb16
GO:0042310	vasoconstriction	biological_process	7	2091	19	19037	0.00291112	0.0368356	3.3542	Agt;Bdkrb2;Edn1;Htr1a;Htr1d;Htr2b;P2rx1
GO:0071498	cellular response to fluid shear stress	biological_process	7	2091	19	19037	0.00291112	0.0368356	3.3542	Klf2;Mmp13;Plau;Ptgs2;Spp1;Tfpi2;Xbp1
GO:1901379	regulation of potassium ion transmembrane transport	biological_process	7	2091	19	19037	0.00291112	0.0368356	3.3542	Cd63;Dpp10;Dpp6;Kcnab1;Kcnc1;Kcnh2;Kcnip3
GO:0000028	ribosomal small subunit assembly	biological_process	8	2091	24	19037	0.00304825	0.0383909	3.03475	LOC100365810;LOC103690015;Rps17;Rps2;Rps27l;Rps28;Rps5;Rpsa
GO:0005540	hyaluronic acid binding	molecular_function	8	2091	24	19037	0.00304825	0.0383909	3.03475	Bcan;Cd44;Cemip;Hapln4;Lyve1;Tmem2;Tnfaip6;Vcan
GO:0048471	perinuclear region of cytoplasm	cellular_component	97	2091	673	19037	0.0030684	0.0385548	1.3122	Ackr3;Acsl3;Adgrb1;Agtr2;Akap5;Aldh1a2;Anxa2;Apc2;Atp2a1;Bspry;Bub1b;Cabp1;Cacna1g;Calr;Capn6;Ccl2;Cdc20;Cdkn1a;Chi3l1;Clic1;Cnp;Ctgf;Ctsb;Dab2;Dmtn;Ece1;Ehd2;Ehd4;Enpp3;Epn3;Esr2;Ezr;Fignl1;Flna;Flrt1;Galnt3;Galnt4;Gbp2;Ggn;Hhatl;Hmgb2;Hmox1;Hspa1a;Inhba;Itga2;Kcnh2;Lamc2;Lmna;Ltbp1;Lyn;Mael;Magee1;Manf;Mcm3;Mmd2;Msn;Mt1;Mt2A;Mvp;Myc;Myo16;Nos2;Nppb;Ns5atp9;Ntm;Olfm4;Pak2;Pcsk9;Pdlim4;Pex5l;Pla2…
GO:0050830	defense response to Gram-positive bacterium	biological_process	21	2091	102	19037	0.00325532	0.0408086	1.87441	Acp5;C5ar1;Cd36;Dmbt1;Fgr;Gbp2;Hck;Hist1h2bd;Hist1h2bk;Hmgb2;Lbp;Lyz2;Mmp7;Myd88;Myo1f;Nlrp3;Nod2;Reg3g;Rpl39;Scd;Tlr2
GO:0010332	response to gamma radiation	biological_process	12	2091	46	19037	0.00328738	0.0409256	2.37502	Apobec1;Bak1;Ccl2;Ccl7;Cxcl1;Cxcl2;Cxcl6;Il1b;Il6r;Myc;Ptprc;Socs3
GO:0045740	positive regulation of DNA replication	biological_process	12	2091	46	19037	0.00328738	0.0409256	2.37502	Calr;Cdk1;Ereg;Igf1;Il6;Jun;Mas1;Met;Npm1;Pdgfra;Shc1;Tgfb3
GO:0045907	positive regulation of vasoconstriction	biological_process	12	2091	46	19037	0.00328738	0.0409256	2.37502	Adra2c;Casr;Cd38;Fga;Fgg;Gja5;Hrh2;Htr2c;Icam1;Ptgs2;Shc1;Tbxas1
GO:0051496	positive regulation of stress fiber assembly	biological_process	13	2091	52	19037	0.00338792	0.0420803	2.27606	Ctgf;Fhod1;Gpr65;Kiss1r;LOC100909840;Pdlim4;Ppm1e;Pxn;S100a10;Sdc4;Tgfb3;Tpm1;Wnt4
GO:0060349	bone morphogenesis	biological_process	10	2091	35	19037	0.00346948	0.0429945	2.60122	Acp5;Actn3;Chsy1;Ifitm5;Mmp13;Msx2;Pappa2;Pax1;Sp5;T
GO:0030154	cell differentiation	biological_process	71	2091	471	19037	0.00355194	0.0439156	1.3724	Acvr1c;Adcyap1r1;Angptl4;Anpep;Apold1;Ascl1;Axl;Bmx;Btc;Cav3;Cdk1;Ctgf;Dmbt1;Dusp6;Elf4;Epas1;Epha10;Eya2;Fes;Fgr;Fkbp6;Flt4;Foxa1;Foxc2;Foxd1;Foxd3;Foxr2;Gadd45g;Ggn;Hck;Hist1h2ao;Hlx;Igsf9;Ina;Insm1;Jak2;Jak3;Klf4;LOC100909750;Lyn;Mak;Mcl1;Met;Mgp;Mybl2;Neurod6;Nr1h3;Onecut1;Osr1;Pax4;Pdgfra;Plet1;Pparg;Ptpn6;Rai14;Rasgrp1;Rasgrp4;Rbl1;Scube1;Sla;Slc7a5;Spata20;Spi1;Spp1;Tfap2c;Twist1;Vamp5;Vdr…
GO:0010941	regulation of cell death	biological_process	6	2091	15	19037	0.00362492	0.0445084	3.6417	Cryab;Hspa1a;Ier3;Jun;Junb;Slc25a24
GO:0035815	positive regulation of renal sodium excretion	biological_process	6	2091	15	19037	0.00362492	0.0445084	3.6417	Agt;Agtr2;Drd2;Drd3;Edn1;Nppb
GO:1901381	positive regulation of potassium ion transmembrane transport	biological_process	6	2091	15	19037	0.00362492	0.0445084	3.6417	Dpp6;Flna;Kcnc1;Kcnc2;Kcnh2;Oprk1
GO:0007623	circadian rhythm	biological_process	24	2091	123	19037	0.00363284	0.0445084	1.77644	Arntl2;Cldn4;Dbp;Ddc;Egr1;F7;Fosl2;Hs3st2;Id1;Id3;Id4;Igf1;Impdh2;Jun;Kcnh7;Klf10;Nfil3;Ngf;Nos2;Pax4;Prkg2;Prok2;Slc9a3;Timeless
GO:0014911	positive regulation of smooth muscle cell migration	biological_process	11	2091	41	19037	0.00380007	0.0456648	2.44261	Cyp1b1;Egr1;Fga;Igf1;Il6st;Itga2;Myc;P2ry6;Pgr;Plau;Postn
GO:0051209	release of sequestered calcium ion into cytosol	biological_process	11	2091	41	19037	0.00380007	0.0456648	2.44261	Ccl21;Drd2;Fgf2;Fkbp1b;Htr2b;Htr2c;Jph2;Ptprc;Ryr1;Trpa1;Trpv1
GO:0048839	inner ear development	biological_process	16	2091	71	19037	0.00380591	0.0456648	2.05166	Atp2b2;Bmp2;C1qb;Cebpd;Cxcl14;Esrrb;Igf1;Igfbp7;Lgr5;Lin7a;Mnda;Myo7a;Pdgfra;Shh;Tgfb1;Tgfb3
GO:0002693	positive regulation of cellular extravasation	biological_process	4	2091	7	19037	0.00386245	0.0456648	5.20243	Adam8;Ccl2;Icam1;Pecam1
GO:0005114	type II transforming growth factor beta receptor binding	molecular_function	4	2091	7	19037	0.00386245	0.0456648	5.20243	Cd44;Eng;Tgfb1;Tgfb3
GO:0005138	interleukin-6 receptor binding	molecular_function	4	2091	7	19037	0.00386245	0.0456648	5.20243	Cntf;Il6;Il6r;Il6st
GO:0006725	cellular aromatic compound metabolic process	biological_process	4	2091	7	19037	0.00386245	0.0456648	5.20243	Anpep;Cyp1b1;Cyp4b1;Enpep
GO:0014054	positive regulation of gamma-aminobutyric acid secretion	biological_process	4	2091	7	19037	0.00386245	0.0456648	5.20243	Htr2c;Htr6;Slc6a1;Trh
GO:0014808	release of sequestered calcium ion into cytosol by sarcoplasmic reticulum	biological_process	4	2091	7	19037	0.00386245	0.0456648	5.20243	Ccl3;Fkbp1b;Ryr1;Trdn
GO:0019864	IgG binding	molecular_function	4	2091	7	19037	0.00386245	0.0456648	5.20243	Fcer1g;Fcgr1a;Fcgr2a;Fcgr2b
GO:0040012	regulation of locomotion	biological_process	4	2091	7	19037	0.00386245	0.0456648	5.20243	Chrm1;Chrm4;Drd3;Htr1d
GO:0048864	stem cell development	biological_process	4	2091	7	19037	0.00386245	0.0456648	5.20243	Fgf2;Ptprc;Shh;Wnt7a
GO:0051045	negative regulation of membrane protein ectodomain proteolysis	biological_process	4	2091	7	19037	0.00386245	0.0456648	5.20243	Il10;Timp1;Timp3;Timp4
GO:0060054	positive regulation of epithelial cell proliferation involved in wound healing	biological_process	4	2091	7	19037	0.00386245	0.0456648	5.20243	B4galt1;Jaml;Mmp12;Wnt7a
GO:0070670	response to interleukin-4	biological_process	4	2091	7	19037	0.00386245	0.0456648	5.20243	Ccl11;Ctsb;Il1rn;Jak3
GO:0097677	STAT family protein binding	molecular_function	4	2091	7	19037	0.00386245	0.0456648	5.20243	Dtx3l;LOC100359692;Parp9;Ptpn2
GO:0035094	response to nicotine	biological_process	15	2091	65	19037	0.00393736	0.0464488	2.10098	Atp1a2;Chrna3;Chrna4;Chrna5;Chrna7;Chrnb3;Drd2;Edn1;Hmox1;Igf1;Lypd1;Mmp9;Ngf;Nos3;Shc1
GO:0019899	enzyme binding	molecular_function	63	2091	411	19037	0.00395928	0.0465627	1.39554	A2m;Acsl6;Alox5ap;Birc5;Brca1;Capn3;Cav3;Cbs;Cdc20;Cftr;Crb2;Csf3;Cyp1a1;Ddc;Dtx3l;Esr2;Fn1;Gstm7;Hist1h2ah;Hk3;Hmga1;Hmga2;Hmox1;Hspa1a;Hspa5;Il6r;Jun;LOC100359692;LOC100911625;Lyn;Mapt;Mcm10;Mcm2;Msn;Nfkbia;Nod2;Npm1;P4hb;Parp9;Pawr;Pgr;Phldb3;Plaur;Plscr1;Pold1;Pparg;Ptgs2;Ptpn1;Rps2;Ryr1;Slc27a2;Slpi;Stc2;Tgfb1;Tgm2;Top2a;Trib3;Ttn;Ugt1a1;Ugt1a2;Ugt1a5;Ugt1a6;Zfp36
GO:0000776	kinetochore	cellular_component	18	2091	84	19037	0.00396425	0.0465627	1.95091	Aurkb;Bub1;Bub1b;Cdt1;Cenph;Cenpi;Cenpo;Cenpt;Kif18a;Kif2c;Knstrn;Mtbp;Ndc80;Plk1;Sgo2;Ska3;Ttk;Zwilch
GO:0001786	phosphatidylserine binding	molecular_function	12	2091	47	19037	0.00398135	0.0466621	2.32449	Adgrb1;Axl;Cd300a;Jph2;Plcd1;Rasgrp1;Syt1;Syt3;Syt7;Syt9;Thbs1;Trim72
GO:0098794	postsynapse	cellular_component	14	2091	59	19037	0.00402373	0.0469591	2.16033	Gabra1;Gabra2;Gabra4;Gabra5;Gabrb3;Gabrg2;Gabrg3;Grin3a;Nlgn3;P2rx1;P2rx3;Slc17a7;Snap25;Zfp804a
GO:0006821	chloride transport	biological_process	13	2091	53	19037	0.00404628	0.0469591	2.23312	Ano6;Cftr;Clcn4;Clic1;Gabra1;Gabra2;Gabrb1;Gabrg2;Gabrg3;Slc12a5;Slc26a1;Slc26a9;Tspo
GO:0050482	arachidonic acid secretion	biological_process	8	2091	25	19037	0.00405693	0.0469591	2.91336	Anxa1;Bdkrb2;Drd2;Drd3;Kiss1r;Nmb;Pla2g2a;Pla2g5
GO:0008373	sialyltransferase activity	molecular_function	7	2091	20	19037	0.00405884	0.0469591	3.18649	St3gal1;St6gal2;St6galnac3;St6galnac5;St8sia1;St8sia2;St8sia6
GO:0010880	regulation of release of sequestered calcium ion into cytosol by sarcoplasmic reticulum	biological_process	7	2091	20	19037	0.00405884	0.0469591	3.18649	Casq1;Dhrs7c;Fkbp1b;Gstm7;Hrc;Pln;Trdn
GO:0044130	negative regulation of growth of symbiont in host	biological_process	7	2091	20	19037	0.00405884	0.0469591	3.18649	Cd36;Il10;Lbp;Myd88;Nod2;Scd;Tlr2
GO:0001763	morphogenesis of a branching structure	biological_process	5	2091	11	19037	0.00415801	0.047197	4.1383	Col13a1;Ermn;Notch4;Tcf21;Tgfb1
GO:0003300	cardiac muscle hypertrophy	biological_process	5	2091	11	19037	0.00415801	0.047197	4.1383	Csrp3;Htr2b;Npm1;Pak2;Ttn
GO:0008191	metalloendopeptidase inhibitor activity	molecular_function	5	2091	11	19037	0.00415801	0.047197	4.1383	Fetub;Ngf;Timp1;Timp3;Timp4
GO:0016702	oxidoreductase activity, acting on single donors with incorporation of molecular oxygen, incorporation of two atoms of oxygen	molecular_function	5	2091	11	19037	0.00415801	0.047197	4.1383	Alox12;Bco2;P4ha2;P4ha3;Ptgs2
GO:0048672	positive regulation of collateral sprouting	biological_process	5	2091	11	19037	0.00415801	0.047197	4.1383	Crabp2;Dcx;Ngf;Rnd2;Sema4d
GO:0048739	cardiac muscle fiber development	biological_process	5	2091	11	19037	0.00415801	0.047197	4.1383	Myh6;Myo18b;Myom1;Mypn;Ttn
GO:0071223	cellular response to lipoteichoic acid	biological_process	5	2091	11	19037	0.00415801	0.047197	4.1383	Ccl20;Cd14;Cd36;Lbp;Tlr2
GO:0071313	cellular response to caffeine	biological_process	5	2091	11	19037	0.00415801	0.047197	4.1383	Cacna1s;Chek1;Gstm7;Ryr1;Trpa1
GO:1902074	response to salt	biological_process	5	2091	11	19037	0.00415801	0.047197	4.1383	Dab2;Edn1;Esr2;Nos3;Tgfb1
GO:0007165	signal transduction	biological_process	99	2091	697	19037	0.00433427	0.0489428	1.29314	Adcy4;Akap5;Anpep;Anxa1;Arhgap44;Arhgap8;Arrdc4;Bmx;Caskin1;Cd300a;Cd80;Cdk2;Chrna3;Chrna4;Chrna5;Chrna7;Chrnb3;Ctgf;Cxcr2;Cyr61;Depdc1;Diras1;Diras2;Ect2;Fcer1g;Fga;Fgg;Gabra1;Gabra2;Gabra4;Gabra5;Gabrb1;Gabrb2;Gabrb3;Gabrg2;Gabrg3;Gabrp;Gabrr2;Glra2;Glrb;Gnb3;Gpnmb;Gucy1b3;Gucy2e;Hmga2;Hpcal4;Il6st;Jak2;Kiss1r;Lgals1;Lgals3;Lingo1;Lrr1;Lrrc8e;Lsp1;Ltb4r;Lvrn;Lyve1;Mrc1;Ndrg4;Nkiras1;Nos2;Nos3;O…
GO:0030282	bone mineralization	biological_process	10	2091	36	19037	0.004339	0.0489428	2.52896	Bmp2;Cyp27b1;Gpnmb;Ibsp;Ifitm5;Klf10;Mmp13;Ptgs2;Ptn;Sbno2
GO:0048754	branching morphogenesis of an epithelial tube	biological_process	10	2091	36	19037	0.004339	0.0489428	2.52896	B4galt1;Bmp7;Casr;Igf1;Met;Mgp;Pxn;Shh;Timeless;Wnt4
GO:0070301	cellular response to hydrogen peroxide	biological_process	18	2091	85	19037	0.00452443	0.0509281	1.92796	Anxa1;Arg1;Axl;Cdk1;Cyp1b1;Ect2;Hspb1;Il18rap;Il6;Klf2;Klf4;Klf6;Lcn2;Mapk13;Serpine1;Sphk1;Stat6;Trpc6
GO:0060326	cell chemotaxis	biological_process	15	2091	66	19037	0.00458889	0.0514744	2.06915	C3ar1;C5ar1;C5ar2;Ccl20;Ccl21;Ccl27;Ccl6;Cxcl1;Cxcl14;Cxcl6;Eng;Enpp2;Hbegf;Hmgb2;Pdgfra
GO:0010951	negative regulation of endopeptidase activity	biological_process	26	2091	139	19037	0.00460154	0.0514744	1.70295	A2m;Agt;Cd109;Crb2;Fetub;Kng1;Kng1l1;LOC100909605;LOC299282;Ngf;Papln;Pttg1;Serpina3n;Serpinb11;Serpinb1a;Serpinb8;Serpind1;Serpine1;Serping1;Serpini1;Slpi;Tfpi2;Timp1;Timp3;Timp4;Wfdc15b
GO:0071805	potassium ion transmembrane transport	biological_process	26	2091	139	19037	0.00460154	0.0514744	1.70295	Hcn2;Kcna7;Kcnab1;Kcnc1;Kcnc2;Kcnd2;Kcng4;Kcnh2;Kcnh6;Kcnh7;Kcnip3;Kcnj10;Kcnj16;Kcnj6;Kcnj9;Kcnk15;Kcnn4;Kcnq3;Kcnq4;Kcnv1;Lrrc55;P2ry12;Slc12a5;Slc9a3;Slc9a4;Snap25
GO:0005524	ATP binding	molecular_function	180	2091	1365	19037	0.0046455	0.0518588	1.20056	Abca4;Abca6;Abcb1b;Abcc3;Abcd2;Abcg2;Acsl3;Acsl6;Acsm5;Acta1;Actc1;Actg2;Acvr1c;Adck4;Adcy4;Ak2;Alpk3;Atad2;Atp10d;Atp13a4;Atp1a2;Atp1b1;Atp2a1;Atp2b2;Atp8a2;Atp8b1;Aurkb;Axl;Bmx;Brip1;Bub1;Bub1b;Camk1g;Camkv;Cdk1;Cdk18;Cdk2;Cftr;Chek1;Chtf18;Ckm;Ckmt1b;Ckmt2;Clcn4;Ddx21;Ddx39a;Dgkb;Dnah1;Ehd2;Eif4a1;Epha10;Ercc6l;Fes;Fgr;Fignl1;Flt4;Galk1;Gsg2;Gucy2e;Hck;Hells;Hk2;Hk3;Hspa1a;Hspa1l;Hspa5;Irak4;I…
GO:0043278	response to morphine	biological_process	12	2091	48	19037	0.00478817	0.0533412	2.27606	Abcg2;Ada;Drd2;Drd3;Fga;Fosb;Ghr;Il1b;Oprk1;Prkcg;Tac3;Tacr3
GO:0035914	skeletal muscle cell differentiation	biological_process	13	2091	54	19037	0.00480418	0.0533866	2.19177	Ankrd1;Ankrd2;Atf3;Btg2;Egr1;Egr2;Fos;Klhl41;Maff;Myc;Mylk2;Myog;Sox8
GO:0003677	DNA binding	molecular_function	132	2091	968	19037	0.00481201	0.0533866	1.24149	Ankrd1;Ascl1;Atf3;Batf3;Bcl3;Brip1;Cdt1;Cebpb;Cebpd;Cenpt;Cxxc4;Drgx;E2f7;E2f8;Ebf4;Egr1;Egr2;Eme1;Epas1;Esr2;Exo1;Fos;Fosb;Fosl1;Fosl2;Foxa1;Foxc2;Foxd1;Foxd3;Gen1;Glis3;Gsg2;Hif3a;Hist1h1a;Hist1h1b;Hist1h2ac;Hist1h2ah;Hist1h2ai;Hist1h2ak;Hist1h2an;Hist1h2ao;Hist1h2bcl1;Hist1h2bd;Hist1h2bk;Hist1h2bo;Hist3h2ba;Hmgb2;Hopx;Hoxd10;Ier2;Jun;Junb;Kcnip3;Kif22;Klf2;LOC100359692;LOC100360754;LOC10036504…
GO:0019901	protein kinase binding	molecular_function	74	2091	501	19037	0.00494761	0.0547786	1.34474	Acsl3;Akap5;Atp1b1;B4galt1;Cacnb4;Casr;Ccna2;Cd226;Cd44;Cd8a;Cdkn1a;Chrna7;Cks1b;Cks2;Dcx;Emp2;Errfi1;Fgr;Ghr;Gprc5b;Gria2;Hcls1;Hspb1;Iqgap1;Itgb2;Jak2;Kcnq3;Kif11;Kif14;Kif20a;Map2k3;Map2k6;Mapt;Mlkl;Msn;Mvp;Myh6;Nek6;Nod2;Nos2;Npm1;Osr1;Pak2;Plk1;Pram1;Prc1;Prkag3;Ptn;Ptpn1;Ptpn2;Ptpn6;Ptprc;Pxn;Rac2;Rgs14;Rhobtb3;Rhoc;Rhoj;Rims1;Rnd2;Rps18;Shc1;Slc12a5;Sorbs1;Stat3;Stx1b;Tnni3;Tpx2;Trib3;Trpv…
GO:0046330	positive regulation of JNK cascade	biological_process	16	2091	73	19037	0.00507902	0.0561185	1.99545	Ccl21;Ctgf;Dusp15;F2rl1;Fcgr2b;Flt4;Gadd45a;Gadd45b;Gadd45g;Il1b;Ltbr;Myd88;Nod2;Rasgrp1;Trpv4;Wnt7a
GO:0006833	water transport	biological_process	6	2091	16	19037	0.00526643	0.0574838	3.4141	Aqp11;Aqp4;Aqp5;Cftr;Mylk2;Pdpn
GO:0008194	UDP-glycosyltransferase activity	molecular_function	6	2091	16	19037	0.00526643	0.0574838	3.4141	Ugt1a1;Ugt1a2;Ugt1a3;Ugt1a5;Ugt1a6;Ugt1a7c
GO:0008305	integrin complex	cellular_component	6	2091	16	19037	0.00526643	0.0574838	3.4141	Bst1;Itga2b;Itga5;Itgam;Itgax;Myh9
GO:0009629	response to gravity	biological_process	6	2091	16	19037	0.00526643	0.0574838	3.4141	Acsl6;Bglap;Fos;Fosl1;Myh4;Myog
GO:0031639	plasminogen activation	biological_process	6	2091	16	19037	0.00526643	0.0574838	3.4141	Fga;Fgg;Plau;St14;Tmprss6;Tmprss7
GO:0071318	cellular response to ATP	biological_process	6	2091	16	19037	0.00526643	0.0574838	3.4141	Ccl2;P2ry12;Ptgs2;Ryr1;Serpine1;Trpv1
GO:0007154	cell communication	biological_process	8	2091	26	19037	0.0053044	0.057661	2.80131	Ctsl;Gja4;Gjb4;Gjb5;Gjc3;Kremen1;Lrrc15;Slc8a2
GO:1904707	positive regulation of vascular smooth muscle cell proliferation	biological_process	8	2091	26	19037	0.0053044	0.057661	2.80131	Agt;Fgf2;Fgf9;Igf1;Jak2;Jun;Mmp9;Xbp1
GO:0010243	response to organonitrogen compound	biological_process	15	2091	67	19037	0.00532535	0.057661	2.03827	Abcc3;Agtr2;Btg2;Cdk1;Cdkn1a;Il1b;Il1rn;Mgst2;Plcd1;Ptgs2;Rps12;Shh;Slc6a1;Sst;Trpv1
GO:0065003	protein-containing complex assembly	biological_process	15	2091	67	19037	0.00532535	0.057661	2.03827	Capn3;Cdk1;Clgn;Dlgap3;Dmtn;Fga;Gch1;Hes5;Mgp;Pf4;Rims1;Slc2a1;Tead1;Tead2;Tspan4
GO:0005267	potassium channel activity	molecular_function	10	2091	37	19037	0.00537138	0.057697	2.46061	Kcnd2;Kcnh2;Kcnh6;Kcnh7;Kcnip3;Kcnj10;Kcnn4;Kcnq3;Kcnq4;Kcnv1
GO:0019228	neuronal action potential	biological_process	10	2091	37	19037	0.00537138	0.057697	2.46061	Cacna1g;Chrna7;Dpp6;Kcnd2;P2rx1;P2rx3;Scn10a;Scn11a;Scn1a;Scn4a
GO:0019838	growth factor binding	molecular_function	10	2091	37	19037	0.00537138	0.057697	2.46061	A2m;Acvr1c;Axl;Dusp1;Flt4;Ghr;Il6st;Ltbp2;Osmr;Pdgfra
GO:0042476	odontogenesis	biological_process	10	2091	37	19037	0.00537138	0.057697	2.46061	Aqp5;Bglap;Id3;Inhba;Msx2;Osr1;Pax9;Sdc1;Shh;Twist1
GO:0034113	heterotypic cell-cell adhesion	biological_process	7	2091	21	19037	0.00551875	0.0590452	3.03475	Gldn;Itga5;Itgax;Itgb2;Itgb7;Pirb;Ptprc
GO:0060384	innervation	biological_process	7	2091	21	19037	0.00551875	0.0590452	3.03475	Gabra5;Gabrb2;Gabrb3;Pou4f1;Prkcg;Sulf1;Sulf2
GO:0000281	mitotic cytokinesis	biological_process	14	2091	61	19037	0.00553041	0.059053	2.0895	Birc5;Cenpa;Cep55;Ckap2;Ect2;Kif20a;Kif23;Kif4a;Plk1;Rhoc;Rtkn2;Sept11;Sept4;Zfp365
GO:0050714	positive regulation of protein secretion	biological_process	11	2091	43	19037	0.00563656	0.0600678	2.329	Ankrd1;Exph5;Ezr;Fga;Fgg;Igf1;Kcnn4;Myom1;Tgfb1;Tgfb3;Ttn
GO:0007218	neuropeptide signaling pathway	biological_process	20	2091	100	19037	0.00565531	0.0600892	1.82085	Cysltr2;Gal;Glra2;Glrb;Gpr84;Hcrtr2;Kiss1r;Ltb4r;Mc2r;Nmb;Nmbr;Npy5r;Ntsr2;Oprd1;Oprk1;Pomc;Prok2;Sstr1;Sstr3;Tac3
GO:0001890	placenta development	biological_process	13	2091	55	19037	0.00567194	0.0600892	2.15192	Abcb1b;Ada;Ccnf;Cdkn1c;Dcn;E2f7;E2f8;Htra1;Mc2r;Met;Pparg;Serpine1;Ttpa
GO:0051602	response to electrical stimulus	biological_process	13	2091	55	19037	0.00567194	0.0600892	2.15192	Akap5;Btg2;Cd14;Cdk2;Cntf;Dcx;Egr1;Il6;Kcnj3;Kcnj6;Ngf;Rab3a;Xbp1
GO:0000228	nuclear chromosome	cellular_component	9	2091	32	19037	0.00612121	0.0645955	2.56057	Baz1a;Birc5;Fignl1;Hist1h2ao;Hist1h3a;Hmga2;Rad51;Timeless;Top2a
GO:0043388	positive regulation of DNA binding	biological_process	9	2091	32	19037	0.00612121	0.0645955	2.56057	Hmgb2;Igf1;Itga2;Jak2;Mmp9;Myc;Ngf;Plaur;Pparg
GO:0008347	glial cell migration	biological_process	5	2091	12	19037	0.00648858	0.0671606	3.79344	Ccl2;Fn1;P2ry12;Tspo;Vcan
GO:0030903	notochord development	biological_process	5	2091	12	19037	0.00648858	0.0671606	3.79344	Id3;Stil;T;Tead1;Tead2
GO:0034616	response to laminar fluid shear stress	biological_process	5	2091	12	19037	0.00648858	0.0671606	3.79344	Klf2;Ncf2;Serpine1;Tgfb1;Tgfb3
GO:0034663	endoplasmic reticulum chaperone complex	cellular_component	5	2091	12	19037	0.00648858	0.0671606	3.79344	Hspa5;P4hb;Pdia4;Sdf2l1;Ugt1a1
GO:0035313	wound healing, spreading of epidermal cells	biological_process	5	2091	12	19037	0.00648858	0.0671606	3.79344	Hbegf;Itga5;Mmp12;Msx2;Plet1
GO:0035612	AP-2 adaptor complex binding	molecular_function	5	2091	12	19037	0.00648858	0.0671606	3.79344	Dab2;Fcho1;Gabrb3;Otof;Rab32
GO:0045236	CXCR chemokine receptor binding	molecular_function	5	2091	12	19037	0.00648858	0.0671606	3.79344	Cxcl1;Cxcl2;Cxcl3;Cxcl6;Pf4
GO:0051378	serotonin binding	molecular_function	5	2091	12	19037	0.00648858	0.0671606	3.79344	Htr1a;Htr1d;Htr2b;Htr2c;Htr5a
GO:0060740	prostate gland epithelium morphogenesis	biological_process	5	2091	12	19037	0.00648858	0.0671606	3.79344	Esr2;Foxa1;Id4;Igf1;Tnc
GO:0070492	oligosaccharide binding	molecular_function	5	2091	12	19037	0.00648858	0.0671606	3.79344	Loxl2;Reg3g;Sele;Sell;Selp
GO:0004222	metalloendopeptidase activity	molecular_function	21	2091	108	19037	0.00650927	0.0672459	1.77027	Adam11;Adam12;Adam23;Adam8;Adamts1;Adamts15;Adamts17;Adamts7;Adamts8;Adamts9;Ece1;LOC108348078;Mmp10;Mmp12;Mmp13;Mmp19;Mmp3;Mmp7;Mmp8;Mmp9;Pappa2
GO:0035249	synaptic transmission, glutamatergic	biological_process	10	2091	38	19037	0.00658619	0.0676524	2.39586	Cacnb4;Cnih2;Gria2;Gria3;Gria4;Grin2d;Grm8;P2rx1;Slc17a7;Slc17a8
GO:0071385	cellular response to glucocorticoid stimulus	biological_process	10	2091	38	19037	0.00658619	0.0676524	2.39586	Anxa1;Edn1;Hmgcs2;Serpina3n;Sstr3;Ucn2;Ugt1a1;Ugt1a5;Ugt1a6;Zfp36
GO:0071773	cellular response to BMP stimulus	biological_process	10	2091	38	19037	0.00658619	0.0676524	2.39586	Adamts7;Bglap;Bmp2;Bmp7;Fn1;Hfe2;Runx2;Sfrp1;Tmem100;Vstm2a
GO:0070588	calcium ion transmembrane transport	biological_process	22	2091	115	19037	0.00662984	0.0679716	1.74168	Ano6;Asic1;Atp13a4;Atp2a1;Atp2b2;Cacna1g;Cacna1s;Cacnb4;Cacng1;Cacng8;Grin3a;P2ry12;Pkd1l1;Slc24a3;Slc8a2;Trpa1;Trpc3;Trpc6;Trpm1;Trpm8;Trpv1;Trpv4
GO:0060291	long-term synaptic potentiation	biological_process	13	2091	56	19037	0.00666037	0.0681553	2.11349	Egr1;Gfap;Grin2c;Grin2d;Htr6;LRRTM1;Mpp2;Nlgn3;Ptn;Rgs14;Rims1;Slc8a2;Snap25
GO:0006342	chromatin silencing	biological_process	11	2091	44	19037	0.00678496	0.0691682	2.27606	Hells;Hist1h2ac;Hist1h2ah;Hist1h2ai;Hist1h2ak;Hist1h2an;Hist1h2ao;LOC100360754;LOC103690190;LOC680322;LOC684773
GO:0043407	negative regulation of MAP kinase activity	biological_process	11	2091	44	19037	0.00678496	0.0691682	2.27606	Bmp7;Cav3;Cd300a;Dusp1;Il1b;Kng1;Lyn;Ptpn1;Ptpn6;Rgs14;Spry1
GO:0000070	mitotic sister chromatid segregation	biological_process	8	2091	27	19037	0.00682441	0.0691788	2.69756	Cdca8;Dsn1;Espl1;Kif18a;Kif18b;Knstrn;LOC100911837;Plk1
GO:0042311	vasodilation	biological_process	8	2091	27	19037	0.00682441	0.0691788	2.69756	Agt;Agtr2;Bdkrb2;Casr;Cftr;Gch1;Kng1;Kng1l1
GO:0045921	positive regulation of exocytosis	biological_process	8	2091	27	19037	0.00682441	0.0691788	2.69756	Cadps2;Cftr;Exph5;Fga;Fgg;Rab27b;Unc13d;Vsnl1
GO:0006814	sodium ion transport	biological_process	19	2091	95	19037	0.00688233	0.0695634	1.82085	Asic3;Atp1a2;Atp1b1;Fgf13;Scn10a;Scn11a;Scn1a;Scn4a;Slc10a6;Slc13a5;Slc17a8;Slc38a11;Slc38a4;Slc4a4;Slc5a10;Slc5a11;Slc6a15;Slc8a2;Slc9a3
GO:0001505	regulation of neurotransmitter levels	biological_process	4	2091	8	19037	0.00705548	0.0695634	4.55213	Celf6;Gabra2;Hrh3;Pde1b
GO:0030314	junctional membrane complex	cellular_component	4	2091	8	19037	0.00705548	0.0695634	4.55213	Jph2;Jph4;Ryr1;Trdn
GO:0033089	positive regulation of T cell differentiation in thymus	biological_process	4	2091	8	19037	0.00705548	0.0695634	4.55213	Ada;Adam8;Rasgrp1;Shh
GO:0033595	response to genistein	biological_process	4	2091	8	19037	0.00705548	0.0695634	4.55213	Abcb1b;Esr2;F7;Fga
GO:0035239	tube morphogenesis	biological_process	4	2091	8	19037	0.00705548	0.0695634	4.55213	Bmp7;Foxa1;Pdpn;Wnt4
GO:0042908	xenobiotic transport	biological_process	4	2091	8	19037	0.00705548	0.0695634	4.55213	Abcb1b;Abcc3;Abcg2;Slc2a1
GO:0048743	positive regulation of skeletal muscle fiber development	biological_process	4	2091	8	19037	0.00705548	0.0695634	4.55213	Actn3;Lmod3;Myog;Shox2
GO:0055009	atrial cardiac muscle tissue morphogenesis	biological_process	4	2091	8	19037	0.00705548	0.0695634	4.55213	Eng;Myh6;Tnnt2;Wnt2
GO:0060396	growth hormone receptor signaling pathway	biological_process	4	2091	8	19037	0.00705548	0.0695634	4.55213	Ghr;Jak2;Pxn;Stat3
GO:0060463	lung lobe morphogenesis	biological_process	4	2091	8	19037	0.00705548	0.0695634	4.55213	Grhl2;Igf1;Lif;Shh
GO:0060907	positive regulation of macrophage cytokine production	biological_process	4	2091	8	19037	0.00705548	0.0695634	4.55213	Cd36;Gprc5b;Spon2;Tlr2
GO:0070493	thrombin-activated receptor signaling pathway	biological_process	4	2091	8	19037	0.00705548	0.0695634	4.55213	F2rl1;F2rl2;Iqgap2;Plek
GO:0097493	structural molecule activity conferring elasticity	molecular_function	4	2091	8	19037	0.00705548	0.0695634	4.55213	Mybpc1;Mybpc2;Mybpc3;Mybph
GO:1990834	response to odorant	biological_process	4	2091	8	19037	0.00705548	0.0695634	4.55213	Ctsl;Fgf13;Il1r1;Il4r
GO:0000188	inactivation of MAPK activity	biological_process	7	2091	22	19037	0.00733864	0.0717071	2.89681	Dusp1;Dusp14;Dusp2;Dusp5;Dusp6;Dusp9;Spred3
GO:0002076	osteoblast development	biological_process	7	2091	22	19037	0.00733864	0.0717071	2.89681	Bglap;Clec5a;Msx2;Runx2;Satb2;Shh;Tnn
GO:0048265	response to pain	biological_process	7	2091	22	19037	0.00733864	0.0717071	2.89681	Gch1;Gja4;Kcnip3;Prkcg;Trpa1;Trpv1;Tspo
GO:0000146	microfilament motor activity	molecular_function	6	2091	17	19037	0.00739235	0.0717071	3.21327	Myh1;Myh6;Myh7;Myh9;Myo1c;Myo7a
GO:0002063	chondrocyte development	biological_process	6	2091	17	19037	0.00739235	0.0717071	3.21327	Chsy1;Msx2;Runx2;Shox2;Sulf1;Sulf2
GO:0004970	ionotropic glutamate receptor activity	molecular_function	6	2091	17	19037	0.00739235	0.0717071	3.21327	Gria2;Gria3;Gria4;Grin2c;Grin2d;Grin3a
GO:0042166	acetylcholine binding	molecular_function	6	2091	17	19037	0.00739235	0.0717071	3.21327	Chrm3;Chrna3;Chrna4;Chrna5;Chrna7;Chrnb3
GO:0060252	positive regulation of glial cell proliferation	biological_process	6	2091	17	19037	0.00739235	0.0717071	3.21327	Gfap;Igf1;Lyn;Myc;Tspo;Vim
GO:2000679	positive regulation of transcription regulatory region DNA binding	biological_process	6	2091	17	19037	0.00739235	0.0717071	3.21327	Fam129b;Hmga2;Igf1;Pou4f1;Tgfb1;Twist1
GO:0010942	positive regulation of cell death	biological_process	14	2091	63	19037	0.00745984	0.0721029	2.02317	Acer2;Alox12;Bmp7;Cd36;Cdkn1a;Ctgf;Cysltr2;Dusp6;Egr1;Il1b;Msx2;Ptgs2;Ucp2;Zc3h12a
GO:0031532	actin cytoskeleton reorganization	biological_process	14	2091	63	19037	0.00745984	0.0721029	2.02317	Anxa1;Ezr;Flna;Gpr65;Myh9;Parvg;Pdlim4;Plek;Ptk7;Ptpn1;Rac2;S100a9;Shc1;Trpv4
GO:2000134	negative regulation of G1/S transition of mitotic cell cycle	biological_process	9	2091	33	19037	0.00761222	0.0734443	2.48298	Cdkn1a;E2f7;Gjc2;Gpnmb;Gsg2;Klf4;Myo16;Rbl1;Slfn13
GO:0042277	peptide binding	molecular_function	20	2091	103	19037	0.00791805	0.0761684	1.76782	Anpep;Aplnr;Calr;Crip1;Ctsb;Ctsl;Enpep;Gpr37;Hcrtr2;Lvrn;Mas1;Npr3;Oprd1;Oprk1;Pparg;Rplp0;RT1-A1;Sstr1;Sstr3;Trhde
GO:0007399	nervous system development	biological_process	35	2091	210	19037	0.00792276	0.0761684	1.51738	Adgrb1;Ascl1;Chrna3;Cntf;Drgx;Elavl4;Fgf14;Fos;Fut9;Gal;Gdnf;Glrb;Gng8;Hbegf;Hmgb2;Igf1;Igsf9;Ina;Kremen1;Mafb;Mafk;Nav2;Nes;Nr4a2;Nrn1;Nrsn1;Pcdh8;Pdpn;Pou4f1;Rbfox3;Slc7a5;Slitrk1;Smim3;Thbs4;Zc3h12a
GO:0048662	negative regulation of smooth muscle cell proliferation	biological_process	10	2091	39	19037	0.00800365	0.0766226	2.33442	Esr2;Hmox1;Igfbp3;Klf4;Ndrg4;Nos3;Nppb;Npr3;Pparg;Trib1
GO:0097755	positive regulation of blood vessel diameter	biological_process	10	2091	39	19037	0.00800365	0.0766226	2.33442	Adm;Agt;Agtr2;Alox12;Cftr;Esr2;F2rl1;Gja5;Nos2;Nos3
GO:0043086	negative regulation of catalytic activity	biological_process	12	2091	51	19037	0.00801254	0.0766226	2.14218	Angptl4;Anxa2;Cd55;Nes;Parp9;Rnh1;Tesc;Timp1;Timp3;Timp4;Tmbim1;Ugt1a1
GO:0007187	G-protein coupled receptor signaling pathway, coupled to cyclic nucleotide second messenger	biological_process	11	2091	45	19037	0.00810836	0.0772654	2.22548	Anxa1;Htr1a;Htr1d;Htr2b;Htr2c;Htr5a;Htr6;Oprd1;Oprk1;Sstr1;Sstr3
GO:0046426	negative regulation of JAK-STAT cascade	biological_process	11	2091	45	19037	0.00810836	0.0772654	2.22548	Bcl3;Dcn;Flrt1;Gp1ba;Hmga2;Lrrc15;Lrrc4c;LRRTM1;Podnl1;Rtn4rl2;Socs3
GO:0038023	signaling receptor activity	molecular_function	23	2091	124	19037	0.00818361	0.0778451	1.68869	Adgrb1;Antxr2;Cd200r1;Cd226;Cd300a;Clec4e;Gria2;Itga5;Itgb7;Izumo1r;Mrc1;Nlgn3;Notch4;Olr1;Procr;Prtg;Rtn4rl2;Sema4d;Slamf8;Smagp;Stra6;Tlr2;Treml2
GO:0007346	regulation of mitotic cell cycle	biological_process	18	2091	90	19037	0.00838355	0.0794673	1.82085	Ascl1;Birc5;Cdk1;Cdkn1a;Cks1b;Cks2;Iqgap1;Map2k3;Map2k6;Map3k8;Myc;Nek6;Pak2;Pak7;Pim1;Plk1;Rbl1;Stk10
GO:0022625	cytosolic large ribosomal subunit	cellular_component	18	2091	90	19037	0.00838355	0.0794673	1.82085	LOC100360057;Rpl10a;Rpl11;Rpl12;Rpl13;Rpl18;Rpl22;Rpl27a;Rpl30;Rpl36a;Rpl39;Rpl3l;Rpl41;Rpl6;Rpl7a;Rplp0;Rplp1;Rps12
GO:0010800	positive regulation of peptidyl-threonine phosphorylation	biological_process	8	2091	28	19037	0.00865158	0.0818014	2.60122	Bmp7;Cemip;Chi3l1;Met;Plk1;Sphk1;Tgfb1;Trpc6
GO:0042542	response to hydrogen peroxide	biological_process	16	2091	77	19037	0.00866008	0.0818014	1.89179	Ada;Bak1;Cdk1;Cryab;Dusp1;Fkbp1b;Fosl1;Hmox1;Jun;Ldha;Mb;Olr1;Sdc1;Shc1;Trpa1;Xdh
GO:0045893	positive regulation of transcription, DNA-templated	biological_process	86	2091	610	19037	0.00902013	0.0850537	1.28355	Abra;Agt;Agtr2;Arntl2;Atad2;Bcl3;Bmp2;Bmp7;Brca1;Capn3;Ccna2;Cd38;Cdk2;Cdkn1c;Cebpb;Cks1b;Cks2;Dab2;Dtx3l;Ebf3;Egr1;Egr2;Elf4;Esr2;Esrrb;Esrrg;Fam129b;Fgf2;Fos;Fosl2;Foxc2;Fzd1;Grhl2;Hes5;Hmga1;Hmga2;Hmgb2;Igf1;Il10;Il1b;Il6;Inhba;Jun;Klf2;Klf4;Map2k3;Mdfic;Mybl2;Myc;Myog;Nfkbia;Npm1;Nr1h3;Nr4a2;Nr5a2;Parp9;Pgr;Pim1;Pparg;Rbpjl;Runx1;Runx2;Runx3;Sertad1;Sfrp1;Shc1;Shh;Snai1;Sox7;Sox8;Spi1;Spp1;St…
GO:0005080	protein kinase C binding	molecular_function	13	2091	58	19037	0.0090443	0.085133	2.04061	Adcy4;Dact3;Fez1;Flna;Hspb1;Pard6a;Pawr;Plek;Prkcdbp;Sdc4;Slc22a8;Top2a;Trpv4
GO:0043523	regulation of neuron apoptotic process	biological_process	9	2091	34	19037	0.00936474	0.0878432	2.40995	Esr2;Faim2;Gabra5;Gabrb2;Gabrb3;Kcnip3;Kif14;Npm1;Pcsk9
GO:0090102	cochlea development	biological_process	9	2091	34	19037	0.00936474	0.0878432	2.40995	Atp2b2;Ccna2;Gabra5;Gabrb2;Gabrb3;Mcm2;Otof;Slc17a8;Vangl2
GO:0005871	kinesin complex	cellular_component	12	2091	52	19037	0.00939993	0.0878682	2.10098	Kif11;Kif14;Kif15;Kif18a;Kif18b;Kif20a;Kif22;Kif23;Kif2c;Kif4a;Kifc1;Kifc2
GO:0007566	embryo implantation	biological_process	12	2091	52	19037	0.00939993	0.0878682	2.10098	Emp2;Fbln1;Ggn;Igfbp7;Irg1;Lif;Mmp9;Plau;Ptgis;Ptgs2;Stc2;Tead4
GO:0044853	plasma membrane raft	cellular_component	7	2091	23	19037	0.00956674	0.0887721	2.77086	Cd8a;Chrna3;Chrna7;Ezr;Itgam;Itgb2;Kcnd2
GO:0001542	ovulation from ovarian follicle	biological_process	5	2091	13	19037	0.00960113	0.0887721	3.50164	Adamts1;Mmp19;Nos2;Nos3;Pgr
GO:0001818	negative regulation of cytokine production	biological_process	5	2091	13	19037	0.00960113	0.0887721	3.50164	Axl;Gpnmb;Il10;Pparg;Slc11a1
GO:0001886	endothelial cell morphogenesis	biological_process	5	2091	13	19037	0.00960113	0.0887721	3.50164	Col18a1;Id1;Met;Notch4;Pecam1
GO:0048711	positive regulation of astrocyte differentiation	biological_process	5	2091	13	19037	0.00960113	0.0887721	3.50164	Bmp2;Clcf1;Il1b;Il6st;Lif
GO:0050880	regulation of blood vessel size	biological_process	5	2091	13	19037	0.00960113	0.0887721	3.50164	Cbs;Foxc2;Nos3;Nppb;Nts
GO:0016079	synaptic vesicle exocytosis	biological_process	10	2091	40	19037	0.0096445	0.0887721	2.27606	C2cd4d;Cplx3;Doc2a;Otof;Rab3a;Stxbp2;Syt1;Syt15;Syt3;Syt9
GO:0045071	negative regulation of viral genome replication	biological_process	10	2091	40	19037	0.0096445	0.0887721	2.27606	Apobec3b;Ifitm1;Ifitm2;Ifitm3;Oas3;Oasl;Oasl2;Plscr1;Slpi;Zc3hav1
GO:0051482	positive regulation of cytosolic calcium ion concentration involved in phospholipase C-activating G-protein coupled signaling pathway	biological_process	10	2091	40	19037	0.0096445	0.0887721	2.27606	Drd2;Edn1;F2rl1;F2rl2;Gpr17;Gpr4;Gpr65;Htr2c;Plcd1;Tgm2
GO:0000278	mitotic cell cycle	biological_process	21	2091	112	19037	0.00989004	0.0908774	1.70705	Cdc6;Cdca5;Cdk1;Cdt1;Cenpt;Espl1;Kif18b;Mastl;Mybl2;Pbk;Plk1;Pole;Ppp2r2b;Rgs14;Rrm2;Ska1;Ska3;Tubb1;Tubb4a;Tubb6;Wdhd1
GO:0005234	extracellularly glutamate-gated ion channel activity	molecular_function	6	2091	18	19037	0.0100739	0.0919415	3.03475	Gria2;Gria3;Gria4;Grin2c;Grin2d;Grin3a
GO:0030169	low-density lipoprotein particle binding	molecular_function	6	2091	18	19037	0.0100739	0.0919415	3.03475	Cd36;Msr1;Pcsk9;Thbs1;Tnfaip6;Vcan
GO:0033160	positive regulation of protein import into nucleus, translocation	biological_process	6	2091	18	19037	0.0100739	0.0919415	3.03475	Brca1;Cdk1;Igf1;Il6;Jak2;Tnfrsf1a
GO:0044389	ubiquitin-like protein ligase binding	molecular_function	6	2091	18	19037	0.0100739	0.0919415	3.03475	Cebpb;Dtx3l;LOC100359692;Parp9;Ube2c;Xbp1
GO:0021549	cerebellum development	biological_process	15	2091	72	19037	0.0105622	0.0942981	1.89672	Acvr1c;Atp2b2;Ccr1;Cdk5r2;Ckmt1b;Cntn1;Esr2;Faim2;Fcgr2b;Kcnc1;Myo16;Ntm;Ptn;Sstr1;Sstr3
GO:0001816	cytokine production	biological_process	8	2091	29	19037	0.0108209	0.0942981	2.51152	Batf;Cd226;Cxcl6;Fabp4;Irak4;Nfatc4;Rasgrp1;S1pr3
GO:0002040	sprouting angiogenesis	biological_process	8	2091	29	19037	0.0108209	0.0942981	2.51152	E2f7;E2f8;Eng;Esm1;Flt4;Loxl2;Loxl4;Thbs1
GO:0006911	phagocytosis, engulfment	biological_process	8	2091	29	19037	0.0108209	0.0942981	2.51152	Adgrb1;Fcer1g;Fcgr1a;Fcgr2a;Fcgr2b;Itgam;Itgb2;Msr1
GO:0045765	regulation of angiogenesis	biological_process	8	2091	29	19037	0.0108209	0.0942981	2.51152	Emp2;Enpp2;Id1;Itga5;Prok2;Rnh1;Serpine1;Tnfrsf12a
GO:0005262	calcium channel activity	molecular_function	12	2091	53	19037	0.0109668	0.0942981	2.06134	Cacng8;Grin3a;Pkd1l1;Ryr1;Slc24a3;Trpa1;Trpc3;Trpc6;Trpm1;Trpm8;Trpv1;Trpv4
GO:0005544	calcium-dependent phospholipid binding	molecular_function	12	2091	53	19037	0.0109668	0.0942981	2.06134	Anxa1;Anxa2;Anxa7;C2cd4d;Doc2a;Plcd1;Rph3a;Syt1;Syt15;Syt3;Syt7;Syt9
GO:0002181	cytoplasmic translation	biological_process	16	2091	79	19037	0.011084	0.0942981	1.8439	LOC100360057;LOC100362684;Rpl10a;Rpl11;Rpl18;Rpl22;Rpl27a;Rpl30;Rpl36a;Rpl39;Rpl41;Rpl6;Rplp0;Rplp1;Rps20;Rps28
GO:0001631	cysteinyl leukotriene receptor activity	molecular_function	3	2091	5	19037	0.0111524	0.0942981	5.46255	Cysltr2;Kiss1r;Ltb4r
GO:0003056	regulation of vascular smooth muscle contraction	biological_process	3	2091	5	19037	0.0111524	0.0942981	5.46255	Chrm1;Chrm3;P2rx1
GO:0004111	creatine kinase activity	molecular_function	3	2091	5	19037	0.0111524	0.0942981	5.46255	Ckm;Ckmt1b;Ckmt2
GO:0004551	nucleotide diphosphatase activity	molecular_function	3	2091	5	19037	0.0111524	0.0942981	5.46255	Cilp2;Enpp2;Enpp3
GO:0008559	xenobiotic transmembrane transporting ATPase activity	molecular_function	3	2091	5	19037	0.0111524	0.0942981	5.46255	Abcb1b;Abcc3;Abcg2
GO:0010572	positive regulation of platelet activation	biological_process	3	2091	5	19037	0.0111524	0.0942981	5.46255	Pdpn;Plek;Selp
GO:0010936	negative regulation of macrophage cytokine production	biological_process	3	2091	5	19037	0.0111524	0.0942981	5.46255	Cuedc2;Tgfb1;Tgfb3
GO:0010997	anaphase-promoting complex binding	molecular_function	3	2091	5	19037	0.0111524	0.0942981	5.46255	Cdc20;Clspn;Plk1
GO:0018119	peptidyl-cysteine S-nitrosylation	biological_process	3	2091	5	19037	0.0111524	0.0942981	5.46255	Nos2;S100a8;S100a9
GO:0021940	positive regulation of cerebellar granule cell precursor proliferation	biological_process	3	2091	5	19037	0.0111524	0.0942981	5.46255	Fgf2;Igf1;Shh
GO:0022614	membrane to membrane docking	biological_process	3	2091	5	19037	0.0111524	0.0942981	5.46255	Ezr;Icam1;Msn
GO:0031013	troponin I binding	molecular_function	3	2091	5	19037	0.0111524	0.0942981	5.46255	Tnnc1;Tnnt2;Tnnt3
GO:0032133	chromosome passenger complex	cellular_component	3	2091	5	19037	0.0111524	0.0942981	5.46255	Aurkb;Birc5;Cdca8
GO:0032623	interleukin-2 production	biological_process	3	2091	5	19037	0.0111524	0.0942981	5.46255	Fcer1g;Oscar;Slc11a1
GO:0032649	regulation of interferon-gamma production	biological_process	3	2091	5	19037	0.0111524	0.0942981	5.46255	Ccr7;Ripk3;Tnfsf18
GO:0033093	Weibel-Palade body	cellular_component	3	2091	5	19037	0.0111524	0.0942981	5.46255	Ece1;Edn1;Unc13d
GO:0034137	positive regulation of toll-like receptor 2 signaling pathway	biological_process	3	2091	5	19037	0.0111524	0.0942981	5.46255	Cyba;F2rl1;Tlr1
GO:0035630	bone mineralization involved in bone maturation	biological_process	3	2091	5	19037	0.0111524	0.0942981	5.46255	Ano6;Bmp2;Igf1
GO:0035976	transcription factor AP-1 complex	cellular_component	3	2091	5	19037	0.0111524	0.0942981	5.46255	Fos;Jun;Junb
GO:0042482	positive regulation of odontogenesis	biological_process	3	2091	5	19037	0.0111524	0.0942981	5.46255	Bmp2;Edn1;Tgfb1
GO:0042536	negative regulation of tumor necrosis factor biosynthetic process	biological_process	3	2091	5	19037	0.0111524	0.0942981	5.46255	Bcl3;Errfi1;Il10
GO:0045185	maintenance of protein location	biological_process	3	2091	5	19037	0.0111524	0.0942981	5.46255	Lgals1;Lgals3;Pex5l
GO:0050955	thermoception	biological_process	3	2091	5	19037	0.0111524	0.0942981	5.46255	Trpa1;Trpm8;Trpv1
GO:0051383	kinetochore organization	biological_process	3	2091	5	19037	0.0111524	0.0942981	5.46255	Cdt1;Ndc80;Nuf2
GO:0051387	negative regulation of neurotrophin TRK receptor signaling pathway	biological_process	3	2091	5	19037	0.0111524	0.0942981	5.46255	Agt;Agtr2;Spry1
GO:0051754	meiotic sister chromatid cohesion, centromeric	biological_process	3	2091	5	19037	0.0111524	0.0942981	5.46255	Bub1;Bub1b;Sgo2
GO:0060336	negative regulation of interferon-gamma-mediated signaling pathway	biological_process	3	2091	5	19037	0.0111524	0.0942981	5.46255	Arg1;Pparg;Ptpn2
GO:0060364	frontal suture morphogenesis	biological_process	3	2091	5	19037	0.0111524	0.0942981	5.46255	Msx2;Tgfb1;Tgfb3
GO:0060708	spongiotrophoblast differentiation	biological_process	3	2091	5	19037	0.0111524	0.0942981	5.46255	Gjb5;Lif;Socs3
GO:0061737	leukotriene signaling pathway	biological_process	3	2091	5	19037	0.0111524	0.0942981	5.46255	Cysltr2;Ltb4r;Rgs1
GO:0070051	fibrinogen binding	molecular_function	3	2091	5	19037	0.0111524	0.0942981	5.46255	Fbln1;Itga2b;Thbs1
GO:0070120	ciliary neurotrophic factor-mediated signaling pathway	biological_process	3	2091	5	19037	0.0111524	0.0942981	5.46255	Cntf;Il6r;Il6st
GO:0070891	lipoteichoic acid binding	molecular_function	3	2091	5	19037	0.0111524	0.0942981	5.46255	Cd14;Lbp;Tlr2
GO:0071221	cellular response to bacterial lipopeptide	biological_process	3	2091	5	19037	0.0111524	0.0942981	5.46255	Cd36;Tlr10;Tlr2
GO:0072709	cellular response to sorbitol	biological_process	3	2091	5	19037	0.0111524	0.0942981	5.46255	Map2k3;Map2k6;Mapk13
GO:0072719	cellular response to cisplatin	biological_process	3	2091	5	19037	0.0111524	0.0942981	5.46255	Hmox1;Rad51;Timeless
GO:0090131	mesenchyme migration	biological_process	3	2091	5	19037	0.0111524	0.0942981	5.46255	Acta1;Actc1;Actg2
GO:1990089	response to nerve growth factor	biological_process	3	2091	5	19037	0.0111524	0.0942981	5.46255	Kcnc1;Kcnc2;Ptn
GO:2000121	regulation of removal of superoxide radicals	biological_process	3	2091	5	19037	0.0111524	0.0942981	5.46255	Cd36;Fbln5;Gch1
GO:0001085	RNA polymerase II transcription factor binding	molecular_function	14	2091	66	19037	0.0113155	0.0952834	1.93121	Ankrd1;Hcls1;Id1;Id3;Id4;Klf4;Spi1;T;Tbx20;Tead1;Tead2;Tead3;Tead4;Xbp1
GO:0001656	metanephros development	biological_process	10	2091	41	19037	0.0115298	0.0952834	2.22055	Bmp7;Fbn1;Foxc2;Gdnf;Id3;Osr1;Rdh10;Shh;Spry1;Wnt4
GO:0000779	condensed chromosome, centromeric region	cellular_component	4	2091	9	19037	0.011604	0.0952834	4.04634	Aurkb;Cebpb;Ncapg;Sgo2
GO:0005041	low-density lipoprotein particle receptor activity	molecular_function	4	2091	9	19037	0.011604	0.0952834	4.04634	Cd36;Cxcl16;Olr1;Tnfaip6
GO:0005826	actomyosin contractile ring	cellular_component	4	2091	9	19037	0.011604	0.0952834	4.04634	Myh2;Myh9;Pstpip1;Rtkn2
GO:0007127	meiosis I	biological_process	4	2091	9	19037	0.011604	0.0952834	4.04634	Cks2;Espl1;Rad51;Scimp
GO:0010044	response to aluminum ion	biological_process	4	2091	9	19037	0.011604	0.0952834	4.04634	Nt5e;Plcd1;Qdpr;Xdh
GO:0010737	protein kinase A signaling	biological_process	4	2091	9	19037	0.011604	0.0952834	4.04634	Ezr;Gal;Myom1;Ttn
GO:0016918	retinal binding	molecular_function	4	2091	9	19037	0.011604	0.0952834	4.04634	Aldh1a2;Crabp2;Rbp1;Stra6
GO:0031340	positive regulation of vesicle fusion	biological_process	4	2091	9	19037	0.011604	0.0952834	4.04634	Anxa1;Anxa2;Syt1;Syt3
GO:0032494	response to peptidoglycan	biological_process	4	2091	9	19037	0.011604	0.0952834	4.04634	C5ar1;Myd88;Nod2;Tlr2
GO:0032680	regulation of tumor necrosis factor production	biological_process	4	2091	9	19037	0.011604	0.0952834	4.04634	Cd300ld;Myd88;Tnfsf18;Zfp36
GO:0035590	purinergic nucleotide receptor signaling pathway	biological_process	4	2091	9	19037	0.011604	0.0952834	4.04634	Ano6;Niacr1;P2rx1;P2rx3
GO:0048251	elastic fiber assembly	biological_process	4	2091	9	19037	0.011604	0.0952834	4.04634	Efemp2;Fbln5;Lox;Loxl1
GO:0050691	regulation of defense response to virus by host	biological_process	4	2091	9	19037	0.011604	0.0952834	4.04634	Ifnlr1;Il1b;Mmp12;Zc3hav1
GO:0050786	RAGE receptor binding	molecular_function	4	2091	9	19037	0.011604	0.0952834	4.04634	Hmgb2;S100a4;S100a8;S100a9
GO:0061614	pri-miRNA transcription by RNA polymerase II	biological_process	4	2091	9	19037	0.011604	0.0952834	4.04634	Fosl1;Klf4;Pparg;Spi1
GO:0071774	response to fibroblast growth factor	biological_process	4	2091	9	19037	0.011604	0.0952834	4.04634	Casr;Ier2;Kcnc1;Tnc
GO:1902459	positive regulation of stem cell population maintenance	biological_process	4	2091	9	19037	0.011604	0.0952834	4.04634	Esrrb;Tead1;Tead3;Tead4
GO:0042307	positive regulation of protein import into nucleus	biological_process	7	2091	24	19037	0.0122508	0.100138	2.65541	Akap5;Ect2;Ipo5;Ptgs2;Shh;Tgfb1;Zc3h12a
GO:0045987	positive regulation of smooth muscle contraction	biological_process	7	2091	24	19037	0.0122508	0.100138	2.65541	Ada;Chrm3;Edn1;Itga2;Prok2;Ptgs2;Sphk1
GO:2000179	positive regulation of neural precursor cell proliferation	biological_process	7	2091	24	19037	0.0122508	0.100138	2.65541	Ascl1;Ctsz;Disp3;Flna;Insm1;Nes;RGD1310335
GO:0008076	voltage-gated potassium channel complex	cellular_component	16	2091	80	19037	0.0124813	0.101867	1.82085	Dpp10;Dpp6;Kcna7;Kcnab1;Kcnc1;Kcnc2;Kcnd2;Kcng4;Kcnh2;Kcnip3;Kcnj3;Kcnq3;Kcnq4;Kcnv1;Lrrc55;Snap25
GO:0005886	plasma membrane	cellular_component	499	2091	4172	19037	0.0125627	0.102377	1.08893	Abcg2;Abra;Ackr3;Actn1;Actn2;Acvr1c;Ada;Adam12;Adam8;Adck4;Adcy4;Adgrb1;Adgrb2;Adgrg2;Agtr2;Akap5;Amer2;Amer3;Angpt2;Ano6;Anpep;Anxa1;Anxa2;Anxa7;Aplnr;Apold1;Aqp11;Aqp4;Aqp5;Arrdc4;Asah2;Asic1;Atp10d;Atp1a2;Atp1b1;Atp2b2;Atp8a2;Atp8b1;Atp8b4;B4galt1;Bcl3;Bdkrb2;Bmx;Brca1;Bst1;C2cd4d;C3ar1;C5ar1;Cabp1;Cacna1g;Cacna1s;Cacnb4;Camk1g;Camkv;Capn3;Carmil3;Casp8;Casr;Cav3;Ccr1;Ccr7;Cd101;Cd14;Cd163;Cd2…
GO:0001540	amyloid-beta binding	molecular_function	12	2091	54	19037	0.0127276	0.103409	2.02317	Chrna7;Cryab;Dlgap3;Fcgr2b;Gria2;Gria3;Gsap;Itga2;Itgb2;Lilrb3a;Msr1;Pirb
GO:0048167	regulation of synaptic plasticity	biological_process	12	2091	54	19037	0.0127276	0.103409	2.02317	Adgrb1;Atp2b2;Cabp1;Fgf14;Hrh2;Jph4;Lzts1;Nfatc4;P2rx3;Rims1;Rims3;Rims4
GO:0006813	potassium ion transport	biological_process	14	2091	67	19037	0.0128979	0.104635	1.90238	Atp1a2;Atp1b1;Cdk2;Gja5;Kcnd2;Kcnh2;Kcnh6;Kcnh7;Kcnj10;Kcnn4;Kcnq4;Scn4a;Slc12a5;Slc24a3
GO:0043679	axon terminus	cellular_component	18	2091	94	19037	0.0130819	0.105969	1.74337	Adra2c;Casr;Ccl2;Chrm1;Chrm2;Chrm3;Chrm4;Drd2;Itga2;Kcnip3;Nts;Oprd1;Oprk1;Pgr;Slc17a8;Sncb;Syt7;Tulp1
GO:0005623	cell	cellular_component	19	2091	101	19037	0.0132206	0.106932	1.71268	C1qtnf3;C3ar1;Ccl12;Ccl21;Cp;Cxcl1;Cxcl2;Cxcl3;Drd2;Erfe;Fhod1;Hk3;Hmgb2;Kng1;Kng1l1;Ryr1;Slamf8;Spry1;Ttc7a
GO:0000060	protein import into nucleus, translocation	biological_process	8	2091	30	19037	0.013367	0.107736	2.4278	Abra;Bcl3;Ipo5;Nfkbia;Oprd1;Pola2;Sec61b;Tgfb1
GO:0015935	small ribosomal subunit	cellular_component	6	2091	19	19037	0.0133798	0.107736	2.87503	Npm1;Rps18;Rps20;Rps27a;Rps5;Rpsa
GO:0030889	negative regulation of B cell proliferation	biological_process	6	2091	19	19037	0.0133798	0.107736	2.87503	Cd300a;Fcgr2b;Il10;Lyn;Mnda;Pawr
GO:0007019	microtubule depolymerization	biological_process	5	2091	14	19037	0.0136041	0.108092	3.25152	Kif14;Kif18a;Kif18b;Kif2c;Sgk1
GO:0014894	response to denervation involved in regulation of muscle adaptation	biological_process	5	2091	14	19037	0.0136041	0.108092	3.25152	Actn3;Casq1;Myog;Runx1;Trim63
GO:0044548	S100 protein binding	molecular_function	5	2091	14	19037	0.0136041	0.108092	3.25152	Anxa2;Ezr;Iqgap1;S100a11;S100a6
GO:0055013	cardiac muscle cell development	biological_process	5	2091	14	19037	0.0136041	0.108092	3.25152	Actn2;Alpk3;Cav3;Met;Xirp1
GO:0060766	negative regulation of androgen receptor signaling pathway	biological_process	5	2091	14	19037	0.0136041	0.108092	3.25152	Dab2;Esr2;Igf1;Sfrp1;Tcf21
GO:0070365	hepatocyte differentiation	biological_process	5	2091	14	19037	0.0136041	0.108092	3.25152	Anxa1;Cyp1a1;E2f7;E2f8;Itga2
GO:0070700	BMP receptor binding	molecular_function	5	2091	14	19037	0.0136041	0.108092	3.25152	Acvr1c;Bmp2;Bmp7;Tgfb1;Tgfb3
GO:0070723	response to cholesterol	biological_process	5	2091	14	19037	0.0136041	0.108092	3.25152	Acp5;Ccl3;F7;Hmgcs1;Tgfb1
GO:0071559	response to transforming growth factor beta	biological_process	5	2091	14	19037	0.0136041	0.108092	3.25152	Edn1;Eng;Il1r1;Runx3;Serpine1
GO:0048701	embryonic cranial skeleton morphogenesis	biological_process	9	2091	36	19037	0.0137609	0.109178	2.27606	Foxc2;Grhl2;Pdgfra;Prrx2;Runx2;Slc39a1;Tbx1;Tbx15;Twist1
GO:0005737	cytoplasm	cellular_component	565	2091	4763	19037	0.0139297	0.110355	1.07997	Ackr3;Acta1;Actc1;Actg2;Actn1;Acvr1c;Ada;Adam8;Adcy4;Adcyap1r1;Adgb;Adm;Adra2c;Agt;Ak2;Akap5;Aldh1a1;Aldh1a2;Aldh1l1;Alox12;Als2cr12;Ankle1;Ankrd1;Ankrd2;Anpep;Anxa1;Anxa2;Apc2;Apobec1;Apobec3b;Aqp11;Aqp4;Arg1;Arg2;Arhgap44;Arhgap8;Arntl2;Arpc1b;Asic3;Asrgl1;Atp1a2;Atp2b2;Aurkb;Axl;Bard1;Batf;Bcl3;Bglap;Birc3;Birc5;Bmp2;Brca1;Brip1;Btbd3;Btg2;Btg3;Bub1b;Cabp1;Cacna1g;Cacna1s;Calb2;Calr;Camk1g;Cam…
GO:0035556	intracellular signal transduction	biological_process	62	2091	428	19037	0.0140634	0.111252	1.31884	Adcy4;Agtr2;Asb11;Asb12;Asb5;Bmx;Camk1g;Camkv;Chek1;Ctgf;Dcx;Depdc1;Dgkb;Dok1;Drd2;Dusp1;Ect2;Edn1;Gmip;Gpr182;Gsg2;Gucy2e;Hmox1;Hspb1;Igfbp4;Irak4;Jak2;Jak3;Lyn;Mak;Mapk13;Mast4;Mastl;Mcf2;Melk;Nim1k;Nlrp3;Nod2;Nos2;Nrg4;Nuak2;Plcd1;Plcd4;Plch2;Plek;Pnck;Ppp1r1c;Prkcg;Ptpn6;Rasal1;Rgs14;Rgs6;Rgs7;Ripk3;Sgk1;Shc1;Socs3;Stac;Stac3;Tyrobp;Vav1;Zfp36
GO:0032869	cellular response to insulin stimulus	biological_process	23	2091	130	19037	0.0142538	0.112593	1.61075	Acsl6;Apobec1;Aprt;Ccl2;Cd36;Cdk2;Egr1;Errfi1;Ghr;Gpld1;Hmgcs2;Igf1;Myc;Nos3;Pcsk9;Pparg;Serpine1;Sgk1;Shc1;Sorbs1;Trib3;Ucp2;Xbp1
GO:0005249	voltage-gated potassium channel activity	molecular_function	15	2091	75	19037	0.0152588	0.120355	1.82085	Hcn2;Kcna7;Kcnab1;Kcnc1;Kcnc2;Kcnd2;Kcng4;Kcnh2;Kcnh6;Kcnh7;Kcnq3;Kcnq4;Kcnv1;Lrrc55;Snap25
GO:0000307	cyclin-dependent protein kinase holoenzyme complex	cellular_component	7	2091	25	19037	0.0154373	0.121056	2.54919	Ccna2;Cdk1;Cdk2;Cdkn1a;Cks1b;Cks2;LOC100909712
GO:0043403	skeletal muscle tissue regeneration	biological_process	7	2091	25	19037	0.0154373	0.121056	2.54919	Eno3;Ifrd1;Myog;Pax7;Plau;Plaur;Vim
GO:0045445	myoblast differentiation	biological_process	7	2091	25	19037	0.0154373	0.121056	2.54919	Ankrd1;Ankrd2;Igf1;Kcnab1;Lgals1;Myog;Shh
GO:0060416	response to growth hormone	biological_process	7	2091	25	19037	0.0154373	0.121056	2.54919	Cd36;F7;Fga;Ghr;Hmgcs2;Igf1;Igfbp3
GO:0001658	branching involved in ureteric bud morphogenesis	biological_process	11	2091	49	19037	0.015491	0.121126	2.04381	Agt;Bmp2;Cd44;Fgf2;Foxd1;Gdnf;Myc;Shh;Tcf21;Timeless;Wnt4
GO:0032154	cleavage furrow	cellular_component	11	2091	49	19037	0.015491	0.121126	2.04381	Cep55;Ect2;Kif20a;Mastl;Myh9;Psd2;Psd4;Pstpip1;Rab11fip4;Rhoc;Tpm3
GO:0035902	response to immobilization stress	biological_process	10	2091	43	19037	0.0161183	0.125833	2.11727	Cyp1a1;Fos;Fosl2;Gal;Hnmt;Il1b;Nos2;Pparg;Tgfb1;Ucn2
GO:0051291	protein heterooligomerization	biological_process	19	2091	103	19037	0.0161396	0.125833	1.67943	Birc3;Chrna3;Chrna4;Chrnb3;Cntf;Gch1;Glrb;Kcnc2;Kcnd2;Kcnh2;Kcnh6;Kcnh7;P2rx1;Ripk3;Sept11;Syt1;Tmem120a;Tnfrsf1a;Tnnt2
GO:0004896	cytokine receptor activity	molecular_function	8	2091	31	19037	0.0163241	0.125998	2.34949	Cd44;Csf2rb;Csf3r;Ghr;Ifnlr1;Il20rb;Il4r;Osmr
GO:0034341	response to interferon-gamma	biological_process	8	2091	31	19037	0.0163241	0.125998	2.34949	Cxcl16;Cyp27b1;Gch1;Ifitm1;Ifitm2;Ifitm3;Sec61a1;Slc11a1
GO:0045840	positive regulation of mitotic nuclear division	biological_process	8	2091	31	19037	0.0163241	0.125998	2.34949	Btc;Drd2;Drd3;Edn1;Ereg;Igf1;Il1b;Met
GO:0048018	receptor ligand activity	molecular_function	8	2091	31	19037	0.0163241	0.125998	2.34949	Ccl11;Ccl24;Gdnf;Gpnmb;Mapt;Wnt2;Wnt7a;Wnt8b
GO:0050806	positive regulation of synaptic transmission	biological_process	8	2091	31	19037	0.0163241	0.125998	2.34949	Ccl2;Gria2;Kiss1r;Lgi1;Rims1;Rims3;Rims4;Syt1
GO:0055072	iron ion homeostasis	biological_process	8	2091	31	19037	0.0163241	0.125998	2.34949	Epas1;Hfe2;Hmox1;Lcn2;Sfxn5;Slc11a1;Steap4;Tmprss6
GO:0098839	postsynaptic density membrane	cellular_component	8	2091	31	19037	0.0163241	0.125998	2.34949	Atp2b2;Cacng8;Gria2;Gria3;Gria4;Grin2c;Grin2d;Hspb1
GO:0010107	potassium ion import	biological_process	9	2091	37	19037	0.0164575	0.126666	2.21455	Atp1a2;Atp1b1;Kcnj10;Kcnj13;Kcnj16;Kcnj3;Kcnj6;Kcnj9;Slc12a5
GO:0060076	excitatory synapse	cellular_component	9	2091	37	19037	0.0164575	0.126666	2.21455	Akap5;Elfn1;LRRTM1;Met;Nlgn3;Ntm;Slc17a7;Slc17a8;Syt1
GO:0006366	transcription by RNA polymerase II	biological_process	73	2091	520	19037	0.0166234	0.127762	1.2781	Ankrd1;Batf;Brca1;Cebpb;Cebpd;Csrnp1;Dbp;Ddx21;Ebf3;Ebf4;Egr1;Egr2;Elf4;Epas1;Esr2;Esrrb;Esrrg;Fos;Fosb;Fosl2;Foxa1;Foxc2;Foxd1;Glis3;Grhl2;Hif3a;Hmga1;Hmga2;Hoxd10;Ier2;Jun;Junb;Klf10;Klf4;Klf6;Mafb;Msx2;Mybl2;Myc;Myog;Neurod6;Nfatc4;Nfil3;Npm1;Nr1h3;Nr4a2;Nr5a2;Onecut1;Pax1;Pax9;Pgr;Plscr1;Polr2l;Pou4f1;Prrx2;Pttg1;Rbpjl;Runx1;Runx2;Satb2;Sp7;Stat3;Stat6;Tbx1;Tbx20;Tcf21;Tead1;Tead4;Tfap2c;Tfec…
GO:0071300	cellular response to retinoic acid	biological_process	15	2091	76	19037	0.0171377	0.130845	1.79689	Aldh1a2;Ccl2;Klf4;Lyn;Myc;Myog;Osr1;Pparg;Ptk7;T;Tbx1;Tead1;Tead2;Tesc;Tnc
GO:0001508	action potential	biological_process	6	2091	20	19037	0.0173745	0.130845	2.73128	Cacna1g;Chrna4;Gjd2;Kcnc2;Kcnd2;Scn1a
GO:0006883	cellular sodium ion homeostasis	biological_process	6	2091	20	19037	0.0173745	0.130845	2.73128	Agt;Agtr2;Atp1a2;Atp1b1;C7;Sgk1
GO:0006885	regulation of pH	biological_process	6	2091	20	19037	0.0173745	0.130845	2.73128	Edn1;Pdk4;Slc26a9;Slc4a4;Slc9a3;Slc9a4
GO:0042325	regulation of phosphorylation	biological_process	6	2091	20	19037	0.0173745	0.130845	2.73128	Bard1;Bmp7;Gmfg;Mcm7;Ppp1r14a;Ppp1r14b
GO:0071380	cellular response to prostaglandin E stimulus	biological_process	6	2091	20	19037	0.0173745	0.130845	2.73128	Adamts1;Fn1;P2ry6;Pparg;Ptger2;Sfrp1
GO:0090050	positive regulation of cell migration involved in sprouting angiogenesis	biological_process	6	2091	20	19037	0.0173745	0.130845	2.73128	Anxa1;Fgf2;Foxc2;Hmox1;Ptgs2;Rhoj
GO:1901653	cellular response to peptide	biological_process	6	2091	20	19037	0.0173745	0.130845	2.73128	Casr;Id1;Klf10;Klf2;Klf4;Klf6
GO:0032991	protein-containing complex	cellular_component	92	2091	676	19037	0.0174047	0.130845	1.23904	Adcy4;Akap5;Aldh1l1;Anxa1;Anxa2;Aqp4;Asf1b;Bcl3;Birc3;Bmp2;Brca1;Cabp1;Calr;Capn3;Casp8;Cav3;Cd36;Cd44;Cd63;Cdc20;Cdca8;Cftr;Chaf1b;Chek1;Crb2;Dpysl5;Dtx3l;Eif4ebp1;Ezr;F2rl2;Flna;Frmpd4;Gch1;Gria2;Gria3;Gucy1b3;Hist1h2ao;Hist1h3a;Hk3;Hmgb2;Hspa1a;Hspa5;Il1r1;Iqgap1;LOC100359692;Ltbp1;Mgp;Mmp3;Mmp9;Myc;Myd88;Myh2;Myh9;Myl12a;Nek6;Nfkbia;Nod2;Npm1;Nppb;Npr3;P2rx1;Pard6a;Parp9;Pcp4;Pf4;Pln;Pparg;Pp…
GO:0002281	macrophage activation involved in immune response	biological_process	4	2091	10	19037	0.0176785	0.130845	3.6417	Il33;Lbp;Sbno2;Tyrobp
GO:0002675	positive regulation of acute inflammatory response	biological_process	4	2091	10	19037	0.0176785	0.130845	3.6417	Adam8;Alox5ap;Il6;Npy5r
GO:0002862	negative regulation of inflammatory response to antigenic stimulus	biological_process	4	2091	10	19037	0.0176785	0.130845	3.6417	Fcgr2b;Gpr17;Gpx2;Nod2
GO:0006809	nitric oxide biosynthetic process	biological_process	4	2091	10	19037	0.0176785	0.130845	3.6417	Cyp1b1;LOC497963;Nos2;Nos3
GO:0009266	response to temperature stimulus	biological_process	4	2091	10	19037	0.0176785	0.130845	3.6417	Acot11;Hmgcs2;P2rx3;Trpm8
GO:0019370	leukotriene biosynthetic process	biological_process	4	2091	10	19037	0.0176785	0.130845	3.6417	Alox5ap;Ltc4s;Mgst2;Pla2g5
GO:0030071	regulation of mitotic metaphase/anaphase transition	biological_process	4	2091	10	19037	0.0176785	0.130845	3.6417	Cdc6;Nek6;Plk1;Ube2c
GO:0042053	regulation of dopamine metabolic process	biological_process	4	2091	10	19037	0.0176785	0.130845	3.6417	Htr1a;Nr4a2;Pde1b;Tacr3
GO:0042428	serotonin metabolic process	biological_process	4	2091	10	19037	0.0176785	0.130845	3.6417	Atp2b2;Htr1a;Pde1b;Rnf180
GO:0045730	respiratory burst	biological_process	4	2091	10	19037	0.0176785	0.130845	3.6417	Cyba;Ncf2;Ncf4;Slc11a1
GO:0050795	regulation of behavior	biological_process	4	2091	10	19037	0.0176785	0.130845	3.6417	Ccl3;Htr1a;Htr1d;Htr2b
GO:0051001	negative regulation of nitric-oxide synthase activity	biological_process	4	2091	10	19037	0.0176785	0.130845	3.6417	Arg2;Cav3;Cnr2;Eng
GO:0051315	attachment of mitotic spindle microtubules to kinetochore	biological_process	4	2091	10	19037	0.0176785	0.130845	3.6417	Cdt1;Kif2c;Ndc80;Nuf2
GO:0052695	cellular glucuronidation	biological_process	4	2091	10	19037	0.0176785	0.130845	3.6417	Ugt1a1;Ugt1a2;Ugt1a5;Ugt1a6
GO:0060351	cartilage development involved in endochondral bone morphogenesis	biological_process	4	2091	10	19037	0.0176785	0.130845	3.6417	Cbs;Ghr;Shox2;Trpv4
GO:0070102	interleukin-6-mediated signaling pathway	biological_process	4	2091	10	19037	0.0176785	0.130845	3.6417	Il6;Il6r;Il6st;Stat3
GO:0070849	response to epidermal growth factor	biological_process	4	2091	10	19037	0.0176785	0.130845	3.6417	Ascl1;Igf1;Il1r1;Serpine1
GO:0095500	acetylcholine receptor signaling pathway	biological_process	4	2091	10	19037	0.0176785	0.130845	3.6417	Chrna3;Chrna4;Chrna7;Lypd1
GO:0007219	Notch signaling pathway	biological_process	19	2091	104	19037	0.0177763	0.131209	1.66328	Agxt;Ascl1;Bmp2;Cfd;Cntn1;Cntn6;Foxa1;Foxc2;Hes5;Notch4;Nrip2;Onecut1;Pgam2;Pln;S1pr3;Tgfb1;Timp4;Tmem100;Xirp1
GO:0045666	positive regulation of neuron differentiation	biological_process	19	2091	104	19037	0.0177763	0.131209	1.66328	Adra2c;Ascl1;Bend6;Bmp2;Bmp7;Ect2;Fez1;Foxa1;Gprc5b;Il6;Mmd2;Ngf;Pcp4;Rgs6;Rnf112;Shh;Tgif1;Trpc6;Vwc2l
GO:0032147	activation of protein kinase activity	biological_process	18	2091	97	19037	0.0178042	0.131236	1.68945	Clspn;Drd2;Ect2;Emp2;Fgf13;Gprc5b;Kif14;Map2k3;Map2k6;Map3k8;Nek6;Pak2;Pak7;Ripk3;Rplp1;Slc11a1;Stk10;Tpx2
GO:0045860	positive regulation of protein kinase activity	biological_process	13	2091	63	19037	0.0179331	0.131914	1.87866	Ccl21;Cdk5r2;Cdkn1a;Cyr61;Ereg;Gprc5b;Iqgap1;Map2k3;Mmd2;Npm1;Pxn;Rplp1;Sdc4
GO:0002931	response to ischemia	biological_process	11	2091	50	19037	0.017945	0.131914	2.00294	Casr;Egr1;Eif4ebp1;Faim2;Fn1;Hk2;Hspb1;Map2k3;Map2k6;Ndnf;Panx2
GO:0015464	acetylcholine receptor activity	molecular_function	5	2091	15	19037	0.0185936	0.135393	3.03475	Chrna3;Chrna4;Chrna5;Chrna7;Chrnb3
GO:0040037	negative regulation of fibroblast growth factor receptor signaling pathway	biological_process	5	2091	15	19037	0.0185936	0.135393	3.03475	Spry1;Sulf1;Sulf2;Thbs1;Wnt4
GO:0045651	positive regulation of macrophage differentiation	biological_process	5	2091	15	19037	0.0185936	0.135393	3.03475	Casp8;Hcls1;Lif;Pf4;Trib1
GO:0048715	negative regulation of oligodendrocyte differentiation	biological_process	5	2091	15	19037	0.0185936	0.135393	3.03475	Daam2;Drd3;Hes5;Id4;Lingo1
GO:0060445	branching involved in salivary gland morphogenesis	biological_process	5	2091	15	19037	0.0185936	0.135393	3.03475	Bmp7;Esrp2;Il6;Shh;Tgm2
GO:0071294	cellular response to zinc ion	biological_process	5	2091	15	19037	0.0185936	0.135393	3.03475	Glra2;Mt1;Mt1m;Mt2A;Tspo
GO:0090303	positive regulation of wound healing	biological_process	5	2091	15	19037	0.0185936	0.135393	3.03475	Anxa1;Ccl2;Dmtn;Hbegf;Reg3g
GO:0001570	vasculogenesis	biological_process	14	2091	70	19037	0.018683	0.13586	1.82085	Ackr3;Adm;Aplnr;Eng;Flt4;Gjc1;Junb;Myo18b;Shh;T;Tead2;Tgfb1;Tmem100;Tnni3
GO:0009617	response to bacterium	biological_process	10	2091	44	19037	0.0188635	0.136621	2.06915	Cd14;Fcgr1a;Fcgr2b;Hmgcs2;Il6;Lcn2;Nlrp3;Slc11a1;Socs3;Tlr2
GO:0010595	positive regulation of endothelial cell migration	biological_process	10	2091	44	19037	0.0188635	0.136621	2.06915	Agt;Alox12;Calr;Fgf2;Flt4;Foxc2;Gpld1;Thbs1;Wnt7a;Zc3h12a
GO:0050808	synapse organization	biological_process	10	2091	44	19037	0.0188635	0.136621	2.06915	Atp2b2;Chrna7;Drp2;Elfn1;LRRTM1;Mapt;Nlgn3;Rab3a;Sncb;Wnt7a
GO:0030099	myeloid cell differentiation	biological_process	7	2091	26	19037	0.0191705	0.138289	2.45115	Ccr1;Cdkn1c;Clec5a;Dab2;Jak2;Plscr1;Runx1
GO:0042562	hormone binding	molecular_function	7	2091	26	19037	0.0191705	0.138289	2.45115	Calr;Crym;Esr2;Hk3;Npr3;Pgr;Ucn2
GO:0045954	positive regulation of natural killer cell mediated cytotoxicity	biological_process	7	2091	26	19037	0.0191705	0.138289	2.45115	Cd226;Il18rap;Il21;PVR;Raet1e;Rasgrp1;Vav1
GO:0030424	axon	cellular_component	58	2091	403	19037	0.0192646	0.138782	1.31029	Adra2c;Casr;Chrna7;Cntf;Cryab;Dcx;Ddc;Drd2;Dscam;Fez1;Fgf13;Gabra2;Gabrg2;Gldn;Grm3;Hcn2;Hspb1;Igsf9;Il1r1;Iqgap1;Itga2;Kcna7;Kcnab1;Kcnc1;Kcnc2;Kcnip3;Kcnj6;Kirrel3;LRRTM1;Mapt;Myc;Ngf;Ntm;P2rx3;Pawr;Pcp4;Pdgfra;Pgr;Prss12;Rab3a;Rtn4rl2;Scn10a;Scn11a;Scn1a;Sept11;Shh;Slc6a1;Snap25;Sphk1;Stx1b;Syt1;Tgfb1;Tnfrsf1a;Tnfrsf1b;Trpa1;Vim;Whrn;Zfp804a
GO:0090307	mitotic spindle assembly	biological_process	9	2091	38	19037	0.019521	0.140442	2.15627	Birc3;Birc5;Cdc20;Flna;Kif11;Kifc1;Mybl2;Naip6;Tpx2
GO:2000352	negative regulation of endothelial cell apoptotic process	biological_process	8	2091	32	19037	0.019725	0.141721	2.27606	Angptl4;Fga;Fgg;Icam1;Il10;Il11;Ndnf;Serpine1
GO:0006508	proteolysis	biological_process	65	2091	460	19037	0.0200536	0.141763	1.28647	Adam11;Adam12;Adam23;Adam8;Adamts1;Adamts15;Adamts17;Adamts7;Adamts8;Adamts9;Adgb;Aebp1;Anpep;Asrgl1;C1rl;Capn3;Capn6;Casp8;Cela3b;Cfd;Cpxm2;Ctsb;Ctsc;Ctsl;Ctsz;Cym;Dpep2;Dpp10;Dpp6;Ece1;Enpep;Espl1;Fgl2;Folh1;Htra1;Htra3;LOC100911395;LOC108348078;Lvrn;Mmp10;Mmp12;Mmp13;Mmp19;Mmp3;Mmp7;Mmp8;Mmp9;Napsa;Nrip2;Pamr1;Papln;Pappa2;Pi15;Plau;Prss12;Prss23;Rhbdl1;Sfrp1;St14;Tinagl1;Tmprss11b;Tmprss11f;T…
GO:0031398	positive regulation of protein ubiquitination	biological_process	13	2091	64	19037	0.0203104	0.141763	1.8493	Birc3;Brca1;Fanci;Fbxo4;Hspa5;Klhl40;Ngf;Nod2;Npm1;Rassf1;Rnf180;Sept4;Sphk1
GO:0001765	membrane raft assembly	biological_process	3	2091	6	19037	0.0204917	0.141763	4.55213	Anxa2;Emp2;S100a10
GO:0002606	positive regulation of dendritic cell antigen processing and presentation	biological_process	3	2091	6	19037	0.0204917	0.141763	4.55213	Ccr7;Nod2;Slc11a1
GO:0002830	positive regulation of type 2 immune response	biological_process	3	2091	6	19037	0.0204917	0.141763	4.55213	Il33;Nlrp3;Nod2
GO:0003956	NAD(P)+-protein-arginine ADP-ribosyltransferase activity	molecular_function	3	2091	6	19037	0.0204917	0.141763	4.55213	Art1;Art4;Art5
GO:0005326	neurotransmitter transporter activity	molecular_function	3	2091	6	19037	0.0204917	0.141763	4.55213	Cplx3;Slc17a7;Slc17a8
GO:0007210	serotonin receptor signaling pathway	biological_process	3	2091	6	19037	0.0204917	0.141763	4.55213	Htr1a;Htr2b;Htr2c
GO:0008970	phosphatidylcholine 1-acylhydrolase activity	molecular_function	3	2091	6	19037	0.0204917	0.141763	4.55213	Abhd1;Abhd3;Pla1a
GO:0010757	negative regulation of plasminogen activation	biological_process	3	2091	6	19037	0.0204917	0.141763	4.55213	Ctsz;Serpine1;Thbs1
GO:0016554	cytidine to uridine editing	biological_process	3	2091	6	19037	0.0204917	0.141763	4.55213	Apobec1;Apobec3b;Rbm47
GO:0031726	CCR1 chemokine receptor binding	molecular_function	3	2091	6	19037	0.0204917	0.141763	4.55213	Ccl3;Ccl6;Ccl7
GO:0034465	response to carbon monoxide	biological_process	3	2091	6	19037	0.0204917	0.141763	4.55213	Egr1;Il10;Xdh
GO:0038095	Fc-epsilon receptor signaling pathway	biological_process	3	2091	6	19037	0.0204917	0.141763	4.55213	Fcer1g;Fcgr3a;Lilrb3a
GO:0043549	regulation of kinase activity	biological_process	3	2091	6	19037	0.0204917	0.141763	4.55213	Emp2;Nlrc5;Slamf8
GO:0043619	regulation of transcription from RNA polymerase II promoter in response to oxidative stress	biological_process	3	2091	6	19037	0.0204917	0.141763	4.55213	Ankrd2;Epas1;Hmox1
GO:0044539	long-chain fatty acid import	biological_process	3	2091	6	19037	0.0204917	0.141763	4.55213	Acsl3;Cd36;Slc27a2
GO:0048788	cytoskeleton of presynaptic active zone	cellular_component	3	2091	6	19037	0.0204917	0.141763	4.55213	Rims1;Rims3;Rims4
GO:0051101	regulation of DNA binding	biological_process	3	2091	6	19037	0.0204917	0.141763	4.55213	Bcl3;Hjurp;Tgfb1
GO:0051575	5'-deoxyribose-5-phosphate lyase activity	molecular_function	3	2091	6	19037	0.0204917	0.141763	4.55213	Hmga1;Hmga2;Polq
GO:0060012	synaptic transmission, glycinergic	biological_process	3	2091	6	19037	0.0204917	0.141763	4.55213	Glra2;Glrb;Slc6a5
GO:0060415	muscle tissue morphogenesis	biological_process	3	2091	6	19037	0.0204917	0.141763	4.55213	Pax7;Shox2;Tbx1
GO:0060718	chorionic trophoblast cell differentiation	biological_process	3	2091	6	19037	0.0204917	0.141763	4.55213	E2f7;E2f8;Htra1
GO:0070296	sarcoplasmic reticulum calcium ion transport	biological_process	3	2091	6	19037	0.0204917	0.141763	4.55213	Atp2a1;Cacng1;Ryr1
GO:0070447	positive regulation of oligodendrocyte progenitor proliferation	biological_process	3	2091	6	19037	0.0204917	0.141763	4.55213	Gjc2;Lyn;Shh
GO:0071459	protein localization to chromosome, centromeric region	biological_process	3	2091	6	19037	0.0204917	0.141763	4.55213	Bub1b;Cenpa;Gsg2
GO:0071499	cellular response to laminar fluid shear stress	biological_process	3	2091	6	19037	0.0204917	0.141763	4.55213	Klf2;Klf4;Xbp1
GO:0071813	lipoprotein particle binding	molecular_function	3	2091	6	19037	0.0204917	0.141763	4.55213	Cd36;Gpihbp1;Mapt
GO:2000503	positive regulation of natural killer cell chemotaxis	biological_process	3	2091	6	19037	0.0204917	0.141763	4.55213	Ccl3;Ccl7;Cxcl14
GO:0007265	Ras protein signal transduction	biological_process	11	2091	51	19037	0.0206764	0.142858	1.96366	Ccna2;Cdk2;Cdkn1a;Dok1;Dok2;Dok3;Iqgap3;Jun;Ksr2;Rasgrp1;Rassf1
GO:0030175	filopodium	cellular_component	14	2091	71	19037	0.0209926	0.144857	1.79521	Acta1;Actc1;Actg2;Actn2;Ermn;Ezr;Fgf13;Iqgap2;Msn;Pdpn;Podxl;Snap25;Trpv4;Twf1
GO:0007420	brain development	biological_process	47	2091	318	19037	0.0213462	0.147109	1.3456	Abcb1b;Acsl3;Ak2;Atp2b2;Bak1;Brca1;C1qb;Ckmt1b;Col4a1;Dcx;Esr2;Gabra5;Gjc2;Grhl2;Hcn2;Hes5;Hmgcs1;Hmgcs2;Hnmt;Hrh3;Htr5a;Htr6;Id1;Id4;Kcnab1;Kcnc1;Kcnh2;Macrod2;Mapt;Met;Ndrg4;Nes;Nnat;Nt5e;Pdgfra;Ppp2r2b;Ptn;Rph3a;Sept4;Slc17a7;Slc17a8;Slc6a11;Sphk1;Syt1;Top2a;Tpm3;Tspan2
GO:0007626	locomotory behavior	biological_process	19	2091	106	19037	0.0214333	0.147521	1.6319	Astn1;Atp2b2;Chrna3;Chrna4;Drd2;Drd3;Dscam;Elavl4;Gng7;Gprc5b;Htr2c;LRRTM1;Nav2;Negr1;Olfm2;Oprk1;Pak7;Pde1b;Snap25
GO:0001975	response to amphetamine	biological_process	10	2091	45	19037	0.0219363	0.1505	2.02317	Cnr2;Cxcl1;Cxcl2;Drd2;Drd3;Egr1;Icam1;Nr4a2;Nts;Pde1b
GO:0051480	regulation of cytosolic calcium ion concentration	biological_process	10	2091	45	19037	0.0219363	0.1505	2.02317	Atp2b2;Calb2;Fkbp1b;Hcrtr2;Hrc;Plcd1;Ryr1;Trpc3;Trpc6;Wbp2nl
GO:0001676	long-chain fatty acid metabolic process	biological_process	6	2091	21	19037	0.0221168	0.1505	2.60122	Acsl3;Acsl6;Cd36;Pnpla3;Slc27a2;Slc27a6
GO:0007094	mitotic spindle assembly checkpoint	biological_process	6	2091	21	19037	0.0221168	0.1505	2.60122	Birc5;Bub1;Bub1b;Plk1;Trip13;Ttk
GO:0008528	G-protein coupled peptide receptor activity	molecular_function	6	2091	21	19037	0.0221168	0.1505	2.60122	Cysltr2;Gpr37;Gpr84;Kiss1r;Ltb4r;Npr3
GO:0042923	neuropeptide binding	molecular_function	6	2091	21	19037	0.0221168	0.1505	2.60122	Adcyap1r1;Kiss1r;Oprd1;Oprk1;Sstr1;Sstr3
GO:0048010	vascular endothelial growth factor receptor signaling pathway	biological_process	6	2091	21	19037	0.0221168	0.1505	2.60122	Ccl2;Figf;Flt4;Foxc2;Sulf1;Xbp1
GO:0050431	transforming growth factor beta binding	molecular_function	6	2091	21	19037	0.0221168	0.1505	2.60122	Cd109;Cd36;Eng;Ltbp1;Tgfb3;Thbs1
GO:0050860	negative regulation of T cell receptor signaling pathway	biological_process	6	2091	21	19037	0.0221168	0.1505	2.60122	Ezr;Lgals3;Lilrb4;Pawr;Ptpn2;Ptpn6
GO:0001822	kidney development	biological_process	25	2091	150	19037	0.0221719	0.150685	1.51738	Adamts1;Agt;Agtr2;Aldh1a1;Aldh1a2;Aqp11;Bmp7;C1galt1;Cdkn1c;Ckmt1b;Dcn;Fbn1;Foxc2;Foxd1;Fstl3;Hmgcs2;Mmp9;Pcsk9;Shh;Stra6;Sulf1;Sulf2;Tcf21;Timeless;Wnt4
GO:0006412	translation	biological_process	32	2091	203	19037	0.0228733	0.155257	1.43515	Bco2;Gspt1;LOC100360057;LOC100360573;LOC100360679;LOC100365810;LOC102555453;LOC103690015;NEWGENE_1308196;Nme4;Rbm3;Rpl10a;Rpl11;Rpl12;Rpl13;Rpl18;Rpl27a;Rpl36a;Rpl39;Rpl3l;Rpl41;Rpl7a;Rps12;Rps17;Rps18;Rps2;Rps20;Rps27a;Rps27l;Rps28;Rps5;Rpsa
GO:0043491	protein kinase B signaling	biological_process	9	2091	39	19037	0.0229762	0.155565	2.10098	Axl;Ccl2;Ccl3;Igf1;Il1b;Lingo1;P2ry12;Tgfb1;Tmem100
GO:0070542	response to fatty acid	biological_process	9	2091	39	19037	0.0229762	0.155565	2.10098	Cd36;Ctgf;Hmgcs2;Ptgs2;Scd;Tbxas1;Tlr2;Trpv4;Ucp2
GO:0014069	postsynaptic density	cellular_component	40	2091	265	19037	0.0234325	0.157867	1.37423	Adgrb1;Akap5;Arhgap44;Cabp1;Cacng8;Chrm1;Chrm4;Chrna3;Chrna7;Cnih2;Cryab;Dlgap3;Dmtn;Drd2;Drp2;Gria2;Gria3;Gria4;Grin3a;Grm3;Gsg1l;Il1r1;Kcnd2;Lin7a;Lin7b;Lrfn1;Lyn;Lzts1;Mapt;Met;Mpp2;Myd88;Mylk2;Prkcg;Rgs14;Rims1;Shisa9;Syn2;Syn3;Synpo
GO:0072659	protein localization to plasma membrane	biological_process	23	2091	136	19037	0.0234553	0.157867	1.53969	Actn2;Anxa2;Atp1b1;Cav3;Dpp10;Dpp6;Ehd2;Emp2;Ezr;Fcer1g;Fgf13;Flna;Kcnip3;Myl12a;Prkg2;Rab26;S100a10;Tesc;Tmem88;Tnfrsf1a;Ttc7a;Wnt4;Zdhhc22
GO:0006958	complement activation, classical pathway	biological_process	7	2091	27	19037	0.0234917	0.157867	2.36036	C1qa;C1qb;C1qc;C1r;C1rl;C6;Serping1
GO:0031018	endocrine pancreas development	biological_process	7	2091	27	19037	0.0234917	0.157867	2.36036	Anxa1;Bak1;Il6;Il6r;Insm1;Onecut1;Onecut2
GO:1902895	positive regulation of pri-miRNA transcription by RNA polymerase II	biological_process	7	2091	27	19037	0.0234917	0.157867	2.36036	Bmp2;Fos;Jun;Spi1;Stat3;Tead1;Tgfb1
GO:2000778	positive regulation of interleukin-6 secretion	biological_process	7	2091	27	19037	0.0234917	0.157867	2.36036	Arid5a;C1qtnf4;F2rl1;Il1b;Trpv4;Twist1;Xbp1
GO:0030325	adrenal gland development	biological_process	8	2091	33	19037	0.0236011	0.158013	2.20709	Cdkn1c;Cyp1b1;Fstl3;Hmga2;Pdgfra;Stra6;Tspo;Wnt4
GO:0031226	intrinsic component of plasma membrane	cellular_component	8	2091	33	19037	0.0236011	0.158013	2.20709	Cd63;Kcnd2;Oprd1;Pdgfra;Rab26;Tgm2;Tlr2;Trpv1
GO:0042110	T cell activation	biological_process	8	2091	33	19037	0.0236011	0.158013	2.20709	Ada;Cd276;Cd8a;Chrna7;Il6;Tgfb1;Treml2;Vav1
GO:0010043	response to zinc ion	biological_process	11	2091	52	19037	0.0237018	0.158491	1.9259	Acp5;Apobec1;Arg1;Bglap;Crip1;Cyp3a9;Mt1;Pln;S100a8;S100a9;Vim
GO:0043235	receptor complex	cellular_component	29	2091	181	19037	0.0239941	0.160248	1.45869	Abcg2;Adcyap1r1;Axl;Cd200r1;Cd36;Eng;Epha10;Flt4;Gabra5;Gabrb1;Gdnf;Ghr;Gpr101;Gpr37;Gpr84;Il4r;Itgb2;Itgb7;Kctd8;Loxl4;Met;Nr1h3;Olr1;P2rx3;Pdgfra;Pex5l;Slitrk5;Tnfrsf1a;Vdr
GO:0022848	acetylcholine-gated cation-selective channel activity	molecular_function	5	2091	16	19037	0.0246514	0.162429	2.84508	Chrna3;Chrna4;Chrna5;Chrna7;Chrnb3
GO:0030500	regulation of bone mineralization	biological_process	5	2091	16	19037	0.0246514	0.162429	2.84508	Bglap;Cyp27b1;Dmp1;Mgp;Twist1
GO:0033627	cell adhesion mediated by integrin	biological_process	5	2091	16	19037	0.0246514	0.162429	2.84508	Col16a1;Fbn1;Icam1;Itga2;Itga5
GO:0035457	cellular response to interferon-alpha	biological_process	5	2091	16	19037	0.0246514	0.162429	2.84508	Axl;Fcar;Ifit3;Mnda;Myc
GO:0035810	positive regulation of urine volume	biological_process	5	2091	16	19037	0.0246514	0.162429	2.84508	Btc;Drd2;Edn1;Nppb;Npr3
GO:0042698	ovulation cycle	biological_process	5	2091	16	19037	0.0246514	0.162429	2.84508	Axl;Bmp2;Chrna7;Gabrb1;Timp4
GO:0043229	intracellular organelle	cellular_component	5	2091	16	19037	0.0246514	0.162429	2.84508	Rab3a;Slc17a7;Snap25;Syt1;Tspo
GO:0045019	negative regulation of nitric oxide biosynthetic process	biological_process	5	2091	16	19037	0.0246514	0.162429	2.84508	Acp5;Il10;Ptgis;Tspo;Zc3h12a
GO:0046887	positive regulation of hormone secretion	biological_process	5	2091	16	19037	0.0246514	0.162429	2.84508	Cntf;Edn1;Kiss1r;Nmb;Snap25
GO:0071391	cellular response to estrogen stimulus	biological_process	5	2091	16	19037	0.0246514	0.162429	2.84508	Arid5a;Myc;Naip6;Sfrp1;Zfp334
GO:1903672	positive regulation of sprouting angiogenesis	biological_process	5	2091	16	19037	0.0246514	0.162429	2.84508	Fgf2;Il10;Itga5;Klf4;Shh
GO:0005778	peroxisomal membrane	cellular_component	10	2091	46	19037	0.0253566	0.162824	1.97919	Abcd2;Acsl3;Acsl6;Dao;Fndc5;LOC103690024;Pex5l;Slc27a2;Syt7;Tmem35
GO:0002639	positive regulation of immunoglobulin production	biological_process	4	2091	11	19037	0.0254045	0.162824	3.31064	Clcf1;Il13ra1;Il4r;Xbp1
GO:0004966	galanin receptor activity	molecular_function	4	2091	11	19037	0.0254045	0.162824	3.31064	Cysltr2;Gal;Gpr84;Ltb4r
GO:0010193	response to ozone	biological_process	4	2091	11	19037	0.0254045	0.162824	3.31064	Edn1;Fn1;Il1b;Ngf
GO:0030432	peristalsis	biological_process	4	2091	11	19037	0.0254045	0.162824	3.31064	Agt;Drd2;Gdnf;P2rx3
GO:0030856	regulation of epithelial cell differentiation	biological_process	4	2091	11	19037	0.0254045	0.162824	3.31064	Ascl1;Shh;Tgfb3;Xdh
GO:0031102	neuron projection regeneration	biological_process	4	2091	11	19037	0.0254045	0.162824	3.31064	Adm;Apoa4;Gfap;Omg
GO:0032060	bleb assembly	biological_process	4	2091	11	19037	0.0254045	0.162824	3.31064	Ano6;Emp1;Emp2;Emp3
GO:0032691	negative regulation of interleukin-1 beta production	biological_process	4	2091	11	19037	0.0254045	0.162824	3.31064	Acp5;Aqp4;Chrna7;Errfi1
GO:0033603	positive regulation of dopamine secretion	biological_process	4	2091	11	19037	0.0254045	0.162824	3.31064	Chrna4;Htr6;Oprk1;Pcp4
GO:0034101	erythrocyte homeostasis	biological_process	4	2091	11	19037	0.0254045	0.162824	3.31064	Axl;Hmox1;Klf2;Rps17
GO:0035455	response to interferon-alpha	biological_process	4	2091	11	19037	0.0254045	0.162824	3.31064	Ifitm1;Ifitm2;Ifitm3;Plscr1
GO:0035456	response to interferon-beta	biological_process	4	2091	11	19037	0.0254045	0.162824	3.31064	Ifitm1;Ifitm2;Ifitm3;Plscr1
GO:0043142	single-stranded DNA-dependent ATPase activity	molecular_function	4	2091	11	19037	0.0254045	0.162824	3.31064	Chtf18;Dscc1;Polq;Rad51
GO:0043589	skin morphogenesis	biological_process	4	2091	11	19037	0.0254045	0.162824	3.31064	Cdsn;Errfi1;Itga2;Wnt7a
GO:0044342	type B pancreatic cell proliferation	biological_process	4	2091	11	19037	0.0254045	0.162824	3.31064	Angptl8;Igfbp3;Igfbp4;Tcf19
GO:0050862	positive regulation of T cell receptor signaling pathway	biological_process	4	2091	11	19037	0.0254045	0.162824	3.31064	Ada;Ccr7;Cd226;Kcnn4
GO:0060137	maternal process involved in parturition	biological_process	4	2091	11	19037	0.0254045	0.162824	3.31064	Ccl2;Cd55;Cyp1a1;Edn1
GO:0060539	diaphragm development	biological_process	4	2091	11	19037	0.0254045	0.162824	3.31064	Kcnab1;Msc;Stra6;Tcf21
GO:0061180	mammary gland epithelium development	biological_process	4	2091	11	19037	0.0254045	0.162824	3.31064	Jak2;Msx2;Wnt2;Wnt4
GO:0071312	cellular response to alkaloid	biological_process	4	2091	11	19037	0.0254045	0.162824	3.31064	Ddc;Icam1;Rad51;Trpv1
GO:0072425	signal transduction involved in G2 DNA damage checkpoint	biological_process	4	2091	11	19037	0.0254045	0.162824	3.31064	Brca1;Chek1;Dtl;Plk1
GO:2001020	regulation of response to DNA damage stimulus	biological_process	4	2091	11	19037	0.0254045	0.162824	3.31064	Ankle1;Ier3;Mapt;Mcl1
GO:0019900	kinase binding	molecular_function	19	2091	108	19037	0.0256413	0.164147	1.60167	Akap5;Aurkb;Cdc6;Cebpb;Emp2;Errfi1;Flna;Gadd45a;Gfap;Jakmip1;Jakmip3;Ldha;Midn;Myom1;Pfkfb1;Slc2a1;Snai1;Trip6;Vim
GO:0032526	response to retinoic acid	biological_process	15	2091	80	19037	0.0264659	0.169025	1.70705	Acer2;Aldh1a1;Ascl1;Bmp2;Cd38;Dusp1;Igfbp7;Klf4;Lefty1;Mmp9;Pparg;Ptges;Runx1;Shh;Stra6
GO:0045444	fat cell differentiation	biological_process	15	2091	80	19037	0.0264659	0.169025	1.70705	Angptl8;C1qtnf3;Cebpb;Cebpd;Egr2;Hmga2;Id4;Klf4;Nr4a2;Pparg;Psmb8;Sox8;Steap4;Tmem120a;Vim
GO:0003690	double-stranded DNA binding	molecular_function	24	2091	145	19037	0.0265437	0.169322	1.50691	Ascl1;Egr1;Fos;Fosb;Fosl2;Foxa1;Foxd3;Hes5;Hmgb2;Jun;Junb;Klf4;Klf6;Mb21d1;Mcm10;Mnda;Myc;Neil3;Nr5a2;Pax4;Pparg;Rad51;Xrcc3;Zbtb16
GO:0005244	voltage-gated ion channel activity	molecular_function	9	2091	40	19037	0.0268467	0.171053	2.04846	Ano6;Cacng8;Kcnip3;Kcnk15;Kcnq3;Scn10a;Scn11a;Scn1a;Scn4a
GO:0008237	metallopeptidase activity	molecular_function	11	2091	53	19037	0.0270372	0.171861	1.88956	Adam8;Adamts7;Adamts9;Anpep;Enpep;Mmp3;Mmp7;Mmp8;Mmp9;Pappa2;Trhde
GO:0030178	negative regulation of Wnt signaling pathway	biological_process	11	2091	53	19037	0.0270372	0.171861	1.88956	Cxxc4;Dact3;Fgf9;Hic1;Hmga2;Mdfi;Nfatc4;Nkd1;Notum;Sfrp1;Shh
GO:0007259	JAK-STAT cascade	biological_process	6	2091	22	19037	0.0276587	0.174783	2.48298	Clcf1;Cntf;Ghr;Jak2;Socs3;Stat3
GO:0010001	glial cell differentiation	biological_process	6	2091	22	19037	0.0276587	0.174783	2.48298	Ascl1;Dner;Fgf2;Fgf5;Igf1;Plp1
GO:0048041	focal adhesion assembly	biological_process	6	2091	22	19037	0.0276587	0.174783	2.48298	Actn1;Actn2;Actn3;Itga2;Pxn;Sorbs1
GO:0060077	inhibitory synapse	cellular_component	6	2091	22	19037	0.0276587	0.174783	2.48298	Gabra2;Gabrb3;Gabrg2;Igsf9;Nlgn3;Rims1
GO:1904659	glucose transmembrane transport	biological_process	6	2091	22	19037	0.0276587	0.174783	2.48298	Mfsd4;Slc2a1;Slc2a12;Slc2a9;Slc5a10;Slc5a11
GO:0009749	response to glucose	biological_process	19	2091	109	19037	0.0279664	0.175185	1.58698	Acvr1c;Angpt2;Arg2;Col6a2;Col6a3;Ctgf;Ctsb;Ctsl;Egr1;Fkbp1b;Gpld1;Igf1;Ldha;Ncf2;Nnat;Tgfb1;Thbs1;Trh;Ucp2
GO:0017158	regulation of calcium ion-dependent exocytosis	biological_process	8	2091	34	19037	0.0279815	0.175185	2.14218	C2cd4d;Doc2a;Rph3a;Syt1;Syt15;Syt3;Syt7;Syt9
GO:0043392	negative regulation of DNA binding	biological_process	8	2091	34	19037	0.0279815	0.175185	2.14218	Hmga2;Hmox1;Id1;Id3;Id4;Jak2;Jun;Mdfi
GO:0045880	positive regulation of smoothened signaling pathway	biological_process	8	2091	34	19037	0.0279815	0.175185	2.14218	Chsy1;Fgf9;Foxa1;Prrx2;Scube1;Sfrp1;Shh;Shox2
GO:0060325	face morphogenesis	biological_process	8	2091	34	19037	0.0279815	0.175185	2.14218	Csrnp1;Pax9;Pdgfra;Rras;Stra6;Tbx1;Tgfb1;Tgfb3
GO:0070372	regulation of ERK1 and ERK2 cascade	biological_process	8	2091	34	19037	0.0279815	0.175185	2.14218	Cyr61;Ece1;Fn1;Il1b;Lyn;Ptpn6;Rasgrp1;Rras
GO:0097192	extrinsic apoptotic signaling pathway in absence of ligand	biological_process	8	2091	34	19037	0.0279815	0.175185	2.14218	Bak1;Bcl2a1;Eya2;Igf1;Il1b;Lcn2;Mcl1;Ngf
GO:1900026	positive regulation of substrate adhesion-dependent cell spreading	biological_process	8	2091	34	19037	0.0279815	0.175185	2.14218	Calr;Dab2;Dmtn;Enpp2;Flna;Olfm4;S100a10;Unc13d
GO:0022627	cytosolic small ribosomal subunit	cellular_component	12	2091	60	19037	0.0281648	0.176128	1.82085	LOC100360573;LOC103690015;Rps12;Rps17;Rps18;Rps2;Rps20;Rps27a;Rps27l;Rps28;Rps5;Rpsa
GO:0001530	lipopolysaccharide binding	molecular_function	7	2091	28	19037	0.0284384	0.177019	2.27606	Adgrb1;Cd14;Lbp;Selp;Spon2;Tlr2;Tril
GO:0014850	response to muscle activity	biological_process	7	2091	28	19037	0.0284384	0.177019	2.27606	Akap5;Capn3;Fndc5;Itga2;Myh4;Myog;Postn
GO:0043552	positive regulation of phosphatidylinositol 3-kinase activity	biological_process	7	2091	28	19037	0.0284384	0.177019	2.27606	Ccl21;Fgf2;Fgr;Lyn;Nod2;Pdgfra;Tgfb1
GO:0071158	positive regulation of cell cycle arrest	biological_process	7	2091	28	19037	0.0284384	0.177019	2.27606	Brca1;Hmga2;Insm1;Myog;Pou4f1;Rnf112;Tgfb1
GO:0072686	mitotic spindle	cellular_component	13	2091	67	19037	0.0288579	0.179424	1.7665	Capg;Cdk1;Ckap2l;Ect2;Espl1;Kif11;Kif22;Kif23;Kifc1;Knstrn;Mak;Tacc3;Tpx2
GO:0007193	adenylate cyclase-inhibiting G-protein coupled receptor signaling pathway	biological_process	10	2091	47	19037	0.0291428	0.180968	1.93708	Akap5;Casr;Edn1;Gpr37;Grm8;Htr1d;Npr3;Oprd1;P2ry12;S1pr3
GO:0001726	ruffle	cellular_component	16	2091	88	19037	0.0291733	0.180968	1.65532	Actn1;Anxa2;Ezr;Gas7;Inpp5j;Iqgap1;Kif18a;Klhl41;Myh9;Pdpn;Pecam1;Podxl;S100a11;S100a6;Tesc;Tnfrsf12a
GO:0005840	ribosome	cellular_component	15	2091	81	19037	0.0292962	0.181314	1.68597	Bco2;LOC100360057;LOC100360573;Nme4;Rpl11;Rpl12;Rpl22;Rpl30;Rpl39;Rpl7a;Rps12;Rps17;Rps18;Rps2;Rps5
GO:0060021	roof of mouth development	biological_process	15	2091	81	19037	0.0292962	0.181314	1.68597	Col11a2;Csrnp1;Gabrb3;Inhba;Msc;Osr1;Pak1ip1;Pdgfra;Satb2;Shh;Snai1;Tcf21;Tgfb3;Twist1;Wnt7a
GO:0016477	cell migration	biological_process	36	2091	238	19037	0.0294232	0.181892	1.37711	Apc2;Astn1;Cd151;Cd44;Cd63;Ctgf;Cthrc1;Emilin1;Emp2;Eng;Enpep;Fes;Fgr;Fndc3b;Hbegf;Hck;Jak3;Lyn;Pak2;Pak7;Pdgfra;Podxl;Ptk7;PVR;Rac2;Rhobtb3;Rhoc;Rhoj;Rnd2;Sdc1;Sdc4;Sla;Snai1;Tgfb1;Thbs1;Trem1
GO:0003735	structural constituent of ribosome	molecular_function	35	2091	231	19037	0.030723	0.18971	1.37943	Bco2;LOC100360057;LOC100360573;LOC100360679;LOC100362684;LOC100365810;LOC102555453;LOC103690015;NEWGENE_1308196;Nme4;Rpl10a;Rpl11;Rpl12;Rpl13;Rpl18;Rpl22;Rpl27a;Rpl30;Rpl36a;Rpl39;Rpl3l;Rpl41;Rpl6;Rplp0;Rplp1;Rps12;Rps17;Rps18;Rps2;Rps20;Rps27a;Rps27l;Rps28;Rps5;Rpsa
GO:0007628	adult walking behavior	biological_process	9	2091	41	19037	0.0311546	0.190078	1.9985	Cacnb4;Drd2;Efnb3;Gbx1;Glrb;Kcnj10;Mapt;Scn1a;Trh
GO:0004725	protein tyrosine phosphatase activity	molecular_function	17	2091	96	19037	0.0316389	0.190078	1.61221	Dusp1;Dusp13;Dusp14;Dusp15;Dusp2;Dusp5;Dusp6;Dusp9;Eya2;Ptpn1;Ptpn12;Ptpn2;Ptpn6;Ptpn7;Ptprc;Ptprt;Ptpru
GO:0001516	prostaglandin biosynthetic process	biological_process	5	2091	17	19037	0.0318427	0.190078	2.67772	Edn1;Ptges;Ptgis;Ptgs2;Tbxas1
GO:0004012	phospholipid-translocating ATPase activity	molecular_function	5	2091	17	19037	0.0318427	0.190078	2.67772	Abca4;Atp10d;Atp8a2;Atp8b1;Atp8b4
GO:0005149	interleukin-1 receptor binding	molecular_function	5	2091	17	19037	0.0318427	0.190078	2.67772	Il1b;Il1rn;Irak4;Myd88;Trip6
GO:0005614	interstitial matrix	cellular_component	5	2091	17	19037	0.0318427	0.190078	2.67772	Ecm2;Igf1;Nav2;Tnc;Vwa1
GO:0005892	acetylcholine-gated channel complex	cellular_component	5	2091	17	19037	0.0318427	0.190078	2.67772	Chrna3;Chrna4;Chrna5;Chrna7;Chrnb3
GO:0008301	DNA binding, bending	molecular_function	5	2091	17	19037	0.0318427	0.190078	2.67772	Crip1;Foxd1;Hmga2;Hmgb2;Top2a
GO:0031362	anchored component of external side of plasma membrane	cellular_component	5	2091	17	19037	0.0318427	0.190078	2.67772	Cd14;Folr2;Gp1ba;Gpihbp1;Izumo1r
GO:0043537	negative regulation of blood vessel endothelial cell migration	biological_process	5	2091	17	19037	0.0318427	0.190078	2.67772	Angpt2;Fgf2;Pparg;Tgfb1;Thbs1
GO:0051090	regulation of DNA binding transcription factor activity	biological_process	5	2091	17	19037	0.0318427	0.190078	2.67772	Hck;Hmox1;Ifrd1;Ifrd2;Pou4f1
GO:0051279	regulation of release of sequestered calcium ion into cytosol	biological_process	5	2091	17	19037	0.0318427	0.190078	2.67772	Casq1;Cyba;Lyn;Ngf;Ptpn6
GO:0097066	response to thyroid hormone	biological_process	5	2091	17	19037	0.0318427	0.190078	2.67772	Ak2;Anxa2;F7;Fga;Igf1
GO:1904706	negative regulation of vascular smooth muscle cell proliferation	biological_process	5	2091	17	19037	0.0318427	0.190078	2.67772	Hmox1;Il10;Pparg;Tgfb3;Tpm1
GO:0001047	core promoter binding	molecular_function	13	2091	68	19037	0.0322171	0.190078	1.74052	E2f7;E2f8;Esrrb;Hmga2;Insm1;Klf4;Mmp12;Myog;Npm1;Runx1;Spi1;Tfap2c;Xbp1
GO:0036464	cytoplasmic ribonucleoprotein granule	cellular_component	13	2091	68	19037	0.0322171	0.190078	1.74052	Bard1;Ckap4;Ghr;Hoxd10;Ina;Iqgap1;Mapt;Myh1;Nfkbiz;Pabpc1;Rpl6;Rplp0;Zc3h12a
GO:0008092	cytoskeletal protein binding	molecular_function	15	2091	82	19037	0.0323432	0.190078	1.66541	Abcg2;Actn2;B4galt1;Cdh10;Cdh12;Cdh20;Cryab;Des;Flnc;Gria2;Mypn;Pdlim3;Plec;Syn2;Tpm1
GO:0010977	negative regulation of neuron projection development	biological_process	15	2091	82	19037	0.0323432	0.190078	1.66541	Cd38;Ctsz;Dab2;Flna;Gfap;Inpp5j;Lgals1;Ntm;RT1-A2;Rtn4rl2;Stx1b;Tnfrsf26;Trpv4;Vim;Zfp365
GO:0005154	epidermal growth factor receptor binding	molecular_function	8	2091	35	19037	0.032893	0.190078	2.08097	Btc;Cd44;Ereg;Hbegf;Itga5;Lingo1;Plscr1;Shc1
GO:0015293	symporter activity	molecular_function	8	2091	35	19037	0.032893	0.190078	2.08097	Slc10a6;Slc15a2;Slc16a3;Slc17a8;Slc1a5;Slc1a6;Slc24a3;Slc38a4
GO:0048147	negative regulation of fibroblast proliferation	biological_process	8	2091	35	19037	0.032893	0.190078	2.08097	Agtr2;Cd300a;Fbxo4;Mmp9;Myc;Pawr;Pmaip1;Sfrp1
GO:0048514	blood vessel morphogenesis	biological_process	8	2091	35	19037	0.032893	0.190078	2.08097	Angpt2;Col4a1;Cyp1b1;Edn1;Flt4;Lox;Tbx1;Thbs1
GO:0001660	fever generation	biological_process	3	2091	7	19037	0.0329637	0.190078	3.90182	Il1b;Il1rn;Trpv1
GO:0002320	lymphoid progenitor cell differentiation	biological_process	3	2091	7	19037	0.0329637	0.190078	3.90182	Batf;Shh;Spi1
GO:0004972	NMDA glutamate receptor activity	molecular_function	3	2091	7	19037	0.0329637	0.190078	3.90182	Grin2c;Grin2d;Grin3a
GO:0009642	response to light intensity	biological_process	3	2091	7	19037	0.0329637	0.190078	3.90182	Cntf;Kcnc1;Kcnc2
GO:0010046	response to mycotoxin	biological_process	3	2091	7	19037	0.0329637	0.190078	3.90182	Abcb1b;Bak1;Lcn2
GO:0010273	detoxification of copper ion	biological_process	3	2091	7	19037	0.0329637	0.190078	3.90182	Mt1;Mt1m;Mt2A
GO:0014061	regulation of norepinephrine secretion	biological_process	3	2091	7	19037	0.0329637	0.190078	3.90182	Agt;Chrna7;Hrh3
GO:0017121	phospholipid scrambling	biological_process	3	2091	7	19037	0.0329637	0.190078	3.90182	Ano6;Plscr1;Plscr5
GO:0019966	interleukin-1 binding	molecular_function	3	2091	7	19037	0.0329637	0.190078	3.90182	A2m;Il1r1;Il1r2
GO:0021516	dorsal spinal cord development	biological_process	3	2091	7	19037	0.0329637	0.190078	3.90182	Daam2;Drgx;Hoxb8
GO:0030854	positive regulation of granulocyte differentiation	biological_process	3	2091	7	19037	0.0329637	0.190078	3.90182	Hcls1;Runx1;Tesc
GO:0032466	negative regulation of cytokinesis	biological_process	3	2091	7	19037	0.0329637	0.190078	3.90182	Aurkb;E2f7;E2f8
GO:0033005	positive regulation of mast cell activation	biological_process	3	2091	7	19037	0.0329637	0.190078	3.90182	Cd226;Cd300lb;Cftr
GO:0033629	negative regulation of cell adhesion mediated by integrin	biological_process	3	2091	7	19037	0.0329637	0.190078	3.90182	Acer2;Cyp1b1;Serpine1
GO:0035325	Toll-like receptor binding	molecular_function	3	2091	7	19037	0.0329637	0.190078	3.90182	Cd36;Myd88;Tlr2
GO:0040036	regulation of fibroblast growth factor receptor signaling pathway	biological_process	3	2091	7	19037	0.0329637	0.190078	3.90182	Dusp6;Runx2;Sulf1
GO:0043138	3'-5' DNA helicase activity	molecular_function	3	2091	7	19037	0.0329637	0.190078	3.90182	Cdc45;Gins1;Gins2
GO:0043270	positive regulation of ion transport	biological_process	3	2091	7	19037	0.0329637	0.190078	3.90182	Chrm1;P2rx1;P2ry12
GO:0045143	homologous chromosome segregation	biological_process	3	2091	7	19037	0.0329637	0.190078	3.90182	Espl1;Plk1;Pttg1
GO:0045630	positive regulation of T-helper 2 cell differentiation	biological_process	3	2091	7	19037	0.0329637	0.190078	3.90182	Il4r;Il6;Nlrp3
GO:0045661	regulation of myoblast differentiation	biological_process	3	2091	7	19037	0.0329637	0.190078	3.90182	Capn3;Cd53;Klhl41
GO:0046883	regulation of hormone secretion	biological_process	3	2091	7	19037	0.0329637	0.190078	3.90182	Anxa1;Htr1a;Il6st
GO:0048642	negative regulation of skeletal muscle tissue development	biological_process	3	2091	7	19037	0.0329637	0.190078	3.90182	Tgfb1;Twist1;Ybx3
GO:0050672	negative regulation of lymphocyte proliferation	biological_process	3	2091	7	19037	0.0329637	0.190078	3.90182	Gal;Kng1;Lst1
GO:0051256	mitotic spindle midzone assembly	biological_process	3	2091	7	19037	0.0329637	0.190078	3.90182	Aurkb;Kif23;Kif4a
GO:0051286	cell tip	cellular_component	3	2091	7	19037	0.0329637	0.190078	3.90182	Ezr;Msn;Pex5l
GO:0060527	prostate epithelial cord arborization involved in prostate glandular acinus morphogenesis	biological_process	3	2091	7	19037	0.0329637	0.190078	3.90182	Hoxb13;Igf1;Sfrp1
GO:0071219	cellular response to molecule of bacterial origin	biological_process	3	2091	7	19037	0.0329637	0.190078	3.90182	Cd14;Fcgr2b;Irg1
GO:0071224	cellular response to peptidoglycan	biological_process	3	2091	7	19037	0.0329637	0.190078	3.90182	Nlrp3;Nod2;Tlr2
GO:0071373	cellular response to luteinizing hormone stimulus	biological_process	3	2091	7	19037	0.0329637	0.190078	3.90182	Ccna2;Cyp1b1;Pgr
GO:0071393	cellular response to progesterone stimulus	biological_process	3	2091	7	19037	0.0329637	0.190078	3.90182	Cyp1b1;Igf1;Irg1
GO:0071476	cellular hypotonic response	biological_process	3	2091	7	19037	0.0329637	0.190078	3.90182	Prkg2;Trpv4;Tspo
GO:0072540	T-helper 17 cell lineage commitment	biological_process	3	2091	7	19037	0.0329637	0.190078	3.90182	Batf;Il6;Stat3
GO:0072678	T cell migration	biological_process	3	2091	7	19037	0.0329637	0.190078	3.90182	Ccl20;Itgb7;Msn
GO:0090267	positive regulation of mitotic cell cycle spindle assembly checkpoint	biological_process	3	2091	7	19037	0.0329637	0.190078	3.90182	Gen1;Ndc80;Xrcc3
GO:0090336	positive regulation of brown fat cell differentiation	biological_process	3	2091	7	19037	0.0329637	0.190078	3.90182	Fndc5;Ptgs2;Vstm2a
GO:0097553	calcium ion transmembrane import into cytosol	biological_process	3	2091	7	19037	0.0329637	0.190078	3.90182	Grin2c;Grin2d;Trpa1
GO:1902966	positive regulation of protein localization to early endosome	biological_process	3	2091	7	19037	0.0329637	0.190078	3.90182	Dtx3l;Ezr;Msn
GO:1903546	protein localization to photoreceptor outer segment	biological_process	3	2091	7	19037	0.0329637	0.190078	3.90182	RGD1304963;Tub;Tulp1
GO:2000562	negative regulation of CD4-positive, alpha-beta T cell proliferation	biological_process	3	2091	7	19037	0.0329637	0.190078	3.90182	Arg2;Cd44;Tarm1
GO:1901224	positive regulation of NIK/NF-kappaB signaling	biological_process	10	2091	48	19037	0.0333126	0.191814	1.89672	C1qtnf4;Calr;Cd14;Il1b;LOC100910163;Nlrp12;Nod2;Sphk1;Tlr2;Trip6
GO:0043236	laminin binding	molecular_function	7	2091	29	19037	0.0340439	0.191814	2.19758	Itga2;Lgals1;Lgals3;Lrrc15;Rpsa;Thbs1;Tinagl1
GO:0005248	voltage-gated sodium channel activity	molecular_function	6	2091	23	19037	0.034044	0.191814	2.37502	Cacna1g;Hcn2;Scn10a;Scn11a;Scn1a;Scn4a
GO:0009311	oligosaccharide metabolic process	biological_process	6	2091	23	19037	0.034044	0.191814	2.37502	St3gal1;St6gal2;St6galnac3;St6galnac5;St8sia2;St8sia6
GO:0010460	positive regulation of heart rate	biological_process	6	2091	23	19037	0.034044	0.191814	2.37502	Ada;Adm;Edn1;Gch1;Hrc;Tacr3
GO:0031528	microvillus membrane	cellular_component	6	2091	23	19037	0.034044	0.191814	2.37502	Cdhr2;Ezr;Msn;Pdpn;Podxl;Slc26a2
GO:0033198	response to ATP	biological_process	6	2091	23	19037	0.034044	0.191814	2.37502	Il1b;P2rx1;P2rx3;Sell;Sphk1;Trpc3
GO:0060441	epithelial tube branching involved in lung morphogenesis	biological_process	6	2091	23	19037	0.034044	0.191814	2.37502	Ctsl;Ctsz;Esrp2;Foxa1;Hmga2;Shh
GO:0005819	spindle	cellular_component	17	2091	97	19037	0.0345787	0.191814	1.59559	Aurkb;Cdc6;Gsg2;Hspb1;Katnal1;Kif11;Kif15;Kif20a;Kif22;Kif23;Kif2c;Kifc1;Myc;Plk1;Prc1;Rgs14;Tpx2
GO:0035335	peptidyl-tyrosine dephosphorylation	biological_process	17	2091	97	19037	0.0345787	0.191814	1.59559	Dusp1;Dusp13;Dusp14;Dusp15;Dusp2;Dusp5;Dusp6;Dusp9;Eya2;Ptpn1;Ptpn12;Ptpn2;Ptpn6;Ptpn7;Ptprc;Ptprt;Ptpru
GO:0001913	T cell mediated cytotoxicity	biological_process	4	2091	12	19037	0.0348624	0.191814	3.03475	Ctsc;Emp2;Raet1e;Stx11
GO:0001952	regulation of cell-matrix adhesion	biological_process	4	2091	12	19037	0.0348624	0.191814	3.03475	Bst1;Emp2;Onecut1;Onecut2
GO:0002031	G-protein coupled receptor internalization	biological_process	4	2091	12	19037	0.0348624	0.191814	3.03475	Adm;Drd2;Drd3;Htr2b
GO:0002430	complement receptor mediated signaling pathway	biological_process	4	2091	12	19037	0.0348624	0.191814	3.03475	C3ar1;C5ar1;C5ar2;Gpld1
GO:0002438	acute inflammatory response to antigenic stimulus	biological_process	4	2091	12	19037	0.0348624	0.191814	3.03475	A2m;Bdkrb2;Cxcr2;Icam1
GO:0005243	gap junction channel activity	molecular_function	4	2091	12	19037	0.0348624	0.191814	3.03475	Gja5;Gjc1;Gjc2;Panx2
GO:0005513	detection of calcium ion	biological_process	4	2091	12	19037	0.0348624	0.191814	3.03475	Casr;Syt1;Syt7;Syt9
GO:0005528	FK506 binding	molecular_function	4	2091	12	19037	0.0348624	0.191814	3.03475	Fkbp10;Fkbp1b;Fkbp5;Fkbp6
GO:0010656	negative regulation of muscle cell apoptotic process	biological_process	4	2091	12	19037	0.0348624	0.191814	3.03475	Alox12;Hmox1;Igf1;Zc3h12a
GO:0014824	artery smooth muscle contraction	biological_process	4	2091	12	19037	0.0348624	0.191814	3.03475	Agt;Cacna1g;Cd38;Edn1
GO:0015116	sulfate transmembrane transporter activity	molecular_function	4	2091	12	19037	0.0348624	0.191814	3.03475	Slc25a10;Slc26a1;Slc26a2;Slc26a9
GO:0017146	NMDA selective glutamate receptor complex	cellular_component	4	2091	12	19037	0.0348624	0.191814	3.03475	Dlgap3;Grin2c;Grin2d;Grin3a
GO:0021707	cerebellar granule cell differentiation	biological_process	4	2091	12	19037	0.0348624	0.191814	3.03475	Atp2b2;Cbln1;Top2a;Wnt7a
GO:0022010	central nervous system myelination	biological_process	4	2091	12	19037	0.0348624	0.191814	3.03475	Hes5;Id4;Kcnj10;Plp1
GO:0030898	actin-dependent ATPase activity	molecular_function	4	2091	12	19037	0.0348624	0.191814	3.03475	Myh6;Myh7;Myo1c;Myo7a
GO:0031143	pseudopodium	cellular_component	4	2091	12	19037	0.0348624	0.191814	3.03475	Cnp;F2rl1;Klhl41;Msn
GO:0031274	positive regulation of pseudopodium assembly	biological_process	4	2091	12	19037	0.0348624	0.191814	3.03475	Ccl21;Cdc42ep5;F2rl1;LOC691418
GO:0031669	cellular response to nutrient levels	biological_process	4	2091	12	19037	0.0348624	0.191814	3.03475	Icam1;Il6;Lcn2;Ucn2
GO:0031915	positive regulation of synaptic plasticity	biological_process	4	2091	12	19037	0.0348624	0.191814	3.03475	Cdc20;Mmp9;Ptgs2;Snap25
GO:0032740	positive regulation of interleukin-17 production	biological_process	4	2091	12	19037	0.0348624	0.191814	3.03475	Il21;Myd88;Nod2;Tgfb1
GO:0032966	negative regulation of collagen biosynthetic process	biological_process	4	2091	12	19037	0.0348624	0.191814	3.03475	Errfi1;Il6;Il6r;Pparg
GO:0042403	thyroid hormone metabolic process	biological_process	4	2091	12	19037	0.0348624	0.191814	3.03475	Crym;Dio3;Kcnj6;Slco4a1
GO:0043568	positive regulation of insulin-like growth factor receptor signaling pathway	biological_process	4	2091	12	19037	0.0348624	0.191814	3.03475	Igf1;Igfbp3;Igfbp4;RGD1309821
GO:0045028	G-protein coupled purinergic nucleotide receptor activity	molecular_function	4	2091	12	19037	0.0348624	0.191814	3.03475	Gpr34;P2ry12;P2ry13;P2ry6
GO:0045576	mast cell activation	biological_process	4	2091	12	19037	0.0348624	0.191814	3.03475	Fcer1g;Fcgr2a;Fcgr2b;Serpine1
GO:0045820	negative regulation of glycolytic process	biological_process	4	2091	12	19037	0.0348624	0.191814	3.03475	Actn3;Ier3;Myog;Stat3
GO:0048762	mesenchymal cell differentiation	biological_process	4	2091	12	19037	0.0348624	0.191814	3.03475	Bmp2;Bmp7;Hmga2;Plaur
GO:0050848	regulation of calcium-mediated signaling	biological_process	4	2091	12	19037	0.0348624	0.191814	3.03475	Bst1;Cmklr1;Mapt;Tmem100
GO:0050927	positive regulation of positive chemotaxis	biological_process	4	2091	12	19037	0.0348624	0.191814	3.03475	Casr;F2rl1;F7;Itga2
GO:0051310	metaphase plate congression	biological_process	4	2091	12	19037	0.0348624	0.191814	3.03475	Kif22;Kif2c;Meioc;Ndc80
GO:0060314	regulation of ryanodine-sensitive calcium-release channel activity	biological_process	4	2091	12	19037	0.0348624	0.191814	3.03475	Fkbp1b;Hrc;Jsrp1;Pln
GO:0060337	type I interferon signaling pathway	biological_process	4	2091	12	19037	0.0348624	0.191814	3.03475	Ifitm1;Ifitm2;Ifitm3;Myd88
GO:0071639	positive regulation of monocyte chemotactic protein-1 production	biological_process	4	2091	12	19037	0.0348624	0.191814	3.03475	Il1b;Nod2;Trpv4;Twist1
GO:0090179	planar cell polarity pathway involved in neural tube closure	biological_process	4	2091	12	19037	0.0348624	0.191814	3.03475	Fzd1;Ptk7;Sfrp1;Vangl2
GO:0097449	astrocyte projection	cellular_component	4	2091	12	19037	0.0348624	0.191814	3.03475	Ezr;Gfap;Grm3;Kcnj10
GO:0005518	collagen binding	molecular_function	12	2091	62	19037	0.0354968	0.194908	1.76211	C1qtnf1;Ctsb;Ctsl;Dcn;Ecm2;Gp6;Itga2;Lrrc15;Mmp12;Mmp13;Rell2;Thbs4
GO:0030326	embryonic limb morphogenesis	biological_process	12	2091	62	19037	0.0354968	0.194908	1.76211	Aldh1a2;Bmp7;Fgf9;Gja5;Hoxd10;Msx2;Prrx2;Shh;Shox2;Twist1;Wnt7a;Zbtb16
GO:0042734	presynaptic membrane	cellular_component	15	2091	83	19037	0.035615	0.195358	1.64535	Cadps2;Chrna7;Fosl1;Gria2;Grm3;Grm8;Kcnc2;Pcdh8;Rims1;Rims3;Rims4;Snap25;Stx1b;Syt1;Syt7
GO:0043621	protein self-association	molecular_function	13	2091	69	19037	0.0358492	0.196235	1.71529	Agxt;Ctsb;Ctsc;Dmtn;Fhod1;Id1;Myd88;Pcsk9;Pparg;Slc2a1;Sptbn5;Tmem43;Ttn
GO:0005903	brush border	cellular_component	14	2091	76	19037	0.0358616	0.196235	1.6771	Actn1;Actn3;Cdhr2;Cgn;Coro2a;Enpep;Ezr;Flna;Flnb;Myo1c;Plec;Prom1;Slc9a3;Tpm3
GO:0009925	basal plasma membrane	cellular_component	9	2091	42	19037	0.0359202	0.196235	1.95091	Aqp4;Aqp5;C5ar2;Cldn4;Kcnq4;Met;Myo1c;P2ry12;Plec
GO:0031623	receptor internalization	biological_process	9	2091	42	19037	0.0359202	0.196235	1.95091	Ackr3;Adm;Cd36;Cxcr2;Ezr;Fcer1g;Ghr;Gria2;Itgb2
GO:0015629	actin cytoskeleton	cellular_component	29	2091	188	19037	0.0374788	0.204543	1.40438	Ablim2;Abra;Acta1;Ankrd23;Coro2a;Dmtn;Ezr;Fgr;Flna;Gbp2;Hspb7;Iqgap1;Kntc1;Myh9;Myoz1;Myoz2;Myoz3;Npm3;Onecut2;Parvg;Pdlim3;Pdlim4;Snap25;Synpo;Tpm1;Tpm2;Tpm3;Tpm4;Twf1
GO:0006915	apoptotic process	biological_process	49	2091	346	19037	0.0377669	0.205908	1.28933	Arg2;Asah2;Bak1;Bcl2a1;Birc3;Birc5;C5ar1;Casp8;Casr;Ccl6;Cdca7;Cdk1;Chek1;Chi3l1;Ctsc;Dab2;Dio3;Ece1;Eif5a;Faim2;Fgf13;Gadd45g;Hif3a;Kcnip3;Kremen1;Lgals1;Lmnb1;Map2k6;Mapt;Mcm2;Melk;Myd88;Nek6;Nuak2;P2rx1;Pak7;Pawr;Pcsk9;Phlda1;Pim1;Plscr1;Pmaip1;Ppp1r13l;S100a8;S100a9;Sgk1;Slc5a11;Tox3;Zc3h12a
GO:0007605	sensory perception of sound	biological_process	22	2091	135	19037	0.0380071	0.207009	1.48366	Aqp4;Atp2b2;Atp8b1;Birc5;Cemip;Col11a2;Crym;Gabra5;Gabrb2;Gabrb3;Gjc3;Icam1;Kcnq4;Myo7a;Nav2;Otof;Slc17a8;Tbx1;Tecta;Tmie;Tub;Whrn
GO:0001569	branching involved in blood vessel morphogenesis	biological_process	8	2091	36	19037	0.0383593	0.208506	2.02317	Col4a1;Edn1;Eng;Foxc2;Nfatc4;Notch4;Shh;Tbx20
GO:0005876	spindle microtubule	cellular_component	8	2091	36	19037	0.0383593	0.208506	2.02317	Aurkb;Birc5;Capn6;Cdk1;Kif11;Plk1;Ska1;Ska3
GO:0034644	cellular response to UV	biological_process	11	2091	56	19037	0.0390516	0.212056	1.78834	Aurkb;Bak1;Ddias;Mapk13;Myc;Nfatc4;Npm1;Pbk;Pold1;Ptgs2;Ptn
GO:0051092	positive regulation of NF-kappaB transcription factor activity	biological_process	21	2091	128	19037	0.0393496	0.21346	1.49367	Adam8;Capn3;Card14;Cd36;Hspa1a;Icam1;Il1b;Il6;Il6r;Irak4;Itgb2;Myd88;Nlrp3;Nod2;Npm1;Ripk3;Sphk1;Tgfb1;Tlr2;Tnfsf18;Trim25
GO:0035725	sodium ion transmembrane transport	biological_process	13	2091	70	19037	0.0397643	0.215493	1.69079	Ano6;Asic1;Asic3;Cacna1g;Hcn2;Scn10a;Scn11a;Scn1a;Scn4a;Slc17a7;Slc24a3;Slc8a2;Slc9a4
GO:0000780	condensed nuclear chromosome, centromeric region	cellular_component	5	2091	18	19037	0.0402153	0.216634	2.52896	Aurkb;Bub1;Cenpa;Plk1;Sgo2
GO:0015297	antiporter activity	molecular_function	5	2091	18	19037	0.0402153	0.216634	2.52896	Clcn4;Slc25a10;Slc7a10;Slc7a5;Slc7a7
GO:0031402	sodium ion binding	molecular_function	5	2091	18	19037	0.0402153	0.216634	2.52896	Atp1a2;Atp1b1;Capn3;Scn1a;Slc24a3
GO:0035640	exploration behavior	biological_process	5	2091	18	19037	0.0402153	0.216634	2.52896	Agtr2;Chl1;Chrna4;Htr1a;LRRTM1
GO:0043032	positive regulation of macrophage activation	biological_process	5	2091	18	19037	0.0402153	0.216634	2.52896	Il10;Il33;Il4r;Lbp;Thbs1
GO:0050901	leukocyte tethering or rolling	biological_process	5	2091	18	19037	0.0402153	0.216634	2.52896	Chst4;Itgb7;Sele;Sell;Selp
GO:0030863	cortical cytoskeleton	cellular_component	7	2091	30	19037	0.0403369	0.21664	2.12433	Dmtn;Flna;Nos2;Sele;Sptbn5;Tpm3;Tpm4
GO:0031069	hair follicle morphogenesis	biological_process	7	2091	30	19037	0.0403369	0.21664	2.12433	Ctsl;Krt25;Runx1;Runx3;Shh;Snai1;Tmem79
GO:0086010	membrane depolarization during action potential	biological_process	7	2091	30	19037	0.0403369	0.21664	2.12433	Cacna1g;Cacna1s;Kcnh2;Scn10a;Scn11a;Scn1a;Scn4a
GO:0030165	PDZ domain binding	molecular_function	20	2091	121	19037	0.0406936	0.218339	1.50484	Adgrb1;Asic3;Atp2b2;Cftr;Cxxc4;Dlgap3;Fzd1;Gria2;Gria3;Grin2c;Hcn2;Kcnj9;Kif14;Lin7a;Lin7b;Mpp2;Nkd1;Shisa9;Slc9a3;Tmem88
GO:0008543	fibroblast growth factor receptor signaling pathway	biological_process	9	2091	43	19037	0.0411619	0.220108	1.90554	Ctgf;Fgf12;Fgf14;Fgf2;Fgf5;Fgf9;Flrt1;Iqgap1;Shcbp1
GO:0050804	modulation of chemical synaptic transmission	biological_process	9	2091	43	19037	0.0411619	0.220108	1.90554	Chrna7;Drd2;Gria2;Gria3;Gria4;Grm3;Met;Ngf;Nlgn3
GO:0004623	phospholipase A2 activity	molecular_function	6	2091	24	19037	0.0413084	0.220108	2.27606	Abhd1;Abhd3;Pla2g2a;Pla2g4e;Pla2g5;Pnpla3
GO:0010906	regulation of glucose metabolic process	biological_process	6	2091	24	19037	0.0413084	0.220108	2.27606	C1qtnf1;Fam132a;Igfbp3;Igfbp4;Pask;Pdk4
GO:0045332	phospholipid translocation	biological_process	6	2091	24	19037	0.0413084	0.220108	2.27606	Abca4;Atp10d;Atp8a2;Atp8b1;Atp8b4;Kcnn4
GO:0048844	artery morphogenesis	biological_process	6	2091	24	19037	0.0413084	0.220108	2.27606	Eng;Foxc2;Gja5;Prrx2;Stra6;Tbx1
GO:0060122	inner ear receptor cell stereocilium organization	biological_process	6	2091	24	19037	0.0413084	0.220108	2.27606	Cthrc1;Hes5;Myo7a;Sdc4;Vangl2;Whrn
GO:0006952	defense response	biological_process	10	2091	50	19037	0.0428665	0.228185	1.82085	Cxcl1;Cxcl6;Dmbt1;Fcgr2b;Hspa1a;Irg1;Lsp1;Reg3g;Tlr1;Tnfrsf1a
GO:0051965	positive regulation of synapse assembly	biological_process	13	2091	71	19037	0.0439718	0.233838	1.66698	Adgrb1;Adgrb2;Cbln1;Flrt1;LRRTM1;Nlgn3;Slitrk1;Slitrk2;Slitrk3;Slitrk4;Slitrk5;Thbs2;Wnt7a
GO:0001784	phosphotyrosine residue binding	molecular_function	8	2091	37	19037	0.0444012	0.235658	1.96849	Fgr;Hck;Ptpn6;Samsn1;Sh3bp2;Shc1;Socs3;Vav1
GO:0007080	mitotic metaphase plate congression	biological_process	8	2091	37	19037	0.0444012	0.235658	1.96849	Cdca5;Cdca8;Cep55;Kif14;Kif18a;Kif22;Kif2c;Kifc1
GO:0002064	epithelial cell development	biological_process	4	2091	13	19037	0.0460897	0.238917	2.80131	B4galt1;Onecut1;Onecut2;Slc9a4
GO:0003198	epithelial to mesenchymal transition involved in endocardial cushion formation	biological_process	4	2091	13	19037	0.0460897	0.238917	2.80131	Eng;Msx2;Snai1;Tmem100
GO:0003334	keratinocyte development	biological_process	4	2091	13	19037	0.0460897	0.238917	2.80131	Exph5;Flnb;Fosl2;Tfap2c
GO:0003688	DNA replication origin binding	molecular_function	4	2091	13	19037	0.0460897	0.238917	2.80131	Cdc45;Mcm10;Mcm2;Mcm5
GO:0004467	long-chain fatty acid-CoA ligase activity	molecular_function	4	2091	13	19037	0.0460897	0.238917	2.80131	Acsl3;Acsl6;Slc27a2;Slc27a6
GO:0005916	fascia adherens	cellular_component	4	2091	13	19037	0.0460897	0.238917	2.80131	Actn1;Des;Nrap;Xirp1
GO:0006335	DNA replication-dependent nucleosome assembly	biological_process	4	2091	13	19037	0.0460897	0.238917	2.80131	Asf1b;Chaf1b;Hist1h2ao;Hist1h3a
GO:0007064	mitotic sister chromatid cohesion	biological_process	4	2091	13	19037	0.0460897	0.238917	2.80131	Cdc20;Cdca5;Gsg2;Pttg1
GO:0015175	neutral amino acid transmembrane transporter activity	molecular_function	4	2091	13	19037	0.0460897	0.238917	2.80131	Slc1a5;Slc43a1;Slc7a10;Slc7a5
GO:0015267	channel activity	molecular_function	4	2091	13	19037	0.0460897	0.238917	2.80131	Aqp4;Bcl2a1;Panx2;Trpa1
GO:0015278	calcium-release channel activity	molecular_function	4	2091	13	19037	0.0460897	0.238917	2.80131	Jph2;Jph4;Trpa1;Trpv1
GO:0015804	neutral amino acid transport	biological_process	4	2091	13	19037	0.0460897	0.238917	2.80131	Slc43a1;Slc6a15;Slc7a10;Slc7a5
GO:0016082	synaptic vesicle priming	biological_process	4	2091	13	19037	0.0460897	0.238917	2.80131	Cadps2;Otof;Rims1;Snap25
GO:0033690	positive regulation of osteoblast proliferation	biological_process	4	2091	13	19037	0.0460897	0.238917	2.80131	Bmp2;Cthrc1;Cyr61;Sox8
GO:0042581	specific granule	cellular_component	4	2091	13	19037	0.0460897	0.238917	2.80131	Adam8;Crisp1;Olfm4;Stxbp2
GO:0046785	microtubule polymerization	biological_process	4	2091	13	19037	0.0460897	0.238917	2.80131	Fgf13;Mapt;Tppp;Trpv4
GO:0046902	regulation of mitochondrial membrane permeability	biological_process	4	2091	13	19037	0.0460897	0.238917	2.80131	Bak1;Cnp;Pmaip1;Stat3
GO:0097011	cellular response to granulocyte macrophage colony-stimulating factor stimulus	biological_process	4	2091	13	19037	0.0460897	0.238917	2.80131	Csf2ra;Fcar;Pde1b;Zfp36
GO:1902358	sulfate transmembrane transport	biological_process	4	2091	13	19037	0.0460897	0.238917	2.80131	Slc25a10;Slc26a1;Slc26a2;Slc26a9
GO:2000300	regulation of synaptic vesicle exocytosis	biological_process	4	2091	13	19037	0.0460897	0.238917	2.80131	LOC100909840;Rims1;Rims3;Rims4
GO:2001022	positive regulation of response to DNA damage stimulus	biological_process	4	2091	13	19037	0.0460897	0.238917	2.80131	Ankle1;Eid3;Hmga2;Myc
GO:0000187	activation of MAPK activity	biological_process	15	2091	86	19037	0.0468568	0.238917	1.58795	Bmp2;Chrna7;Ghr;Igf1;Il1b;Iqgap3;Map2k3;Map2k6;Met;Prok2;Ptprc;Pxn;Shc1;Tgfb3;Thbs1
GO:0030672	synaptic vesicle membrane	cellular_component	15	2091	86	19037	0.0468568	0.238917	1.58795	C2cd4d;Dbndd1;Doc2a;Drd2;Gria2;Otof;Rph3a;Slc17a7;Slc17a8;Syn2;Syn3;Synpr;Syt1;Syt7;Syt9
GO:0006812	cation transport	biological_process	9	2091	44	19037	0.0468958	0.238917	1.86223	Ano6;Asic1;Asic3;P2rx1;P2rx3;Panx2;Piezo1;Scn4a;Slc24a3
GO:0006879	cellular iron ion homeostasis	biological_process	9	2091	44	19037	0.0468958	0.238917	1.86223	Cp;Erfe;Hfe2;Hmox1;Meltf;Myc;Slc11a1;Tmprss6;Ttc7a
GO:0033993	response to lipid	biological_process	9	2091	44	19037	0.0468958	0.238917	1.86223	Acvr1c;Brca1;Cd36;Ncf2;Nr1h3;Pnlip;Pparg;Sorbs1;Vdr
GO:0000910	cytokinesis	biological_process	7	2091	31	19037	0.0473406	0.238917	2.0558	Birc3;Birc5;Naip6;Pak7;Rab11fip4;Rhoc;Rnd2
GO:0007026	negative regulation of microtubule depolymerization	biological_process	7	2091	31	19037	0.0473406	0.238917	2.0558	Apc2;Camsap3;Ckap2;Fgf13;Map6d1;RGD1305733;Trim54
GO:0043122	regulation of I-kappaB kinase/NF-kappaB signaling	biological_process	7	2091	31	19037	0.0473406	0.238917	2.0558	Capn3;F2rl1;Hspb1;Il1b;Nlrp12;Nlrp3;Nod2
GO:0048786	presynaptic active zone	cellular_component	7	2091	31	19037	0.0473406	0.238917	2.0558	Arhgap44;Gucy1b3;Ppfia3;Rims1;Rims3;Rims4;Slc17a7
GO:0071480	cellular response to gamma radiation	biological_process	7	2091	31	19037	0.0473406	0.238917	2.0558	Cdkn1a;Cryab;Cyba;Ddias;Egr1;Hspa5;Rad51
GO:0007169	transmembrane receptor protein tyrosine kinase signaling pathway	biological_process	17	2091	101	19037	0.0483509	0.238917	1.5324	Angptl1;Bmx;Dok1;Dok2;Fes;Fgr;Hck;Jak2;Jak3;LOC100909750;Lyn;Met;Ngf;Ptprt;RGD1566006;Shc1;Sla
GO:0001614	purinergic nucleotide receptor activity	molecular_function	3	2091	8	19037	0.0485086	0.238917	3.4141	Niacr1;P2rx1;P2rx3
GO:0002070	epithelial cell maturation	biological_process	3	2091	8	19037	0.0485086	0.238917	3.4141	Pgr;Tmem79;Xbp1
GO:0003810	protein-glutamine gamma-glutamyltransferase activity	molecular_function	3	2091	8	19037	0.0485086	0.238917	3.4141	F13a1;Tgm1;Tgm2
GO:0005915	zonula adherens	cellular_component	3	2091	8	19037	0.0485086	0.238917	3.4141	Actn1;Camsap3;Plekha7
GO:0007167	enzyme linked receptor protein signaling pathway	biological_process	3	2091	8	19037	0.0485086	0.238917	3.4141	Axl;Jak2;Jak3
GO:0010882	regulation of cardiac muscle contraction by calcium ion signaling	biological_process	3	2091	8	19037	0.0485086	0.238917	3.4141	Atp1a2;Atp1b1;Tnni3
GO:0014832	urinary bladder smooth muscle contraction	biological_process	3	2091	8	19037	0.0485086	0.238917	3.4141	P2rx3;Trpa1;Trpv1
GO:0015194	L-serine transmembrane transporter activity	molecular_function	3	2091	8	19037	0.0485086	0.238917	3.4141	Serinc2;Slc1a5;Slc7a10
GO:0015824	proline transport	biological_process	3	2091	8	19037	0.0485086	0.238917	3.4141	Slc6a15;Slc6a20;Slc6a7
GO:0015825	L-serine transport	biological_process	3	2091	8	19037	0.0485086	0.238917	3.4141	Serinc2;Slc1a5;Slc7a10
GO:0016798	hydrolase activity, acting on glycosyl bonds	molecular_function	3	2091	8	19037	0.0485086	0.238917	3.4141	Cd38;Lyz2;Macrod2
GO:0019227	neuronal action potential propagation	biological_process	3	2091	8	19037	0.0485086	0.238917	3.4141	Cacnb4;Fkbp1b;Scn1a
GO:0031404	chloride ion binding	molecular_function	3	2091	8	19037	0.0485086	0.238917	3.4141	Ctsc;Npr3;Slc22a6
GO:0031730	CCR5 chemokine receptor binding	molecular_function	3	2091	8	19037	0.0485086	0.238917	3.4141	Ccl3;Nes;Stat3
GO:0031995	insulin-like growth factor II binding	molecular_function	3	2091	8	19037	0.0485086	0.238917	3.4141	Igfbp3;Igfbp4;Igfbp6
GO:0032036	myosin heavy chain binding	molecular_function	3	2091	8	19037	0.0485086	0.238917	3.4141	Ampd1;Axl;Mybpc3
GO:0032229	negative regulation of synaptic transmission, GABAergic	biological_process	3	2091	8	19037	0.0485086	0.238917	3.4141	Cnr2;Npy5r;Slc6a1
GO:0032585	multivesicular body membrane	cellular_component	3	2091	8	19037	0.0485086	0.238917	3.4141	Cd63;Nsg2;Rab27b
GO:0043312	neutrophil degranulation	biological_process	3	2091	8	19037	0.0485086	0.238917	3.4141	Myo1f;Stx11;Stxbp2
GO:0043567	regulation of insulin-like growth factor receptor signaling pathway	biological_process	3	2091	8	19037	0.0485086	0.238917	3.4141	Igfbp3;Igfbp4;Igfbp6
GO:0043576	regulation of respiratory gaseous exchange	biological_process	3	2091	8	19037	0.0485086	0.238917	3.4141	Nr4a2;Pask;Slc5a3
GO:0045410	positive regulation of interleukin-6 biosynthetic process	biological_process	3	2091	8	19037	0.0485086	0.238917	3.4141	Ereg;Il1b;Tlr1
GO:0045602	negative regulation of endothelial cell differentiation	biological_process	3	2091	8	19037	0.0485086	0.238917	3.4141	Id1;Notch4;Xdh
GO:0045617	negative regulation of keratinocyte differentiation	biological_process	3	2091	8	19037	0.0485086	0.238917	3.4141	Grhl2;Msx2;Reg3g
GO:0048935	peripheral nervous system neuron development	biological_process	3	2091	8	19037	0.0485086	0.238917	3.4141	Hoxd10;Onecut2;Pou4f1
GO:0050807	regulation of synapse organization	biological_process	3	2091	8	19037	0.0485086	0.238917	3.4141	C1ql3;Igsf9;Il10
GO:0051280	negative regulation of release of sequestered calcium ion into cytosol	biological_process	3	2091	8	19037	0.0485086	0.238917	3.4141	Fkbp1b;Tgfb1;Trdn
GO:0051385	response to mineralocorticoid	biological_process	3	2091	8	19037	0.0485086	0.238917	3.4141	Ctgf;Kcnj10;Nts
GO:0051574	positive regulation of histone H3-K9 methylation	biological_process	3	2091	8	19037	0.0485086	0.238917	3.4141	Brca1;Hist1h1b;Prdm12
GO:0051694	pointed-end actin filament capping	biological_process	3	2091	8	19037	0.0485086	0.238917	3.4141	Lmod3;LOC100909784;Tmod4
GO:0055001	muscle cell development	biological_process	3	2091	8	19037	0.0485086	0.238917	3.4141	Cacna1s;Nfatc4;Trim54
GO:0060316	positive regulation of ryanodine-sensitive calcium-release channel activity	biological_process	3	2091	8	19037	0.0485086	0.238917	3.4141	Gstm7;Jph2;Trdn
GO:0060339	negative regulation of type I interferon-mediated signaling pathway	biological_process	3	2091	8	19037	0.0485086	0.238917	3.4141	Mmp12;Nlrc5;Ptpn2
GO:0060371	regulation of atrial cardiac muscle cell membrane depolarization	biological_process	3	2091	8	19037	0.0485086	0.238917	3.4141	Cacna1g;Gja5;Scn10a
GO:0060428	lung epithelium development	biological_process	3	2091	8	19037	0.0485086	0.238917	3.4141	Errfi1;Hmga2;Shh
GO:0070097	delta-catenin binding	molecular_function	3	2091	8	19037	0.0485086	0.238917	3.4141	Dact3;Plekha7;Ptprt
GO:0085020	protein K6-linked ubiquitination	biological_process	3	2091	8	19037	0.0485086	0.238917	3.4141	Bard1;Brca1;Ube2t
GO:0097197	tetraspanin-enriched microdomain	cellular_component	3	2091	8	19037	0.0485086	0.238917	3.4141	Gp6;Pdpn;Scimp
GO:0098703	calcium ion import across plasma membrane	biological_process	3	2091	8	19037	0.0485086	0.238917	3.4141	Pawr;Slc8a2;Trpv1
GO:0102391	decanoate-CoA ligase activity	molecular_function	3	2091	8	19037	0.0485086	0.238917	3.4141	Acsl3;Acsl6;Slc27a2
GO:1900020	positive regulation of protein kinase C activity	biological_process	3	2091	8	19037	0.0485086	0.238917	3.4141	Agt;Cemip;LOC100910163
GO:1900264	positive regulation of DNA-directed DNA polymerase activity	biological_process	3	2091	8	19037	0.0485086	0.238917	3.4141	Chtf18;Dscc1;Npm1
GO:1990776	response to angiotensin	biological_process	3	2091	8	19037	0.0485086	0.238917	3.4141	Hspb1;Iqgap1;Ptgs2
GO:2000144	positive regulation of DNA-templated transcription, initiation	biological_process	3	2091	8	19037	0.0485086	0.238917	3.4141	Fosl1;Jun;Twist1
GO:2000643	positive regulation of early endosome to late endosome transport	biological_process	3	2091	8	19037	0.0485086	0.238917	3.4141	Dab2;Ezr;Msn
GO:2000650	negative regulation of sodium ion transmembrane transporter activity	biological_process	3	2091	8	19037	0.0485086	0.238917	3.4141	Hecw1;Osr1;Pcsk9
GO:2001028	positive regulation of endothelial cell chemotaxis	biological_process	3	2091	8	19037	0.0485086	0.238917	3.4141	Hspb1;Met;Shh
GO:0045785	positive regulation of cell adhesion	biological_process	11	2091	58	19037	0.0488667	0.240318	1.72667	Adam8;Ccl2;Cd63;Dab2;Ibsp;Itga2;Selp;Tgm2;Tnfsf18;Tpm1;Vav1
GO:0030246	carbohydrate binding	molecular_function	27	2091	177	19037	0.048882	0.240318	1.38878	Asgr1;Bcan;Calr;Cd93;Chi3l1;Clec10a;Clec1a;Clec1b;Clec2d;Clec2l;Clec3a;Clec4a1;Clec4a2;Clec4a3;Clec4d;Clec4e;Clec5a;Clec7a;Cntn1;Galnt3;H6pd;Lgals1;Lgals3;LOC689757;Olr1;Siglec1;Vcan
GO:0001191	transcriptional repressor activity, RNA polymerase II transcription factor binding	molecular_function	6	2091	25	19037	0.0494783	0.241315	2.18502	Esrrb;Id1;Id3;Id4;Parp9;T
GO:0003785	actin monomer binding	molecular_function	6	2091	25	19037	0.0494783	0.241315	2.18502	Lmod3;LOC100909840;Myl3;Myl4;Nos3;Twf1
GO:0007422	peripheral nervous system development	biological_process	6	2091	25	19037	0.0494783	0.241315	2.18502	Adgrb2;Gdnf;Ngf;Osm;Slc5a3;Sox8
GO:0034394	protein localization to cell surface	biological_process	6	2091	25	19037	0.0494783	0.241315	2.18502	Emp2;Fbln5;Flna;Gpihbp1;Ptpru;Slc28a2
GO:0045671	negative regulation of osteoclast differentiation	biological_process	6	2091	25	19037	0.0494783	0.241315	2.18502	Ccl3;Fbn1;Fstl3;Lilrb4;Mafb;Sfrp1
GO:0045672	positive regulation of osteoclast differentiation	biological_process	6	2091	25	19037	0.0494783	0.241315	2.18502	Ccl3;Ccr1;Fos;Klf10;Pou4f1;Zfp334
GO:0071897	DNA biosynthetic process	biological_process	6	2091	25	19037	0.0494783	0.241315	2.18502	Ctgf;Pola2;Pold1;Pole;Polq;Tk1
GO:0001774	microglial cell activation	biological_process	5	2091	19	19037	0.0497994	0.241315	2.39586	Itgam;Jun;Tlr1;Tlr2;Trpv1
GO:0001953	negative regulation of cell-matrix adhesion	biological_process	5	2091	19	19037	0.0497994	0.241315	2.39586	Acer2;Enpp2;Plet1;Postn;Thbs1
GO:0001972	retinoic acid binding	molecular_function	5	2091	19	19037	0.0497994	0.241315	2.39586	Crabp2;Ugt1a1;Ugt1a2;Ugt1a5;Ugt1a6
GO:0003950	NAD+ ADP-ribosyltransferase activity	molecular_function	5	2091	19	19037	0.0497994	0.241315	2.39586	Art1;Art5;Parp3;Parp9;Zc3hav1
GO:0008066	glutamate receptor activity	molecular_function	5	2091	19	19037	0.0497994	0.241315	2.39586	Gria2;Gria3;Gria4;Grm3;Grm8
GO:0008328	ionotropic glutamate receptor complex	cellular_component	5	2091	19	19037	0.0497994	0.241315	2.39586	Gria2;Gria3;Gria4;Grin2d;Shisa9
GO:0014902	myotube differentiation	biological_process	5	2091	19	19037	0.0497994	0.241315	2.39586	Cav3;Met;Myog;Shh;Trdn
GO:0034698	response to gonadotropin	biological_process	5	2091	19	19037	0.0497994	0.241315	2.39586	Ctsl;Egr1;Hmgcs1;Icam1;Mas1
GO:0045956	positive regulation of calcium ion-dependent exocytosis	biological_process	5	2091	19	19037	0.0497994	0.241315	2.39586	Cacna1g;Cdk5r2;Syt1;Syt7;Syt9
GO:0046983	protein dimerization activity	molecular_function	25	2091	162	19037	0.0502367	0.243216	1.40498	Abcg2;Actn2;Arntl2;Ccl11;Dao;Ebf3;Ebf4;Epas1;Ggn;Hes5;Hif3a;Id3;Id4;Mat1a;Mcl1;Msc;Myc;Mycl;Myog;Neurod6;Sds;Stat3;Tcf21;Tfap2c;Tfec
GO:0000086	G2/M transition of mitotic cell cycle	biological_process	8	2091	38	19037	0.0510359	0.245545	1.91669	Birc5;Ccna2;Cdkn1a;Chek1;Gadd45a;Mastl;Nes;Plk1
GO:0000793	condensed chromosome	cellular_component	8	2091	38	19037	0.0510359	0.245545	1.91669	Brca1;Cdk2;Esrrb;Hmgb2;Mki67;Ncapg;Rad51;Top2a
GO:0008306	associative learning	biological_process	8	2091	38	19037	0.0510359	0.245545	1.91669	Asic1;Btg2;Chrna7;Drd2;Elavl4;Gabra5;Rin1;Snap25
GO:0030501	positive regulation of bone mineralization	biological_process	8	2091	38	19037	0.0510359	0.245545	1.91669	Ano6;Bmp2;Bmp7;Cd276;Osr1;Tgfb1;Tgfb3;Wnt4
GO:0042755	eating behavior	biological_process	8	2091	38	19037	0.0510359	0.245545	1.91669	Atp8a2;Cd36;Hrh3;Npy5r;Oprd1;Oprk1;Stat3;Trh
GO:0045776	negative regulation of blood pressure	biological_process	8	2091	38	19037	0.0510359	0.245545	1.91669	Bdkrb2;Drd2;Drd3;Gch1;Gja5;Hrh3;Nos2;Nos3
GO:0060135	maternal process involved in female pregnancy	biological_process	8	2091	38	19037	0.0510359	0.245545	1.91669	Akap5;Angpt2;Arg1;Arg2;Cbs;Ccl2;Lif;Mmp7
GO:0008584	male gonad development	biological_process	23	2091	147	19037	0.0513807	0.246984	1.42448	Brip1;Ctsl;Cyp1b1;Esr2;Fgf9;Fstl3;Gdnf;Hmga2;Hmgb2;Hmgcs1;Inhba;Mas1;Met;Pdgfra;Rhobtb3;Sfrp1;Sox8;Tesc;Tfap2c;Tnfrsf10b;Tnfsf10;Wnt4;Ybx3
GO:0007584	response to nutrient	biological_process	21	2091	132	19037	0.0522145	0.250769	1.4484	A2m;Acsl3;Acsl6;Arg2;Brca1;Cd36;Cp;Cyp1b1;Hmgcs2;Igf1;Il1b;Il6st;Ldha;Mapt;Mgp;Mmp9;Nod2;Plec;Ttpa;Ucp3;Ugt1a1
GO:0020037	heme binding	molecular_function	24	2091	155	19037	0.0524569	0.251709	1.40969	Cbs;Cyba;Cyp1a1;Cyp1b1;Cyp27b1;Cyp3a9;Cyp4b1;Cyp4f1;Cyp4f18;Cyp4f4;Gucy1b3;Hebp1;Hmox1;Jak2;LOC497963;Mb;Ngb;Nos2;Nos3;Ptgis;Ptgs2;Pxdn;Stc2;Tbxas1
GO:0071333	cellular response to glucose stimulus	biological_process	16	2091	95	19037	0.0540019	0.258893	1.53335	Aqp4;Casr;Ccl2;Cyba;Fn1;Icam1;Igf1;Il1b;Il1r1;Lgals1;Met;Nptx1;Plau;Serpine1;Ucp2;Xbp1
GO:0031410	cytoplasmic vesicle	cellular_component	43	2091	306	19037	0.0543086	0.259638	1.27936	Adamts1;C5ar1;Cadps2;Cd93;Ctsl;Ctsz;Cxxc4;Dmtn;Drd2;Dsc2;Ece1;Emp2;Enpep;Fes;Flrt1;Gbp2;Gch1;Gpnmb;Ifitm3;Itga5;Mall;Marveld3;Msr1;Myo1c;Myof;Ngf;Notch4;Nrsn1;Nrsn2;Pdpn;Phlda1;Prss12;Ptpn1;Rab3a;Rhobtb3;Rhoc;Rhoj;Rnd2;Scg3;Slc17a8;Tmem35;Trpv4;Uhrf1
GO:0042220	response to cocaine	biological_process	11	2091	59	19037	0.0543495	0.259638	1.6974	Drd2;Drd3;Egr1;Elavl4;Hnmt;Hspa5;Nts;Oprk1;Pgr;Slc6a1;Tacr3
GO:0043406	positive regulation of MAP kinase activity	biological_process	11	2091	59	19037	0.0543495	0.259638	1.6974	Adam8;Diras1;Diras2;Edn1;Fgf2;Htr2b;Iqgap1;Nod2;Pik3r5;Rasgrp1;Tgfb1
GO:0097190	apoptotic signaling pathway	biological_process	11	2091	59	19037	0.0543495	0.259638	1.6974	Bak1;Casp8;Ltbr;Pawr;Ptgis;Shh;Tnfrsf10b;Tnfrsf1a;Tnfrsf1b;Tnfrsf26;Vdr
GO:0032467	positive regulation of cytokinesis	biological_process	7	2091	32	19037	0.055073	0.262167	1.99156	Aurkb;Cdc6;Drd2;Drd3;Ect2;Kif14;Kif23
GO:0048169	regulation of long-term neuronal synaptic plasticity	biological_process	7	2091	32	19037	0.055073	0.262167	1.99156	Agt;Drd2;Egr1;Fcgr2b;Kcnj10;Rims1;Synpo
GO:0048856	anatomical structure development	biological_process	7	2091	32	19037	0.055073	0.262167	1.99156	Amer2;Amer3;Egfl8;Eya2;Shh;Tfap2c;Wnt4
GO:0071276	cellular response to cadmium ion	biological_process	7	2091	32	19037	0.055073	0.262167	1.99156	Enpp2;Fos;Hmox1;Jun;Mmp9;Mt1;Mt1m
GO:0043197	dendritic spine	cellular_component	28	2091	187	19037	0.0554942	0.263939	1.3632	Actn1;Adgrb1;Akap5;Arhgap44;Atp1a2;Chrna7;Cnih2;Cryab;Dlgap3;Drd2;Fcgr2b;Frmpd4;Gria2;Gria3;Gria4;Grid2ip;Grm3;Kcnd2;Lzts1;Mpp2;Mylk2;P2rx3;Pdlim4;Pgr;Rgs14;Sept11;Slc8a2;Zfp804a
GO:0042981	regulation of apoptotic process	biological_process	34	2091	235	19037	0.0573506	0.271454	1.31721	Acvr1c;Agt;Bcl3;Birc3;Bmp2;Bmp7;Dusp1;Egr1;Il6;Inhba;Jak2;Jak3;Lefty1;Ltbr;Map2k3;Map2k6;Map3k8;Msx2;Myc;Nek6;Olfm4;Pak2;Pak7;Ptgis;Sdf2l1;Sell;Stk10;Tgfb1;Tgfb3;Tnfrsf10b;Tnfrsf1a;Tnfrsf1b;Tnfrsf26;Tox3
GO:0001764	neuron migration	biological_process	20	2091	126	19037	0.0581957	0.271454	1.44512	Ascl1;Astn1;Axl;Cdk5r2;Chl1;Dcx;Drgx;Esr2;Fgf13;Kirrel3;Mapt;Met;Ndnf;Nr4a2;RGD1307443;Satb2;Tbx20;Tlx3;Tnn;Twist1
GO:0051412	response to corticosterone	biological_process	8	2091	39	19037	0.0582771	0.271454	1.86754	Cdkn1a;Fos;Fosb;Fosl1;Junb;Nos3;Nts;Trh
GO:0005251	delayed rectifier potassium channel activity	molecular_function	6	2091	26	19037	0.0585706	0.271454	2.10098	Kcna7;Kcnc1;Kcnc2;Kcng4;Kcnh2;Kcnq3
GO:0006970	response to osmotic stress	biological_process	6	2091	26	19037	0.0585706	0.271454	2.10098	Apobec1;Mapk13;Marveld3;Pcp4;Slc2a1;Trpv4
GO:0015020	glucuronosyltransferase activity	molecular_function	6	2091	26	19037	0.0585706	0.271454	2.10098	Ugt1a1;Ugt1a2;Ugt1a3;Ugt1a5;Ugt1a6;Ugt1a7c
GO:0035235	ionotropic glutamate receptor signaling pathway	biological_process	6	2091	26	19037	0.0585706	0.271454	2.10098	Gria2;Gria3;Gria4;Grin2c;Grin2d;Grin3a
GO:0035924	cellular response to vascular endothelial growth factor stimulus	biological_process	6	2091	26	19037	0.0585706	0.271454	2.10098	Anxa1;Flt4;Fn1;Hspb1;Map2k3;Xbp1
GO:0045662	negative regulation of myoblast differentiation	biological_process	6	2091	26	19037	0.0585706	0.271454	2.10098	Ankrd2;Csrp3;Cxcl14;Id3;Sox8;Tgfb1
GO:0051894	positive regulation of focal adhesion assembly	biological_process	6	2091	26	19037	0.0585706	0.271454	2.10098	Col16a1;Enpp2;Iqgap1;S100a10;Sdc4;Wnt4
GO:0060045	positive regulation of cardiac muscle cell proliferation	biological_process	6	2091	26	19037	0.0585706	0.271454	2.10098	Cdk1;Fgf2;Fgf9;Pim1;Tbx20;Wnt2
GO:0071372	cellular response to follicle-stimulating hormone stimulus	biological_process	6	2091	26	19037	0.0585706	0.271454	2.10098	Egr1;Hmgcs1;Inhba;Pawr;Pgr;Serpine1
GO:0001518	voltage-gated sodium channel complex	cellular_component	4	2091	14	19037	0.0590839	0.271454	2.60122	Scn10a;Scn11a;Scn1a;Scn4a
GO:0001706	endoderm formation	biological_process	4	2091	14	19037	0.0590839	0.271454	2.60122	Dusp1;Dusp2;Dusp5;Sox7
GO:0001823	mesonephros development	biological_process	4	2091	14	19037	0.0590839	0.271454	2.60122	Bmp7;Osr1;Wnt4;Zbtb16
GO:0005313	L-glutamate transmembrane transporter activity	molecular_function	4	2091	14	19037	0.0590839	0.271454	2.60122	Slc17a7;Slc17a8;Slc1a6;Slc25a18
GO:0005328	neurotransmitter:sodium symporter activity	molecular_function	4	2091	14	19037	0.0590839	0.271454	2.60122	Slc6a15;Slc6a20;Slc6a7;Slc6a9
GO:0009303	rRNA transcription	biological_process	4	2091	14	19037	0.0590839	0.271454	2.60122	Cd3eap;Npm1;Npm3;Ptrf
GO:0010248	establishment or maintenance of transmembrane electrochemical gradient	biological_process	4	2091	14	19037	0.0590839	0.271454	2.60122	Atp1a2;Atp1b1;Bak1;Myh9
GO:0010812	negative regulation of cell-substrate adhesion	biological_process	4	2091	14	19037	0.0590839	0.271454	2.60122	Angpt2;Dmtn;Gcnt2;Lgals1
GO:0015106	bicarbonate transmembrane transporter activity	molecular_function	4	2091	14	19037	0.0590839	0.271454	2.60122	Cftr;Slc26a1;Slc26a2;Slc26a9
GO:0015250	water channel activity	molecular_function	4	2091	14	19037	0.0590839	0.271454	2.60122	Aqp11;Aqp4;Aqp5;Pdpn
GO:0016064	immunoglobulin mediated immune response	biological_process	4	2091	14	19037	0.0590839	0.271454	2.60122	Fcer1g;Fcgr2b;Il4r;Myd88
GO:0030195	negative regulation of blood coagulation	biological_process	4	2091	14	19037	0.0590839	0.271454	2.60122	Kng1;Kng1l1;Pros1;Thbd
GO:0031076	embryonic camera-type eye development	biological_process	4	2091	14	19037	0.0590839	0.271454	2.60122	Aldh1a2;Nes;Ppp1r13l;Rdh10
GO:0032233	positive regulation of actin filament bundle assembly	biological_process	4	2091	14	19037	0.0590839	0.271454	2.60122	Id1;LOC100909840;Plek;Synpo
GO:0035137	hindlimb morphogenesis	biological_process	4	2091	14	19037	0.0590839	0.271454	2.60122	Hoxd10;Twist1;Wnt7a;Zbtb16
GO:0042574	retinal metabolic process	biological_process	4	2091	14	19037	0.0590839	0.271454	2.60122	Aldh1a2;Bco2;Cyp1b1;Rdh10
GO:0042589	zymogen granule membrane	cellular_component	4	2091	14	19037	0.0590839	0.271454	2.60122	Clca1;Dmbt1;Rab27b;Stxbp2
GO:0045723	positive regulation of fatty acid biosynthetic process	biological_process	4	2091	14	19037	0.0590839	0.271454	2.60122	Agt;Apoa4;Nr1h3;Slc45a3
GO:0045821	positive regulation of glycolytic process	biological_process	4	2091	14	19037	0.0590839	0.271454	2.60122	Esrrb;Gpd1;Igf1;Myc
GO:0046470	phosphatidylcholine metabolic process	biological_process	4	2091	14	19037	0.0590839	0.271454	2.60122	Abhd1;Abhd3;Apoa4;Gpld1
GO:0050709	negative regulation of protein secretion	biological_process	4	2091	14	19037	0.0590839	0.271454	2.60122	Anxa1;Drd2;Drd3;Rhbdf2
GO:0050811	GABA receptor binding	molecular_function	4	2091	14	19037	0.0590839	0.271454	2.60122	Akap5;Gabra5;Gabrb1;Jakmip1
GO:0050921	positive regulation of chemotaxis	biological_process	4	2091	14	19037	0.0590839	0.271454	2.60122	F2rl1;Fn1;Tgfb1;Thbs1
GO:0060081	membrane hyperpolarization	biological_process	4	2091	14	19037	0.0590839	0.271454	2.60122	Cftr;Cntf;Kcnj10;Kcnq3
GO:0060391	positive regulation of SMAD protein signal transduction	biological_process	4	2091	14	19037	0.0590839	0.271454	2.60122	Dab2;Rbpms;Tgfb1;Tgfb3
GO:1900025	negative regulation of substrate adhesion-dependent cell spreading	biological_process	4	2091	14	19037	0.0590839	0.271454	2.60122	Dmtn;Fbln1;Meltf;Postn
GO:2000279	negative regulation of DNA biosynthetic process	biological_process	4	2091	14	19037	0.0590839	0.271454	2.60122	Ankrd1;Chek1;Dusp1;Fam129b
GO:2000648	positive regulation of stem cell proliferation	biological_process	4	2091	14	19037	0.0590839	0.271454	2.60122	Epcam;Hmga2;Ngf;Ptprc
GO:0008138	protein tyrosine/serine/threonine phosphatase activity	molecular_function	9	2091	46	19037	0.0598927	0.274936	1.78127	Dusp1;Dusp13;Dusp14;Dusp15;Dusp2;Dusp27;Dusp5;Dusp6;Dusp9
GO:0033138	positive regulation of peptidyl-serine phosphorylation	biological_process	15	2091	89	19037	0.0603805	0.274948	1.53443	Agt;Cd44;Chrna7;Csf3;Hcls1;Il11;Il6;Lif;LOC100909840;Met;Oprd1;Osm;Ptger2;Ptgs2;Tgfb1
GO:0030838	positive regulation of actin filament polymerization	biological_process	10	2091	53	19037	0.0604311	0.274948	1.71778	Ccl11;Ccl21;Ccl24;Cdc42ep5;Csf3;Icam1;LOC100909840;LOC691418;Myo1c;Rac2
GO:0003678	DNA helicase activity	molecular_function	5	2091	20	19037	0.0606077	0.274948	2.27606	Mcm2;Mcm4;Mcm5;Mcm6;Mcm7
GO:0005031	tumor necrosis factor-activated receptor activity	molecular_function	5	2091	20	19037	0.0606077	0.274948	2.27606	Ltbr;Tnfrsf10b;Tnfrsf1a;Tnfrsf1b;Tnfrsf26
GO:0005355	glucose transmembrane transporter activity	molecular_function	5	2091	20	19037	0.0606077	0.274948	2.27606	Mfsd4;RGD1310495;Slc2a1;Slc2a12;Slc2a9
GO:0006471	protein ADP-ribosylation	biological_process	5	2091	20	19037	0.0606077	0.274948	2.27606	Art1;Art4;Art5;Parp3;Parp9
GO:0007405	neuroblast proliferation	biological_process	5	2091	20	19037	0.0606077	0.274948	2.27606	Acsl6;Ascl1;Id4;Ifrd1;Shh
GO:0036477	somatodendritic compartment	cellular_component	5	2091	20	19037	0.0606077	0.274948	2.27606	Gria2;Hcn2;Kcnq3;Mapt;Snap25
GO:0043171	peptide catabolic process	biological_process	5	2091	20	19037	0.0606077	0.274948	2.27606	Anpep;Enpep;Lvrn;Mmp13;Trhde
GO:0043277	apoptotic cell clearance	biological_process	5	2091	20	19037	0.0606077	0.274948	2.27606	Adgrb1;Axl;Cd36;Nr1h3;Tgm2
GO:0048557	embryonic digestive tract morphogenesis	biological_process	5	2091	20	19037	0.0606077	0.274948	2.27606	Hlx;Pdgfra;Shh;Shox2;Tcf21
GO:0098641	cadherin binding involved in cell-cell adhesion	molecular_function	5	2091	20	19037	0.0606077	0.274948	2.27606	Anxa1;Anxa2;Epcam;Pdlim1;S100a11
GO:1901741	positive regulation of myoblast fusion	biological_process	5	2091	20	19037	0.0606077	0.274948	2.27606	Adgrb1;Cd53;Ehd2;Il4r;Myog
GO:1903077	negative regulation of protein localization to plasma membrane	biological_process	5	2091	20	19037	0.0606077	0.274948	2.27606	Dab2;Lrrc15;Lypd1;Tgfb1;Tmbim1
GO:0005791	rough endoplasmic reticulum	cellular_component	14	2091	82	19037	0.0622025	0.281946	1.55439	Adcyap1r1;Bglap;Ccl2;Ckap4;F12;Fga;Htr5a;Myc;P2rx3;Pcsk9;Rpl18;Rpl6;Sec61a1;Zc3h12a
GO:0051091	positive regulation of DNA binding transcription factor activity	biological_process	18	2091	112	19037	0.063083	0.285698	1.46318	Abra;Csrp3;Edn1;Esr2;Fcgr2b;Fosl1;Foxa1;Fzd1;Hmga2;Ifrd1;Il10;Il1b;Il6;Jak2;Ngf;Pparg;Trim25;Wnt2
GO:0001819	positive regulation of cytokine production	biological_process	7	2091	33	19037	0.0635462	0.287314	1.93121	Agpat2;Ereg;Hilpda;Htr2b;Il21;Il33;Slc11a1
GO:0007254	JNK cascade	biological_process	7	2091	33	19037	0.0635462	0.287314	1.93121	Casr;Cdc42ep5;Fgf12;Fgf14;Irak4;Myd88;Trib1
GO:0006260	DNA replication	biological_process	13	2091	75	19037	0.0638864	0.288369	1.57807	Btc;Cdt1;Gins1;Mcm7;Ns5atp9;Orc1;Pola2;Pold1;Pole;Rbms1;Recql4;Rrm2;Ticrr
GO:0050727	regulation of inflammatory response	biological_process	13	2091	75	19037	0.0638864	0.288369	1.57807	Agt;Anxa1;Bst1;Chrna7;Fabp4;Il1r1;Jak2;Lyn;Mas1;Myd88;Nlrp3;Nod2;Sbno2
GO:0014068	positive regulation of phosphatidylinositol 3-kinase signaling	biological_process	12	2091	68	19037	0.065357	0.291531	1.60663	Agt;Cntf;Csf3;Dcn;F2rl1;Fgr;Hcls1;Igf1;Jak2;Ptpn6;Selp;Sema4d
GO:0042102	positive regulation of T cell proliferation	biological_process	12	2091	68	19037	0.065357	0.291531	1.60663	Anxa1;Cd276;Cd80;Il1b;Il21;Il6;Il6st;Jak3;Pirb;Ptprc;RT1-DMb;Vtcn1
GO:0045786	negative regulation of cell cycle	biological_process	8	2091	40	19037	0.0661347	0.291531	1.82085	Bmp2;Bmp7;Inhba;Mov10l1;Ptgs2;Runx3;Snai1;Tgfb1
GO:0000578	embryonic axis specification	biological_process	3	2091	9	19037	0.0669609	0.291531	3.03475	Peg12;Stil;Wnt7a
GO:0001574	ganglioside biosynthetic process	biological_process	3	2091	9	19037	0.0669609	0.291531	3.03475	St6galnac3;St8sia2;St8sia6
GO:0003680	AT DNA binding	molecular_function	3	2091	9	19037	0.0669609	0.291531	3.03475	Crip1;Hmga1;Hmga2
GO:0007213	G-protein coupled acetylcholine receptor signaling pathway	biological_process	3	2091	9	19037	0.0669609	0.291531	3.03475	Chrm1;Chrm2;Chrm3
GO:0008821	crossover junction endodeoxyribonuclease activity	molecular_function	3	2091	9	19037	0.0669609	0.291531	3.03475	Eme1;Gen1;Xrcc3
GO:0009404	toxin metabolic process	biological_process	3	2091	9	19037	0.0669609	0.291531	3.03475	Cyp1a1;Cyp1b1;Fmo2
GO:0010881	regulation of cardiac muscle contraction by regulation of the release of sequestered calcium ion	biological_process	3	2091	9	19037	0.0669609	0.291531	3.03475	Fkbp1b;Hrc;Pln
GO:0010907	positive regulation of glucose metabolic process	biological_process	3	2091	9	19037	0.0669609	0.291531	3.03475	Gpld1;Pmaip1;Slc45a3
GO:0015108	chloride transmembrane transporter activity	molecular_function	3	2091	9	19037	0.0669609	0.291531	3.03475	Cftr;Slc12a5;Slc26a1
GO:0015816	glycine transport	biological_process	3	2091	9	19037	0.0669609	0.291531	3.03475	Slc6a20;Slc6a5;Slc6a9
GO:0015893	drug transport	biological_process	3	2091	9	19037	0.0669609	0.291531	3.03475	Abcb1b;Abcc3;Abcg2
GO:0031062	positive regulation of histone methylation	biological_process	3	2091	9	19037	0.0669609	0.291531	3.03475	Pax7;Tet1;Xbp1
GO:0032308	positive regulation of prostaglandin secretion	biological_process	3	2091	9	19037	0.0669609	0.291531	3.03475	Edn1;Il1b;Map2k6
GO:0032471	negative regulation of endoplasmic reticulum calcium ion concentration	biological_process	3	2091	9	19037	0.0669609	0.291531	3.03475	Atp2a1;Bak1;Tgm2
GO:0032835	glomerulus development	biological_process	3	2091	9	19037	0.0669609	0.291531	3.03475	Enpep;Tcf21;Vangl2
GO:0033622	integrin activation	biological_process	3	2091	9	19037	0.0669609	0.291531	3.03475	Col16a1;Fermt3;Fn1
GO:0034115	negative regulation of heterotypic cell-cell adhesion	biological_process	3	2091	9	19037	0.0669609	0.291531	3.03475	Il10;Il1rn;Klf4
GO:0042129	regulation of T cell proliferation	biological_process	3	2091	9	19037	0.0669609	0.291531	3.03475	Lgals3;Rac2;Tnfsf18
GO:0042165	neurotransmitter binding	molecular_function	3	2091	9	19037	0.0669609	0.291531	3.03475	Grin2d;Grin3a;Slc6a11
GO:0042421	norepinephrine biosynthetic process	biological_process	3	2091	9	19037	0.0669609	0.291531	3.03475	Epas1;Insm1;Moxd1
GO:0045080	positive regulation of chemokine biosynthetic process	biological_process	3	2091	9	19037	0.0669609	0.291531	3.03475	Egr1;Il1b;Myd88
GO:0045616	regulation of keratinocyte differentiation	biological_process	3	2091	9	19037	0.0669609	0.291531	3.03475	Cd109;Errfi1;Zfp36
GO:0045839	negative regulation of mitotic nuclear division	biological_process	3	2091	9	19037	0.0669609	0.291531	3.03475	Bmp7;Chek1;Mtbp
GO:0046512	sphingosine biosynthetic process	biological_process	3	2091	9	19037	0.0669609	0.291531	3.03475	Acer2;Asah2;Sphk1
GO:0048143	astrocyte activation	biological_process	3	2091	9	19037	0.0669609	0.291531	3.03475	Agt;Cntf;Mt2A
GO:0048644	muscle organ morphogenesis	biological_process	3	2091	9	19037	0.0669609	0.291531	3.03475	Cntf;Lif;Tbx1
GO:0048787	presynaptic active zone membrane	cellular_component	3	2091	9	19037	0.0669609	0.291531	3.03475	Otof;Snap25;Stx1b
GO:0051382	kinetochore assembly	biological_process	3	2091	9	19037	0.0669609	0.291531	3.03475	Cenpa;Cenph;Cenpt
GO:0051400	BH domain binding	molecular_function	3	2091	9	19037	0.0669609	0.291531	3.03475	Bak1;Bcl2a1;Mcl1
GO:0051549	positive regulation of keratinocyte migration	biological_process	3	2091	9	19037	0.0669609	0.291531	3.03475	Hbegf;Mmp9;Serpine1
GO:0051983	regulation of chromosome segregation	biological_process	3	2091	9	19037	0.0669609	0.291531	3.03475	Bub1;Kif2c;Mki67
GO:0060484	lung-associated mesenchyme development	biological_process	3	2091	9	19037	0.0669609	0.291531	3.03475	Fgf9;Ptk7;Shh
GO:0070327	thyroid hormone transport	biological_process	3	2091	9	19037	0.0669609	0.291531	3.03475	Crym;Slco1c1;Slco4a1
GO:0071417	cellular response to organonitrogen compound	biological_process	3	2091	9	19037	0.0669609	0.291531	3.03475	Acta1;Akap5;Cav3
GO:0071864	positive regulation of cell proliferation in bone marrow	biological_process	3	2091	9	19037	0.0669609	0.291531	3.03475	Hmga2;Il6;Shc1
GO:0090277	positive regulation of peptide hormone secretion	biological_process	3	2091	9	19037	0.0669609	0.291531	3.03475	Fga;Fgg;Rasl10b
GO:0098831	presynaptic active zone cytoplasmic component	cellular_component	3	2091	9	19037	0.0669609	0.291531	3.03475	Rims1;Rims3;Rims4
GO:1900165	negative regulation of interleukin-6 secretion	biological_process	3	2091	9	19037	0.0669609	0.291531	3.03475	C1qtnf3;C5ar2;Zc3h12a
GO:1903818	positive regulation of voltage-gated potassium channel activity	biological_process	3	2091	9	19037	0.0669609	0.291531	3.03475	Kcnc1;Kcnc2;Lrrc55
GO:1990000	amyloid fibril formation	biological_process	3	2091	9	19037	0.0669609	0.291531	3.03475	Cd36;Mapt;Ripk3
GO:2000391	positive regulation of neutrophil extravasation	biological_process	3	2091	9	19037	0.0669609	0.291531	3.03475	Adam8;Il1r1;Pawr
GO:0005496	steroid binding	molecular_function	9	2091	47	19037	0.0671756	0.291583	1.74337	Akr1c19;Esr2;Esrrb;Esrrg;Hsd11b2;Igf1;Paqr9;Pgr;Ugt1a1
GO:0033209	tumor necrosis factor-mediated signaling pathway	biological_process	9	2091	47	19037	0.0671756	0.291583	1.74337	Card14;Jak2;Ltbr;Nfkbia;Tnfrsf10b;Tnfrsf1a;Tnfrsf1b;Tnfrsf26;Tnfsf18
GO:0061844	antimicrobial humoral immune response mediated by antimicrobial peptide	biological_process	9	2091	47	19037	0.0671756	0.291583	1.74337	Ccl12;Cxcl6;Hist1h2bd;Hist1h2bk;Pf4;Reg3g;Rpl30;Rpl39;S100a9
GO:0004715	non-membrane spanning protein tyrosine kinase activity	molecular_function	10	2091	54	19037	0.0671886	0.291583	1.68597	Bmx;Fes;Fgr;Hck;Jak2;Jak3;LOC100909750;Lyn;Melk;Sla
GO:0030336	negative regulation of cell migration	biological_process	18	2091	113	19037	0.0676703	0.293437	1.45024	Cnn2;Cyp1b1;Drd2;Eng;Fam60a;Il1rn;Kiss1r;Klf4;Ptn;Ptpru;Rras;Serpine1;Sfrp1;Shh;Sulf1;Tmeff2;Tpm1;Wnt4
GO:0030496	midbody	cellular_component	21	2091	136	19037	0.0678202	0.293851	1.4058	Anxa2;Apc2;Aurkb;Bcl3;Birc5;Cdca8;Cdk1;Cep55;Ect2;Hspa5;Iqgap1;Katnal1;Kif14;Kif20a;Kif23;Kif4a;Mak;Plk1;Prc1;Rab11fip4;Slc2a1
GO:0005104	fibroblast growth factor receptor binding	molecular_function	6	2091	27	19037	0.0685932	0.296013	2.02317	Fgf12;Fgf14;Fgf2;Fgf5;Fgf9;Flrt1
GO:0005891	voltage-gated calcium channel complex	cellular_component	6	2091	27	19037	0.0685932	0.296013	2.02317	Cacna1g;Cacna1s;Cacnb4;Cacng1;Stac3;Trdn
GO:0006182	cGMP biosynthetic process	biological_process	6	2091	27	19037	0.0685932	0.296013	2.02317	Adcy4;Gucy1b3;Gucy2e;Htr2b;Htr2c;Nppb
GO:0035025	positive regulation of Rho protein signal transduction	biological_process	6	2091	27	19037	0.0685932	0.296013	2.02317	Abra;F2rl1;F2rl2;Gpr17;Gpr4;Gpr65
GO:0046688	response to copper ion	biological_process	6	2091	27	19037	0.0685932	0.296013	2.02317	Cdk1;Cp;Cyp27b1;Icam1;Loxl2;Tk1
GO:0007409	axonogenesis	biological_process	19	2091	121	19037	0.0694278	0.299376	1.42959	Atp8a2;Cnp;Drd2;Drgx;Ecm2;Lingo1;Lrfn1;Lrfn5;Lrrc55;Mapt;Omg;Rab3a;Slitrk1;Slitrk2;Slitrk3;Slitrk4;Slitrk5;Snap25;Tnn
GO:0071320	cellular response to cAMP	biological_process	13	2091	76	19037	0.0696693	0.300178	1.55731	Cftr;Cyp1b1;Dmtn;Egr1;Ezr;Gpd1;Hcn2;Hspa5;Nos3;Rplp0;Rplp1;Serpina3n;Serpine1
GO:1901215	negative regulation of neuron death	biological_process	12	2091	69	19037	0.0715692	0.308118	1.58335	Cntf;Csf3;Esr2;Gabrb2;Gabrb3;Ghr;Gpnmb;Igf1;Il6;LOC100911625;Shh;Stat3
GO:0001829	trophectodermal cell differentiation	biological_process	5	2091	21	19037	0.0726362	0.308895	2.16768	Ada;Foxd3;Hopx;Junb;Tfap2c
GO:0006261	DNA-dependent DNA replication	biological_process	5	2091	21	19037	0.0726362	0.308895	2.16768	Baz1a;Pold1;Pole2;Polq;Wdhd1
GO:0030506	ankyrin binding	molecular_function	5	2091	21	19037	0.0726362	0.308895	2.16768	Flnc;Obscn;Plec;Rhbg;Ttn
GO:0033554	cellular response to stress	biological_process	5	2091	21	19037	0.0726362	0.308895	2.16768	Aqp4;Aqp5;Jun;Junb;Map3k6
GO:0045089	positive regulation of innate immune response	biological_process	5	2091	21	19037	0.0726362	0.308895	2.16768	Adam8;Ereg;Hmgb2;Nod2;Plscr1
GO:0045109	intermediate filament organization	biological_process	5	2091	21	19037	0.0726362	0.308895	2.16768	Des;Gfap;Krt25;Shh;Vim
GO:0046965	retinoid X receptor binding	molecular_function	5	2091	21	19037	0.0726362	0.308895	2.16768	Arid5a;Hmga1;Nr1h3;Pparg;Vdr
GO:0048714	positive regulation of oligodendrocyte differentiation	biological_process	5	2091	21	19037	0.0726362	0.308895	2.16768	Enpp2;Pparg;Shh;Tlr2;Zfp365
GO:0001965	G-protein alpha-subunit binding	molecular_function	7	2091	34	19037	0.0727667	0.308895	1.87441	Agtr2;F2rl1;Htr1a;Htr2b;Kcnj6;Rgs1;Rgs14
GO:0032094	response to food	biological_process	7	2091	34	19037	0.0727667	0.308895	1.87441	Apoa4;Chrna7;Cyp1a1;Ghr;Hsd11b2;Pparg;Socs3
GO:0035116	embryonic hindlimb morphogenesis	biological_process	7	2091	34	19037	0.0727667	0.308895	1.87441	Mmp13;Msx2;Osr1;Shh;Twist1;Wnt7a;Zbtb16
GO:0042246	tissue regeneration	biological_process	7	2091	34	19037	0.0727667	0.308895	1.87441	Axl;Dmbt1;Ina;Ptpn12;Serpine1;Timp3;Ucn2
GO:0071479	cellular response to ionizing radiation	biological_process	7	2091	34	19037	0.0727667	0.308895	1.87441	Cdkn1a;Ect2;Fbxo4;Fignl1;Gadd45a;Rad51;Tgfb1
GO:0004497	monooxygenase activity	molecular_function	11	2091	62	19037	0.0731971	0.308895	1.61527	Cyp1a1;Cyp1b1;Cyp27b1;Cyp3a9;Cyp4b1;Cyp4f1;Cyp4f18;Fmo2;Fmo5;Ptgis;Tbxas1
GO:0019722	calcium-mediated signaling	biological_process	11	2091	62	19037	0.0731971	0.308895	1.61527	Camk1g;Ccl3;Edn1;Grin2c;Grin2d;Htr2b;Kiss1r;Ksr2;Sphk1;Tox3;Vsnl1
GO:0030509	BMP signaling pathway	biological_process	14	2091	84	19037	0.0732925	0.308895	1.51738	Bmp2;Bmp7;Egr1;Fam83g;Hfe2;Id1;Lefty1;Msx2;Myh6;Runx2;T;Tgfb1;Tgfb3;Tmem100
GO:0034976	response to endoplasmic reticulum stress	biological_process	14	2091	84	19037	0.0732925	0.308895	1.51738	Atp2a1;Cebpb;Elavl4;Hspa5;P4hb;Pdia4;Ptpn1;Sdf2l1;Srpx;Stc2;Thbs1;Thbs4;Trib3;Xbp1
GO:0070062	extracellular exosome	cellular_component	14	2091	84	19037	0.0732925	0.308895	1.51738	Anpep;Anxa1;Anxa2;Cd63;Clic1;Fn1;Gprc5b;Icam1;Il1b;Itga2b;Podxl;Prom1;Serpine1;Slc9a3
GO:0007613	memory	biological_process	16	2091	99	19037	0.0733938	0.308895	1.47139	Asic1;Cebpb;Chrna7;Fgf13;Hrh2;Hrh3;Igf1;Il1b;Il1rn;Itga5;Mapt;Ngf;Pak7;Ptgs2;Rin1;Slc8a2
GO:0004029	aldehyde dehydrogenase (NAD) activity	molecular_function	4	2091	15	19037	0.0738077	0.308895	2.4278	Aldh1a1;Aldh1a2;Aldh1l1;Aldh1l2
GO:0005161	platelet-derived growth factor receptor binding	molecular_function	4	2091	15	19037	0.0738077	0.308895	2.4278	Figf;Il1r1;Lyn;Pdgfra
GO:0007625	grooming behavior	biological_process	4	2091	15	19037	0.0738077	0.308895	2.4278	Aprt;Drd2;Hoxb8;Slitrk5
GO:0009635	response to herbicide	biological_process	4	2091	15	19037	0.0738077	0.308895	2.4278	Arg1;Arg2;Cyp1a1;Lcn2
GO:0014912	negative regulation of smooth muscle cell migration	biological_process	4	2091	15	19037	0.0738077	0.308895	2.4278	Igfbp3;Ndrg4;Serpine1;Trib1
GO:0016540	protein autoprocessing	biological_process	4	2091	15	19037	0.0738077	0.308895	2.4278	Ctsl;F12;Hfe2;Pcsk9
GO:0032591	dendritic spine membrane	cellular_component	4	2091	15	19037	0.0738077	0.308895	2.4278	Akap5;Mpp2;Shisa9;Trpv1
GO:0033630	positive regulation of cell adhesion mediated by integrin	biological_process	4	2091	15	19037	0.0738077	0.308895	2.4278	Ccl21;Fermt1;Foxc2;Ptpn6
GO:0034587	piRNA metabolic process	biological_process	4	2091	15	19037	0.0738077	0.308895	2.4278	Fkbp6;Mael;Mov10l1;Pld6
GO:0042953	lipoprotein transport	biological_process	4	2091	15	19037	0.0738077	0.308895	2.4278	Apobec1;Cd36;Msr1;Pparg
GO:0048172	regulation of short-term neuronal synaptic plasticity	biological_process	4	2091	15	19037	0.0738077	0.308895	2.4278	Ppfia3;Rab3a;Shisa9;Slc8a2
GO:0050765	negative regulation of phagocytosis	biological_process	4	2091	15	19037	0.0738077	0.308895	2.4278	Cnn2;Fcgr2b;Tgfb1;Tlr2
GO:0051044	positive regulation of membrane protein ectodomain proteolysis	biological_process	4	2091	15	19037	0.0738077	0.308895	2.4278	Adam8;Gpld1;Il1b;Tnfrsf1b
GO:0061029	eyelid development in camera-type eye	biological_process	4	2091	15	19037	0.0738077	0.308895	2.4278	Inhba;Jun;Stra6;Twist1
GO:0070679	inositol 1,4,5 trisphosphate binding	molecular_function	4	2091	15	19037	0.0738077	0.308895	2.4278	Plcd1;Rph3a;Trpc3;Trpc6
GO:2000249	regulation of actin cytoskeleton reorganization	biological_process	4	2091	15	19037	0.0738077	0.308895	2.4278	Arhgdib;Ctsl;Gmfg;Tgfb1
GO:2000484	positive regulation of interleukin-8 secretion	biological_process	4	2091	15	19037	0.0738077	0.308895	2.4278	Cd14;F2rl1;Tlr1;Tlr2
GO:0003707	steroid hormone receptor activity	molecular_function	10	2091	55	19037	0.0744088	0.310929	1.65532	Esr2;Esrrb;Esrrg;Nr1h3;Nr4a2;Nr5a2;Paqr9;Pgr;Pparg;Vdr
GO:0030276	clathrin binding	molecular_function	10	2091	55	19037	0.0744088	0.310929	1.65532	C2cd4d;Dab2;Doc2a;Rph3a;Syt1;Syt15;Syt3;Syt7;Syt9;Trpc6
GO:0045787	positive regulation of cell cycle	biological_process	8	2091	41	19037	0.0746147	0.311548	1.77644	Ascl1;Birc5;Calr;Chek1;Fosl1;Il10;Myc;Tgm1
GO:0006919	activation of cysteine-type endopeptidase activity involved in apoptotic process	biological_process	13	2091	77	19037	0.0757839	0.315455	1.53708	Acer2;Bak1;Casp8;Jak2;Myc;Nlrp3;P2rx1;Pmaip1;Pparg;Rps27l;S100a8;S100a9;Xdh
GO:0030097	hemopoiesis	biological_process	13	2091	77	19037	0.0757839	0.315455	1.53708	Cnn2;Ddias;Epas1;Kirrel3;Lyn;Rtkn2;Runx1;Runx2;Runx3;Sfrp1;Tacc3;Ttc7a;Zbtb16
GO:0043525	positive regulation of neuron apoptotic process	biological_process	13	2091	77	19037	0.0757839	0.315455	1.53708	Ascl1;Ccl3;Ctsz;Egr1;Il1b;Jun;Mybl2;Ncf2;Pawr;Pcsk9;Pmaip1;Ppp2r2b;Tnfrsf1a
GO:0098793	presynapse	cellular_component	13	2091	77	19037	0.0757839	0.315455	1.53708	Cplx3;Kcnj10;Lin7a;Lin7b;Otof;Slc6a9;Stx1b;Stxbp2;Syt15;Syt3;Wnt7a;Xbp1;Zfp804a
GO:0045296	cadherin binding	molecular_function	41	2091	298	19037	0.0766431	0.318786	1.2526	Akap5;Capg;Cdh10;Cdh12;Cdh20;Cgn;Clic1;Cnn2;Ehd4;Ezr;Fam129b;Flna;Flnb;Fxyd5;Gprc5a;Hist1h3a;Hspa1a;Hspa5;Iqgap1;Ldha;Nos2;Nos3;Obscn;Olfm4;Pak2;Plec;Ppl;Ppp1r13l;Prom1;Ptpn1;Ptprt;RGD1310335;Rpl6;Rpl7a;Rps2;Tagln2;Tes;Tmem2;Trim25;Twf1;Zc3hav1
GO:0004867	serine-type endopeptidase inhibitor activity	molecular_function	16	2091	100	19037	0.0788794	0.327835	1.45668	A2m;Agt;LOC100909605;LOC299282;Papln;Serpina3n;Serpinb11;Serpinb1a;Serpinb8;Serpind1;Serpine1;Serping1;Serpini1;Slpi;Tfpi2;Wfdc15b
GO:0001933	negative regulation of protein phosphorylation	biological_process	14	2091	85	19037	0.0792924	0.329298	1.49952	Cd109;Chrna7;Drd2;Dusp6;Fbln1;Igfbp3;Insm1;Lyn;Mas1;Pard6a;Pbk;Tgfb1;Xdh;Zc3h12a
GO:0043425	bHLH transcription factor binding	molecular_function	6	2091	28	19037	0.0795445	0.329332	1.95091	Ascl1;Id3;Ncapg2;Runx2;Tcf21;Twist1
GO:0043542	endothelial cell migration	biological_process	6	2091	28	19037	0.0795445	0.329332	1.95091	Cyp1b1;Itgb2;Loxl2;Nos3;Pecam1;Pxn
GO:0071361	cellular response to ethanol	biological_process	6	2091	28	19037	0.0795445	0.329332	1.95091	Birc5;Ccl7;Glra2;Spi1;Ugt1a1;Ugt1a5
GO:2001243	negative regulation of intrinsic apoptotic signaling pathway	biological_process	6	2091	28	19037	0.0795445	0.329332	1.95091	Bcl2a1;Fignl1;Hells;Mcl1;Mmp9;Plaur
GO:0008344	adult locomotory behavior	biological_process	11	2091	63	19037	0.080298	0.332198	1.58963	Atp1a2;Chl1;Cnp;Fgf12;Fgf14;Grin2d;Hoxb8;Hoxd10;Ngf;Nr4a2;Oprd1
GO:0006887	exocytosis	biological_process	15	2091	93	19037	0.0822088	0.338969	1.46843	Arhgap44;Ccl12;Ccl3;Ccr1;Gcgr;Hck;Lin7a;Lin7b;Prss12;Rims1;Snap25;Stx1b;Stxbp2;Trim72;Vamp5
GO:0019904	protein domain specific binding	molecular_function	46	2091	341	19037	0.0826815	0.338969	1.22814	Acsl3;Actn1;Actn2;Akap5;Apobec1;Bmp2;Cabp1;Capg;Caskin1;Ccna2;Cdk2;Chek1;Ddc;Dlgap3;Drd3;Ehd2;Ezr;Fhod1;Foxa1;Gabrr2;Hist1h2ao;Hmgb2;Hpcal4;Hspa5;Ica1l;Id3;Il1b;Iqgap1;Kcnab1;Lin7b;Mapt;Mlf1;Myo7a;Plaur;Rab27b;Rgs6;Runx2;Snap25;Stx1b;Tacc3;Tgm2;Tnni3;Twist1;Vim;Whrn;Zbtb16
GO:0003333	amino acid transmembrane transport	biological_process	7	2091	35	19037	0.0827351	0.338969	1.82085	Slc38a11;Slc38a4;Slc6a15;Slc6a9;Slc7a10;Slc7a5;Slc7a7
GO:0030534	adult behavior	biological_process	7	2091	35	19037	0.0827351	0.338969	1.82085	Drd2;Gabrg2;Met;Nlgn3;Rnf180;Slitrk1;Slitrk5
GO:0050873	brown fat cell differentiation	biological_process	7	2091	35	19037	0.0827351	0.338969	1.82085	Cebpb;Fabp4;Lrg1;Mb;Pparg;Ptgs2;Scd
GO:0007162	negative regulation of cell adhesion	biological_process	9	2091	49	19037	0.0833394	0.338969	1.67221	Acp5;Dscam;Fbln1;Kng1;Kng1l1;Myo1f;Podxl;Sema4d;Tnc
GO:0010862	positive regulation of pathway-restricted SMAD protein phosphorylation	biological_process	9	2091	49	19037	0.0833394	0.338969	1.67221	Bmp2;Bmp7;Dab2;Eng;Inhba;Lefty1;Rbpms;Tgfb1;Tgfb3
GO:0038083	peptidyl-tyrosine autophosphorylation	biological_process	9	2091	49	19037	0.0833394	0.338969	1.67221	Bmx;Fes;Fgr;Hck;Jak2;Jak3;LOC100909750;Lyn;Sla
GO:0006644	phospholipid metabolic process	biological_process	8	2091	42	19037	0.0837193	0.338969	1.73414	Aspg;Enpp2;Hmox1;Pcsk9;Pla2g2a;Pla2g5;Plpp5;Plppr3
GO:0098655	cation transmembrane transport	biological_process	8	2091	42	19037	0.0837193	0.338969	1.73414	Calhm2;Chrna3;Chrnb3;Fam26e;P2rx1;P2rx3;Pex5l;Piezo1
GO:0044877	protein-containing complex binding	molecular_function	51	2091	383	19037	0.0845696	0.338969	1.21232	Akap5;Aldh1l1;Arpc1b;Capg;Casp8;Cav3;Cd63;Cdk2;Cdkn1a;Cdkn1c;Cryab;Ctsb;Ctsl;Epcam;Ezr;Fbln1;Fbn1;Fcgr2b;Flna;Hcls1;Hcn2;Icam1;Iqgap1;Itga2;Itgb2;Kif11;Lyn;Mapt;Met;Mlkl;Mmp3;Mmp9;Myc;Myo16;Myo7a;Nfkbia;Nme4;Otof;Pdgfra;Pirb;Ppp2r2b;Pros1;Pxn;Ripk3;Rph3a;Rps2;Shc1;Tlr2;Tnfrsf1a;Twf1;Ugt1a6
GO:0019898	extrinsic component of membrane	cellular_component	12	2091	71	19037	0.0851009	0.338969	1.53875	Anxa1;Bst1;Dmbt1;Ehd2;Ezr;Ghr;Jakmip1;Osr1;Rgs6;Rph3a;Snx32;Syt15
GO:0001964	startle response	biological_process	5	2091	22	19037	0.0858648	0.338969	2.06915	Csmd1;Drd2;Glrb;Grin2c;Grin2d
GO:0004602	glutathione peroxidase activity	molecular_function	5	2091	22	19037	0.0858648	0.338969	2.06915	Alox5ap;Gpx2;Gstm7;Ltc4s;Mgst2
GO:0005539	glycosaminoglycan binding	molecular_function	5	2091	22	19037	0.0858648	0.338969	2.06915	Dcn;Eng;Ndnf;Ptn;Shh
GO:0006810	transport	biological_process	5	2091	22	19037	0.0858648	0.338969	2.06915	Slc6a1;Slc6a11;Slc6a5;Slc6a7;Slc6a9
GO:0006820	anion transport	biological_process	5	2091	22	19037	0.0858648	0.338969	2.06915	Kcnn4;Slc17a7;Slc17a8;Slc22a6;Slc26a9
GO:0010226	response to lithium ion	biological_process	5	2091	22	19037	0.0858648	0.338969	2.06915	Acta1;Ascl1;Gria2;Gria3;Ptgs2
GO:0033197	response to vitamin E	biological_process	5	2091	22	19037	0.0858648	0.338969	2.06915	Ada;Arg1;Arg2;Fkbp1b;Hmgcs1
GO:0046579	positive regulation of Ras protein signal transduction	biological_process	5	2091	22	19037	0.0858648	0.338969	2.06915	Igf1;Mmd2;Ngf;Rasgrp1;Rasgrp4
GO:0046597	negative regulation of viral entry into host cell	biological_process	5	2091	22	19037	0.0858648	0.338969	2.06915	Ifitm1;Ifitm2;Ifitm3;Ptx3;Trim25
GO:0051233	spindle midzone	cellular_component	5	2091	22	19037	0.0858648	0.338969	2.06915	Aurkb;Cdc6;Cdca8;Kif14;Plk1
GO:0000791	euchromatin	cellular_component	3	2091	10	19037	0.0880819	0.338969	2.73128	Ankrd2;Uhrf1;Vdr
GO:0000940	condensed chromosome outer kinetochore	cellular_component	3	2091	10	19037	0.0880819	0.338969	2.73128	Bub1b;Ska1;Ska3
GO:0001730	2'-5'-oligoadenylate synthetase activity	molecular_function	3	2091	10	19037	0.0880819	0.338969	2.73128	Oas3;Oasl;Oasl2
GO:0003143	embryonic heart tube morphogenesis	biological_process	3	2091	10	19037	0.0880819	0.338969	2.73128	Tbx20;Tead1;Tead2
GO:0006972	hyperosmotic response	biological_process	3	2091	10	19037	0.0880819	0.338969	2.73128	Hnmt;Nts;Sst
GO:0008272	sulfate transport	biological_process	3	2091	10	19037	0.0880819	0.338969	2.73128	Slc25a10;Slc26a1;Slc26a2
GO:0010459	negative regulation of heart rate	biological_process	3	2091	10	19037	0.0880819	0.338969	2.73128	Agtr2;Fkbp1b;Pln
GO:0010884	positive regulation of lipid storage	biological_process	3	2091	10	19037	0.0880819	0.338969	2.73128	Hilpda;Vstm2a;Zc3h12a
GO:0014732	skeletal muscle atrophy	biological_process	3	2091	10	19037	0.0880819	0.338969	2.73128	Actn3;Myog;Trim63
GO:0016051	carbohydrate biosynthetic process	biological_process	3	2091	10	19037	0.0880819	0.338969	2.73128	B3gat2;Chst8;St8sia6
GO:0019829	cation-transporting ATPase activity	molecular_function	3	2091	10	19037	0.0880819	0.338969	2.73128	Atp13a4;Atp1a2;Atp2b2
GO:0019841	retinol binding	molecular_function	3	2091	10	19037	0.0880819	0.338969	2.73128	Crabp2;Rbp1;Stra6
GO:0019911	structural constituent of myelin sheath	molecular_function	3	2091	10	19037	0.0880819	0.338969	2.73128	Mal2;Mall;Plp1
GO:0031110	regulation of microtubule polymerization or depolymerization	biological_process	3	2091	10	19037	0.0880819	0.338969	2.73128	Mapt;Ska1;Ska3
GO:0031702	type 1 angiotensin receptor binding	molecular_function	3	2091	10	19037	0.0880819	0.338969	2.73128	Agt;Bdkrb2;Jak2
GO:0032731	positive regulation of interleukin-1 beta production	biological_process	3	2091	10	19037	0.0880819	0.338969	2.73128	Hspb1;Jak2;Nod2
GO:0033628	regulation of cell adhesion mediated by integrin	biological_process	3	2091	10	19037	0.0880819	0.338969	2.73128	Lyn;Plau;Tesc
GO:0034145	positive regulation of toll-like receptor 4 signaling pathway	biological_process	3	2091	10	19037	0.0880819	0.338969	2.73128	F2rl1;Lbp;Nr1h3
GO:0034713	type I transforming growth factor beta receptor binding	molecular_function	3	2091	10	19037	0.0880819	0.338969	2.73128	Eng;Tgfb1;Tgfb3
GO:0042538	hyperosmotic salinity response	biological_process	3	2091	10	19037	0.0880819	0.338969	2.73128	Aqp4;Tacr3;Trpv4
GO:0043020	NADPH oxidase complex	cellular_component	3	2091	10	19037	0.0880819	0.338969	2.73128	Cyba;Ncf2;Ncf4
GO:0043394	proteoglycan binding	molecular_function	3	2091	10	19037	0.0880819	0.338969	2.73128	Ctsb;Ctsl;Ptn
GO:0043652	engulfment of apoptotic cell	biological_process	3	2091	10	19037	0.0880819	0.338969	2.73128	Adgrb1;Rac2;Thbs1
GO:0045187	regulation of circadian sleep/wake cycle, sleep	biological_process	3	2091	10	19037	0.0880819	0.338969	2.73128	Ada;Drd3;Hcrtr2
GO:0048703	embryonic viscerocranium morphogenesis	biological_process	3	2091	10	19037	0.0880819	0.338969	2.73128	Foxc2;Rdh10;Tbx1
GO:0050891	multicellular organismal water homeostasis	biological_process	3	2091	10	19037	0.0880819	0.338969	2.73128	Aqp4;Cftr;Trpv4
GO:0051006	positive regulation of lipoprotein lipase activity	biological_process	3	2091	10	19037	0.0880819	0.338969	2.73128	Apoa4;Gpihbp1;Nr1h3
GO:0051247	positive regulation of protein metabolic process	biological_process	3	2091	10	19037	0.0880819	0.338969	2.73128	Chrna7;Klf2;Klf4
GO:0055015	ventricular cardiac muscle cell development	biological_process	3	2091	10	19037	0.0880819	0.338969	2.73128	Cdk1;Fhl2;Lmna
GO:0060020	Bergmann glial cell differentiation	biological_process	3	2091	10	19037	0.0880819	0.338969	2.73128	Gfap;Shh;Vim
GO:0060218	hematopoietic stem cell differentiation	biological_process	3	2091	10	19037	0.0880819	0.338969	2.73128	Batf;Sfrp1;Sp7
GO:0060670	branching involved in labyrinthine layer morphogenesis	biological_process	3	2091	10	19037	0.0880819	0.338969	2.73128	Adm;Il10;Socs3
GO:0060700	regulation of ribonuclease activity	biological_process	3	2091	10	19037	0.0880819	0.338969	2.73128	Oas3;Oasl;Oasl2
GO:0071474	cellular hyperosmotic response	biological_process	3	2091	10	19037	0.0880819	0.338969	2.73128	Errfi1;Slc2a1;Ybx3
GO:1900016	negative regulation of cytokine production involved in inflammatory response	biological_process	3	2091	10	19037	0.0880819	0.338969	2.73128	Cuedc2;Il1r2;Zc3h12a
GO:1901385	regulation of voltage-gated calcium channel activity	biological_process	3	2091	10	19037	0.0880819	0.338969	2.73128	Cabp1;Cacnb4;Stac
GO:1901612	cardiolipin binding	molecular_function	3	2091	10	19037	0.0880819	0.338969	2.73128	Atp8b1;Ckmt2;Nme4
GO:0019903	protein phosphatase binding	molecular_function	15	2091	94	19037	0.0883677	0.338969	1.45281	Flt4;Ghr;Iqgap1;Jak3;Kcnn4;Met;Mvp;Myo16;Pdlim4;Pecam1;Pparg;Pstpip1;Stat3;Stat6;Vcan
GO:0002250	adaptive immune response	biological_process	13	2091	79	19037	0.0890202	0.338969	1.49817	Anxa1;Arg1;Arg2;Bmx;Cd8b;Clec4d;Ctsl;Fga;Jak2;Jak3;Lilrb3a;Lyn;Vtcn1
GO:0001833	inner cell mass cell proliferation	biological_process	4	2091	16	19037	0.0901931	0.338969	2.27606	Chek1;Dmbt1;Gins1;Ncapg2
GO:0004745	retinol dehydrogenase activity	molecular_function	4	2091	16	19037	0.0901931	0.338969	2.27606	Bmp2;Dhrs7c;Dhrs9;Rdh10
GO:0010524	positive regulation of calcium ion transport into cytosol	biological_process	4	2091	16	19037	0.0901931	0.338969	2.27606	Adcyap1r1;Akap5;Bak1;Trpc3
GO:0015179	L-amino acid transmembrane transporter activity	molecular_function	4	2091	16	19037	0.0901931	0.338969	2.27606	Slc43a1;Slc7a10;Slc7a5;Slc7a7
GO:0030048	actin filament-based movement	biological_process	4	2091	16	19037	0.0901931	0.338969	2.27606	Actc1;Myh6;Myh9;Myo7a
GO:0031258	lamellipodium membrane	cellular_component	4	2091	16	19037	0.0901931	0.338969	2.27606	Apc2;Cd44;Pdpn;Piezo1
GO:0032516	positive regulation of phosphoprotein phosphatase activity	biological_process	4	2091	16	19037	0.0901931	0.338969	2.27606	Agtr2;Cd300a;Jak2;Pawr
GO:0033762	response to glucagon	biological_process	4	2091	16	19037	0.0901931	0.338969	2.27606	Ccna2;Hmgcs2;Pfkfb1;Qdpr
GO:0035634	response to stilbenoid	biological_process	4	2091	16	19037	0.0901931	0.338969	2.27606	Apoa4;Cd36;Ifit3;Il1b
GO:0042417	dopamine metabolic process	biological_process	4	2091	16	19037	0.0901931	0.338969	2.27606	Ddc;Drd2;Nr4a2;Sncb
GO:0061028	establishment of endothelial barrier	biological_process	4	2091	16	19037	0.0901931	0.338969	2.27606	Ezr;F2rl1;Icam1;Msn
GO:0071394	cellular response to testosterone stimulus	biological_process	4	2091	16	19037	0.0901931	0.338969	2.27606	Msn;Myc;Npm1;Spp1
GO:0071850	mitotic cell cycle arrest	biological_process	4	2091	16	19037	0.0901931	0.338969	2.27606	Cdkn1a;Ddias;Dusp1;Gadd45a
GO:1990314	cellular response to insulin-like growth factor stimulus	biological_process	4	2091	16	19037	0.0901931	0.338969	2.27606	Ccna2;Fbn1;Igf1;Tgfb1
GO:2000147	positive regulation of cell motility	biological_process	4	2091	16	19037	0.0901931	0.338969	2.27606	Ccl21;Epcam;Ptrf;Twist1
GO:0043401	steroid hormone mediated signaling pathway	biological_process	10	2091	57	19037	0.0902493	0.338969	1.59724	Bmp7;Esr2;Esrrb;Esrrg;Nr1h3;Nr4a2;Nr5a2;Paqr9;Pparg;Vdr
GO:0045171	intercellular bridge	cellular_component	10	2091	57	19037	0.0902493	0.338969	1.59724	Apc2;Cdca8;Cep55;Ehd2;Gstm7;Kif20a;Kif23;Kif4a;Ppp1r13l;Tpx2
GO:0051603	proteolysis involved in cellular protein catabolic process	biological_process	10	2091	57	19037	0.0902493	0.338969	1.59724	Adamts7;Casp8;Cpvl;Ctsb;Ctsc;Ctsl;Ctsz;Hspa5;Psmb8;Tinagl1
GO:0000027	ribosomal large subunit assembly	biological_process	6	2091	29	19037	0.0914142	0.338969	1.88364	LOC102555453;Nop2;Rpl11;Rpl12;Rpl3l;Rpl6
GO:0001578	microtubule bundle formation	biological_process	6	2091	29	19037	0.0914142	0.338969	1.88364	Capn6;Fes;Kif20a;Plk1;Prc1;Tppp
GO:0004993	G-protein coupled serotonin receptor activity	molecular_function	6	2091	29	19037	0.0914142	0.338969	1.88364	Htr1a;Htr1d;Htr2b;Htr2c;Htr5a;Htr6
GO:0032757	positive regulation of interleukin-8 production	biological_process	6	2091	29	19037	0.0914142	0.338969	1.88364	Hspa1a;Il1b;Lbp;Nod2;Serpine1;Tlr2
GO:0030307	positive regulation of cell growth	biological_process	14	2091	87	19037	0.0922151	0.338969	1.46505	Cd38;Cntf;Cxcl16;Cyba;Flt4;Hbegf;Hist1h1b;Igf1;Lgi1;Ngf;Sfrp1;Sgk1;Slc44a4;Sphk1
GO:0003151	outflow tract morphogenesis	biological_process	9	2091	50	19037	0.0922237	0.338969	1.63877	Fzd1;Gja5;Jun;Msx2;Npy5r;Ryr1;Tbx1;Tbx20;Thbs1
GO:0002053	positive regulation of mesenchymal cell proliferation	biological_process	7	2091	36	19037	0.0934465	0.338969	1.77027	Fgf9;Myc;Prrx2;Shh;Shox2;Tbx1;Wnt2
GO:0007098	centrosome cycle	biological_process	7	2091	36	19037	0.0934465	0.338969	1.77027	Brca1;Fes;Gadd45a;Npm1;Ns5atp9;Pard6a;Plk1
GO:0032781	positive regulation of ATPase activity	biological_process	7	2091	36	19037	0.0934465	0.338969	1.77027	Atp1b1;Casr;LOC100909840;Myl4;Rab3a;Tnnt2;Tpm1
GO:0050661	NADP binding	molecular_function	7	2091	36	19037	0.0934465	0.338969	1.77027	Crym;Fmo2;Fmo5;H6pd;LOC497963;Nos2;Nos3
GO:0030199	collagen fibril organization	biological_process	8	2091	43	19037	0.0934467	0.338969	1.69382	Anxa2;Col11a2;Cyp1b1;Foxc2;Lox;Loxl1;Loxl2;Loxl4
GO:0033189	response to vitamin A	biological_process	8	2091	43	19037	0.0934467	0.338969	1.69382	Abcb1b;Aldh1a2;Arg1;Cd44;Cyp1a1;Mmp9;Pparg;Rbp1
GO:0034446	substrate adhesion-dependent cell spreading	biological_process	8	2091	43	19037	0.0934467	0.338969	1.69382	Axl;Fermt3;Fn1;Fndc3b;Itgb7;Kif14;Parvg;Pxn
GO:0061077	chaperone-mediated protein folding	biological_process	8	2091	43	19037	0.0934467	0.338969	1.69382	Calr;Fkbp10;Fkbp1b;Fkbp5;Fkbp6;Hspb1;Pdia4;Unc45b
GO:0097191	extrinsic apoptotic signaling pathway	biological_process	8	2091	43	19037	0.0934467	0.338969	1.69382	Casp8;Il33;Inhba;Jak2;Tgfb1;Tnfrsf10b;Tnfrsf12a;Tnfrsf1b
GO:0003697	single-stranded DNA binding	molecular_function	15	2091	95	19037	0.0948112	0.338969	1.43751	Anxa1;Cdc45;Hmgb2;Mcm10;Mcm4;Mcm6;Mcm7;Nabp1;Neil3;Pou4f1;Ptbp1;Rad51;Xrcc3;Ybx1;Ybx3
GO:0008542	visual learning	biological_process	11	2091	65	19037	0.0957439	0.338969	1.54072	Atp1a2;Drd2;Drd3;Hrh2;Ndrg4;Nlgn3;Nts;Pde1b;Rgs14;Sgk1;Synpo
GO:0071230	cellular response to amino acid stimulus	biological_process	11	2091	65	19037	0.0957439	0.338969	1.54072	Cebpb;Col16a1;Col4a1;Col6a1;Cyba;Glra2;Hmgcs2;Ipo5;Mmp3;Pdgfra;Xbp1
GO:0050829	defense response to Gram-negative bacterium	biological_process	13	2091	80	19037	0.0961454	0.338969	1.47944	Adgrb1;Dmbt1;Hist1h2bk;Hmgb2;Lbp;Lypd8;Lyz2;Mmp7;Nos2;Reg3g;Rpl30;Serpine1;Slc11a1
GO:0000015	phosphopyruvate hydratase complex	cellular_component	2	2091	5	19037	0.0962389	0.338969	3.6417	Eno3;LOC100911625
GO:0000727	double-strand break repair via break-induced replication	biological_process	2	2091	5	19037	0.0962389	0.338969	3.6417	Cdc45;Gins2
GO:0001554	luteolysis	biological_process	2	2091	5	19037	0.0962389	0.338969	3.6417	Mmp13;Mmp19
GO:0001651	dense fibrillar component	cellular_component	2	2091	5	19037	0.0962389	0.338969	3.6417	Fbl;Vdr
GO:0001665	alpha-N-acetylgalactosaminide alpha-2,6-sialyltransferase activity	molecular_function	2	2091	5	19037	0.0962389	0.338969	3.6417	St6galnac3;St6galnac5
GO:0002283	neutrophil activation involved in immune response	biological_process	2	2091	5	19037	0.0962389	0.338969	3.6417	Fcer1g;Tyrobp
GO:0002309	T cell proliferation involved in immune response	biological_process	2	2091	5	19037	0.0962389	0.338969	3.6417	Slc11a1;Tnfsf18
GO:0002439	chronic inflammatory response to antigenic stimulus	biological_process	2	2091	5	19037	0.0962389	0.338969	3.6417	Il1b;Il1rn
GO:0002686	negative regulation of leukocyte migration	biological_process	2	2091	5	19037	0.0962389	0.338969	3.6417	Ada;Il33
GO:0002793	positive regulation of peptide secretion	biological_process	2	2091	5	19037	0.0962389	0.338969	3.6417	S100a8;S100a9
GO:0002865	negative regulation of acute inflammatory response to antigenic stimulus	biological_process	2	2091	5	19037	0.0962389	0.338969	3.6417	Fcgr2b;Npy5r
GO:0002904	positive regulation of B cell apoptotic process	biological_process	2	2091	5	19037	0.0962389	0.338969	3.6417	Il10;Myc
GO:0002906	negative regulation of mature B cell apoptotic process	biological_process	2	2091	5	19037	0.0962389	0.338969	3.6417	Ada;Cd44
GO:0003100	regulation of systemic arterial blood pressure by endothelin	biological_process	2	2091	5	19037	0.0962389	0.338969	3.6417	Edn1;Nos3
GO:0003847	1-alkyl-2-acetylglycerophosphocholine esterase activity	molecular_function	2	2091	5	19037	0.0962389	0.338969	3.6417	Aspg;Pla2g7
GO:0004340	glucokinase activity	molecular_function	2	2091	5	19037	0.0962389	0.338969	3.6417	Hk2;Hk3
GO:0004528	phosphodiesterase I activity	molecular_function	2	2091	5	19037	0.0962389	0.338969	3.6417	Enpp2;Enpp3
GO:0004634	phosphopyruvate hydratase activity	molecular_function	2	2091	5	19037	0.0962389	0.338969	3.6417	Eno3;LOC100911625
GO:0004908	interleukin-1 receptor activity	molecular_function	2	2091	5	19037	0.0962389	0.338969	3.6417	Il1r1;Il1r2
GO:0004952	dopamine neurotransmitter receptor activity	molecular_function	2	2091	5	19037	0.0962389	0.338969	3.6417	Drd2;Drd3
GO:0004994	somatostatin receptor activity	molecular_function	2	2091	5	19037	0.0962389	0.338969	3.6417	Sstr1;Sstr3
GO:0005001	transmembrane receptor protein tyrosine phosphatase activity	molecular_function	2	2091	5	19037	0.0962389	0.338969	3.6417	Ptpn6;Ptprc
GO:0005638	lamin filament	cellular_component	2	2091	5	19037	0.0962389	0.338969	3.6417	Lmna;Lmnb1
GO:0006567	threonine catabolic process	biological_process	2	2091	5	19037	0.0962389	0.338969	3.6417	LOC688286;Sds
GO:0007044	cell-substrate junction assembly	biological_process	2	2091	5	19037	0.0962389	0.338969	3.6417	Fn1;Itga5
GO:0007198	adenylate cyclase-inhibiting serotonin receptor signaling pathway	biological_process	2	2091	5	19037	0.0962389	0.338969	3.6417	Htr1a;Htr5a
GO:0007599	hemostasis	biological_process	2	2091	5	19037	0.0962389	0.338969	3.6417	Anxa7;Gp1ba
GO:0008228	opsonization	biological_process	2	2091	5	19037	0.0962389	0.338969	3.6417	Ptx3;Spon2
GO:0008622	epsilon DNA polymerase complex	cellular_component	2	2091	5	19037	0.0962389	0.338969	3.6417	Pole;Pole2
GO:0008865	fructokinase activity	molecular_function	2	2091	5	19037	0.0962389	0.338969	3.6417	Hk2;Hk3
GO:0009812	flavonoid metabolic process	biological_process	2	2091	5	19037	0.0962389	0.338969	3.6417	Cyp1a1;Myc
GO:0010536	positive regulation of activation of Janus kinase activity	biological_process	2	2091	5	19037	0.0962389	0.338969	3.6417	Agt;Il6r
GO:0010644	cell communication by electrical coupling	biological_process	2	2091	5	19037	0.0962389	0.338969	3.6417	Gja5;Gjc2
GO:0010991	negative regulation of SMAD protein complex assembly	biological_process	2	2091	5	19037	0.0962389	0.338969	3.6417	Pmepa1;Tbx20
GO:0014063	negative regulation of serotonin secretion	biological_process	2	2091	5	19037	0.0962389	0.338969	3.6417	Cd300a;Hrh3
GO:0014834	skeletal muscle satellite cell maintenance involved in skeletal muscle regeneration	biological_process	2	2091	5	19037	0.0962389	0.338969	3.6417	Igf1;Wnt7a
GO:0014878	response to electrical stimulus involved in regulation of muscle adaptation	biological_process	2	2091	5	19037	0.0962389	0.338969	3.6417	Myog;Trim63
GO:0015670	carbon dioxide transport	biological_process	2	2091	5	19037	0.0962389	0.338969	3.6417	Aqp4;Aqp5
GO:0016048	detection of temperature stimulus	biological_process	2	2091	5	19037	0.0962389	0.338969	3.6417	Drgx;Trpm8
GO:0016321	female meiosis chromosome segregation	biological_process	2	2091	5	19037	0.0962389	0.338969	3.6417	Plk1;Ttk
GO:0016560	protein import into peroxisome matrix, docking	biological_process	2	2091	5	19037	0.0962389	0.338969	3.6417	LOC103690024;Pex5l
GO:0016934	extracellularly glycine-gated chloride channel activity	molecular_function	2	2091	5	19037	0.0962389	0.338969	3.6417	Glra2;Glrb
GO:0019087	transformation of host cell by virus	biological_process	2	2091	5	19037	0.0962389	0.338969	3.6417	Mmp9;Myc
GO:0019158	mannokinase activity	molecular_function	2	2091	5	19037	0.0962389	0.338969	3.6417	Hk2;Hk3
GO:0020005	symbiont-containing vacuole membrane	cellular_component	2	2091	5	19037	0.0962389	0.338969	3.6417	Gbp2;Pf4
GO:0022849	glutamate-gated calcium ion channel activity	molecular_function	2	2091	5	19037	0.0962389	0.338969	3.6417	Grin2c;Grin2d
GO:0030241	skeletal muscle myosin thick filament assembly	biological_process	2	2091	5	19037	0.0962389	0.338969	3.6417	Myom1;Ttn
GO:0030947	regulation of vascular endothelial growth factor receptor signaling pathway	biological_process	2	2091	5	19037	0.0962389	0.338969	3.6417	Figf;Myof
GO:0031117	positive regulation of microtubule depolymerization	biological_process	2	2091	5	19037	0.0962389	0.338969	3.6417	Htr1a;Trpv4
GO:0031427	response to methotrexate	biological_process	2	2091	5	19037	0.0962389	0.338969	3.6417	Slc22a6;Slc22a8
GO:0031983	vesicle lumen	cellular_component	2	2091	5	19037	0.0962389	0.338969	3.6417	Anpep;Enpep
GO:0032613	interleukin-10 production	biological_process	2	2091	5	19037	0.0962389	0.338969	3.6417	Tlr2;Tnfsf18
GO:0033625	positive regulation of integrin activation	biological_process	2	2091	5	19037	0.0962389	0.338969	3.6417	Piezo1;Plek
GO:0033634	positive regulation of cell-cell adhesion mediated by integrin	biological_process	2	2091	5	19037	0.0962389	0.338969	3.6417	Piezo1;Podxl
GO:0033685	negative regulation of luteinizing hormone secretion	biological_process	2	2091	5	19037	0.0962389	0.338969	3.6417	Oprk1;Ucn2
GO:0033687	osteoblast proliferation	biological_process	2	2091	5	19037	0.0962389	0.338969	3.6417	Fignl1;Junb
GO:0034014	response to triglyceride	biological_process	2	2091	5	19037	0.0962389	0.338969	3.6417	Apoa4;Hmgcs2
GO:0034103	regulation of tissue remodeling	biological_process	2	2091	5	19037	0.0962389	0.338969	3.6417	Gpnmb;Thbs4
GO:0034121	regulation of toll-like receptor signaling pathway	biological_process	2	2091	5	19037	0.0962389	0.338969	3.6417	Birc3;Cd36
GO:0035036	sperm-egg recognition	biological_process	2	2091	5	19037	0.0962389	0.338969	3.6417	Folr2;Izumo1r
GO:0035633	maintenance of permeability of blood-brain barrier	biological_process	2	2091	5	19037	0.0962389	0.338969	3.6417	Bdkrb2;Ptgs2
GO:0036465	synaptic vesicle recycling	biological_process	2	2091	5	19037	0.0962389	0.338969	3.6417	Rab3a;Syt7
GO:0038003	opioid receptor signaling pathway	biological_process	2	2091	5	19037	0.0962389	0.338969	3.6417	Oprd1;Oprk1
GO:0038065	collagen-activated signaling pathway	biological_process	2	2091	5	19037	0.0962389	0.338969	3.6417	Gp6;Itga2
GO:0038085	vascular endothelial growth factor binding	molecular_function	2	2091	5	19037	0.0962389	0.338969	3.6417	Pdgfra;Ptn
GO:0038170	somatostatin signaling pathway	biological_process	2	2091	5	19037	0.0962389	0.338969	3.6417	Sstr1;Sstr3
GO:0042584	chromaffin granule membrane	cellular_component	2	2091	5	19037	0.0962389	0.338969	3.6417	Anxa7;Syt1
GO:0045098	type III intermediate filament	cellular_component	2	2091	5	19037	0.0962389	0.338969	3.6417	Des;Vim
GO:0045345	positive regulation of MHC class I biosynthetic process	biological_process	2	2091	5	19037	0.0962389	0.338969	3.6417	Nlrc5;Nlrp12
GO:0045428	regulation of nitric oxide biosynthetic process	biological_process	2	2091	5	19037	0.0962389	0.338969	3.6417	Arg2;Igf1
GO:0045627	positive regulation of T-helper 1 cell differentiation	biological_process	2	2091	5	19037	0.0962389	0.338969	3.6417	Anxa1;Hlx
GO:0045629	negative regulation of T-helper 2 cell differentiation	biological_process	2	2091	5	19037	0.0962389	0.338969	3.6417	Anxa1;Hlx
GO:0045639	positive regulation of myeloid cell differentiation	biological_process	2	2091	5	19037	0.0962389	0.338969	3.6417	Csf3;Fes
GO:0045869	negative regulation of single stranded viral RNA replication via double stranded DNA intermediate	biological_process	2	2091	5	19037	0.0962389	0.338969	3.6417	Apobec3b;Hmga2
GO:0046602	regulation of mitotic centrosome separation	biological_process	2	2091	5	19037	0.0962389	0.338969	3.6417	Chek1;Kif11
GO:0046651	lymphocyte proliferation	biological_process	2	2091	5	19037	0.0962389	0.338969	3.6417	Hells;Impdh2
GO:0046654	tetrahydrofolate biosynthetic process	biological_process	2	2091	5	19037	0.0962389	0.338969	3.6417	Aldh1l1;Gch1
GO:0046813	receptor-mediated virion attachment to host cell	biological_process	2	2091	5	19037	0.0962389	0.338969	3.6417	Icam1;Lrrc15
GO:0046898	response to cycloheximide	biological_process	2	2091	5	19037	0.0962389	0.338969	3.6417	Fga;Ghr
GO:0046920	alpha-(1->3)-fucosyltransferase activity	molecular_function	2	2091	5	19037	0.0962389	0.338969	3.6417	Fut7;Fut9
GO:0048368	lateral mesoderm development	biological_process	2	2091	5	19037	0.0962389	0.338969	3.6417	Tead1;Tead2
GO:0050819	negative regulation of coagulation	biological_process	2	2091	5	19037	0.0962389	0.338969	3.6417	Procr;Pros1
GO:0050859	negative regulation of B cell receptor signaling pathway	biological_process	2	2091	5	19037	0.0962389	0.338969	3.6417	Cd300a;Ptpn6
GO:0050915	sensory perception of sour taste	biological_process	2	2091	5	19037	0.0962389	0.338969	3.6417	Asic1;Asic3
GO:0051414	response to cortisol	biological_process	2	2091	5	19037	0.0962389	0.338969	3.6417	Igfbp7;Tk1
GO:0051660	establishment of centrosome localization	biological_process	2	2091	5	19037	0.0962389	0.338969	3.6417	Ezr;Fhod1
GO:0051792	medium-chain fatty acid biosynthetic process	biological_process	2	2091	5	19037	0.0962389	0.338969	3.6417	Abhd1;Abhd3
GO:0051938	L-glutamate import	biological_process	2	2091	5	19037	0.0962389	0.338969	3.6417	Kcnj10;Slc17a7
GO:0055131	C3HC4-type RING finger domain binding	molecular_function	2	2091	5	19037	0.0962389	0.338969	3.6417	Hspa1a;Kcnh2
GO:0060023	soft palate development	biological_process	2	2091	5	19037	0.0962389	0.338969	3.6417	Col11a2;Tbx1
GO:0060058	positive regulation of apoptotic process involved in mammary gland involution	biological_process	2	2091	5	19037	0.0962389	0.338969	3.6417	B4galt1;Vdr
GO:0060485	mesenchyme development	biological_process	2	2091	5	19037	0.0962389	0.338969	3.6417	Bmp2;Bmp7
GO:0060850	regulation of transcription involved in cell fate commitment	biological_process	2	2091	5	19037	0.0962389	0.338969	3.6417	Cebpb;Pparg
GO:0060965	negative regulation of gene silencing by miRNA	biological_process	2	2091	5	19037	0.0962389	0.338969	3.6417	Pparg;Tgfb1
GO:0061205	paramesonephric duct development	biological_process	2	2091	5	19037	0.0962389	0.338969	3.6417	Stra6;Wnt4
GO:0061548	ganglion development	biological_process	2	2091	5	19037	0.0962389	0.338969	3.6417	Cyp1b1;Kcnq3
GO:0061673	mitotic spindle astral microtubule	cellular_component	2	2091	5	19037	0.0962389	0.338969	3.6417	Kif18a;Kif18b
GO:0070836	caveola assembly	biological_process	2	2091	5	19037	0.0962389	0.338969	3.6417	Cav3;Emp2
GO:0070945	neutrophil mediated killing of gram-negative bacterium	biological_process	2	2091	5	19037	0.0962389	0.338969	3.6417	Trem1;Trem3
GO:0071242	cellular response to ammonium ion	biological_process	2	2091	5	19037	0.0962389	0.338969	3.6417	Kcnc2;Kcnq3
GO:0071466	cellular response to xenobiotic stimulus	biological_process	2	2091	5	19037	0.0962389	0.338969	3.6417	Mcm7;Ugt1a1
GO:0071502	cellular response to temperature stimulus	biological_process	2	2091	5	19037	0.0962389	0.338969	3.6417	Htr2b;Trpv1
GO:0072643	interferon-gamma secretion	biological_process	2	2091	5	19037	0.0962389	0.338969	3.6417	F2rl1;Vtcn1
GO:0072656	maintenance of protein location in mitochondrion	biological_process	2	2091	5	19037	0.0962389	0.338969	3.6417	Hk2;Tspo
GO:0072675	osteoclast fusion	biological_process	2	2091	5	19037	0.0962389	0.338969	3.6417	Cd109;Sbno2
GO:0090074	negative regulation of protein homodimerization activity	biological_process	2	2091	5	19037	0.0962389	0.338969	3.6417	Hspa5;Id1
GO:0090175	regulation of establishment of planar polarity	biological_process	2	2091	5	19037	0.0962389	0.338969	3.6417	Sfrp1;Vangl2
GO:0090184	positive regulation of kidney development	biological_process	2	2091	5	19037	0.0962389	0.338969	3.6417	Foxd1;Sox8
GO:0090722	receptor-receptor interaction	molecular_function	2	2091	5	19037	0.0962389	0.338969	3.6417	Fgf2;Htr1a
GO:0097025	MPP7-DLG1-LIN7 complex	cellular_component	2	2091	5	19037	0.0962389	0.338969	3.6417	Lin7a;Lin7b
GO:0097029	mature conventional dendritic cell differentiation	biological_process	2	2091	5	19037	0.0962389	0.338969	3.6417	Ccr7;F2rl1
GO:0097187	dentinogenesis	biological_process	2	2091	5	19037	0.0962389	0.338969	3.6417	Htra1;Serpine1
GO:0097286	iron ion import	biological_process	2	2091	5	19037	0.0962389	0.338969	3.6417	Meltf;Timd2
GO:0097500	receptor localization to non-motile cilium	biological_process	2	2091	5	19037	0.0962389	0.338969	3.6417	Tub;Tulp1
GO:0098706	ferric iron import across plasma membrane	biological_process	2	2091	5	19037	0.0962389	0.338969	3.6417	Steap1;Steap4
GO:0098908	regulation of neuronal action potential	biological_process	2	2091	5	19037	0.0962389	0.338969	3.6417	Fgf12;Trpa1
GO:0140052	cellular response to oxidised low-density lipoprotein particle stimulus	biological_process	2	2091	5	19037	0.0962389	0.338969	3.6417	Cd36;Myd88
GO:1900078	positive regulation of cellular response to insulin stimulus	biological_process	2	2091	5	19037	0.0962389	0.338969	3.6417	C1qtnf9;Myo1c
GO:1900103	positive regulation of endoplasmic reticulum unfolded protein response	biological_process	2	2091	5	19037	0.0962389	0.338969	3.6417	Bak1;Xbp1
GO:1900747	negative regulation of vascular endothelial growth factor signaling pathway	biological_process	2	2091	5	19037	0.0962389	0.338969	3.6417	Dcn;Xdh
GO:1902474	positive regulation of protein localization to synapse	biological_process	2	2091	5	19037	0.0962389	0.338969	3.6417	Mapt;Nlgn3
GO:1903307	positive regulation of regulated secretory pathway	biological_process	2	2091	5	19037	0.0962389	0.338969	3.6417	Rab3a;Unc13d
GO:1903416	response to glycoside	biological_process	2	2091	5	19037	0.0962389	0.338969	3.6417	Abcb1b;Atp1a2
GO:1903829	positive regulation of cellular protein localization	biological_process	2	2091	5	19037	0.0962389	0.338969	3.6417	Iqgap1;Mapt
GO:1903862	positive regulation of oxidative phosphorylation	biological_process	2	2091	5	19037	0.0962389	0.338969	3.6417	Myc;Myog
GO:1903936	cellular response to sodium arsenite	biological_process	2	2091	5	19037	0.0962389	0.338969	3.6417	Mapk13;Zc3h12a
GO:1990418	response to insulin-like growth factor stimulus	biological_process	2	2091	5	19037	0.0962389	0.338969	3.6417	Igfbp3;Xbp1
GO:1990646	cellular response to prolactin	biological_process	2	2091	5	19037	0.0962389	0.338969	3.6417	Il6;Myc
GO:2000669	negative regulation of dendritic cell apoptotic process	biological_process	2	2091	5	19037	0.0962389	0.338969	3.6417	Axl;Ccl21
GO:2001268	negative regulation of cysteine-type endopeptidase activity involved in apoptotic signaling pathway	biological_process	2	2091	5	19037	0.0962389	0.338969	3.6417	Mmp9;Plaur
GO:0007417	central nervous system development	biological_process	16	2091	103	19037	0.0969087	0.341106	1.41425	Aldh5a1;Bcan;Dner;Drp2;Faim2;Gabra4;Hapln4;Id3;Runx1;Shh;Timp3;Timp4;Tlx3;Vcan;Vsnl1;Zbtb16
GO:0005179	hormone activity	molecular_function	17	2091	111	19037	0.0985877	0.346564	1.39435	Adm;Agt;Angptl8;C1qtnf9;Calcb;Edn1;Enho;Erfe;Fam132a;Fndc5;Igf1;Inhba;Nppb;Pomc;Sst;Stc2;Ucn2
GO:0007601	visual perception	biological_process	17	2091	111	19037	0.0985877	0.346564	1.39435	Abca4;Crybb1;Epas1;Gabrr2;Gjc1;Gjd2;Glrb;Gucy2e;Kcnj10;Lamc3;Myo7a;Ngb;Olfm2;Rdh10;Rgr;Rlbp1;Trpm1
GO:0016328	lateral plasma membrane	cellular_component	10	2091	58	19037	0.0988706	0.347107	1.5697	Actn1;Anxa1;Cldn4;Drd2;Epcam;Fgf13;Iqgap1;Iqgap3;Myo1c;Vangl2
GO:0030512	negative regulation of transforming growth factor beta receptor signaling pathway	biological_process	10	2091	58	19037	0.0988706	0.347107	1.5697	Cd109;Hspa1a;Hspa5;Htra1;Htra3;Onecut1;Onecut2;Pmepa1;Tgfb3;Xbp1
GO:0001708	cell fate specification	biological_process	5	2091	23	19037	0.100259	0.349035	1.97919	Apc2;Shh;Tbx1;Tead4;Tlx3
GO:0002227	innate immune response in mucosa	biological_process	5	2091	23	19037	0.100259	0.349035	1.97919	Apoa4;Hist1h2bd;Hist1h2bk;Nod2;Rpl39
GO:0010613	positive regulation of cardiac muscle hypertrophy	biological_process	5	2091	23	19037	0.100259	0.349035	1.97919	Agt;Ece1;Edn1;Igf1;Twf1
GO:0014059	regulation of dopamine secretion	biological_process	5	2091	23	19037	0.100259	0.349035	1.97919	Chrna4;Drd2;Drd3;Syt1;Syt7
GO:0023019	signal transduction involved in regulation of gene expression	biological_process	5	2091	23	19037	0.100259	0.349035	1.97919	Epcam;Fgf5;Msx2;Pdgfra;T
GO:0035567	non-canonical Wnt signaling pathway	biological_process	5	2091	23	19037	0.100259	0.349035	1.97919	Fzd1;Sfrp1;Vangl2;Wnt4;Wnt7a
GO:0043011	myeloid dendritic cell differentiation	biological_process	5	2091	23	19037	0.100259	0.349035	1.97919	Batf;Batf3;Ltbr;Spi1;Tgfb1
GO:0045216	cell-cell junction organization	biological_process	5	2091	23	19037	0.100259	0.349035	1.97919	Flna;Marveld3;Tgfb1;Tgfb3;Xirp2
GO:0050777	negative regulation of immune response	biological_process	5	2091	23	19037	0.100259	0.349035	1.97919	Fcgr2b;Nlrp3;Nod2;Olfm4;Tgfb1
GO:0051393	alpha-actinin binding	molecular_function	5	2091	23	19037	0.100259	0.349035	1.97919	Actn1;Pdlim4;Pparg;Ptprt;Xirp2
GO:0051787	misfolded protein binding	molecular_function	5	2091	23	19037	0.100259	0.349035	1.97919	Edem1;Hspa1a;Hspa1l;Hspa5;Sdf2l1
GO:0090190	positive regulation of branching involved in ureteric bud morphogenesis	biological_process	5	2091	23	19037	0.100259	0.349035	1.97919	Agt;Agtr2;Gdnf;Sox8;Tgfb1
GO:2000311	regulation of AMPA receptor activity	biological_process	5	2091	23	19037	0.100259	0.349035	1.97919	Cacng8;Cnih2;Gsg1l;Nlgn3;Shisa9
GO:0000981	RNA polymerase II transcription factor activity, sequence-specific DNA binding	molecular_function	30	2091	215	19037	0.101085	0.351681	1.27036	Cebpb;Elf4;Epas1;Foxa1;Foxc2;Foxd1;Foxd3;Foxr2;Hif3a;Jun;Junb;Klf2;Mafb;Mybl2;Myc;Nfatc4;Pou4f1;Pttg1;Runx1;Runx2;Runx3;Sox8;Sp5;Sp7;Spi1;Stat3;T;Tfap2c;Twist1;Xbp1
GO:0060548	negative regulation of cell death	biological_process	15	2091	96	19037	0.10154	0.353039	1.42254	Adcyap1r1;Bmp7;Ctgf;Ctsb;Cyr61;Drd2;Esr2;Fgf2;Hspa1a;Htr2b;Jak2;Myc;Stat3;Tead2;Ttpa
GO:0001934	positive regulation of protein phosphorylation	biological_process	28	2091	199	19037	0.101999	0.354405	1.281	Akap5;Anxa2;Bmp2;Card14;Chrna7;Ctgf;Cyr61;Dab2;Eng;Fgf2;Flt4;Fzd1;Gpnmb;Gprc5b;Il1b;Iqgap3;Lyn;Map2k3;Map2k6;Mmp9;Ngf;Plaur;Rasgrp1;Sema4d;Sphk1;Tbx1;Tgfb1;Xbp1
GO:0030141	secretory granule	cellular_component	21	2091	143	19037	0.102258	0.355078	1.33699	Clca1;Ctsl;Ece1;Fstl3;Gal;Hilpda;Il1b;Lyz2;Olfm4;Pak2;Pla2g2a;Pomc;Reg3g;Rph3a;Stxbp2;Syt1;Syt9;Tgfb1;Tgfb3;Thbs1;Trh
GO:0030217	T cell differentiation	biological_process	8	2091	44	19037	0.103791	0.359939	1.65532	Cacnb4;Egr1;Ptpn2;Ptprc;Runx2;Sstr1;Tgfb1;Vav1
GO:0050890	cognition	biological_process	8	2091	44	19037	0.103791	0.359939	1.65532	Chl1;Chrm1;Chrna4;Chrna7;Hrh3;Jakmip1;Ptchd1;Stra6
GO:0006611	protein export from nucleus	biological_process	6	2091	30	19037	0.104183	0.360604	1.82085	Ankle1;Calr;Egr2;Eif5a;Nxt1;Tgfb1
GO:0030594	neurotransmitter receptor activity	molecular_function	6	2091	30	19037	0.104183	0.360604	1.82085	Htr1a;Htr1d;Htr2b;Htr2c;Htr5a;Htr6
GO:0043014	alpha-tubulin binding	molecular_function	6	2091	30	19037	0.104183	0.360604	1.82085	B4galt1;Cav3;Fam110c;Sncb;Trpv4;Ttll7
GO:0000979	RNA polymerase II core promoter sequence-specific DNA binding	molecular_function	7	2091	37	19037	0.10489	0.362123	1.72243	Cebpb;Egr1;Fos;Gadd45a;Nlrc5;Sox8;Wbp2nl
GO:0001837	epithelial to mesenchymal transition	biological_process	7	2091	37	19037	0.10489	0.362123	1.72243	Bmp2;Flna;Hmga2;Loxl2;Snai1;Tgfb1;Wnt4
GO:0030513	positive regulation of BMP signaling pathway	biological_process	7	2091	37	19037	0.10489	0.362123	1.72243	Crb2;Cyr61;Eng;Foxd1;Hes5;Msx2;Sulf1
GO:0072593	reactive oxygen species metabolic process	biological_process	7	2091	37	19037	0.10489	0.362123	1.72243	Ctgf;Cyba;Cyr61;Met;Pdk4;Pmaip1;Vav1
GO:0002020	protease binding	molecular_function	19	2091	128	19037	0.106945	0.367647	1.35141	A2m;Anxa2;Bdkrb2;Chl1;Fn1;Hspa1a;Il1r1;Kng1;Lcn2;Ryr1;Sell;Serpine1;Timp1;Timp3;Timp4;Tnfrsf10b;Tnfrsf1a;Ttn;Xbp1
GO:0055085	transmembrane transport	biological_process	34	2091	249	19037	0.107059	0.367647	1.24315	Abca4;Abca6;Abcb1b;Abcc3;Abcd2;Abcg2;Aqp11;Aqp4;Bcl2a1;Cftr;Gja5;Gjc1;Gjc2;Mfsd4;Panx2;Piezo1;Sec61a1;Slc10a6;Slc22a6;Slc22a8;Slc25a24;Slc25a48;Slc43a3;Slc45a3;Slc5a10;Slc5a11;Slc6a1;Slc6a11;Slc6a20;Slc6a7;Slc7a10;Slco1c1;Slco2a1;Slco4a1
GO:0005506	iron ion binding	molecular_function	26	2091	184	19037	0.107623	0.367647	1.28647	Agmo;Alox12;Calr;Ch25h;Cyp1a1;Cyp1b1;Cyp27b1;Cyp3a9;Cyp4b1;Cyp4f1;Cyp4f18;Cyp4f4;Lcn2;LOC497963;Meltf;Nos2;Nos3;P4ha2;P4ha3;Plod2;Ppef1;Ptgis;Scd;Tbxas1;Tet1;Xdh
GO:0006302	double-strand break repair	biological_process	10	2091	59	19037	0.107957	0.367647	1.54309	Brca1;Cdca5;Dtx3l;Eme1;Ggn;Meioc;Parp3;Parp9;Polq;Trip13
GO:0009653	anatomical structure morphogenesis	biological_process	10	2091	59	19037	0.107957	0.367647	1.54309	Fbn1;Foxa1;Foxc2;Foxd1;Foxd3;Foxr2;Onecut1;Onecut2;Pdgfra;T
GO:0003203	endocardial cushion morphogenesis	biological_process	4	2091	17	19037	0.108147	0.367647	2.14218	Bmp2;Eng;Tbx20;Twist1
GO:0004435	phosphatidylinositol phospholipase C activity	molecular_function	4	2091	17	19037	0.108147	0.367647	2.14218	Ccr1;Plcd1;Plcd4;Plch2
GO:0005639	integral component of nuclear inner membrane	cellular_component	4	2091	17	19037	0.108147	0.367647	2.14218	Ankle1;P2rx1;P2rx3;Tmem43
GO:0007512	adult heart development	biological_process	4	2091	17	19037	0.108147	0.367647	2.14218	Aplnr;Myh6;Myh7;Ttn
GO:0008593	regulation of Notch signaling pathway	biological_process	4	2091	17	19037	0.108147	0.367647	2.14218	Ascl1;Il6st;Notch4;Postn
GO:0008631	intrinsic apoptotic signaling pathway in response to oxidative stress	biological_process	4	2091	17	19037	0.108147	0.367647	2.14218	Cyp1b1;Jak2;Mapt;Melk
GO:0010569	regulation of double-strand break repair via homologous recombination	biological_process	4	2091	17	19037	0.108147	0.367647	2.14218	Chek1;Fignl1;Rad51;Zfp365
GO:0019395	fatty acid oxidation	biological_process	4	2091	17	19037	0.108147	0.367647	2.14218	Alox12;C1qtnf9;Cd36;Pparg
GO:0030247	polysaccharide binding	molecular_function	4	2091	17	19037	0.108147	0.367647	2.14218	Enpp2;Enpp3;Prg4;Tinagl1
GO:0031214	biomineral tissue development	biological_process	4	2091	17	19037	0.108147	0.367647	2.14218	Bglap;Dmp1;Otop1;Spp1
GO:0035729	cellular response to hepatocyte growth factor stimulus	biological_process	4	2091	17	19037	0.108147	0.367647	2.14218	Casr;Il10;Il6;Plau
GO:0043306	positive regulation of mast cell degranulation	biological_process	4	2091	17	19037	0.108147	0.367647	2.14218	Fcer1g;Fgr;Il4r;Stxbp2
GO:0044255	cellular lipid metabolic process	biological_process	4	2091	17	19037	0.108147	0.367647	2.14218	Abhd1;Abhd3;Angptl8;Nr1h3
GO:0045198	establishment of epithelial cell apical/basal polarity	biological_process	4	2091	17	19037	0.108147	0.367647	2.14218	Camsap3;Ezr;Msn;Ptk7
GO:0045742	positive regulation of epidermal growth factor receptor signaling pathway	biological_process	4	2091	17	19037	0.108147	0.367647	2.14218	Agt;Esr2;Mmp9;Plaur
GO:0048665	neuron fate specification	biological_process	4	2091	17	19037	0.108147	0.367647	2.14218	Ascl1;Foxa1;Pou4f1;Tlx3
GO:0051443	positive regulation of ubiquitin-protein transferase activity	biological_process	4	2091	17	19037	0.108147	0.367647	2.14218	Arrdc4;Plk1;Rps2;Trib3
GO:2000353	positive regulation of endothelial cell apoptotic process	biological_process	4	2091	17	19037	0.108147	0.367647	2.14218	Ano6;Col18a1;Thbs1;Xbp1
GO:0007266	Rho protein signal transduction	biological_process	12	2091	74	19037	0.108192	0.367647	1.47637	Cdc42ep5;LOC691418;Pak2;Pak7;Pdpn;Pecam1;Rac2;Rhobtb3;Rhoc;Rhoj;Rnd2;Vangl2
GO:0031490	chromatin DNA binding	molecular_function	12	2091	74	19037	0.108192	0.367647	1.47637	Ankle1;Foxc2;Grhl2;Hist1h1a;Hist1h1b;Insm1;LOC684828;Myog;Sbno2;Stat3;Wbp2nl;Xbp1
GO:0001206	transcriptional repressor activity, RNA polymerase II distal enhancer sequence-specific binding	molecular_function	3	2091	11	19037	0.111586	0.36852	2.48298	Msc;Pax4;Zbtb16
GO:0001696	gastric acid secretion	biological_process	3	2091	11	19037	0.111586	0.36852	2.48298	Chrm5;Hrh2;Slc9a4
GO:0001931	uropod	cellular_component	3	2091	11	19037	0.111586	0.36852	2.48298	Bst1;Ezr;Msn
GO:0002237	response to molecule of bacterial origin	biological_process	3	2091	11	19037	0.111586	0.36852	2.48298	Cd14;Cxcl2;Il10
GO:0003094	glomerular filtration	biological_process	3	2091	11	19037	0.111586	0.36852	2.48298	Podxl;Sulf1;Sulf2
GO:0004865	protein serine/threonine phosphatase inhibitor activity	molecular_function	3	2091	11	19037	0.111586	0.36852	2.48298	Ppp1r14a;Ppp1r14b;Ppp1r1c
GO:0004875	complement receptor activity	molecular_function	3	2091	11	19037	0.111586	0.36852	2.48298	C3ar1;C5ar1;C5ar2
GO:0007435	salivary gland morphogenesis	biological_process	3	2091	11	19037	0.111586	0.36852	2.48298	Bmp7;Tgfb1;Tgfb3
GO:0007567	parturition	biological_process	3	2091	11	19037	0.111586	0.36852	2.48298	Fgl2;Mmp13;Mmp9
GO:0008081	phosphoric diester hydrolase activity	molecular_function	3	2091	11	19037	0.111586	0.36852	2.48298	Enpp6;Plcxd2;Smpdl3b
GO:0008239	dipeptidyl-peptidase activity	molecular_function	3	2091	11	19037	0.111586	0.36852	2.48298	Dpep2;Dpp10;Dpp6
GO:0010744	positive regulation of macrophage derived foam cell differentiation	biological_process	3	2091	11	19037	0.111586	0.36852	2.48298	Cd36;Msr1;Pf4
GO:0010831	positive regulation of myotube differentiation	biological_process	3	2091	11	19037	0.111586	0.36852	2.48298	Cav3;Csrp3;Myog
GO:0016572	histone phosphorylation	biological_process	3	2091	11	19037	0.111586	0.36852	2.48298	Ccna2;Cdk1;Cdk2
GO:0019531	oxalate transmembrane transporter activity	molecular_function	3	2091	11	19037	0.111586	0.36852	2.48298	Slc26a1;Slc26a2;Slc26a9
GO:0019532	oxalate transport	biological_process	3	2091	11	19037	0.111586	0.36852	2.48298	Slc26a1;Slc26a2;Slc26a9
GO:0019934	cGMP-mediated signaling	biological_process	3	2091	11	19037	0.111586	0.36852	2.48298	Cd36;Gucy1b3;Nos2
GO:0032780	negative regulation of ATPase activity	biological_process	3	2091	11	19037	0.111586	0.36852	2.48298	Pln;Tnni3;Tnnt2
GO:0032825	positive regulation of natural killer cell differentiation	biological_process	3	2091	11	19037	0.111586	0.36852	2.48298	Axl;Il21;Rasgrp1
GO:0034142	toll-like receptor 4 signaling pathway	biological_process	3	2091	11	19037	0.111586	0.36852	2.48298	Cd14;Nfkbia;Tril
GO:0035589	G-protein coupled purinergic nucleotide receptor signaling pathway	biological_process	3	2091	11	19037	0.111586	0.36852	2.48298	P2ry12;P2ry13;P2ry6
GO:0038063	collagen-activated tyrosine kinase receptor signaling pathway	biological_process	3	2091	11	19037	0.111586	0.36852	2.48298	Col4a1;Col4a2;Gp6
GO:0042308	negative regulation of protein import into nucleus	biological_process	3	2091	11	19037	0.111586	0.36852	2.48298	Cabp1;Fermt1;Mdfic
GO:0042554	superoxide anion generation	biological_process	3	2091	11	19037	0.111586	0.36852	2.48298	Cyba;Edn1;Ncf2
GO:0043249	erythrocyte maturation	biological_process	3	2091	11	19037	0.111586	0.36852	2.48298	Ankle1;Klf2;Ptbp3
GO:0043517	positive regulation of DNA damage response, signal transduction by p53 class mediator	biological_process	3	2091	11	19037	0.111586	0.36852	2.48298	Ankrd1;Hic1;Pmaip1
GO:0044322	endoplasmic reticulum quality control compartment	cellular_component	3	2091	11	19037	0.111586	0.36852	2.48298	Calr;Edem1;Sec61b
GO:0045199	maintenance of epithelial cell apical/basal polarity	biological_process	3	2091	11	19037	0.111586	0.36852	2.48298	Crb2;Lin7a;Lin7b
GO:0045577	regulation of B cell differentiation	biological_process	3	2091	11	19037	0.111586	0.36852	2.48298	Ankle1;Ptpn6;Ptprc
GO:0045822	negative regulation of heart contraction	biological_process	3	2091	11	19037	0.111586	0.36852	2.48298	Atp1a2;Jak2;Pln
GO:0045906	negative regulation of vasoconstriction	biological_process	3	2091	11	19037	0.111586	0.36852	2.48298	Adm;Dusp5;Hspa1a
GO:0046632	alpha-beta T cell differentiation	biological_process	3	2091	11	19037	0.111586	0.36852	2.48298	Anxa1;LOC100360057;Rpl22
GO:0048407	platelet-derived growth factor binding	molecular_function	3	2091	11	19037	0.111586	0.36852	2.48298	Col4a1;Col6a1;Pdgfra
GO:0050798	activated T cell proliferation	biological_process	3	2091	11	19037	0.111586	0.36852	2.48298	Itgam;Itgax;Itgb2
GO:0050803	regulation of synapse structure or activity	biological_process	3	2091	11	19037	0.111586	0.36852	2.48298	Gria4;Slc17a7;Slc17a8
GO:0051901	positive regulation of mitochondrial depolarization	biological_process	3	2091	11	19037	0.111586	0.36852	2.48298	Alox12;Dcn;Tspo
GO:0060213	positive regulation of nuclear-transcribed mRNA poly(A) tail shortening	biological_process	3	2091	11	19037	0.111586	0.36852	2.48298	Btg2;Pabpc1;Zfp36
GO:0060272	embryonic skeletal joint morphogenesis	biological_process	3	2091	11	19037	0.111586	0.36852	2.48298	Bmp7;Osr1;Shox2
GO:0060394	negative regulation of pathway-restricted SMAD protein phosphorylation	biological_process	3	2091	11	19037	0.111586	0.36852	2.48298	Eng;Pmepa1;Xbp1
GO:0071377	cellular response to glucagon stimulus	biological_process	3	2091	11	19037	0.111586	0.36852	2.48298	Arg1;Gcgr;Serpine1
GO:0071437	invadopodium	cellular_component	3	2091	11	19037	0.111586	0.36852	2.48298	Ezr;Msn;Pdpn
GO:0080111	DNA demethylation	biological_process	3	2091	11	19037	0.111586	0.36852	2.48298	Apobec1;Apobec3b;Tet1
GO:0090136	epithelial cell-cell adhesion	biological_process	3	2091	11	19037	0.111586	0.36852	2.48298	Camsap3;Plekha7;Serpinb8
GO:0097242	amyloid-beta clearance	biological_process	3	2091	11	19037	0.111586	0.36852	2.48298	Itgam;Itgb2;Msr1
GO:1900744	regulation of p38MAPK cascade	biological_process	3	2091	11	19037	0.111586	0.36852	2.48298	Cav3;Rasgrp1;Trpv4
GO:1901796	regulation of signal transduction by p53 class mediator	biological_process	3	2091	11	19037	0.111586	0.36852	2.48298	Nop2;Pak1ip1;Rpl11
GO:0043408	regulation of MAPK cascade	biological_process	11	2091	67	19037	0.112846	0.372453	1.49473	Bmp2;Bmp7;Drd2;Id1;Inhba;Lefty1;Mylk2;Pak2;Pak7;Tgfb1;Tgfb3
GO:0042593	glucose homeostasis	biological_process	19	2091	129	19037	0.113168	0.373288	1.34094	C1qtnf3;Cav3;Cd36;Csmd1;Foxa1;Gcgr;Gprc5b;Igf1;Il6;Met;Nmb;Pdk4;Pomc;Pparg;Ptpn2;Serpine1;Stat3;Trpv4;Xbp1
GO:0030890	positive regulation of B cell proliferation	biological_process	8	2091	45	19037	0.114744	0.378256	1.61853	Ada;Bst1;Cd38;Cdkn1a;Clcf1;Il13ra1;Il21;Ptprc
GO:0004871	signal transducer activity	molecular_function	30	2091	218	19037	0.115108	0.379223	1.25288	Axl;Cxcr2;Epha10;Flt4;Gnb3;Gng4;Gng7;Gng8;Gngt2;Il1r1;Ksr2;Lsp1;Met;Mlkl;Ngf;Pdgfra;Plcd1;Plcd4;Plch2;Rac2;RGD1566029;Rgs6;Rgs7;Rhobtb3;Rhoc;Rhoj;Ripk3;Rnd2;Sectm1b;Stat6
GO:0002028	regulation of sodium ion transport	biological_process	5	2091	24	19037	0.115773	0.379334	1.89672	Drd2;Nkain4;Nos3;Slc9a3;Tgfb1
GO:0007194	negative regulation of adenylate cyclase activity	biological_process	5	2091	24	19037	0.115773	0.379334	1.89672	Akap5;Drd2;Hrh3;Npr3;P2ry13
GO:0007585	respiratory gaseous exchange	biological_process	5	2091	24	19037	0.115773	0.379334	1.89672	Chrna4;Edn1;Flt4;Mafb;Tlx3
GO:0010765	positive regulation of sodium ion transport	biological_process	5	2091	24	19037	0.115773	0.379334	1.89672	Cntn1;Cxcl1;Fgf12;Fgf14;Sgk1
GO:0015701	bicarbonate transport	biological_process	5	2091	24	19037	0.115773	0.379334	1.89672	Cftr;Slc26a1;Slc26a2;Slc26a9;Slc4a4
GO:0030031	cell projection assembly	biological_process	5	2091	24	19037	0.115773	0.379334	1.89672	Capg;Parvg;Rac2;Rhobtb3;Rhoj
GO:0042474	middle ear morphogenesis	biological_process	5	2091	24	19037	0.115773	0.379334	1.89672	Edn1;Myc;Osr1;Prrx2;Tbx1
GO:0071236	cellular response to antibiotic	biological_process	5	2091	24	19037	0.115773	0.379334	1.89672	Crip1;Egr1;Hspa5;Il1b;Xbp1
GO:1903861	positive regulation of dendrite extension	biological_process	5	2091	24	19037	0.115773	0.379334	1.89672	Cpne9;Rasal1;Rims1;Syt1;Syt3
GO:0043154	negative regulation of cysteine-type endopeptidase activity involved in apoptotic process	biological_process	12	2091	75	19037	0.116631	0.381901	1.45668	Birc5;Cd44;Cryab;Hspa1a;Igf1;Il6;Klf4;Naip6;Ptger2;Ptgs2;Thbs1;Tnfrsf1b
GO:0005109	frizzled binding	molecular_function	7	2091	38	19037	0.117051	0.381901	1.6771	Cthrc1;Fzd1;Sfrp1;Wnt2;Wnt4;Wnt7a;Wnt8b
GO:0006641	triglyceride metabolic process	biological_process	7	2091	38	19037	0.117051	0.381901	1.6771	Acsl6;Apobec1;Apobr;Cav3;Cd36;Pcsk9;Scd
GO:0031016	pancreas development	biological_process	7	2091	38	19037	0.117051	0.381901	1.6771	Aldh1a2;Met;Msln;Onecut1;Onecut2;Pax4;Shh
GO:0032508	DNA duplex unwinding	biological_process	7	2091	38	19037	0.117051	0.381901	1.6771	Anxa1;Brip1;Cdc45;Gins1;Gins2;Mcm5;Recql4
GO:0045747	positive regulation of Notch signaling pathway	biological_process	7	2091	38	19037	0.117051	0.381901	1.6771	Ascl1;Cntn6;Enho;Hes5;Nepro;Nod2;Stat3
GO:0051721	protein phosphatase 2A binding	molecular_function	7	2091	38	19037	0.117051	0.381901	1.6771	Eif4ebp1;Grin3a;Mapt;Ptpn1;Shc1;Sphk1;Vim
GO:0090090	negative regulation of canonical Wnt signaling pathway	biological_process	16	2091	106	19037	0.117316	0.382533	1.37423	Amer2;Apc2;Bmp2;Cthrc1;Dab2;Dact3;Egr1;Fermt1;Fzd1;Kremen1;Nkd1;Notum;Sfrp1;Shh;Tmem88;Wnt4
GO:0008574	ATP-dependent microtubule motor activity, plus-end-directed	molecular_function	6	2091	31	19037	0.117826	0.38281	1.76211	Dnai2;Kif11;Kif14;Kif18a;Kif18b;Kif4a
GO:0010165	response to X-ray	biological_process	6	2091	31	19037	0.117826	0.38281	1.76211	Anxa1;Cdkn1a;Fga;Pmaip1;Rad51;Thbd
GO:0032715	negative regulation of interleukin-6 production	biological_process	6	2091	31	19037	0.117826	0.38281	1.76211	Aqp4;Chrna7;Il10;Klf2;Tnfrsf1a;Zc3h12a
GO:0044306	neuron projection terminus	cellular_component	6	2091	31	19037	0.117826	0.38281	1.76211	Flrt1;Fstl3;Gal;Ngf;Ptbp1;Syt1
GO:0051928	positive regulation of calcium ion transport	biological_process	6	2091	31	19037	0.117826	0.38281	1.76211	Atp2b2;Ccl3;Ccr1;Jak3;Trpc6;Tspo
GO:2001244	positive regulation of intrinsic apoptotic signaling pathway	biological_process	6	2091	31	19037	0.117826	0.38281	1.76211	Bub1;Pmaip1;Ripk3;S100a8;S100a9;Sept4
GO:0006357	regulation of transcription by RNA polymerase II	biological_process	61	2091	478	19037	0.119319	0.387429	1.16184	Ankrd1;Ankrd2;Arid5a;Arntl2;Ascl1;Atf3;Batf;Batf3;Brca1;Brip1;Cebpd;Cks2;Dbp;Elf4;Epas1;Fhl2;Fos;Fosb;Fosl1;Fosl2;Foxa1;Foxc2;Foxd1;Foxd3;Foxr2;Fstl3;Grhl2;Hif3a;Hmgb2;Hopx;Inhba;Klf4;LOC684828;Mafb;Mnda;Mybl2;Nfkbiz;Nr4a2;Onecut1;Pparg;Pttg1;Runx1;Runx2;Runx3;Satb2;Snai1;Sox7;Sp5;Sp7;Spi1;Stat3;T;Tbx1;Tceal3;Tceal5;Tceal6;Tead4;Tfap2c;Vdr;Xbp1;Zfp36
GO:0030659	cytoplasmic vesicle membrane	cellular_component	14	2091	91	19037	0.121771	0.394864	1.40065	Anxa1;Camkv;Cftr;Gabra1;Gabrb2;Gabrb3;Gabrg2;Myo1c;Nsg2;Rhbg;Ryr1;Smagp;Trim72;Vamp5
GO:0003705	transcription factor activity, RNA polymerase II distal enhancer sequence-specific binding	molecular_function	11	2091	68	19037	0.12201	0.394864	1.47275	Cebpb;Esrrb;Foxc2;Jun;Myog;Onecut1;Pou4f1;Sox7;Spi1;T;Tead2
GO:0032091	negative regulation of protein binding	biological_process	11	2091	68	19037	0.12201	0.394864	1.47275	Aurkb;Ckmt1b;Ctsz;Dab2;Id1;Myc;Nes;Nfatc4;Plscr1;Slpi;Xirp1
GO:0043085	positive regulation of catalytic activity	biological_process	11	2091	68	19037	0.12201	0.394864	1.47275	Agt;Alox5ap;Apobec1;Ltc4s;Mgst2;Myc;Ncf2;Ncf4;Ngb;Npm1;Nr4a2
GO:0007157	heterophilic cell-cell adhesion via plasma membrane cell adhesion molecules	biological_process	9	2091	53	19037	0.122048	0.394864	1.54601	Cbln1;Cd226;Crb2;Itga5;Jaml;PVR;Sele;Selp;Smagp
GO:0048565	digestive tract development	biological_process	9	2091	53	19037	0.122048	0.394864	1.54601	Cd36;Ckmt1b;Cyp1a1;Hrh2;Nat2;Nts;Tgfb1;Tgfb3;Tk1
GO:0008233	peptidase activity	molecular_function	18	2091	123	19037	0.126	0.398356	1.33233	Arxes2;Capn3;Casp8;Ctsb;Enpep;Espl1;F12;Fgl2;Folh1;Mmp13;Mmp7;Mmp9;Napsa;Papln;Pi15;Plau;Prss12;Shh
GO:0001916	positive regulation of T cell mediated cytotoxicity	biological_process	4	2091	18	19037	0.127556	0.398356	2.02317	Hspa1a;Ptprc;RT1-A1;RT1-A2
GO:0004180	carboxypeptidase activity	molecular_function	4	2091	18	19037	0.127556	0.398356	2.02317	Aebp1;Cpxm2;Ctsz;Folh1
GO:0007202	activation of phospholipase C activity	biological_process	4	2091	18	19037	0.127556	0.398356	2.02317	Adcyap1r1;Agt;Htr2b;Sele
GO:0015908	fatty acid transport	biological_process	4	2091	18	19037	0.127556	0.398356	2.02317	Acsl6;Cd36;Slc27a2;Slc27a6
GO:0016209	antioxidant activity	molecular_function	4	2091	18	19037	0.127556	0.398356	2.02317	Apoa4;RGD1309676;S100a8;S100a9
GO:0017156	calcium ion regulated exocytosis	biological_process	4	2091	18	19037	0.127556	0.398356	2.02317	Rims3;Syt1;Syt3;Syt7
GO:0019229	regulation of vasoconstriction	biological_process	4	2091	18	19037	0.127556	0.398356	2.02317	Atp1a2;Chrm3;Edn1;P2rx1
GO:0019835	cytolysis	biological_process	4	2091	18	19037	0.127556	0.398356	2.02317	Bak1;C6;Lyz2;Mmd2
GO:0021954	central nervous system neuron development	biological_process	4	2091	18	19037	0.127556	0.398356	2.02317	Ascl1;Btg2;Gabrb1;Lingo1
GO:0030224	monocyte differentiation	biological_process	4	2091	18	19037	0.127556	0.398356	2.02317	Jun;Myh9;Pde1b;Pparg
GO:0032481	positive regulation of type I interferon production	biological_process	4	2091	18	19037	0.127556	0.398356	2.02317	Cd14;Mb21d1;Myd88;Zc3hav1
GO:0048037	cofactor binding	molecular_function	4	2091	18	19037	0.127556	0.398356	2.02317	Birc5;Dao;Pgam2;Sgk1
GO:0048384	retinoic acid receptor signaling pathway	biological_process	4	2091	18	19037	0.127556	0.398356	2.02317	Aldh1a2;Esrrg;Nos2;Tbx1
GO:0048566	embryonic digestive tract development	biological_process	4	2091	18	19037	0.127556	0.398356	2.02317	Ada;Aldh1a2;Fgf9;Stra6
GO:0050868	negative regulation of T cell activation	biological_process	4	2091	18	19037	0.127556	0.398356	2.02317	Gpnmb;Jak3;Tgfb1;Vtcn1
GO:0072657	protein localization to membrane	biological_process	4	2091	18	19037	0.127556	0.398356	2.02317	Capn3;Jsrp1;Rab32;Stx1b
GO:0090280	positive regulation of calcium ion import	biological_process	4	2091	18	19037	0.127556	0.398356	2.02317	Casr;Ccl2;Lgals3;Serpine1
GO:1900017	positive regulation of cytokine production involved in inflammatory response	biological_process	4	2091	18	19037	0.127556	0.398356	2.02317	Il17b;Myd88;Nod2;Tarm1
GO:0009755	hormone-mediated signaling pathway	biological_process	7	2091	39	19037	0.129908	0.398356	1.6341	Gcgr;Ghr;Jak2;Nr5a2;Pparg;Trh;Ucn2
GO:0017048	Rho GTPase binding	molecular_function	7	2091	39	19037	0.129908	0.398356	1.6341	Daam2;Ect2;Flna;Iqgap1;Iqgap2;Iqgap3;Pard6a
GO:0048863	stem cell differentiation	biological_process	7	2091	39	19037	0.129908	0.398356	1.6341	A2m;Epcam;Hmga2;Lif;Msx2;Osr1;Runx2
GO:0051879	Hsp90 protein binding	molecular_function	7	2091	39	19037	0.129908	0.398356	1.6341	Fkbp6;Gucy1b3;Mapt;Nod2;Nos2;Nos3;Unc45b
GO:0006974	cellular response to DNA damage stimulus	biological_process	33	2091	246	19037	0.131492	0.398356	1.2213	Batf;Bcl3;Brca1;Btg2;Ccdc13;Cdkn1a;Chek1;Ddias;Ddx39a;Dtl;Dtx3l;Gadd45a;Lyn;Macrod2;Mael;Mb21d1;Mcm10;Mcm7;Mnda;Myc;Nabp1;Nek6;Ns5atp9;Pmaip1;Polq;Rad51;Rassf1;Sgk1;Timeless;Top2a;Ube2t;Wdhd1;Zc3h12a
GO:0007179	transforming growth factor beta receptor signaling pathway	biological_process	11	2091	69	19037	0.131577	0.398356	1.4514	Ccl2;Dusp15;Eng;Fos;Gcnt2;Jun;LOC103691556;Ltbp2;Pxn;Tgfb1;Tgfb3
GO:0005913	cell-cell adherens junction	cellular_component	16	2091	108	19037	0.132234	0.398356	1.34878	Anxa1;Anxa2;Cd226;Cdca3;Cdh10;Cdh12;Cdh20;Dsc2;Lyn;Pdlim1;PVR;S100a11;Smagp;Sorbs1;Tgm1;Xirp1
GO:0002526	acute inflammatory response	biological_process	6	2091	32	19037	0.132307	0.398356	1.70705	B4galt1;Cxcl1;Il1b;Il6;Ptges;S100a8
GO:0004857	enzyme inhibitor activity	molecular_function	6	2091	32	19037	0.132307	0.398356	1.70705	Angptl4;Cd55;Dtx3l;Parp9;Ppp1r27;Ugt1a1
GO:0007140	male meiotic nuclear division	biological_process	6	2091	32	19037	0.132307	0.398356	1.70705	Chtf18;Fignl1;Kif18a;Mael;Mov10l1;Sgo2
GO:0003887	DNA-directed DNA polymerase activity	molecular_function	5	2091	25	19037	0.132347	0.398356	1.82085	Pola2;Pold1;Pole;Pole2;Polq
GO:0007095	mitotic G2 DNA damage checkpoint	biological_process	5	2091	25	19037	0.132347	0.398356	1.82085	Cdk1;Clspn;Fanci;Hmga2;Ier3
GO:0042157	lipoprotein metabolic process	biological_process	5	2091	25	19037	0.132347	0.398356	1.82085	Apoa4;Apobec1;Apold1;Olr1;Pcsk9
GO:0042629	mast cell granule	cellular_component	5	2091	25	19037	0.132347	0.398356	1.82085	Anxa1;Cd300a;Cxcr2;Lyn;Rasgrp1
GO:0051966	regulation of synaptic transmission, glutamatergic	biological_process	5	2091	25	19037	0.132347	0.398356	1.82085	Gria2;Grm3;Grm8;Nlgn3;Syt1
GO:0000150	recombinase activity	molecular_function	2	2091	6	19037	0.134113	0.398356	3.03475	Rad51;Xrcc3
GO:0000303	response to superoxide	biological_process	2	2091	6	19037	0.134113	0.398356	3.03475	Ucp2;Ucp3
GO:0000405	bubble DNA binding	molecular_function	2	2091	6	19037	0.134113	0.398356	3.03475	Neil3;Recql4
GO:0000707	meiotic DNA recombinase assembly	biological_process	2	2091	6	19037	0.134113	0.398356	3.03475	Rad51;Xrcc3
GO:0001517	N-acetylglucosamine 6-O-sulfotransferase activity	molecular_function	2	2091	6	19037	0.134113	0.398356	3.03475	Chst4;Chst5
GO:0001821	histamine secretion	biological_process	2	2091	6	19037	0.134113	0.398356	3.03475	Ada;Edn1
GO:0002035	brain renin-angiotensin system	biological_process	2	2091	6	19037	0.134113	0.398356	3.03475	Agt;Agtr2
GO:0002074	extraocular skeletal muscle development	biological_process	2	2091	6	19037	0.134113	0.398356	3.03475	Cacna1s;Myom1
GO:0002407	dendritic cell chemotaxis	biological_process	2	2091	6	19037	0.134113	0.398356	3.03475	Ano6;Ccl21
GO:0002455	humoral immune response mediated by circulating immunoglobulin	biological_process	2	2091	6	19037	0.134113	0.398356	3.03475	Bcl3;Exo1
GO:0002674	negative regulation of acute inflammatory response	biological_process	2	2091	6	19037	0.134113	0.398356	3.03475	Nlrp3;Pparg
GO:0003150	muscular septum morphogenesis	biological_process	2	2091	6	19037	0.134113	0.398356	3.03475	Fzd1;Vangl2
GO:0003158	endothelium development	biological_process	2	2091	6	19037	0.134113	0.398356	3.03475	Gja4;Gja5
GO:0003229	ventricular cardiac muscle tissue development	biological_process	2	2091	6	19037	0.134113	0.398356	3.03475	Adamts9;Ppp1r13l
GO:0004065	arylsulfatase activity	molecular_function	2	2091	6	19037	0.134113	0.398356	3.03475	Sulf1;Sulf2
GO:0005021	vascular endothelial growth factor-activated receptor activity	molecular_function	2	2091	6	19037	0.134113	0.398356	3.03475	Flt4;Pdgfra
GO:0005534	galactose binding	molecular_function	2	2091	6	19037	0.134113	0.398356	3.03475	Eng;Galk1
GO:0005579	membrane attack complex	cellular_component	2	2091	6	19037	0.134113	0.398356	3.03475	C6;C7
GO:0005587	collagen type IV trimer	cellular_component	2	2091	6	19037	0.134113	0.398356	3.03475	Col4a1;Col4a2
GO:0005652	nuclear lamina	cellular_component	2	2091	6	19037	0.134113	0.398356	3.03475	Lmnb1;Stx1b
GO:0005828	kinetochore microtubule	cellular_component	2	2091	6	19037	0.134113	0.398356	3.03475	Kif18a;Kntc1
GO:0006287	base-excision repair, gap-filling	biological_process	2	2091	6	19037	0.134113	0.398356	3.03475	Pold1;Pole
GO:0006527	arginine catabolic process	biological_process	2	2091	6	19037	0.134113	0.398356	3.03475	Nos2;Nos3
GO:0006563	L-serine metabolic process	biological_process	2	2091	6	19037	0.134113	0.398356	3.03475	Cbs;Shmt1
GO:0007091	metaphase/anaphase transition of mitotic cell cycle	biological_process	2	2091	6	19037	0.134113	0.398356	3.03475	Bub1b;Tacc3
GO:0007144	female meiosis I	biological_process	2	2091	6	19037	0.134113	0.398356	3.03475	Meioc;Trip13
GO:0007589	body fluid secretion	biological_process	2	2091	6	19037	0.134113	0.398356	3.03475	Anxa2;Edn1
GO:0008329	signaling pattern recognition receptor activity	molecular_function	2	2091	6	19037	0.134113	0.398356	3.03475	Clec7a;Tlr2
GO:0008517	folic acid transmembrane transporter activity	molecular_function	2	2091	6	19037	0.134113	0.398356	3.03475	Folr2;Pdpn
GO:0008889	glycerophosphodiester phosphodiesterase activity	molecular_function	2	2091	6	19037	0.134113	0.398356	3.03475	Enpp6;Gdpd2
GO:0010216	maintenance of DNA methylation	biological_process	2	2091	6	19037	0.134113	0.398356	3.03475	Hells;Uhrf1
GO:0010694	positive regulation of alkaline phosphatase activity	biological_process	2	2091	6	19037	0.134113	0.398356	3.03475	Gpld1;Itga2
GO:0010827	regulation of glucose transmembrane transport	biological_process	2	2091	6	19037	0.134113	0.398356	3.03475	Edn1;Trib3
GO:0010870	positive regulation of receptor biosynthetic process	biological_process	2	2091	6	19037	0.134113	0.398356	3.03475	Edn1;Nr1h3
GO:0010894	negative regulation of steroid biosynthetic process	biological_process	2	2091	6	19037	0.134113	0.398356	3.03475	Bmp2;Wnt4
GO:0010922	positive regulation of phosphatase activity	biological_process	2	2091	6	19037	0.134113	0.398356	3.03475	Bmp2;Ripk3
GO:0014731	spectrin-associated cytoskeleton	cellular_component	2	2091	6	19037	0.134113	0.398356	3.03475	Dmtn;Rhbg
GO:0014854	response to inactivity	biological_process	2	2091	6	19037	0.134113	0.398356	3.03475	Drd2;Il10
GO:0015349	thyroid hormone transmembrane transporter activity	molecular_function	2	2091	6	19037	0.134113	0.398356	3.03475	Slco1c1;Slco4a1
GO:0015840	urea transport	biological_process	2	2091	6	19037	0.134113	0.398356	3.03475	Aqp11;Slc14a2
GO:0015884	folic acid transport	biological_process	2	2091	6	19037	0.134113	0.398356	3.03475	Folr2;Pdpn
GO:0017081	chloride channel regulator activity	molecular_function	2	2091	6	19037	0.134113	0.398356	3.03475	Chrna7;Trpv1
GO:0018401	peptidyl-proline hydroxylation to 4-hydroxy-L-proline	biological_process	2	2091	6	19037	0.134113	0.398356	3.03475	P4ha2;P4hb
GO:0021559	trigeminal nerve development	biological_process	2	2091	6	19037	0.134113	0.398356	3.03475	Drgx;Pou4f1
GO:0021853	cerebral cortex GABAergic interneuron migration	biological_process	2	2091	6	19037	0.134113	0.398356	3.03475	Drd2;Lhx6
GO:0030213	hyaluronan biosynthetic process	biological_process	2	2091	6	19037	0.134113	0.398356	3.03475	Has1;Il1b
GO:0030323	respiratory tube development	biological_process	2	2091	6	19037	0.134113	0.398356	3.03475	Grhl2;Shh
GO:0031394	positive regulation of prostaglandin biosynthetic process	biological_process	2	2091	6	19037	0.134113	0.398356	3.03475	Anxa1;Ptgs2
GO:0031914	negative regulation of synaptic plasticity	biological_process	2	2091	6	19037	0.134113	0.398356	3.03475	Rgs14;Rin1
GO:0032532	regulation of microvillus length	biological_process	2	2091	6	19037	0.134113	0.398356	3.03475	Cdhr2;Ezr
GO:0032534	regulation of microvillus assembly	biological_process	2	2091	6	19037	0.134113	0.398356	3.03475	Atp8b1;Podxl
GO:0032611	interleukin-1 beta production	biological_process	2	2091	6	19037	0.134113	0.398356	3.03475	Il1b;Nlrp3
GO:0032635	interleukin-6 production	biological_process	2	2091	6	19037	0.134113	0.398356	3.03475	Il18rap;Il1b
GO:0032813	tumor necrosis factor receptor superfamily binding	molecular_function	2	2091	6	19037	0.134113	0.398356	3.03475	Tnfsf10;Tnfsf18
GO:0032970	regulation of actin filament-based process	biological_process	2	2091	6	19037	0.134113	0.398356	3.03475	Abra;Cnn2
GO:0033119	negative regulation of RNA splicing	biological_process	2	2091	6	19037	0.134113	0.398356	3.03475	Ptbp1;Ptbp3
GO:0035166	post-embryonic hemopoiesis	biological_process	2	2091	6	19037	0.134113	0.398356	3.03475	Jak2;Klf4
GO:0035749	myelin sheath adaxonal region	cellular_component	2	2091	6	19037	0.134113	0.398356	3.03475	Anxa2;Cnp
GO:0036006	cellular response to macrophage colony-stimulating factor stimulus	biological_process	2	2091	6	19037	0.134113	0.398356	3.03475	Ccl2;Pde1b
GO:0036016	cellular response to interleukin-3	biological_process	2	2091	6	19037	0.134113	0.398356	3.03475	Jak2;Mt2A
GO:0038001	paracrine signaling	biological_process	2	2091	6	19037	0.134113	0.398356	3.03475	Mb21d1;Pgr
GO:0042148	strand invasion	biological_process	2	2091	6	19037	0.134113	0.398356	3.03475	Rad51;Xrcc3
GO:0042866	pyruvate biosynthetic process	biological_process	2	2091	6	19037	0.134113	0.398356	3.03475	Agxt;Sds
GO:0043009	chordate embryonic development	biological_process	2	2091	6	19037	0.134113	0.398356	3.03475	Brca1;Cenpu
GO:0043120	tumor necrosis factor binding	molecular_function	2	2091	6	19037	0.134113	0.398356	3.03475	A2m;Tnfrsf1a
GO:0043152	induction of bacterial agglutination	biological_process	2	2091	6	19037	0.134113	0.398356	3.03475	Fga;Spon2
GO:0043237	laminin-1 binding	molecular_function	2	2091	6	19037	0.134113	0.398356	3.03475	Shh;Thbs4
GO:0043320	natural killer cell degranulation	biological_process	2	2091	6	19037	0.134113	0.398356	3.03475	Stx11;Unc13d
GO:0043515	kinetochore binding	molecular_function	2	2091	6	19037	0.134113	0.398356	3.03475	Cenph;Ttk
GO:0043587	tongue morphogenesis	biological_process	2	2091	6	19037	0.134113	0.398356	3.03475	Shh;Tbx1
GO:0045601	regulation of endothelial cell differentiation	biological_process	2	2091	6	19037	0.134113	0.398356	3.03475	Apold1;Tgfb3
GO:0045650	negative regulation of macrophage differentiation	biological_process	2	2091	6	19037	0.134113	0.398356	3.03475	C1qc;Ptpn2
GO:0045919	positive regulation of cytolysis	biological_process	2	2091	6	19037	0.134113	0.398356	3.03475	Gpld1;Lbp
GO:0046533	negative regulation of photoreceptor cell differentiation	biological_process	2	2091	6	19037	0.134113	0.398356	3.03475	Cntf;Sox8
GO:0046599	regulation of centriole replication	biological_process	2	2091	6	19037	0.134113	0.398356	3.03475	Npm1;Stil
GO:0046696	lipopolysaccharide receptor complex	cellular_component	2	2091	6	19037	0.134113	0.398356	3.03475	Cd14;Tril
GO:0048237	rough endoplasmic reticulum lumen	cellular_component	2	2091	6	19037	0.134113	0.398356	3.03475	Edn1;Lyz2
GO:0050713	negative regulation of interleukin-1 beta secretion	biological_process	2	2091	6	19037	0.134113	0.398356	3.03475	Nlrp3;Zc3h12a
GO:0050794	regulation of cellular process	biological_process	2	2091	6	19037	0.134113	0.398356	3.03475	Mt1;Mt1m
GO:0050974	detection of mechanical stimulus involved in sensory perception	biological_process	2	2091	6	19037	0.134113	0.398356	3.03475	Asic3;Igf1
GO:0051450	myoblast proliferation	biological_process	2	2091	6	19037	0.134113	0.398356	3.03475	Igf1;Met
GO:0060075	regulation of resting membrane potential	biological_process	2	2091	6	19037	0.134113	0.398356	3.03475	Cntf;Kcnj10
GO:0060219	camera-type eye photoreceptor cell differentiation	biological_process	2	2091	6	19037	0.134113	0.398356	3.03475	Dscam;Prom1
GO:0060335	positive regulation of interferon-gamma-mediated signaling pathway	biological_process	2	2091	6	19037	0.134113	0.398356	3.03475	Nlrc5;Parp9
GO:0060363	cranial suture morphogenesis	biological_process	2	2091	6	19037	0.134113	0.398356	3.03475	Igf1;Twist1
GO:0060373	regulation of ventricular cardiac muscle cell membrane depolarization	biological_process	2	2091	6	19037	0.134113	0.398356	3.03475	Cav3;Gja5
GO:0060442	branching involved in prostate gland morphogenesis	biological_process	2	2091	6	19037	0.134113	0.398356	3.03475	Cd44;Shh
GO:0060591	chondroblast differentiation	biological_process	2	2091	6	19037	0.134113	0.398356	3.03475	Cyr61;Fgf2
GO:0060662	salivary gland cavitation	biological_process	2	2091	6	19037	0.134113	0.398356	3.03475	Shh;Tgm2
GO:0060762	regulation of branching involved in mammary gland duct morphogenesis	biological_process	2	2091	6	19037	0.134113	0.398356	3.03475	Cav3;Tgfb1
GO:0061038	uterus morphogenesis	biological_process	2	2091	6	19037	0.134113	0.398356	3.03475	Stra6;Wnt7a
GO:0061304	retinal blood vessel morphogenesis	biological_process	2	2091	6	19037	0.134113	0.398356	3.03475	Col4a1;Cyp1b1
GO:0070052	collagen V binding	molecular_function	2	2091	6	19037	0.134113	0.398356	3.03475	Ecm2;Thbs1
GO:0070212	protein poly-ADP-ribosylation	biological_process	2	2091	6	19037	0.134113	0.398356	3.03475	Parp9;Zc3hav1
GO:0071241	cellular response to inorganic substance	biological_process	2	2091	6	19037	0.134113	0.398356	3.03475	Gpld1;Met
GO:0071403	cellular response to high density lipoprotein particle stimulus	biological_process	2	2091	6	19037	0.134113	0.398356	3.03475	Ccl2;Nos3
GO:0071460	cellular response to cell-matrix adhesion	biological_process	2	2091	6	19037	0.134113	0.398356	3.03475	Mmp3;Mmp9
GO:0072201	negative regulation of mesenchymal cell proliferation	biological_process	2	2091	6	19037	0.134113	0.398356	3.03475	Lmna;Ptn
GO:0072574	hepatocyte proliferation	biological_process	2	2091	6	19037	0.134113	0.398356	3.03475	Cebpb;Mki67
GO:0086015	SA node cell action potential	biological_process	2	2091	6	19037	0.134113	0.398356	3.03475	Cacna1g;Gja5
GO:0097084	vascular smooth muscle cell development	biological_process	2	2091	6	19037	0.134113	0.398356	3.03475	Adm;Eng
GO:0097342	ripoptosome	cellular_component	2	2091	6	19037	0.134113	0.398356	3.03475	Casp8;Ripk3
GO:0098967	exocytic insertion of neurotransmitter receptor to postsynaptic membrane	biological_process	2	2091	6	19037	0.134113	0.398356	3.03475	Snap25;Stx1b
GO:1900180	regulation of protein localization to nucleus	biological_process	2	2091	6	19037	0.134113	0.398356	3.03475	Lmna;Shh
GO:1902262	apoptotic process involved in blood vessel morphogenesis	biological_process	2	2091	6	19037	0.134113	0.398356	3.03475	Bak1;Spi1
GO:1902916	positive regulation of protein polyubiquitination	biological_process	2	2091	6	19037	0.134113	0.398356	3.03475	Birc3;Fbxo4
GO:1902961	positive regulation of aspartic-type endopeptidase activity involved in amyloid precursor protein catabolic process	biological_process	2	2091	6	19037	0.134113	0.398356	3.03475	Efna3;Lyn
GO:1903243	negative regulation of cardiac muscle hypertrophy in response to stress	biological_process	2	2091	6	19037	0.134113	0.398356	3.03475	Errfi1;Lmna
GO:1903589	positive regulation of blood vessel endothelial cell proliferation involved in sprouting angiogenesis	biological_process	2	2091	6	19037	0.134113	0.398356	3.03475	Aplnr;Hmox1
GO:1904017	cellular response to Thyroglobulin triiodothyronine	biological_process	2	2091	6	19037	0.134113	0.398356	3.03475	Igf1;Igfbp3
GO:1904045	cellular response to aldosterone	biological_process	2	2091	6	19037	0.134113	0.398356	3.03475	Hcn2;Serpine1
GO:1990239	steroid hormone binding	molecular_function	2	2091	6	19037	0.134113	0.398356	3.03475	Atp1a2;Esr2
GO:1990845	adaptive thermogenesis	biological_process	2	2091	6	19037	0.134113	0.398356	3.03475	Ucp2;Ucp3
GO:2000553	positive regulation of T-helper 2 cell cytokine production	biological_process	2	2091	6	19037	0.134113	0.398356	3.03475	Il6;Nlrp3
GO:2001034	positive regulation of double-strand break repair via nonhomologous end joining	biological_process	2	2091	6	19037	0.134113	0.398356	3.03475	Dtx3l;Parp9
GO:0032587	ruffle membrane	cellular_component	12	2091	77	19037	0.134602	0.398643	1.41885	Bmx;Ezr;Fgr;Itga5;Myo1c;Pdpn;Plek;Psd2;Psd4;Tpm1;Trpv4;Twf1
GO:0045892	negative regulation of transcription, DNA-templated	biological_process	67	2091	534	19037	0.13601	0.398643	1.14229	Ankrd1;Ascl1;Atf3;Atp8b1;Bcl3;Birc5;Bmp2;Bmp7;Brca1;Calr;Capn3;Cd38;Cdkn1c;Cebpb;Cebpd;Dab2;Depdc1;Dusp5;Ereg;Esrrb;Fabp4;Fam129b;Fhl2;Foxd1;Fzd1;Hes5;Hmga1;Hmga2;Hmgb2;Id1;Id3;Id4;Jun;Klf10;Klf4;Loxl2;Mael;Mdfi;Mdfic;Msx2;Nr1h3;Pa2g4;Pax4;Pax9;Pgr;Pparg;Rasd1;Runx1;Runx2;Sbno2;Sfrp1;Shc1;Snai1;Sox7;Sox8;Spi1;Tbx20;Tgfb1;Timeless;Tmprss6;Trib3;Trim66;Twist1;Vdr;Wnt4;Zbtb16;Zfp217
GO:0009968	negative regulation of signal transduction	biological_process	13	2091	85	19037	0.136814	0.398643	1.39242	Axl;Epha10;Flt4;Il1rn;Met;Nlrp12;Pdgfra;Rgs1;Rgs16;Rgs6;Rgs7;Rgs7bp;Socs3
GO:0003376	sphingosine-1-phosphate signaling pathway	biological_process	3	2091	12	19037	0.13716	0.398643	2.27606	Ezr;S1pr3;Sphk1
GO:0003906	DNA-(apurinic or apyrimidinic site) endonuclease activity	molecular_function	3	2091	12	19037	0.13716	0.398643	2.27606	Hmga1;Hmga2;Neil3
GO:0005247	voltage-gated chloride channel activity	molecular_function	3	2091	12	19037	0.13716	0.398643	2.27606	Ano6;Clcn4;Clic1
GO:0008271	secondary active sulfate transmembrane transporter activity	molecular_function	3	2091	12	19037	0.13716	0.398643	2.27606	Slc26a1;Slc26a2;Slc26a9
GO:0009247	glycolipid biosynthetic process	biological_process	3	2091	12	19037	0.13716	0.398643	2.27606	Gal3st3;Ggta1;St8sia6
GO:0014012	peripheral nervous system axon regeneration	biological_process	3	2091	12	19037	0.13716	0.398643	2.27606	Apoa4;Tnc;Tspo
GO:0015747	urate transport	biological_process	3	2091	12	19037	0.13716	0.398643	2.27606	Abcg2;Slc22a6;Slc2a9
GO:0015909	long-chain fatty acid transport	biological_process	3	2091	12	19037	0.13716	0.398643	2.27606	Cd36;Plin2;Pparg
GO:0016446	somatic hypermutation of immunoglobulin genes	biological_process	3	2091	12	19037	0.13716	0.398643	2.27606	Exo1;Polq;Ung
GO:0017166	vinculin binding	molecular_function	3	2091	12	19037	0.13716	0.398643	2.27606	Actn1;Nrap;Pxn
GO:0030431	sleep	biological_process	3	2091	12	19037	0.13716	0.398643	2.27606	Fos;Fosl2;Snap25
GO:0030865	cortical cytoskeleton organization	biological_process	3	2091	12	19037	0.13716	0.398643	2.27606	Rhobtb3;Rhoj;Rtkn2
GO:0031224	intrinsic component of membrane	cellular_component	3	2091	12	19037	0.13716	0.398643	2.27606	P2ry12;Rgs16;Tgm1
GO:0034695	response to prostaglandin E	biological_process	3	2091	12	19037	0.13716	0.398643	2.27606	A2m;Ccl21;Cyp27b1
GO:0042633	hair cycle	biological_process	3	2091	12	19037	0.13716	0.398643	2.27606	Krt25;Ppp1r13l;Ptgs2
GO:0042834	peptidoglycan binding	molecular_function	3	2091	12	19037	0.13716	0.398643	2.27606	Nod2;Reg3g;Tlr2
GO:0043024	ribosomal small subunit binding	molecular_function	3	2091	12	19037	0.13716	0.398643	2.27606	Npm1;Pim1;Ung
GO:0043922	negative regulation by host of viral transcription	biological_process	3	2091	12	19037	0.13716	0.398643	2.27606	Ccl3;Hmga2;Jun
GO:0045591	positive regulation of regulatory T cell differentiation	biological_process	3	2091	12	19037	0.13716	0.398643	2.27606	Lilrb4;Pirb;Tgfb1
GO:0046839	phospholipid dephosphorylation	biological_process	3	2091	12	19037	0.13716	0.398643	2.27606	Ephx2;Plpp5;Plppr3
GO:0048246	macrophage chemotaxis	biological_process	3	2091	12	19037	0.13716	0.398643	2.27606	Ccl2;Ccl3;Lgals3
GO:0048333	mesodermal cell differentiation	biological_process	3	2091	12	19037	0.13716	0.398643	2.27606	Hmga2;Inhba;Itga2
GO:0048484	enteric nervous system development	biological_process	3	2091	12	19037	0.13716	0.398643	2.27606	Gdnf;Hlx;Sox8
GO:0048708	astrocyte differentiation	biological_process	3	2091	12	19037	0.13716	0.398643	2.27606	Hes5;Lif;Stat3
GO:0048771	tissue remodeling	biological_process	3	2091	12	19037	0.13716	0.398643	2.27606	Axl;Mmp9;Thbs4
GO:0050774	negative regulation of dendrite morphogenesis	biological_process	3	2091	12	19037	0.13716	0.398643	2.27606	Id1;Nfatc4;Trpc6
GO:0051258	protein polymerization	biological_process	3	2091	12	19037	0.13716	0.398643	2.27606	Casq1;Fga;Fgg
GO:0051764	actin crosslink formation	biological_process	3	2091	12	19037	0.13716	0.398643	2.27606	Actn1;Flna;Tnnt2
GO:0060068	vagina development	biological_process	3	2091	12	19037	0.13716	0.398643	2.27606	Axl;Bak1;Esr2
GO:0060071	Wnt signaling pathway, planar cell polarity pathway	biological_process	3	2091	12	19037	0.13716	0.398643	2.27606	Cthrc1;Sfrp1;Vangl2
GO:0060402	calcium ion transport into cytosol	biological_process	3	2091	12	19037	0.13716	0.398643	2.27606	Cacna1g;Slc8a2;Trpm1
GO:0097028	dendritic cell differentiation	biological_process	3	2091	12	19037	0.13716	0.398643	2.27606	Axl;Batf3;Lyn
GO:0097202	activation of cysteine-type endopeptidase activity	biological_process	3	2091	12	19037	0.13716	0.398643	2.27606	Bak1;Casp8;Pawr
GO:0098742	cell-cell adhesion via plasma-membrane adhesion molecules	biological_process	3	2091	12	19037	0.13716	0.398643	2.27606	Cd36;Epcam;Pecam1
GO:0106003	amyloid-beta complex	cellular_component	3	2091	12	19037	0.13716	0.398643	2.27606	Gria2;Pirb;Tlr2
GO:1902475	L-alpha-amino acid transmembrane transport	biological_process	3	2091	12	19037	0.13716	0.398643	2.27606	Slc43a1;Slc7a5;Slc7a7
GO:1990023	mitotic spindle midzone	cellular_component	3	2091	12	19037	0.13716	0.398643	2.27606	Aurkb;Kif18a;Kif18b
GO:0001817	regulation of cytokine production	biological_process	8	2091	47	19037	0.138418	0.401435	1.54966	Ankrd2;Cd276;Iqgap1;Jph4;Lyn;Nlrp3;Nod2;Vtcn1
GO:0046034	ATP metabolic process	biological_process	8	2091	47	19037	0.138418	0.401435	1.54966	Ak2;Atp1a2;Atp1b1;Fignl1;Hspa1a;LOC365985;Myh6;Myh7
GO:0046677	response to antibiotic	biological_process	8	2091	47	19037	0.138418	0.401435	1.54966	Casp8;Ccl2;Cyp1a1;Id1;Il6;Jak2;Lmnb1;Plk1
GO:0070382	exocytic vesicle	cellular_component	8	2091	47	19037	0.138418	0.401435	1.54966	Anxa1;Anxa2;Atp1a2;Doc2a;Igf1;Iqgap1;Iqgap2;Unc13d
GO:0008134	transcription factor binding	molecular_function	47	2091	365	19037	0.139955	0.405673	1.17233	Agtr2;Ankrd1;Arid5a;Bcl3;Cebpb;Ebf4;Egr1;Epas1;Esrrb;Eya2;Fhl2;Flna;Fos;Foxa1;Hmga1;Hmga2;Hmgb2;Hnrnpf;Id1;Id3;Id4;Jun;Junb;Klf4;Mafb;Mdfi;Mdfic;Msx2;Myc;Nfatc4;Nlrp3;Npm1;Nr1h3;Pim1;Pparg;Ppp1r13l;Rbl1;Runx1;Runx2;Sorbs1;Sox8;Stat3;Tnfrsf10b;Trib1;Twist1;Vdr;Ybx1
GO:0008270	zinc ion binding	molecular_function	84	2091	682	19037	0.142413	0.412579	1.12135	Ada;Adam8;Adamts1;Adamts15;Adamts8;Adamts9;Aebp1;Anpep;Apobec1;Apobec3b;Birc5;Brca1;Bspry;Car12;Car7;Crip1;Cxxc4;Drp2;Ece1;Egr1;Enpep;Enpp2;Esr2;Esrrb;Esrrg;Fbxo40;Gch1;Gda;Itgb1bp2;Lmcd1;Lvrn;Mmp10;Mmp12;Mmp13;Mmp19;Mmp3;Mmp7;Mmp8;Mmp9;Morc4;Mt1;Mt2A;Neil3;Nr1h3;Nr4a2;Nr5a2;P2rx1;Pappa2;Pgr;Pole;Pparg;Prkcg;Pter;Ptpn1;Qpct;Rasgrp1;Recql4;Rnf112;Rnf125;Rnf207;Rph3a;S100a6;S100a8;S100a9;Shh;Tes;Te…
GO:0007616	long-term memory	biological_process	7	2091	40	19037	0.143436	0.414873	1.59324	Drd2;Egr1;Pcdh8;Rgs14;Sgk1;Slc17a7;Snap25
GO:0040018	positive regulation of multicellular organism growth	biological_process	7	2091	40	19037	0.143436	0.414873	1.59324	Agt;Atp8a2;Dio3;Drd2;Ezr;Ghr;Hmga2
GO:0043536	positive regulation of blood vessel endothelial cell migration	biological_process	7	2091	40	19037	0.143436	0.414873	1.59324	Fgf2;Hspb1;Igf1;Map2k3;Nos3;Tgfb1;Thbs1
GO:0005507	copper ion binding	molecular_function	9	2091	55	19037	0.144487	0.41769	1.48979	Apoa4;Cp;F5;Lox;Loxl1;Loxl2;Loxl4;Moxd1;Mt1
GO:0019905	syntaxin binding	molecular_function	13	2091	86	19037	0.145934	0.421647	1.37622	C2cd4d;Cplx3;Doc2a;Ptpn2;Rph3a;Snap25;Stxbp2;Syt1;Syt15;Syt3;Syt7;Syt9;Txlnb
GO:0001078	transcriptional repressor activity, RNA polymerase II proximal promoter sequence-specific DNA binding	molecular_function	21	2091	150	19037	0.146113	0.42194	1.2746	Ascl1;Atf3;Batf3;Btg2;Cebpb;E2f8;Glis3;Hes5;Hmga2;Insm1;Kcnip3;Nfatc4;Nfil3;Rbl1;Snai1;Spi1;Tbx15;Tcf21;Tfap2c;Tgif1;Zfp217
GO:0060070	canonical Wnt signaling pathway	biological_process	14	2091	94	19037	0.147135	0.422138	1.35595	Fzd1;Klf4;Myc;Myh6;Ptk7;Ptpru;Sdc1;Sfrp1;Shh;T;Wnt2;Wnt4;Wnt7a;Wnt8b
GO:0006284	base-excision repair	biological_process	6	2091	33	19037	0.147587	0.422138	1.65532	Hmga1;Hmga2;Neil3;Polq;Recql4;Ung
GO:0016597	amino acid binding	molecular_function	6	2091	33	19037	0.147587	0.422138	1.65532	Agxt;Casr;Ddc;Mat1a;Nos2;Shmt1
GO:0040008	regulation of growth	biological_process	6	2091	33	19037	0.147587	0.422138	1.65532	Cd53;Hoxb13;Igfbp3;Igfbp4;Osm;Shc1
GO:0070371	ERK1 and ERK2 cascade	biological_process	6	2091	33	19037	0.147587	0.422138	1.65532	Agt;Ccl11;Htr2b;Igf1;Iqgap3;Myc
GO:0071548	response to dexamethasone	biological_process	6	2091	33	19037	0.147587	0.422138	1.65532	Cyp1b1;Cyp3a9;Edn1;Esr2;Il1b;Nos2
GO:0006470	protein dephosphorylation	biological_process	17	2091	118	19037	0.148201	0.422138	1.31163	Dusp1;Dusp2;Dusp27;Dusp5;Dusp6;Dusp9;Eya2;Ppef1;Ppm1e;Ptpn1;Ptpn12;Ptpn2;Ptpn6;Ptpn7;Ptprc;Ptprt;Ptpru
GO:0043123	positive regulation of I-kappaB kinase/NF-kappaB signaling	biological_process	17	2091	118	19037	0.148201	0.422138	1.31163	Casp8;Ccl21;Cd36;F2rl1;Gprc5b;Htr2b;Il1b;Irak4;Ltbr;Myd88;Nod2;S100a4;Tgm2;Tnfrsf1a;Tnfsf10;Trim25;Zc3hav1
GO:0002376	immune system process	biological_process	4	2091	19	19037	0.148291	0.422138	1.91669	Gpr17;Kcnn4;Map3k8;Olr1
GO:0002474	antigen processing and presentation of peptide antigen via MHC class I	biological_process	4	2091	19	19037	0.148291	0.422138	1.91669	RT1-A1;RT1-A2;RT1-N3;RT1-T24-3
GO:0003407	neural retina development	biological_process	4	2091	19	19037	0.148291	0.422138	1.91669	Atp2b2;Rab11fip4;Slc17a7;Slc17a8
GO:0005086	ARF guanyl-nucleotide exchange factor activity	molecular_function	4	2091	19	19037	0.148291	0.422138	1.91669	Ncf4;Psd2;Psd4;Sec61b
GO:0007494	midgut development	biological_process	4	2091	19	19037	0.148291	0.422138	1.91669	Aldh1a1;Aldh1a2;Arg2;Hmgcs2
GO:0008037	cell recognition	biological_process	4	2091	19	19037	0.148291	0.422138	1.91669	Cd226;Clec7a;PVR;Smagp
GO:0010269	response to selenium ion	biological_process	4	2091	19	19037	0.148291	0.422138	1.91669	Arg1;Arg2;Rplp0;Vim
GO:0010666	positive regulation of cardiac muscle cell apoptotic process	biological_process	4	2091	19	19037	0.148291	0.422138	1.91669	Agt;Cxcr2;Eif5a;Igfbp3
GO:0030111	regulation of Wnt signaling pathway	biological_process	4	2091	19	19037	0.148291	0.422138	1.91669	Dact3;Mdfi;Mdfic;Vangl2
GO:0030850	prostate gland development	biological_process	4	2091	19	19037	0.148291	0.422138	1.91669	Anxa1;Esr2;Hoxb13;Shh
GO:0031103	axon regeneration	biological_process	4	2091	19	19037	0.148291	0.422138	1.91669	Chl1;Jak2;Jun;Vcan
GO:0042326	negative regulation of phosphorylation	biological_process	4	2091	19	19037	0.148291	0.422138	1.91669	Birc3;Bmp7;Cdkn1a;Cdkn1c
GO:0042789	mRNA transcription by RNA polymerase II	biological_process	4	2091	19	19037	0.148291	0.422138	1.91669	C5ar1;Flna;Runx3;Stat3
GO:0042975	peroxisome proliferator activated receptor binding	molecular_function	4	2091	19	19037	0.148291	0.422138	1.91669	Esr2;Hmga1;Nfatc4;Rpl11
GO:0043046	DNA methylation involved in gamete generation	biological_process	4	2091	19	19037	0.148291	0.422138	1.91669	Fkbp6;Mael;Mov10l1;Pld6
GO:0048546	digestive tract morphogenesis	biological_process	4	2091	19	19037	0.148291	0.422138	1.91669	Sfrp1;Shh;Stra6;Vangl2
GO:0050965	detection of temperature stimulus involved in sensory perception of pain	biological_process	4	2091	19	19037	0.148291	0.422138	1.91669	Asic3;Pawr;Prdm12;Trpv1
GO:0051593	response to folic acid	biological_process	4	2091	19	19037	0.148291	0.422138	1.91669	Abcg2;Ascl1;Cbs;Timp3
GO:1902236	negative regulation of endoplasmic reticulum stress-induced intrinsic apoptotic signaling pathway	biological_process	4	2091	19	19037	0.148291	0.422138	1.91669	Hspa1a;Ngf;Ptpn1;Xbp1
GO:0005788	endoplasmic reticulum lumen	cellular_component	10	2091	63	19037	0.148821	0.423423	1.44512	Calr;Hspa5;Lyz2;Ngf;P4ha3;P4hb;Pdia4;Rdh5;Slc27a2;Tmem43
GO:0007093	mitotic cell cycle checkpoint	biological_process	5	2091	26	19037	0.149912	0.424293	1.75082	Chek1;Kntc1;Nabp1;Tgfb1;Zwilch
GO:0008361	regulation of cell size	biological_process	5	2091	26	19037	0.149912	0.424293	1.75082	Atp2b2;Ezr;Iqgap3;Msn;Vav1
GO:0010996	response to auditory stimulus	biological_process	5	2091	26	19037	0.149912	0.424293	1.75082	Atp8a2;Casp8;Il6;Kcnc1;Oprk1
GO:0015171	amino acid transmembrane transporter activity	molecular_function	5	2091	26	19037	0.149912	0.424293	1.75082	Pdpn;Slc38a11;Slc38a4;Slc6a20;Slc7a5
GO:0030511	positive regulation of transforming growth factor beta receptor signaling pathway	biological_process	5	2091	26	19037	0.149912	0.424293	1.75082	Cdkn1c;Dab2;Fermt1;Lrg1;Thbs1
GO:0032733	positive regulation of interleukin-10 production	biological_process	5	2091	26	19037	0.149912	0.424293	1.75082	Fcer1g;Il20rb;Il21;Nod2;Tlr2
GO:0048738	cardiac muscle tissue development	biological_process	5	2091	26	19037	0.149912	0.424293	1.75082	Aldh1a2;Bmp7;Csrp3;Gjc1;Pln
GO:0050905	neuromuscular process	biological_process	5	2091	26	19037	0.149912	0.424293	1.75082	Fgf12;Fgf14;Glrb;Hoxd10;Stra6
GO:0060716	labyrinthine layer blood vessel development	biological_process	5	2091	26	19037	0.149912	0.424293	1.75082	Cyr61;Junb;Plcd1;Synb;Wnt2
GO:1990138	neuron projection extension	biological_process	5	2091	26	19037	0.149912	0.424293	1.75082	Flrt1;Iqgap1;Nrn1;Postn;Tnn
GO:0002244	hematopoietic progenitor cell differentiation	biological_process	13	2091	87	19037	0.155371	0.439513	1.36041	Apobec3b;Arl11;Cebpd;Fstl3;Inhba;Pdgfra;Plek;Ptpn6;Ptprc;Rbm47;Sfrp1;Tgfb1;Top2a
GO:0005874	microtubule	cellular_component	34	2091	259	19037	0.155954	0.440904	1.19515	Capn6;Cnp;Dcx;Dnah1;Dnai2;Fam110c;Fez1;Fgf13;Iqgap1;Iqgap2;Jakmip1;Katnal1;Kif11;Kif14;Kif15;Kif18a;Kif18b;Kif20a;Kif22;Kif23;Kif2c;Kif4a;Kifc1;Kifc2;Map6d1;Mapt;Rgs14;Slc8a2;Tppp;Tpx2;Trim54;Tubb1;Tubb4a;Tubb6
GO:0042393	histone binding	molecular_function	17	2091	119	19037	0.156248	0.440904	1.30061	Asf1b;Atad2;Cenpt;Chaf1b;Cks1b;Cks2;Ctsl;Dtx3l;Hist1h2ao;Hjurp;Jak2;Mcm2;Npm1;Npm3;Parp9;Sbno2;Uhrf1
GO:0003007	heart morphogenesis	biological_process	9	2091	56	19037	0.156434	0.440904	1.46318	Aldh1a2;Flna;Foxc2;Htr2b;Lefty1;Mybpc3;T;Tbx1;Ttn
GO:0008286	insulin receptor signaling pathway	biological_process	9	2091	56	19037	0.156434	0.440904	1.46318	Eif4ebp1;Foxc2;Gpld1;Nr1h3;Pdk4;Ptpn1;Ptpn2;Shc1;Sorbs1
GO:0030133	transport vesicle	cellular_component	9	2091	56	19037	0.156434	0.440904	1.46318	Galnt15;Hck;Il33;Nptx1;Nrsn1;Nrsn2;Nts;Shh;Sipa1
GO:0043280	positive regulation of cysteine-type endopeptidase activity involved in apoptotic process	biological_process	9	2091	56	19037	0.156434	0.440904	1.46318	Acvr1c;Alox12;Ctgf;Cyr61;Myc;Nlrp3;Pmaip1;Sox7;Tnfsf10
GO:0048704	embryonic skeletal system morphogenesis	biological_process	9	2091	56	19037	0.156434	0.440904	1.46318	Foxc2;Hoxb8;Hoxd10;Mdfi;Pdgfra;Prrx2;Satb2;Tbx15;Twist1
GO:0007631	feeding behavior	biological_process	7	2091	41	19037	0.157605	0.443278	1.55439	Drd2;Gal;Hcrtr2;Htr2c;Negr1;Pomc;Stra6
GO:0016235	aggresome	cellular_component	7	2091	41	19037	0.157605	0.443278	1.55439	Edem1;Fgr;Hspa1a;Hspb7;Pold1;Slfn13;Trim66
GO:0016358	dendrite development	biological_process	7	2091	41	19037	0.157605	0.443278	1.55439	Fcgr2b;Flrt1;Grin3a;Igsf9;Lst1;Mcf2;Tulp1
GO:0070207	protein homotrimerization	biological_process	7	2091	41	19037	0.157605	0.443278	1.55439	Alox5ap;Arg1;Asic1;Emilin1;Lcn2;Mlkl;Trpm8
GO:0060395	SMAD protein signal transduction	biological_process	10	2091	64	19037	0.160119	0.445122	1.42254	Bmp2;Bmp7;Fos;Inhba;Jun;Lefty1;T;Tgfb1;Tgfb3;Vim
GO:0006364	rRNA processing	biological_process	11	2091	72	19037	0.162606	0.445122	1.39093	Ddx21;Gar1;LOC108348080;Lyar;Nol8;Npm3;Pa2g4;Rpl11;Rps17;Rps28;Rrp9
GO:0006096	glycolytic process	biological_process	6	2091	34	19037	0.16362	0.445122	1.60663	Aldoart2;Eno3;Hk2;Hk3;Pgam2;Prkag3
GO:0006904	vesicle docking involved in exocytosis	biological_process	6	2091	34	19037	0.16362	0.445122	1.60663	Cftr;Plek;Rab26;Rab3a;Stx1b;Stxbp2
GO:0010035	response to inorganic substance	biological_process	6	2091	34	19037	0.16362	0.445122	1.60663	Bglap;Chrna3;Ltc4s;Nr4a2;Pdgfra;Pgam2
GO:0050853	B cell receptor signaling pathway	biological_process	6	2091	34	19037	0.16362	0.445122	1.60663	Bmx;Cd38;Lyn;Mnda;Ptpn6;Ptprc
GO:0070059	intrinsic apoptotic signaling pathway in response to endoplasmic reticulum stress	biological_process	6	2091	34	19037	0.16362	0.445122	1.60663	Atp2a1;Bak1;Cebpb;Pmaip1;Trib3;Xbp1
GO:0001945	lymph vessel development	biological_process	3	2091	13	19037	0.164482	0.445122	2.10098	Flt4;Foxc2;Tbx1
GO:0002024	diet induced thermogenesis	biological_process	3	2091	13	19037	0.164482	0.445122	2.10098	Pparg;Trpv1;Trpv4
GO:0002087	regulation of respiratory gaseous exchange by neurological system process	biological_process	3	2091	13	19037	0.164482	0.445122	2.10098	Atp1a2;Nlgn3;Tlx3
GO:0002199	zona pellucida receptor complex	cellular_component	3	2091	13	19037	0.164482	0.445122	2.10098	Hspa1a;Hspa1l;Zpbp
GO:0002755	MyD88-dependent toll-like receptor signaling pathway	biological_process	3	2091	13	19037	0.164482	0.445122	2.10098	Myd88;Reg3g;Tlr2
GO:0004089	carbonate dehydratase activity	molecular_function	3	2091	13	19037	0.164482	0.445122	2.10098	Car12;Car14;Car7
GO:0005391	sodium:potassium-exchanging ATPase activity	molecular_function	3	2091	13	19037	0.164482	0.445122	2.10098	Atp1a2;Atp1b1;Myh9
GO:0006790	sulfur compound metabolic process	biological_process	3	2091	13	19037	0.164482	0.445122	2.10098	Chst4;Chst5;Chst8
GO:0006828	manganese ion transport	biological_process	3	2091	13	19037	0.164482	0.445122	2.10098	Slc11a1;Trpc3;Trpc6
GO:0006865	amino acid transport	biological_process	3	2091	13	19037	0.164482	0.445122	2.10098	Myc;Pdpn;Slc6a20
GO:0007076	mitotic chromosome condensation	biological_process	3	2091	13	19037	0.164482	0.445122	2.10098	Cdca5;Ncapg;Ttn
GO:0007195	adenylate cyclase-inhibiting dopamine receptor signaling pathway	biological_process	3	2091	13	19037	0.164482	0.445122	2.10098	Drd2;Drd3;Flna
GO:0008015	blood circulation	biological_process	3	2091	13	19037	0.164482	0.445122	2.10098	F5;Npy5r;Tbx20
GO:0010369	chromocenter	cellular_component	3	2091	13	19037	0.164482	0.445122	2.10098	Aurkb;Cdca8;Trim66
GO:0010839	negative regulation of keratinocyte proliferation	biological_process	3	2091	13	19037	0.164482	0.445122	2.10098	Cd109;Ctsl;Vdr
GO:0015643	toxic substance binding	molecular_function	3	2091	13	19037	0.164482	0.445122	2.10098	Chrna7;Cyp4b1;Ephx2
GO:0015934	large ribosomal subunit	cellular_component	3	2091	13	19037	0.164482	0.445122	2.10098	NEWGENE_1308196;Npm1;Rbm3
GO:0016493	C-C chemokine receptor activity	molecular_function	3	2091	13	19037	0.164482	0.445122	2.10098	Ccr1;Ccr1l1;Ccr7
GO:0021953	central nervous system neuron differentiation	biological_process	3	2091	13	19037	0.164482	0.445122	2.10098	Met;Nr4a2;Pou4f1
GO:0022407	regulation of cell-cell adhesion	biological_process	3	2091	13	19037	0.164482	0.445122	2.10098	Adam8;Podxl;Wnt4
GO:0030225	macrophage differentiation	biological_process	3	2091	13	19037	0.164482	0.445122	2.10098	Casp8;Csf3;Spi1
GO:0031529	ruffle organization	biological_process	3	2091	13	19037	0.164482	0.445122	2.10098	Ccl21;Plek;Tpm1
GO:0031629	synaptic vesicle fusion to presynaptic active zone membrane	biological_process	3	2091	13	19037	0.164482	0.445122	2.10098	Snap25;Stx11;Stx1b
GO:0031994	insulin-like growth factor I binding	molecular_function	3	2091	13	19037	0.164482	0.445122	2.10098	Igfbp3;Igfbp4;Igfbp6
GO:0033591	response to L-ascorbic acid	biological_process	3	2091	13	19037	0.164482	0.445122	2.10098	Acp5;Il1b;Itga2
GO:0035970	peptidyl-threonine dephosphorylation	biological_process	3	2091	13	19037	0.164482	0.445122	2.10098	Dusp1;Dusp5;Ppm1e
GO:0043268	positive regulation of potassium ion transport	biological_process	3	2091	13	19037	0.164482	0.445122	2.10098	Actn2;Cxcl1;Dpp6
GO:0045721	negative regulation of gluconeogenesis	biological_process	3	2091	13	19037	0.164482	0.445122	2.10098	C1qtnf3;Fam132a;Il6
GO:0045824	negative regulation of innate immune response	biological_process	3	2091	13	19037	0.164482	0.445122	2.10098	Ccr1;Drd2;Irg1
GO:0046622	positive regulation of organ growth	biological_process	3	2091	13	19037	0.164482	0.445122	2.10098	Agt;Hlx;Ybx3
GO:0046689	response to mercury ion	biological_process	3	2091	13	19037	0.164482	0.445122	2.10098	Arg2;Nos3;Pgam2
GO:0046914	transition metal ion binding	molecular_function	3	2091	13	19037	0.164482	0.445122	2.10098	Bglap;S100a4;Sncb
GO:0051024	positive regulation of immunoglobulin secretion	biological_process	3	2091	13	19037	0.164482	0.445122	2.10098	Il33;Il6;Xbp1
GO:0051403	stress-activated MAPK cascade	biological_process	3	2091	13	19037	0.164482	0.445122	2.10098	Agt;Cryab;Mapk13
GO:0060080	inhibitory postsynaptic potential	biological_process	3	2091	13	19037	0.164482	0.445122	2.10098	Chrna4;Gabrb3;Nlgn3
GO:0060546	negative regulation of necroptotic process	biological_process	3	2091	13	19037	0.164482	0.445122	2.10098	Birc3;Casp8;Ybx3
GO:0060993	kidney morphogenesis	biological_process	3	2091	13	19037	0.164482	0.445122	2.10098	Agtr2;Vangl2;Wnt4
GO:0061014	positive regulation of mRNA catabolic process	biological_process	3	2091	13	19037	0.164482	0.445122	2.10098	Zc3h12a;Zc3hav1;Zfp36
GO:0061045	negative regulation of wound healing	biological_process	3	2091	13	19037	0.164482	0.445122	2.10098	Cd109;Fgf2;Wnt4
GO:0070266	necroptotic process	biological_process	3	2091	13	19037	0.164482	0.445122	2.10098	Birc3;Mlkl;Ripk3
GO:0090331	negative regulation of platelet aggregation	biological_process	3	2091	13	19037	0.164482	0.445122	2.10098	Alox12;C1qtnf1;Fgg
GO:2001259	positive regulation of cation channel activity	biological_process	3	2091	13	19037	0.164482	0.445122	2.10098	Actn2;Pirt;Stac
GO:0043565	sequence-specific DNA binding	molecular_function	69	2091	559	19037	0.164527	0.445122	1.12378	Arid5a;Ascl1;Batf;Cebpb;Cebpd;Csrnp1;Drgx;Egr1;Epas1;Esr2;Esrrb;Fos;Fosb;Fosl2;Foxa1;Foxc2;Foxd1;Foxr2;Gbx1;Grhl2;Hic1;Hlx;Hoxb13;Hoxb8;Jun;Junb;Kcnip3;Klf2;Klf4;Lhx6;Mael;Maff;Mafk;Mmp12;Msx2;Mybl2;Myc;Myog;Nlrp3;Nr1h3;Nr4a2;Nr5a2;Pax7;Pgr;Pou4f1;Pparg;Ptbp1;Satb2;Scrt1;Shox2;Snai1;Sox7;Sox8;Sp5;Spi1;Stat3;Stat6;T;Tbx1;Tead1;Tead2;Tead3;Tead4;Tlx3;Top2a;Vdr;Xbp1;Ybx1;Zfp217
GO:0045177	apical part of cell	cellular_component	17	2091	120	19037	0.164527	0.445122	1.28977	C5ar1;C5ar2;Cd36;Chl1;Ctsl;Drd3;Emp2;Enpep;Ezr;Ifitm3;Kncn;Msn;Nos3;Otof;Pard6a;Shroom3;Spp1
GO:0001944	vasculature development	biological_process	5	2091	27	19037	0.168394	0.445122	1.68597	Flt4;Notch4;Shh;Spi1;Tcf21
GO:0005246	calcium channel regulator activity	molecular_function	5	2091	27	19037	0.168394	0.445122	1.68597	Cav3;Gria2;Grm3;Hpcal4;Pln
GO:0006730	one-carbon metabolic process	biological_process	5	2091	27	19037	0.168394	0.445122	1.68597	Aldh1l1;Aldh1l2;Car12;Car7;Mat1a
GO:0010039	response to iron ion	biological_process	5	2091	27	19037	0.168394	0.445122	1.68597	Abcg2;C1qa;Drd2;Fn1;Ngb
GO:0031116	positive regulation of microtubule polymerization	biological_process	5	2091	27	19037	0.168394	0.445122	1.68597	Cav3;Fes;Gda;Mapt;Met
GO:0070328	triglyceride homeostasis	biological_process	5	2091	27	19037	0.168394	0.445122	1.68597	Angptl4;Angptl8;Apoa4;Gpihbp1;Nr1h3
GO:1900182	positive regulation of protein localization to nucleus	biological_process	5	2091	27	19037	0.168394	0.445122	1.68597	Cdk1;Dtx3l;Lif;Parp9;Tgfb1
GO:0005938	cell cortex	cellular_component	20	2091	145	19037	0.169232	0.445122	1.25576	Anxa2;Col10a1;Ctgf;Epn3;Ermn;Ezr;Fam110c;Fga;Fgg;Hmcn1;Lamc2;Melk;Pard6a;Pxn;Rai14;Rhobtb3;Rhoc;Rhoj;Rnd2;Ryr1
GO:0002224	toll-like receptor signaling pathway	biological_process	4	2091	20	19037	0.170212	0.445122	1.82085	Irak4;Tlr1;Tlr10;Tlr2
GO:0002437	inflammatory response to antigenic stimulus	biological_process	4	2091	20	19037	0.170212	0.445122	1.82085	Hmgb2;Il1b;Il20rb;Rasgrp1
GO:0004177	aminopeptidase activity	molecular_function	4	2091	20	19037	0.170212	0.445122	1.82085	Anpep;Ctsl;Enpep;Trhde
GO:0007051	spindle organization	biological_process	4	2091	20	19037	0.170212	0.445122	1.82085	Aurkb;Kif11;Knstrn;Rgs14
GO:0009743	response to carbohydrate	biological_process	4	2091	20	19037	0.170212	0.445122	1.82085	Il1b;Lyn;Nos3;P2rx3
GO:0015301	anion:anion antiporter activity	molecular_function	4	2091	20	19037	0.170212	0.445122	1.82085	Slc22a6;Slc26a1;Slc26a2;Slc26a9
GO:0032753	positive regulation of interleukin-4 production	biological_process	4	2091	20	19037	0.170212	0.445122	1.82085	Cebpb;Il20rb;Il33;Nlrp3
GO:0045638	negative regulation of myeloid cell differentiation	biological_process	4	2091	20	19037	0.170212	0.445122	1.82085	Hoxb8;Nfkbia;Zbtb16;Zfp36
GO:0046685	response to arsenic-containing substance	biological_process	4	2091	20	19037	0.170212	0.445122	1.82085	Abcb1b;Cdkn1a;Cyp1a1;Cyp1b1
GO:0051000	positive regulation of nitric-oxide synthase activity	biological_process	4	2091	20	19037	0.170212	0.445122	1.82085	Agtr2;Gch1;Htr2b;Npr3
GO:0070006	metalloaminopeptidase activity	molecular_function	4	2091	20	19037	0.170212	0.445122	1.82085	Anpep;Enpep;Lvrn;Trhde
GO:2000251	positive regulation of actin cytoskeleton reorganization	biological_process	4	2091	20	19037	0.170212	0.445122	1.82085	Ccl27;Csf3;Fes;Hck
GO:0000978	RNA polymerase II proximal promoter sequence-specific DNA binding	molecular_function	53	2091	423	19037	0.170576	0.445122	1.14072	Ascl1;Atf3;Batf;Batf3;Cebpb;Cebpd;E2f8;Ebf3;Egr2;Elf4;Esr2;Fos;Fosb;Fosl1;Fosl2;Foxd1;Glis3;Insm1;Jun;Junb;Kcnip3;Klf10;Klf6;Mafb;Msx2;Mybl2;Myc;Myog;Neurod6;Nfatc4;Nfil3;Nr1h3;Nr4a2;Nr5a2;Onecut2;Pax1;Pgr;Rbpjl;Runx2;Satb2;Sp7;Spi1;Stat3;Stat6;T;Tbx15;Tbx20;Tead1;Tead4;Tfec;Tgif1;Ybx1;Zfp217
GO:0006906	vesicle fusion	biological_process	10	2091	65	19037	0.171823	0.445122	1.40065	C2cd4d;Doc2a;Rph3a;Snap25;Stx1b;Syt1;Syt15;Syt3;Syt9;Vamp5
GO:0004879	nuclear receptor activity	molecular_function	7	2091	42	19037	0.172382	0.445122	1.51738	Nr1h3;Nr4a2;Nr5a2;Pgr;Pparg;Stat3;Vdr
GO:0009966	regulation of signal transduction	biological_process	7	2091	42	19037	0.172382	0.445122	1.51738	Birc3;Birc5;Naip6;Ptpn1;RGD1559731;Runx1;Samsn1
GO:0046658	anchored component of plasma membrane	cellular_component	7	2091	42	19037	0.172382	0.445122	1.51738	Cntn6;Cp;Gpihbp1;Meltf;Nrn1;Rhbg;Rtn4rl2
GO:0031072	heat shock protein binding	molecular_function	11	2091	73	19037	0.173692	0.445122	1.37187	Bak1;Fkbp5;Gpr37;Hspa1a;Hspa1l;Hspa5;Itgam;Itgb2;Nfkbia;Pttg1;Zfp36
[truncated: 3,405 more rows]
