# Supplementary material for: Bioinformatic analysis of circular RNA expression profiles in a rat lumbosacral spinal root avulsion model
Source: Front Genet. 2022 Aug 12;13:920493. doi: 10.3389/fgene.2022.920493 (PMC9412201; doi:10.3389/fgene.2022.920493)
Supplement: Supplementary file 12 [file Table8.XLSX]

## Sheet: Sheet1
Supplementary Data 8 KEGG analysis for the differentially expressed mRNAs in lumbosacral spinal roots avulsion
id	Term	Classification_level1	Classification_level2	ListHits	ListTotal	PopHits	PopTotal	p-value	q-value	Enrichment_score	geneID	hyperlink_only_excel
rno00010	Glycolysis / Gluconeogenesis	Metabolism	Carbohydrate metabolism	6	947	65	7960	0.801501	1	0.775891	Aldoart2;Eno3;Hk2;Hk3;Ldha;Pgam2	rno00010
rno00030	Pentose phosphate pathway	Metabolism	Carbohydrate metabolism	2	947	29	7960	0.875626	1	0.579689	Aldoart2;H6pd	rno00030
rno00040	Pentose and glucuronate interconversions	Metabolism	Carbohydrate metabolism	8	947	34	7960	0.0422225	0.166377	1.97776	Akr1b8;Ugdh;Ugt1a1;Ugt1a2;Ugt1a3;Ugt1a5;Ugt1a6;Ugt1a7c	rno00040
rno00051	Fructose and mannose metabolism	Metabolism	Carbohydrate metabolism	5	947	34	7960	0.380232	0.683609	1.2361	Akr1b8;Aldoart2;Hk2;Hk3;Pfkfb1	rno00051
rno00052	Galactose metabolism	Metabolism	Carbohydrate metabolism	5	947	30	7960	0.281801	0.605032	1.40092	Akr1b8;B4galt1;Galk1;Hk2;Hk3	rno00052
rno00053	Ascorbate and aldarate metabolism	Metabolism	Carbohydrate metabolism	7	947	27	7960	0.0345449	0.143937	2.1792	Ugdh;Ugt1a1;Ugt1a2;Ugt1a3;Ugt1a5;Ugt1a6;Ugt1a7c	rno00053
rno00061	Fatty acid biosynthesis	Metabolism	Lipid metabolism	3	947	13	7960	0.194829	0.479089	1.93973	Acsl3;Acsl6;Olah	rno00061
rno00062	Fatty acid elongation	Metabolism	Lipid metabolism	1	947	28	7960	0.971362	1	0.300196	Elovl7	rno00062
rno00071	Fatty acid degradation	Metabolism	Lipid metabolism	2	947	45	7960	0.976588	1	0.373577	Acsl3;Acsl6	rno00071
rno00072	Synthesis and degradation of ketone bodies	Metabolism	Lipid metabolism	2	947	10	7960	0.33774	0.642977	1.6811	Hmgcs1;Hmgcs2	rno00072
rno00100	Steroid biosynthesis	Metabolism	Lipid metabolism	1	947	19	7960	0.910141	1	0.442394	Cyp27b1	rno00100
rno00120	Primary bile acid biosynthesis	Metabolism	Lipid metabolism	1	947	16	7960	0.868488	1	0.525343	Ch25h	rno00120
rno00140	Steroid hormone biosynthesis	Metabolism	Lipid metabolism	10	947	80	7960	0.484963	0.786427	1.05069	Cyp1a1;Cyp1b1;Cyp3a9;Hsd11b2;Ugt1a1;Ugt1a2;Ugt1a3;Ugt1a5;Ugt1a6;Ugt1a7c	rno00140
rno00190	Oxidative phosphorylation	Metabolism	Energy metabolism	4	947	133	7960	0.999951	1	0.252797	Atp6v0d2;Atp6v1g2;Cox6a2;Cox8b	rno00190
rno00220	Arginine biosynthesis	Metabolism	Amino acid metabolism	4	947	19	7960	0.18242	0.459884	1.76958	Arg1;Arg2;Nos2;Nos3	rno00220
rno00230	Purine metabolism	Metabolism	Nucleotide metabolism	21	947	170	7960	0.462169	0.772243	1.03833	Ada;Adcy4;Ak2;Ampd1;Aprt;Enpp3;Gda;Gucy1b3;Gucy2e;Impdh2;Nme4;Nt5e;Pde1b;Pde4c;Pola2;Pold1;Pole;Pole2;Polr2l;Rrm2;Xdh	rno00230
rno00232	Caffeine metabolism	Metabolism	Biosynthesis of other secondary metabolites	2	947	6	7960	0.153355	0.410771	2.80183	Nat2;Xdh	rno00232
rno00240	Pyrimidine metabolism	Metabolism	Nucleotide metabolism	11	947	96	7960	0.600664	0.896513	0.963129	Enpp3;Nme4;Nt5e;Pola2;Pold1;Pole;Pole2;Polr2l;Rrm2;Tk1;Upp1	rno00240
rno00250	Alanine, aspartate and glutamate metabolism	Metabolism	Amino acid metabolism	4	947	35	7960	0.612209	0.900485	0.960628	Agxt;Aldh5a1;Folh1;Gfpt2	rno00250
rno00260	Glycine, serine and threonine metabolism	Metabolism	Amino acid metabolism	9	947	38	7960	0.0309197	0.130647	1.99077	Agxt;Cbs;Chdh;Dao;Gamt;Pgam2;Pipox;Sds;Shmt1	rno00260
rno00270	Cysteine and methionine metabolism	Metabolism	Amino acid metabolism	4	947	45	7960	0.799768	1	0.747155	Cbs;Ldha;Mat1a;Sds	rno00270
rno00280	Valine, leucine and isoleucine degradation	Metabolism	Amino acid metabolism	2	947	54	7960	0.991281	1	0.311314	Hmgcs1;Hmgcs2	rno00280
rno00310	Lysine degradation	Metabolism	Amino acid metabolism	3	947	57	7960	0.972722	1	0.442394	Colgalt2;Pipox;Plod2	rno00310
rno00330	Arginine and proline metabolism	Metabolism	Amino acid metabolism	10	947	49	7960	0.0595885	0.220698	1.71541	Arg1;Arg2;Ckm;Ckmt2;Dao;Gamt;Nos2;Nos3;P4ha2;P4ha3	rno00330
rno00340	Histidine metabolism	Metabolism	Amino acid metabolism	1	947	23	7960	0.945935	1	0.365456	Hnmt	rno00340
rno00350	Tyrosine metabolism	Metabolism	Amino acid metabolism	1	947	38	7960	0.991975	1	0.221197	Ddc	rno00350
rno00360	Phenylalanine metabolism	Metabolism	Amino acid metabolism	1	947	20	7960	0.920857	1	0.420275	Ddc	rno00360
rno00380	Tryptophan metabolism	Metabolism	Amino acid metabolism	4	947	45	7960	0.799768	1	0.747155	Cyp1a1;Cyp1b1;Ddc;Inmt	rno00380
rno00410	beta-Alanine metabolism	Metabolism	Metabolism of other amino acids	1	947	30	7960	0.977792	1	0.280183	Gadl1	rno00410
rno00430	Taurine and hypotaurine metabolism	Metabolism	Metabolism of other amino acids	1	947	11	7960	0.751976	1	0.764136	Gadl1	rno00430
rno00450	Selenocompound metabolism	Metabolism	Metabolism of other amino acids	1	947	17	7960	0.884165	1	0.494441	Inmt	rno00450
rno00480	Glutathione metabolism	Metabolism	Metabolism of other amino acids	6	947	61	7960	0.748827	1	0.82677	Anpep;Gpx2;Gstm7;Mgst2;Nat8f3;Rrm2	rno00480
rno00500	Starch and sucrose metabolism	Metabolism	Carbohydrate metabolism	3	947	30	7960	0.710046	0.977128	0.840549	Enpp3;Hk2;Hk3	rno00500
rno00510	N-Glycan biosynthesis	Metabolism	Glycan biosynthesis and metabolism	3	947	48	7960	0.936361	1	0.525343	B4galt1;Mgat4c;St6gal2	rno00510
rno00511	Other glycan degradation	Metabolism	Glycan biosynthesis and metabolism	1	947	19	7960	0.910141	1	0.442394	Neu3	rno00511
rno00512	Mucin type O-glycan biosynthesis	Metabolism	Glycan biosynthesis and metabolism	5	947	28	7960	0.234541	0.533048	1.50098	C1galt1;Galnt15;Galnt3;Galnt4;St3gal1	rno00512
rno00514	Other types of O-glycan biosynthesis	Metabolism	Glycan biosynthesis and metabolism	3	947	22	7960	0.495866	0.795506	1.1462	B4galt1;Colgalt2;St6gal2	rno00514
rno00515	Mannose type O-glycan biosyntheis	Metabolism	Glycan biosynthesis and metabolism	3	947	23	7960	0.526797	0.82743	1.09637	B3gat2;B4galt1;Fut9	rno00515
rno00520	Amino sugar and nucleotide sugar metabolism	Metabolism	Carbohydrate metabolism	5	947	47	7960	0.672653	0.956379	0.894201	Galk1;Gfpt2;Hk2;Hk3;Ugdh	rno00520
rno00532	Glycosaminoglycan biosynthesis - chondroitin sulfate / dermatan sulfate	Metabolism	Glycan biosynthesis and metabolism	3	947	21	7960	0.463951	0.772243	1.20078	Chsy1;Chsy3;Dse	rno00532
rno00533	Glycosaminoglycan biosynthesis - keratan sulfate	Metabolism	Glycan biosynthesis and metabolism	4	947	14	7960	0.075222	0.253557	2.40157	B4galt1;Chst4;Chst5;St3gal1	rno00533
rno00534	Glycosaminoglycan biosynthesis - heparan sulfate / heparin	Metabolism	Glycan biosynthesis and metabolism	2	947	25	7960	0.816021	1	0.672439	Hs3st2;Ndst4	rno00534
rno00561	Glycerolipid metabolism	Metabolism	Lipid metabolism	6	947	61	7960	0.748827	1	0.82677	Agpat2;Akr1b8;Dgkb;Plpp5;Pnlip;Pnpla3	rno00561
rno00562	Inositol phosphate metabolism	Metabolism	Carbohydrate metabolism	6	947	73	7960	0.880731	1	0.690862	Inpp5j;Itpkc;Pip5kl1;Plcd1;Plcd4;Plch2	rno00562
rno00563	Glycosylphosphatidylinositol(GPI)-anchor biosynthesis	Metabolism	Glycan biosynthesis and metabolism	1	947	25	7960	0.958067	1	0.33622	Gpld1	rno00563
rno00564	Glycerophospholipid metabolism	Metabolism	Lipid metabolism	7	947	97	7960	0.952528	1	0.606582	Agpat2;Dgkb;Gpd1;Pla2g2a;Pla2g4e;Pla2g5;Plpp5	rno00564
rno00565	Ether lipid metabolism	Metabolism	Lipid metabolism	6	947	46	7960	0.471658	0.772243	1.09637	Enpp2;Enpp6;Pla2g2a;Pla2g4e;Pla2g5;Pla2g7	rno00565
rno00590	Arachidonic acid metabolism	Metabolism	Lipid metabolism	13	947	77	7960	0.121158	0.339695	1.41911	Alox12;Cyp4f1;Cyp4f18;Ephx2;Gpx2;Ltc4s;Pla2g2a;Pla2g4e;Pla2g5;Ptges;Ptgis;Ptgs2;Tbxas1	rno00590
rno00591	Linoleic acid metabolism	Metabolism	Lipid metabolism	4	947	39	7960	0.698089	0.973517	0.862102	Cyp3a9;Pla2g2a;Pla2g4e;Pla2g5	rno00591
rno00592	alpha-Linolenic acid metabolism	Metabolism	Lipid metabolism	3	947	24	7960	0.556645	0.843402	1.05069	Pla2g2a;Pla2g4e;Pla2g5	rno00592
rno00600	Sphingolipid metabolism	Metabolism	Lipid metabolism	5	947	49	7960	0.708679	0.977128	0.857703	Acer2;Asah2;Neu3;Sgpp2;Sphk1	rno00600
rno00601	Glycosphingolipid biosynthesis - lacto and neolacto series	Metabolism	Glycan biosynthesis and metabolism	8	947	29	7960	0.0169828	0.0798441	2.31876	B3galt2;B4galt1;Fut7;Fut9;Gcnt2;Gcnt6;Ggta1;St8sia1	rno00601
rno00603	Glycosphingolipid biosynthesis - globo and isoglobo series	Metabolism	Glycan biosynthesis and metabolism	4	947	15	7960	0.0933069	0.297788	2.24146	A3galt2;Fut9;St3gal1;St8sia1	rno00603
rno00604	Glycosphingolipid biosynthesis - ganglio series	Metabolism	Glycan biosynthesis and metabolism	5	947	15	7960	0.0254884	0.110819	2.80183	St3gal1;St6galnac3;St6galnac5;St8sia1;St8sia5	rno00604
rno00620	Pyruvate metabolism	Metabolism	Carbohydrate metabolism	1	947	40	7960	0.993779	1	0.210137	Ldha	rno00620
rno00630	Glyoxylate and dicarboxylate metabolism	Metabolism	Carbohydrate metabolism	2	947	28	7960	0.862662	1	0.600392	Agxt;Shmt1	rno00630
rno00640	Propanoate metabolism	Metabolism	Carbohydrate metabolism	1	947	31	7960	0.980444	1	0.271145	Ldha	rno00640
rno00650	Butanoate metabolism	Metabolism	Carbohydrate metabolism	4	947	26	7960	0.374706	0.683609	1.29315	Acsm5;Aldh5a1;Hmgcs1;Hmgcs2	rno00650
rno00670	One carbon pool by folate	Metabolism	Metabolism of cofactors and vitamins	3	947	18	7960	0.363712	0.681959	1.40092	Aldh1l1;Aldh1l2;Shmt1	rno00670
rno00730	Thiamine metabolism	Metabolism	Metabolism of cofactors and vitamins	1	947	15	7960	0.850691	1	0.560366	Ak2	rno00730
rno00740	Riboflavin metabolism	Metabolism	Metabolism of cofactors and vitamins	2	947	8	7960	0.244792	0.548041	2.10137	Acp5;Enpp3	rno00740
rno00760	Nicotinate and nicotinamide metabolism	Metabolism	Metabolism of cofactors and vitamins	4	947	32	7960	0.538738	0.841778	1.05069	Bst1;Cd38;Enpp3;Nt5e	rno00760
rno00770	Pantothenate and CoA biosynthesis	Metabolism	Metabolism of cofactors and vitamins	2	947	19	7960	0.678999	0.960848	0.884789	Enpp3;Gadl1	rno00770
rno00790	Folate biosynthesis	Metabolism	Metabolism of cofactors and vitamins	4	947	26	7960	0.374706	0.683609	1.29315	Akr1b8;Gch1;Mocos;Qdpr	rno00790
rno00830	Retinol metabolism	Metabolism	Metabolism of cofactors and vitamins	13	947	81	7960	0.160758	0.419369	1.34903	Aldh1a1;Aldh1a2;Cyp1a1;Cyp3a9;Dhrs9;Rdh10;Rdh5;Ugt1a1;Ugt1a2;Ugt1a3;Ugt1a5;Ugt1a6;Ugt1a7c	rno00830
rno00860	Porphyrin and chlorophyll metabolism	Metabolism	Metabolism of cofactors and vitamins	8	947	41	7960	0.106761	0.318557	1.6401	Cp;Hmox1;Ugt1a1;Ugt1a2;Ugt1a3;Ugt1a5;Ugt1a6;Ugt1a7c	rno00860
rno00900	Terpenoid backbone biosynthesis	Metabolism	Metabolism of terpenoids and polyketides	2	947	23	7960	0.777489	1	0.730912	Hmgcs1;Hmgcs2	rno00900
rno00910	Nitrogen metabolism	Metabolism	Energy metabolism	3	947	17	7960	0.32942	0.641728	1.48332	Car12;Car14;Car7	rno00910
rno00980	Metabolism of xenobiotics by cytochrome P450	Metabolism	Xenobiotics biodegradation and metabolism	10	947	68	7960	0.286382	0.605032	1.2361	Cyp1a1;Cyp1b1;Gstm7;Mgst2;Ugt1a1;Ugt1a2;Ugt1a3;Ugt1a5;Ugt1a6;Ugt1a7c	rno00980
rno00982	Drug metabolism - cytochrome P450	Metabolism	Xenobiotics biodegradation and metabolism	10	947	69	7960	0.302337	0.617014	1.21819	Fmo2;Fmo5;Gstm7;Mgst2;Ugt1a1;Ugt1a2;Ugt1a3;Ugt1a5;Ugt1a6;Ugt1a7c	rno00982
rno00983	Drug metabolism - other enzymes	Metabolism	Xenobiotics biodegradation and metabolism	15	947	88	7960	0.095113	0.298668	1.43275	Gstm7;Impdh2;Mgst2;Nat2;Nme4;Rrm2;Tk1;Ugt1a1;Ugt1a2;Ugt1a3;Ugt1a5;Ugt1a6;Ugt1a7c;Upp1;Xdh	rno00983
rno01040	Biosynthesis of unsaturated fatty acids	Metabolism	Lipid metabolism	1	947	27	7960	0.967479	1	0.311314	Scd	rno01040
rno01521	EGFR tyrosine kinase inhibitor resistance	Human Diseases	Drug resistance: antineoplastic	12	947	79	7960	0.225285	0.528012	1.27678	Axl;Eif4ebp1;Fgf2;Igf1;Il6;Il6r;Jak2;Met;Pdgfra;Prkcg;Shc1;Stat3	rno01521
rno01522	Endocrine resistance	Human Diseases	Drug resistance: antineoplastic	11	947	93	7960	0.556532	0.843402	0.994198	Adcy4;Cdkn1a;Esr2;Fos;Hbegf;Igf1;Jun;Mapk13;Mmp9;Notch4;Shc1	rno01522
rno01523	Antifolate resistance	Human Diseases	Drug resistance: antineoplastic	8	947	30	7960	0.0208128	0.0960591	2.24146	Abcc3;Abcg2;Alox12;Folr2;Il1b;Il6;Izumo1r;Shmt1	rno01523
rno01524	Platinum drug resistance	Human Diseases	Drug resistance: antineoplastic	10	947	79	7960	0.468389	0.772243	1.06399	Bak1;Birc3;Birc5;Brca1;Casp8;Cdkn1a;Gstm7;Mgst2;Pmaip1;Top2a	rno01524
rno02010	ABC transporters	Environmental Information Processing	Membrane transport	7	947	47	7960	0.323693	0.638868	1.25188	Abca4;Abca6;Abcb1b;Abcc3;Abcd2;Abcg2;Cftr	rno02010
rno03008	Ribosome biogenesis in eukaryotes	Genetic Information Processing	Translation	5	947	84	7960	0.977715	1	0.500327	Exnef;Fbl;Gar1;Heatr1;Nxt1	rno03008
rno03010	Ribosome	Genetic Information Processing	Translation	28	947	137	7960	0.00268043	0.0187007	1.71791	NEWGENE_1308196;Rpl10a;Rpl11;Rpl12;Rpl13;Rpl18;Rpl22;Rpl27a;Rpl30;Rpl36a;Rpl39;Rpl3l;Rpl41;Rpl6;Rpl7a;Rplp0;Rplp1;Rps12;Rps17;Rps18;Rps19;Rps2;Rps20;Rps27a;Rps27l;Rps28;Rps5;Rpsa	rno03010
rno03013	RNA transport	Genetic Information Processing	Translation	7	947	162	7960	0.999792	1	0.3632	Eif4a1;Eif4ebp1;Nxt1;Pabpc1;Pabpc1l2a;Pabpc4;Tacc3	rno03013
rno03015	mRNA surveillance pathway	Genetic Information Processing	Translation	6	947	92	7960	0.969955	1	0.548184	Gspt1;Nxt1;Pabpc1;Pabpc1l2a;Pabpc4;Ppp2r2b	rno03015
rno03018	RNA degradation	Genetic Information Processing	Folding, sorting and degradation	6	947	80	7960	0.926414	1	0.630412	Btg2;Btg3;Eno3;Pabpc1;Pabpc1l2a;Pabpc4	rno03018
rno03020	RNA polymerase	Genetic Information Processing	Transcription	1	947	28	7960	0.971362	1	0.300196	Polr2l	rno03020
rno03030	DNA replication	Genetic Information Processing	Replication and repair	10	947	34	7960	0.00486701	0.0292021	2.4722	Mcm2;Mcm3;Mcm4;Mcm5;Mcm6;Mcm7;Pola2;Pold1;Pole;Pole2	rno03030
rno03040	Spliceosome	Genetic Information Processing	Transcription	4	947	130	7960	0.999932	1	0.25863	Hspa1a;Hspa1l;Snrpa;Snrpf	rno03040
rno03050	Proteasome	Genetic Information Processing	Folding, sorting and degradation	1	947	46	7960	0.997103	1	0.182728	Psmb8	rno03050
rno03060	Protein export	Genetic Information Processing	Folding, sorting and degradation	4	947	26	7960	0.374706	0.683609	1.29315	Arxes2;Hspa5;Sec61a1;Sec61b	rno03060
rno03320	PPAR signaling pathway	Organismal Systems	Endocrine system	15	947	80	7960	0.0481929	0.183011	1.57603	Acsl3;Acsl6;Angptl4;Cd36;Fabp4;Hmgcs2;Nr1h3;Olr1;Plin2;Plin4;Pparg;Scd;Slc27a2;Slc27a6;Sorbs1	rno03320
rno03410	Base excision repair	Genetic Information Processing	Replication and repair	7	947	35	7960	0.114546	0.327274	1.6811	Apex2l1;Neil3;Parp3;Pold1;Pole;Pole2;Ung	rno03410
rno03420	Nucleotide excision repair	Genetic Information Processing	Replication and repair	3	947	44	7960	0.908725	1	0.573102	Pold1;Pole;Pole2	rno03420
rno03430	Mismatch repair	Genetic Information Processing	Replication and repair	2	947	22	7960	0.75569	1	0.764136	Exo1;Pold1	rno03430
rno03440	Homologous recombination	Genetic Information Processing	Replication and repair	7	947	40	7960	0.191609	0.475063	1.47096	Bard1;Brca1;Brip1;Eme1;Pold1;Rad51;Xrcc3	rno03440
rno03460	Fanconi anemia pathway	Genetic Information Processing	Replication and repair	7	947	51	7960	0.404999	0.70231	1.15369	Brca1;Brip1;Eme1;Fanci;Rad51;Rmi2;Ube2t	rno03460
rno04010	MAPK signaling pathway	Environmental Information Processing	Signal transduction	55	947	291	7960	0.000278929	0.00314121	1.58867	Angpt2;Cacna1g;Cacna1s;Cacnb4;Cacng1;Cacng8;Cd14;Dusp1;Dusp2;Dusp5;Dusp6;Dusp9;Efna3;Ereg;Fgf2;Fgf5;Fgf9;Flna;Flnb;Flnc;Flt4;Fos;Gadd45a;Gadd45b;Gadd45g;Hspa1a;Hspa1l;Hspb1;Igf1;Il1b;Il1r1;Irak4;Jun;Map2k3;Map2k6;Map3k6;Map3k8;Mapk13;Mapt;Met;Myc;Myd88;Ngf;Pak2;Pdgfra;Pla2g4e;Prkcg;Ptpn7;Rac2;Rasgrp1;Rasgrp4;Rras;Tgfb1;Tgfb3;Tnfrsf1a	rno04010
rno04012	ErbB signaling pathway	Environmental Information Processing	Signal transduction	12	947	85	7960	0.308598	0.621338	1.18666	Btc;Cdkn1a;Eif4ebp1;Ereg;Hbegf;Jun;Myc;Nrg4;Pak2;Pak7;Prkcg;Shc1	rno04012
rno04014	Ras signaling pathway	Environmental Information Processing	Signal transduction	31	947	230	7960	0.253782	0.563959	1.13291	Angpt2;Efna3;Fgf2;Fgf5;Fgf9;Flt4;Gnb3;Gng4;Gng7;Gng8;Gngt2;Igf1;Ksr2;Met;Ngf;Pak2;Pak7;Pdgfra;Pla1a;Pla2g2a;Pla2g4e;Pla2g5;Prkcg;Rac2;Rasal1;Rasgrp1;Rasgrp4;Rassf1;Rin1;Rras;Shc1	rno04014
rno04015	Rap1 signaling pathway	Environmental Information Processing	Signal transduction	26	947	207	7960	0.414828	0.71522	1.05576	Adcy4;Angpt2;Drd2;Efna3;Fgf2;Fgf5;Fgf9;Flt4;Id1;Igf1;Itga2b;Itgam;Itgb2;Map2k3;Map2k6;Mapk13;Met;Ngf;Pard6a;Pdgfra;Prkcg;Rac2;Rgs14;Rras;Sipa1;Thbs1	rno04015
rno04020	Calcium signaling pathway	Environmental Information Processing	Signal transduction	40	947	184	7960	9.34596e-05	0.00133514	1.82728	Adcy4;Atp2a1;Atp2b2;Bdkrb2;Cacna1g;Cacna1s;Cd38;Chrm1;Chrm2;Chrm3;Chrm5;Chrna7;Cysltr2;Grin2c;Grin2d;Hrh2;Htr2b;Htr2c;Htr5a;Htr6;Itpkc;Mlnr;Mylk2;Nos2;Nos3;P2rx1;P2rx3;Pde1b;Pdgfra;Plcd1;Plcd4;Pln;Prkcg;Ryr1;Slc8a2;Sphk1;Tacr3;Tnnc1;Tnnc2;Trhr	rno04020
rno04022	cGMP - PKG signaling pathway	Environmental Information Processing	Signal transduction	20	947	164	7960	0.489154	0.788958	1.02506	Adcy4;Adra2c;Atp1a2;Atp1b1;Atp2a1;Atp2b2;Bdkrb2;Cacna1s;Gucy1b3;Myh7;Mylk2;Nfatc4;Nos3;Nppb;Oprd1;Pik3r5;Pln;Prkg2;Slc8a2;Trpc6	rno04022
rno04024	cAMP signaling pathway	Environmental Information Processing	Signal transduction	34	947	194	7960	0.0125602	0.0620684	1.47313	Adcy4;Adcyap1r1;Atp1a2;Atp1b1;Atp2b2;Cacna1s;Cftr;Chrm1;Chrm2;Drd2;Fos;Gabbr2;Gria2;Gria3;Gria4;Grin2c;Grin2d;Grin3a;Hcn2;Htr1a;Htr1d;Htr6;Jun;Mc2r;Nfkbia;Niacr1;Pde4c;Pln;Ptger2;Rac2;Rras;Sstr1;Tnni3;Vav1	rno04024
rno04060	Cytokine-cytokine receptor interaction	Environmental Information Processing	Signaling molecules and interaction	63	947	243	7960	8.00519e-10	6.00389e-08	2.1792	Ackr3;Bmp2;Bmp7;Ccl11;Ccl12;Ccl2;Ccl20;Ccl21;Ccl24;Ccl27;Ccl3;Ccl6;Ccl7;Ccr1;Ccr1l1;Ccr7;Clcf1;Cntf;Csf2ra;Csf2rb;Csf3;Csf3r;Cxcl1;Cxcl14;Cxcl16;Cxcl2;Cxcl3;Cxcl6;Cxcr2;Flt4;Ghr;Ifnlr1;Il10;Il11;Il13ra1;Il17b;Il17rb;Il18rap;Il1b;Il1r1;Il1r2;Il20rb;Il21;Il4r;Il6;Il6r;Il6st;Inhba;Lif;Ltbr;Met;Osm;Osmr;Pdgfra;Pf4;Tgfb1;Tgfb3;Tnfrsf10b;Tnfrsf12a;Tnfrsf1a;Tnfrsf1b;Tnfsf10;Tnfsf18	rno04060
rno04062	Chemokine signaling pathway	Organismal Systems	Immune system	38	947	173	7960	0.000110416	0.00150567	1.84629	Adcy4;Ccl11;Ccl12;Ccl2;Ccl20;Ccl21;Ccl24;Ccl27;Ccl3;Ccl6;Ccl7;Ccr1;Ccr1l1;Ccr7;Cxcl1;Cxcl14;Cxcl16;Cxcl2;Cxcl3;Cxcl6;Cxcr2;Fgr;Gnb3;Gng4;Gng7;Gng8;Gngt2;Hck;Jak2;Jak3;Lyn;Nfkbia;Pf4;Pxn;Rac2;Shc1;Stat3;Vav1	rno04062
rno04064	NF-kappa B signaling pathway	Environmental Information Processing	Signal transduction	20	947	91	7960	0.0044341	0.0277131	1.84736	Bcl2a1;Birc3;Card14;Ccl21;Cd14;Cxcl2;Gadd45b;Icam1;Il1b;Il1r1;Irak4;Lbp;Ltbr;Lyn;Myd88;Nfkbia;Plau;Ptgs2;Tnfrsf1a;Trim25	rno04064
rno04066	HIF-1 signaling pathway	Environmental Information Processing	Signal transduction	20	947	101	7960	0.0144047	0.0696999	1.66445	Angpt2;Cdkn1a;Edn1;Eif4ebp1;Eno3;Hk2;Hk3;Hmox1;Igf1;Il6;Il6r;Ldha;Ltbr;Nos2;Nos3;Prkcg;Serpine1;Slc2a1;Stat3;Timp1	rno04066
rno04068	FoxO signaling pathway	Environmental Information Processing	Signal transduction	17	947	132	7960	0.40228	0.70231	1.08253	Cdk2;Cdkn1a;Gadd45a;Gadd45b;Gadd45g;Igf1;Il10;Il6;Klf2;Mapk13;Plk1;Prkag3;Sgk1;Stat3;Tgfb1;Tgfb3;Tnfsf10	rno04068
rno04070	Phosphatidylinositol signaling system	Environmental Information Processing	Signal transduction	6	947	97	7960	0.979761	1	0.519927	Dgkb;Inpp5j;Itpkc;Plcd1;Plcd4;Prkcg	rno04070
rno04071	Sphingolipid signaling pathway	Environmental Information Processing	Signal transduction	14	947	119	7960	0.560776	0.845391	0.988881	Acer2;Asah2;Bdkrb2;Fcer1g;Mapk13;Nos3;Oprd1;Ppp2r2b;Prkcg;Rac2;S1pr3;Sgpp2;Sphk1;Tnfrsf1a	rno04071
rno04072	Phospholipase D signaling pathway	Environmental Information Processing	Signal transduction	13	947	147	7960	0.904586	1	0.743343	Adcy4;Agpat2;Cxcr2;Dgkb;Fcer1g;Grm3;Grm8;Pdgfra;Pik3r5;Pla2g4e;Rras;Shc1;Sphk1	rno04072
rno04080	Neuroactive ligand-receptor interaction	Environmental Information Processing	Signaling molecules and interaction	84	947	315	7960	1.88236e-13	5.64709e-11	2.24146	Adcyap1r1;Adra2c;Agtr2;Aplnr;Bdkrb2;C3ar1;C5ar1;Chrm1;Chrm2;Chrm3;Chrm4;Chrm5;Chrna3;Chrna4;Chrna5;Chrna7;Chrnb3;Cnr2;Cysltr2;Drd2;Drd3;F2rl1;F2rl2;Gabbr2;Gabra1;Gabra2;Gabra4;Gabra5;Gabrb1;Gabrb2;Gabrb3;Gabrg2;Gabrg3;Gabrp;Gabrr2;Gal;Gcgr;Ghr;Glra2;Glrb;Gria2;Gria3;Gria4;Grin2c;Grin2d;Grin3a;Grm3;Grm8;Hcrtr2;Hrh2;Hrh3;Htr1a;Htr1d;Htr2b;Htr2c;Htr5a;Htr6;Kiss1r;Ltb4r;Mas1;Mc2r;Mlnr;Nmb;Nmbr;Npy5r;…	rno04080
rno04110	Cell cycle	Cellular Processes	Cell growth and death	30	947	124	7960	9.34519e-05	0.00133514	2.03359	Bub1;Bub1b;Ccna2;Cdc20;Cdc45;Cdc6;Cdk1;Cdk2;Cdkn1a;Cdkn1c;Chek1;Espl1;Gadd45a;Gadd45b;Gadd45g;Mcm2;Mcm3;Mcm4;Mcm5;Mcm6;Mcm7;Myc;Orc1;Pkmyt1;Plk1;Pttg1;Rbl1;Tgfb1;Tgfb3;Ttk	rno04110
rno04114	Oocyte meiosis	Cellular Processes	Cell growth and death	11	947	112	7960	0.793673	1	0.825539	Adcy4;Bub1;Cdc20;Cdk1;Cdk2;Espl1;Igf1;Pgr;Pkmyt1;Plk1;Pttg1	rno04114
rno04115	p53 signaling pathway	Cellular Processes	Cell growth and death	15	947	66	7960	0.00935823	0.0519902	1.91034	Adgrb1;Casp8;Cdk1;Cdk2;Cdkn1a;Chek1;Gadd45a;Gadd45b;Gadd45g;Igf1;Igfbp3;Pmaip1;Rrm2;Serpine1;Thbs1	rno04115
rno04120	Ubiquitin mediated proteolysis	Genetic Information Processing	Folding, sorting and degradation	7	947	134	7960	0.997444	1	0.439093	Birc3;Brca1;Cdc20;Fbxo4;Socs3;Ube2c;Ube2ql1	rno04120
rno04130	SNARE interactions in vesicular transport	Genetic Information Processing	Folding, sorting and degradation	3	947	34	7960	0.787346	1	0.741661	Stx11;Stx1b;Vamp5	rno04130
rno04137	Mitophagy - animal	Cellular Processes	Transport and catabolism	2	947	63	7960	0.996827	1	0.266841	Jun;Rras	rno04137
rno04140	Autophagy - animal	Cellular Processes	Transport and catabolism	3	947	129	7960	0.999988	1	0.195477	Ctsb;Ctsl;Rras	rno04140
rno04141	Protein processing in endoplasmic reticulum	Genetic Information Processing	Folding, sorting and degradation	13	947	162	7960	0.957821	1	0.674515	Bak1;Calr;Ckap4;Cryab;Edem1;Hspa1a;Hspa1l;Hspa5;P4hb;Pdia4;Sec61a1;Sec61b;Xbp1	rno04141
rno04142	Lysosome	Cellular Processes	Transport and catabolism	11	947	125	7960	0.892236	1	0.739683	Acp5;Ap1s3;Atp6v0d2;Cd63;Cd68;Ctsb;Ctsc;Ctsl;Ctsz;Napsa;Slc11a1	rno04142
rno04144	Endocytosis	Cellular Processes	Transport and catabolism	23	947	273	7960	0.975478	1	0.708155	Arpc1b;Cav3;Cxcr2;Dab2;Ehd2;Ehd4;Epn3;Folr2;Hspa1a;Hspa1l;Izumo1r;Pard6a;Pdgfra;Pip5kl1;Psd2;Psd4;Rab11fip4;RT1-A1;RT1-A2;RT1-CE2;RT1-N3;RT1-T24-3;Snx32	rno04144
rno04145	Phagosome	Cellular Processes	Transport and catabolism	38	947	185	7960	0.000465042	0.00481078	1.72653	Atp6v0d2;Atp6v1g2;C1r;Calr;Cd14;Cd36;Clec7a;Ctsl;Cyba;Fcar;Fcgr1a;Fcgr2a;Fcgr2b;Fcgr3a;Itga2;Itga5;Itgam;Itgb2;Mrc1;Msr1;Ncf2;Ncf4;Olr1;RT1-A1;RT1-A2;RT1-CE2;RT1-DMb;RT1-N3;RT1-T24-3;Sec61a1;Sec61b;Thbs1;Thbs2;Thbs4;Tlr2;Tubb1;Tubb4a;Tubb6	rno04145
rno04146	Peroxisome	Cellular Processes	Transport and catabolism	11	947	82	7960	0.383989	0.683609	1.12757	Abcd2;Acsl3;Acsl6;Agxt;Dao;Ephx2;Nos2;Pex5l;Pipox;Slc27a2;Xdh	rno04146
rno04150	mTOR signaling pathway	Environmental Information Processing	Signal transduction	12	947	150	7960	0.953354	1	0.672439	Atp6v1g2;Eif4ebp1;Fzd1;Igf1;Prkcg;Sgk1;Slc7a5;Tnfrsf1a;Wnt2;Wnt4;Wnt7a;Wnt8b	rno04150
rno04151	PI3K-Akt signaling pathway	Environmental Information Processing	Signal transduction	58	947	338	7960	0.00227071	0.0166149	1.44236	Angpt2;Brca1;Cdk2;Cdkn1a;Chrm1;Chrm2;Col4a1;Col4a2;Col6a1;Col6a2;Col6a3;Csf3;Csf3r;Efna3;Eif4ebp1;Ereg;Fgf2;Fgf5;Fgf9;Flt4;Fn1;Ghr;Gnb3;Gng4;Gng7;Gng8;Gngt2;Ibsp;Igf1;Il4r;Il6;Il6r;Itga2;Itga2b;Itga5;Itgb7;Jak2;Jak3;Lamc2;Lamc3;Mcl1;Met;Myc;Ngf;Nos3;Osm;Osmr;Pdgfra;Pik3r5;Ppp2r2b;Sgk1;Spp1;Thbs1;Thbs2;Thbs4;Tlr2;Tnc;Tnn	rno04151
rno04152	AMPK signaling pathway	Environmental Information Processing	Signal transduction	10	947	123	7960	0.931631	1	0.683373	Ccna2;Cd36;Cftr;Eif4ebp1;Igf1;Pfkfb1;Pparg;Ppp2r2b;Prkag3;Scd	rno04152
rno04210	Apoptosis	Cellular Processes	Cell growth and death	26	947	134	7960	0.00761607	0.0439388	1.63092	Bak1;Bcl2a1;Birc3;Birc5;Casp8;Csf2rb;Ctsb;Ctsc;Ctsl;Ctsz;Fos;Gadd45a;Gadd45b;Gadd45g;Jun;Lmna;Lmnb1;Mcl1;Nfkbia;Ngf;Parp3;Pmaip1;Sept4;Tnfrsf10b;Tnfrsf1a;Tnfsf10	rno04210
rno04211	Longevity regulating pathway - mammal	Organismal Systems	Aging	5	947	89	7960	0.985456	1	0.472219	Adcy4;Eif4ebp1;Igf1;Pparg;Prkag3	rno04211
rno04213	Longevity regulating pathway - multiple species	Organismal Systems	Aging	6	947	63	7960	0.776326	1	0.800523	Adcy4;Cryab;Hspa1a;Hspa1l;Igf1;Prkag3	rno04213
rno04215	Apoptosis - multiple species	Cellular Processes	Cell growth and death	7	947	32	7960	0.0779594	0.259865	1.8387	Bak1;Birc3;Birc5;Casp8;Pmaip1;Sept4;Tnfrsf1a	rno04215
rno04216	Ferroptosis	Cellular Processes	Cell growth and death	5	947	40	7960	0.525367	0.82743	1.05069	Acsl3;Acsl6;Cp;Hmox1;Slc39a14	rno04216
rno04217	Necroptosis	Cellular Processes	Cell growth and death	22	947	146	7960	0.143818	0.388697	1.26658	Birc3;Casp8;Hist1h2ac;Hist1h2ah;Hist1h2ai;Hist1h2ak;Hist1h2an;Hist1h2ao;Il1b;Il33;Jak2;Jak3;Mlkl;Nlrp3;Parp3;Pla2g4e;Ripk3;Stat3;Stat6;Tnfrsf10b;Tnfrsf1a;Tnfsf10	rno04217
rno04218	Cellular senescence	Cellular Processes	Cell growth and death	28	947	185	7960	0.105996	0.318557	1.27218	Ccna2;Cdk1;Cdk2;Cdkn1a;Chek1;Eif4ebp1;Gadd45a;Gadd45b;Gadd45g;Igfbp3;Il6;Map2k3;Map2k6;Mapk13;Mybl2;Myc;Nfatc4;Rbl1;Rras;RT1-A1;RT1-A2;RT1-CE2;RT1-N3;RT1-T24-3;Serpine1;Tgfb1;Tgfb3;Trpv4	rno04218
rno04260	Cardiac muscle contraction	Organismal Systems	Circulatory system	20	947	80	7960	0.000853785	0.00776169	2.10137	Actc1;Atp1a2;Atp1b1;Cacna1s;Cacnb4;Cacng1;Cacng8;Cox6a2;Cox8b;Myh6;Myh7;Myl3;Myl4;Tnnc1;Tnni3;Tnnt2;Tpm1;Tpm2;Tpm3;Tpm4	rno04260
rno04261	Adrenergic signaling in cardiomyocytes	Organismal Systems	Circulatory system	25	947	143	7960	0.0301649	0.129278	1.46949	Actc1;Adcy4;Agtr2;Atp1a2;Atp1b1;Atp2b2;Cacna1s;Cacnb4;Cacng1;Cacng8;Mapk13;Myh6;Myh7;Myl3;Myl4;Pik3r5;Pln;Ppp2r2b;Tnnc1;Tnni3;Tnnt2;Tpm1;Tpm2;Tpm3;Tpm4	rno04261
rno04270	Vascular smooth muscle contraction	Organismal Systems	Circulatory system	14	947	130	7960	0.695799	0.973517	0.905207	Actg2;Adcy4;Adm;Agt;Cacna1s;Edn1;Gucy1b3;Mylk2;Nppb;Pla2g2a;Pla2g4e;Pla2g5;Ppp1r14a;Prkcg	rno04270
rno04310	Wnt signaling pathway	Environmental Information Processing	Signal transduction	20	947	145	7960	0.273209	0.602667	1.15938	Apc2;Cxxc4;Daam2;Fosl1;Fzd1;Jun;Mmp7;Myc;Nfatc4;Nkd1;Notum;Peg12;Prkcg;Rac2;Sfrp1;Vangl2;Wnt2;Wnt4;Wnt7a;Wnt8b	rno04310
rno04330	Notch signaling pathway	Environmental Information Processing	Signal transduction	4	947	51	7960	0.871831	1	0.659254	Dtx3l;Hes5;Notch4;Rbpjl	rno04330
rno04340	Hedgehog signaling pathway	Environmental Information Processing	Signal transduction	1	947	43	7960	0.995755	1	0.195477	Shh	rno04340
rno04350	TGF-beta signaling pathway	Environmental Information Processing	Signal transduction	16	947	84	7960	0.0371663	0.152481	1.60105	Acvr1c;Bmp2;Bmp7;Dcn;Id1;Id3;Id4;Inhba;Lefty1;Ltbp1;Myc;Rbl1;Tgfb1;Tgfb3;Tgif1;Thbs1	rno04350
rno04360	Axon guidance	Organismal Systems	Development and regeneration	19	947	175	7960	0.700932	0.973517	0.912596	Ablim2;Bmp7;Dpysl5;Efna3;Efnb3;Fes;Lrrc4c;Met;Nfatc4;Pak2;Pak7;Pard6a;Rac2;Rras;Sema4d;Shh;Trpc3;Trpc6;Wnt4	rno04360
rno04370	VEGF signaling pathway	Environmental Information Processing	Signal transduction	9	947	57	7960	0.232068	0.532557	1.32718	Hspb1;Mapk13;Nos3;Pla2g4e;Prkcg;Ptgs2;Pxn;Rac2;Sphk1	rno04370
rno04371	Apelin signaling pathway	Environmental Information Processing	Signal transduction	23	947	134	7960	0.0438454	0.168636	1.44273	Adcy4;Aplnr;Ctgf;Egr1;Gnb3;Gng4;Gng7;Gng8;Gngt2;Klf2;Myl3;Myl4;Mylk2;Nos2;Nos3;Pik3r5;Prkag3;Rras;Ryr1;Serpine1;Slc8a2;Sphk1;Spp1	rno04371
rno04380	Osteoclast differentiation	Organismal Systems	Development and regeneration	33	947	122	7960	3.36989e-06	8.42472e-05	2.27362	Acp5;Cyba;Fcgr1a;Fcgr2a;Fcgr2b;Fcgr3a;Fhl2;Fos;Fosb;Fosl1;Fosl2;Il1b;Il1r1;Jun;Junb;Lilra5;Lilrb1;Lilrb3a;Lilrb4;Lilrc2;Map2k6;Mapk13;Ncf2;Ncf4;Nfkbia;Oscar;Pirb;Pparg;Socs3;Spi1;Tgfb1;Tnfrsf1a;Tyrobp	rno04380
rno04390	Hippo signaling pathway	Environmental Information Processing	Signal transduction	25	947	153	7960	0.0606855	0.22202	1.37345	Apc2;Birc5;Bmp2;Bmp7;Crb2;Ctgf;Fzd1;Id1;Itgb2;Myc;Nkd1;Pard6a;Ppp2r2b;Rassf1;Serpine1;Tead1;Tead2;Tead3;Tead4;Tgfb1;Tgfb3;Wnt2;Wnt4;Wnt7a;Wnt8b	rno04390
rno04392	Hippo signaling pathway - multiple species	Environmental Information Processing	Signal transduction	6	947	28	7960	0.107247	0.318557	1.80118	Rassf1;Rassf4;Tead1;Tead2;Tead3;Tead4	rno04392
rno04510	Focal adhesion	Cellular Processes	Cellular community - eukaryotes	41	947	197	7960	0.000210173	0.00262716	1.74937	Actn1;Birc3;Cav3;Col4a1;Col4a2;Col6a1;Col6a2;Col6a3;Flna;Flnb;Flnc;Flt4;Fn1;Ibsp;Igf1;Itga2;Itga2b;Itga5;Itgb7;Jun;Lamc2;Lamc3;Met;Myl12a;Mylk2;Mylpf;Pak2;Pak7;Parvg;Pdgfra;Prkcg;Pxn;Rac2;Shc1;Spp1;Thbs1;Thbs2;Thbs4;Tnc;Tnn;Vav1	rno04510
rno04512	ECM-receptor interaction	Environmental Information Processing	Signaling molecules and interaction	25	947	83	7960	6.65195e-06	0.000153507	2.53177	Cd36;Cd44;Col4a1;Col4a2;Col6a1;Col6a2;Col6a3;Fn1;Gp1ba;Gp6;Ibsp;Itga2;Itga2b;Itga5;Itgb7;Lamc2;Lamc3;Sdc1;Sdc4;Spp1;Thbs1;Thbs2;Thbs4;Tnc;Tnn	rno04512
rno04514	Cell adhesion molecules (CAMs)	Environmental Information Processing	Signaling molecules and interaction	36	947	169	7960	0.000314163	0.00336603	1.79052	Cd226;Cd276;Cd80;Cd8a;Cd8b;Cldn10;Cldn20;Cldn23;Cldn4;Cntn1;Esam;Glycam1;Icam1;Itgam;Itgb2;Itgb7;Lrrc4c;Negr1;Nlgn3;Pecam1;Ptprc;PVR;RT1-A1;RT1-A2;RT1-CE2;RT1-DMb;RT1-N3;RT1-T24-3;Sdc1;Sdc4;Sele;Sell;Selp;Siglec1;Vcan;Vtcn1	rno04514
rno04520	Adherens junction	Cellular Processes	Cellular community - eukaryotes	9	947	71	7960	0.473643	0.772243	1.06548	Actn1;Iqgap1;Met;Ptpn1;Ptpn6;Rac2;Snai1;Sorbs1;Wasf3	rno04520
rno04530	Tight junction	Cellular Processes	Cellular community - eukaryotes	23	947	165	7960	0.238026	0.536901	1.17167	Actn1;Cftr;Cgn;Cldn10;Cldn20;Cldn23;Cldn4;Ezr;Hcls1;Jun;Marveld3;Msn;Myh1;Myh2;Myh4;Myh9;Myl12a;Pard6a;Ppp2r2b;Prkag3;Runx1;Synpo;Ybx3	rno04530
rno04540	Gap junction	Cellular Processes	Cellular community - eukaryotes	13	947	86	7960	0.218317	0.515709	1.2706	Adcy4;Cdk1;Drd2;Gjd2;Gucy1b3;Htr2b;Htr2c;Pdgfra;Prkcg;Prkg2;Tubb1;Tubb4a;Tubb6	rno04540
rno04550	Signaling pathways regulating pluripotency of stem cells	Cellular Processes	Cellular community - eukaryotes	25	947	136	7960	0.0170334	0.0798441	1.54513	Acvr1c;Apc2;Dusp9;Esrrb;Fgf2;Fzd1;Id1;Id3;Id4;Igf1;Il6st;Inhba;Jak2;Jak3;Klf4;Lif;Mapk13;Myc;Onecut1;Pcgf1;Stat3;Wnt2;Wnt4;Wnt7a;Wnt8b	rno04550
rno04610	Complement and coagulation cascades	Organismal Systems	Immune system	33	947	81	7960	3.38753e-11	5.0813e-09	3.42446	A2m;Bdkrb2;C1qa;C1qb;C1qc;C1r;C3ar1;C5ar1;C6;C7;Cd55;Cfd;F12;F13a1;F2rl2;F5;F7;Fga;Fgg;Itgam;Itgax;Itgb2;Kng1;Kng1l1;Plau;Plaur;Procr;Pros1;Serpind1;Serpine1;Serping1;Thbd;Vsig4	rno04610
rno04611	Platelet activation	Organismal Systems	Immune system	22	947	125	7960	0.037612	0.152481	1.47937	Adcy4;Fcer1g;Fermt3;Fga;Fgg;Gp1ba;Gp6;Gucy1b3;Itga2;Itga2b;Lyn;Mapk13;Myl12a;Mylk2;Nos3;P2rx1;P2ry12;Pik3r5;Pla2g4e;Prkg2;Rasgrp1;Tbxas1	rno04611
rno04612	Antigen processing and presentation	Organismal Systems	Immune system	14	947	93	7960	0.211631	0.503884	1.26534	Calr;Cd8a;Cd8b;Ctsb;Ctsl;Hspa1a;Hspa1l;Hspa5;RT1-A1;RT1-A2;RT1-CE2;RT1-DMb;RT1-N3;RT1-T24-3	rno04612
rno04614	Renin-angiotensin system	Organismal Systems	Endocrine system	5	947	36	7960	0.429668	0.727706	1.16743	Agt;Agtr2;Anpep;Enpep;Mas1	rno04614
rno04620	Toll-like receptor signaling pathway	Organismal Systems	Immune system	19	947	91	7960	0.00965847	0.0526826	1.75499	Casp8;Ccl3;Cd14;Cd80;Fos;Il1b;Il6;Irak4;Jun;Lbp;Map2k3;Map2k6;Map3k8;Mapk13;Myd88;Nfkbia;Spp1;Tlr1;Tlr2	rno04620
rno04621	NOD-like receptor signaling pathway	Organismal Systems	Immune system	27	947	154	7960	0.024152	0.108143	1.47369	Antxr2;Birc3;Casp8;Casr;Ccl12;Ccl2;Ctsb;Cxcl1;Cxcl2;Cxcl3;Cyba;Gbp2;Il1b;Il6;Irak4;Jun;Mapk13;Myd88;Naip6;Nfkbia;Nlrp12;Nlrp3;Nod2;Oas3;Pstpip1;Ripk3;Trip6	rno04621
rno04622	RIG-I-like receptor signaling pathway	Organismal Systems	Immune system	5	947	60	7960	0.856937	1	0.700458	Casp8;Mapk13;Nfkbia;Rnf125;Trim25	rno04622
rno04623	Cytosolic DNA-sensing pathway	Organismal Systems	Immune system	7	947	52	7960	0.425395	0.725106	1.13151	Il1b;Il33;Il6;Mb21d1;Nfkbia;Polr2l;Ripk3	rno04623
rno04625	C-type lectin receptor signaling pathway	Organismal Systems	Immune system	19	947	111	7960	0.0641596	0.229644	1.43878	Bcl3;Casp8;Clec1b;Clec4d;Clec4e;Clec7a;Egr2;Fcer1g;Il10;Il1b;Il6;Jun;Lsp1;Mapk13;Nfatc4;Nfkbia;Nlrp3;Ptgs2;Rras	rno04625
rno04630	Jak-STAT signaling pathway	Environmental Information Processing	Signal transduction	32	947	152	7960	0.000820883	0.00769578	1.76958	Cdkn1a;Cntf;Csf2ra;Csf2rb;Csf3;Csf3r;Gfap;Ghr;Ifnlr1;Il10;Il11;Il13ra1;Il20rb;Il21;Il4r;Il6;Il6r;Il6st;Jak2;Jak3;Lif;Mcl1;Myc;Osm;Osmr;Pdgfra;Pim1;Ptpn2;Ptpn6;Socs3;Stat3;Stat6	rno04630
rno04640	Hematopoietic cell lineage	Organismal Systems	Immune system	25	947	91	7960	3.8467e-05	0.000721256	2.3092	Anpep;Cd14;Cd36;Cd38;Cd44;Cd55;Cd8a;Cd8b;Csf2ra;Csf3;Csf3r;Fcgr1a;Gp1ba;Il11;Il1b;Il1r1;Il1r2;Il4r;Il6;Il6r;Itga2;Itga2b;Itga5;Itgam;RT1-DMb	rno04640
rno04650	Natural killer cell mediated cytotoxicity	Organismal Systems	Immune system	20	947	138	7960	0.203595	0.496573	1.21819	Fcer1g;Fcgr2a;Fcgr3a;Icam1;Itgb2;Prkcg;Ptpn6;Rac2;Raet1e;RT1-A1;RT1-A2;RT1-CE2;RT1-N3;RT1-T24-3;Sh3bp2;Shc1;Tnfrsf10b;Tnfsf10;Tyrobp;Vav1	rno04650
rno04657	IL-17 signaling pathway	Organismal Systems	Immune system	29	947	91	7960	3.29599e-07	1.236e-05	2.67867	Casp8;Ccl11;Ccl12;Ccl2;Ccl20;Ccl7;Cebpb;Csf3;Cxcl1;Cxcl2;Cxcl3;Cxcl6;Fos;Fosb;Fosl1;Il17b;Il17rb;Il1b;Il6;Jun;Lcn2;Mapk13;Mmp13;Mmp3;Mmp9;Nfkbia;Ptgs2;S100a8;S100a9	rno04657
rno04658	Th1 and Th2 cell differentiation	Organismal Systems	Immune system	11	947	90	7960	0.510661	0.810574	1.02734	Fos;Il4r;Jak2;Jak3;Jun;Mapk13;Nfkbia;Rbpjl;RT1-DMb;Runx3;Stat6	rno04658
rno04659	Th17 cell differentiation	Organismal Systems	Immune system	18	947	104	7960	0.0643004	0.229644	1.4548	Fos;Il1b;Il1r1;Il21;Il4r;Il6;Il6r;Il6st;Jak2;Jak3;Jun;Mapk13;Nfkbia;RT1-DMb;Runx1;Stat3;Stat6;Tgfb1	rno04659
rno04660	T cell receptor signaling pathway	Organismal Systems	Immune system	14	947	102	7960	0.325888	0.638996	1.15369	Cd8a;Cd8b;Fos;Il10;Jun;Map3k8;Mapk13;Nfkbia;Pak2;Pak7;Ptpn6;Ptprc;Rasgrp1;Vav1	rno04660
rno04662	B cell receptor signaling pathway	Organismal Systems	Immune system	10	947	71	7960	0.334858	0.642977	1.18387	Fcgr2b;Fos;Ifitm1;Jun;Lyn;Nfkbia;Pirb;Ptpn6;Rac2;Vav1	rno04662
rno04664	Fc epsilon RI signaling pathway	Organismal Systems	Immune system	9	947	66	7960	0.3851	0.683609	1.1462	Alox5ap;Fcer1g;Lyn;Map2k3;Map2k6;Mapk13;Pla2g4e;Rac2;Vav1	rno04664
rno04666	Fc gamma R-mediated phagocytosis	Organismal Systems	Immune system	12	947	86	7960	0.323238	0.638868	1.17286	Arpc1b;Fcgr1a;Fcgr2a;Fcgr2b;Hck;Lyn;Prkcg;Ptprc;Rac2;Sphk1;Vav1;Wasf3	rno04666
rno04668	TNF signaling pathway	Environmental Information Processing	Signal transduction	33	947	106	7960	9.60138e-08	4.80069e-06	2.6168	Bcl3;Birc3;Casp8;Ccl12;Ccl2;Ccl20;Cebpb;Cxcl1;Cxcl2;Cxcl3;Edn1;Fos;Icam1;Il1b;Il6;Jun;Junb;Lif;Map2k3;Map2k6;Map3k8;Mapk13;Mlkl;Mmp3;Mmp9;Nfkbia;Nod2;Ptgs2;Ripk3;Sele;Socs3;Tnfrsf1a;Tnfrsf1b	rno04668
rno04670	Leukocyte transendothelial migration	Organismal Systems	Immune system	24	947	113	7960	0.00311419	0.0207613	1.78524	Actn1;Cldn10;Cldn20;Cldn23;Cldn4;Cyba;Esam;Ezr;Icam1;Itgam;Itgb2;Mapk13;Mmp9;Msn;Myl12a;Mylpf;Ncf2;Ncf4;Pecam1;Prkcg;Pxn;Rac2;Sipa1;Vav1	rno04670
rno04672	Intestinal immune network for IgA production	Organismal Systems	Immune system	7	947	45	7960	0.284022	0.605032	1.30752	Cd80;Il10;Il6;Itgb7;Ltbr;RT1-DMb;Tgfb1	rno04672
rno04710	Circadian rhythm	Organismal Systems	Environmental adaptation	1	947	30	7960	0.977792	1	0.280183	Prkag3	rno04710
rno04713	Circadian entrainment	Organismal Systems	Environmental adaptation	22	947	96	7960	0.00166711	0.0128239	1.92626	Adcy4;Adcyap1r1;Cacna1g;Fos;Gnb3;Gng4;Gng7;Gng8;Gngt2;Gria2;Gria3;Gria4;Grin2c;Grin2d;Gucy1b3;Kcnj3;Kcnj6;Kcnj9;Prkcg;Prkg2;Rasd1;Ryr1	rno04713
rno04714	Thermogenesis	Organismal Systems	Environmental adaptation	10	947	228	7960	0.999981	1	0.368662	Acsl3;Acsl6;Adcy4;Cox6a2;Cox8b;Map2k3;Mapk13;Pparg;Prkag3;Prkg2	rno04714
rno04720	Long-term potentiation	Organismal Systems	Nervous system	4	947	66	7960	0.962707	1	0.509424	Gria2;Grin2c;Grin2d;Prkcg	rno04720
rno04721	Synaptic vesicle cycle	Organismal Systems	Nervous system	10	947	63	7960	0.210927	0.503884	1.3342	Atp6v0d2;Atp6v1g2;Cplx3;Rab3a;Rims1;Slc17a7;Slc17a8;Snap25;Stx1b;Syt1	rno04721
rno04722	Neurotrophin signaling pathway	Organismal Systems	Nervous system	7	947	120	7960	0.991777	1	0.49032	Arhgdib;Irak4;Jun;Mapk13;Nfkbia;Ngf;Shc1	rno04722
rno04723	Retrograde endocannabinoid signaling	Organismal Systems	Nervous system	30	947	145	7960	0.00157531	0.0124366	1.73907	Adcy4;Cacna1s;Gabra1;Gabra2;Gabra4;Gabra5;Gabrb1;Gabrb2;Gabrb3;Gabrg2;Gabrg3;Gabrp;Gabrr2;Gnb3;Gng4;Gng7;Gng8;Gngt2;Gria2;Gria3;Gria4;Kcnj3;Kcnj6;Kcnj9;Mapk13;Prkcg;Ptgs2;Rims1;Slc17a7;Slc17a8	rno04723
rno04724	Glutamatergic synapse	Organismal Systems	Nervous system	20	947	112	7960	0.0401973	0.160789	1.50098	Adcy4;Gnb3;Gng4;Gng7;Gng8;Gngt2;Gria2;Gria3;Gria4;Grin2c;Grin2d;Grin3a;Grm3;Grm8;Kcnj3;Pla2g4e;Prkcg;Slc17a7;Slc17a8;Slc1a6	rno04724
rno04725	Cholinergic synapse	Organismal Systems	Nervous system	23	947	111	7960	0.00518088	0.0304758	1.74168	Adcy4;Cacna1s;Chrm1;Chrm2;Chrm3;Chrm4;Chrm5;Chrna3;Chrna4;Chrna7;Fos;Gnb3;Gng4;Gng7;Gng8;Gngt2;Jak2;Kcnj3;Kcnj6;Kcnq3;Kcnq4;Pik3r5;Prkcg	rno04725
rno04726	Serotonergic synapse	Organismal Systems	Nervous system	25	947	119	7960	0.00301375	0.0205483	1.76586	Alox12;Cacna1s;Ddc;Dusp1;Gabrb1;Gabrb2;Gabrb3;Gnb3;Gng4;Gng7;Gng8;Gngt2;Htr1a;Htr1d;Htr2b;Htr2c;Htr5a;Htr6;Kcnd2;Kcnj3;Kcnj6;Kcnj9;Pla2g4e;Prkcg;Ptgs2	rno04726
rno04727	GABAergic synapse	Organismal Systems	Nervous system	24	947	87	7960	5.0842e-05	0.000847366	2.31876	Adcy4;Cacna1s;Gabbr2;Gabra1;Gabra2;Gabra4;Gabra5;Gabrb1;Gabrb2;Gabrb3;Gabrg2;Gabrg3;Gabrp;Gabrr2;Gnb3;Gng4;Gng7;Gng8;Gngt2;Kcnj6;Prkcg;Slc12a5;Slc6a1;Slc6a11	rno04727
rno04728	Dopaminergic synapse	Organismal Systems	Nervous system	19	947	129	7960	0.191115	0.475063	1.23802	Ddc;Drd2;Drd3;Fos;Gnb3;Gng4;Gng7;Gng8;Gngt2;Gria2;Gria3;Gria4;Kcnj3;Kcnj6;Kcnj9;Mapk13;Ppp2r2b;Prkcg;Scn1a	rno04728
rno04730	Long-term depression	Organismal Systems	Nervous system	9	947	60	7960	0.280912	0.605032	1.26082	Gria2;Gria3;Gucy1b3;Igf1;Lyn;Pla2g4e;Prkcg;Prkg2;Ryr1	rno04730
rno04740	Olfactory transduction	Organismal Systems	Sensory system	7	947	1119	7960	1	1	0.0525813	Gng7;Gucy2e;Olr1105;Olr63;Pde1b;Prkg2;Slc8a2	rno04740
rno04742	Taste transduction	Organismal Systems	Sensory system	12	947	86	7960	0.323238	0.638868	1.17286	Adcy4;Chrm3;Gabbr2;Gabra1;Gabra2;Gabra4;Gabra5;Gnb3;Htr1a;Htr1d;P2rx3;Pde1b	rno04742
rno04744	Phototransduction	Organismal Systems	Sensory system	1	947	26	7960	0.963072	1	0.323288	Gucy2e	rno04744
rno04750	Inflammatory mediator regulation of TRP channels	Organismal Systems	Sensory system	22	947	111	7960	0.0105011	0.0562559	1.66595	Adcy4;Alox12;Asic1;Asic3;Bdkrb2;F2rl1;Htr2b;Htr2c;Igf1;Il1b;Il1r1;Map2k3;Map2k6;Mapk13;Ngf;Pla2g4e;Prkcg;Ptger2;Trpa1;Trpm8;Trpv1;Trpv4	rno04750
rno04810	Regulation of actin cytoskeleton	Cellular Processes	Cell motility	36	947	208	7960	0.0126206	0.0620684	1.4548	Actn1;Apc2;Arpc1b;Bdkrb2;Cd14;Chrm1;Chrm2;Chrm3;Chrm4;Chrm5;Ezr;Fgf2;Fgf5;Fgf9;Fn1;Iqgap1;Iqgap2;Iqgap3;Itga2;Itga2b;Itga5;Itgam;Itgax;Itgb2;Itgb7;Msn;Myl12a;Mylk2;Mylpf;Pak2;Pak7;Pdgfra;Pxn;Rac2;Rras;Vav1	rno04810
rno04910	Insulin signaling pathway	Organismal Systems	Endocrine system	9	947	134	7960	0.983596	1	0.564548	Eif4ebp1;Hk2;Hk3;Ppp1r3a;Prkag3;Ptpn1;Shc1;Socs3;Sorbs1	rno04910
rno04911	Insulin secretion	Organismal Systems	Endocrine system	11	947	85	7960	0.431772	0.727706	1.08777	Adcy4;Adcyap1r1;Atp1a2;Atp1b1;Cacna1s;Chrm3;Kcnn4;Prkcg;Rab3a;Slc2a1;Snap25	rno04911
rno04912	GnRH signaling pathway	Organismal Systems	Endocrine system	8	947	89	7960	0.84634	1	0.75555	Adcy4;Cacna1s;Hbegf;Jun;Map2k3;Map2k6;Mapk13;Pla2g4e	rno04912
rno04913	Ovarian Steroidogenesis	Organismal Systems	Endocrine system	6	947	53	7960	0.615332	0.900485	0.951565	Adcy4;Cyp1a1;Cyp1b1;Igf1;Pla2g4e;Ptgs2	rno04913
rno04914	Progesterone-mediated oocyte maturation	Organismal Systems	Endocrine system	12	947	88	7960	0.352956	0.665955	1.1462	Adcy4;Bub1;Ccna2;Cdk1;Cdk2;Igf1;Kif22;Mapk13;Pgr;Pkmyt1;Plk1;Stk10	rno04914
rno04915	Estrogen signaling pathway	Organismal Systems	Endocrine system	17	947	132	7960	0.40228	0.70231	1.08253	Adcy4;Esr2;Fkbp5;Fos;Gabbr2;Hbegf;Hspa1a;Hspa1l;Jun;Kcnj3;Kcnj6;Kcnj9;Krt25;Mmp9;Nos3;Pgr;Shc1	rno04915
rno04916	Melanogenesis	Organismal Systems	Endocrine system	9	947	98	7960	0.839689	1	0.771933	Adcy4;Edn1;Fzd1;Pomc;Prkcg;Wnt2;Wnt4;Wnt7a;Wnt8b	rno04916
rno04917	Prolactin signaling pathway	Organismal Systems	Endocrine system	7	947	72	7960	0.768915	1	0.817201	Esr2;Fos;Jak2;Mapk13;Shc1;Socs3;Stat3	rno04917
rno04918	Thyroid hormone synthesis	Organismal Systems	Endocrine system	8	947	72	7960	0.63657	0.926128	0.933943	Adcy4;Asgr1;Atp1a2;Atp1b1;Gpx2;Hspa5;Pdia4;Prkcg	rno04918
rno04919	Thyroid hormone signaling pathway	Organismal Systems	Endocrine system	13	947	117	7960	0.647226	0.929032	0.933943	Atp1a2;Atp1b1;Dio3;Myc;Myh6;Notch4;Plcd1;Plcd4;Pln;Prkcg;Slc2a1;Slco1c1;Wnt4	rno04919
rno04920	Adipocytokine signaling pathway	Organismal Systems	Endocrine system	12	947	71	7960	0.131999	0.36303	1.42065	Acsl3;Acsl6;Cd36;Jak2;Nfkbia;Pomc;Prkag3;Slc2a1;Socs3;Stat3;Tnfrsf1a;Tnfrsf1b	rno04920
rno04921	Oxytocin signaling pathway	Organismal Systems	Endocrine system	23	947	152	7960	0.133111	0.36303	1.27188	Adcy4;Cacna1s;Cacnb4;Cacng1;Cacng8;Camk1g;Cd38;Cdkn1a;Fos;Gucy1b3;Jun;Kcnj3;Kcnj6;Kcnj9;Mylk2;Nfatc4;Nos3;Pik3r5;Pla2g4e;Prkag3;Prkcg;Ptgs2;Ryr1	rno04921
rno04922	Glucagon signaling pathway	Organismal Systems	Endocrine system	6	947	102	7960	0.986519	1	0.494441	Gcgr;Ldha;Pfkfb1;Pgam2;Prkag3;Slc2a1	rno04922
rno04923	Regulation of lipolysis in adipocyte	Organismal Systems	Endocrine system	4	947	55	7960	0.906381	1	0.611308	Adcy4;Fabp4;Prkg2;Ptgs2	rno04923
rno04924	Renin secretion	Organismal Systems	Endocrine system	10	947	68	7960	0.286382	0.605032	1.2361	Adcyap1r1;Agt;Cacna1s;Clca1;Clca4l;Ctsb;Gucy1b3;Pde1b;Prkg2;Ptger2	rno04924
rno04925	Aldosterone synthesis and secretion	Organismal Systems	Endocrine system	11	947	97	7960	0.614913	0.900485	0.9532	Adcy4;Atp1a2;Atp1b1;Atp2b2;Cacna1g;Cacna1s;Camk1g;Mc2r;Nr4a2;Pomc;Prkcg	rno04925
rno04926	Relaxin signaling pathway	Organismal Systems	Endocrine system	19	947	127	7960	0.173023	0.439888	1.25751	Adcy4;Col4a1;Col4a2;Edn1;Fos;Gnb3;Gng4;Gng7;Gng8;Gngt2;Jun;Mapk13;Mmp13;Mmp9;Nfkbia;Nos2;Nos3;Shc1;Tgfb1	rno04926
rno04927	Cortisol synthesis and secretion	Organismal Systems	Endocrine system	5	947	65	7960	0.899876	1	0.646576	Adcy4;Cacna1g;Cacna1s;Mc2r;Pomc	rno04927
rno04930	Type II diabetes mellitus	Human Diseases	Endocrine and metabolic disease	4	947	48	7960	0.839155	1	0.700458	Cacna1g;Hk2;Hk3;Socs3	rno04930
rno04931	Insulin resistance	Human Diseases	Endocrine and metabolic disease	16	947	108	7960	0.209633	0.503884	1.24526	Cd36;Gfpt2;Il6;Nfkbia;Nos3;Nr1h3;Ppp1r3a;Prkag3;Ptpn1;Slc27a2;Slc27a6;Slc2a1;Socs3;Stat3;Tnfrsf1a;Trib3	rno04931
rno04932	Non-alcoholic fatty liver disease (NAFLD)	Human Diseases	Endocrine and metabolic disease	13	947	150	7960	0.918322	1	0.728476	Casp8;Cox6a2;Cox8b;Il1b;Il6;Il6r;Jun;Nr1h3;Prkag3;Socs3;Tgfb1;Tnfrsf1a;Xbp1	rno04932
rno04933	AGE-RAGE signaling pathway in diabetic complications	Human Diseases	Endocrine and metabolic disease	23	947	100	7960	0.00125452	0.0104543	1.93326	Ccl12;Ccl2;Col4a1;Col4a2;Edn1;Egr1;Fn1;Icam1;Il1b;Il6;Jak2;Jun;Mapk13;Nos3;Pim1;Plcd1;Plcd4;Sele;Serpine1;Stat3;Tgfb1;Tgfb3;Thbd	rno04933
rno04934	Cushing's syndrome	Human Diseases	Endocrine and metabolic disease	14	947	156	7960	0.900817	1	0.754339	Adcy4;Apc2;Cacna1g;Cacna1s;Cdk2;Cdkn1a;Fzd1;Mc2r;Pomc;Rasd1;Wnt2;Wnt4;Wnt7a;Wnt8b	rno04934
rno04940	Type I diabetes mellitus	Human Diseases	Endocrine and metabolic disease	8	947	74	7960	0.667708	0.953869	0.908702	Cd80;Il1b;RT1-A1;RT1-A2;RT1-CE2;RT1-DMb;RT1-N3;RT1-T24-3	rno04940
rno04950	Maturity onset diabetes of the young	Human Diseases	Endocrine and metabolic disease	3	947	27	7960	0.639028	0.926128	0.933943	Nr5a2;Onecut1;Pax4	rno04950
rno04960	Aldosterone-regulated sodium reabsorption	Organismal Systems	Excretory system	6	947	38	7960	0.294762	0.609853	1.32718	Atp1a2;Atp1b1;Hsd11b2;Igf1;Prkcg;Sgk1	rno04960
rno04961	Endocrine and other factor-regulated calcium reabsorption	Organismal Systems	Excretory system	5	947	53	7960	0.772122	1	0.792971	Atp1a2;Atp1b1;Bdkrb2;Prkcg;Vdr	rno04961
rno04962	Vasopressin-regulated water reabsorption	Organismal Systems	Excretory system	2	947	43	7960	0.970955	1	0.390953	Aqp4;Arhgdib	rno04962
rno04964	Proximal tubule bicarbonate reclamation	Organismal Systems	Excretory system	5	947	22	7960	0.111795	0.327274	1.91034	Atp1a2;Atp1b1;Slc25a10;Slc4a4;Slc9a3	rno04964
rno04966	Collecting duct acid secretion	Organismal Systems	Excretory system	2	947	27	7960	0.84847	1	0.622629	Atp6v0d2;Atp6v1g2	rno04966
rno04970	Salivary secretion	Organismal Systems	Digestive system	14	947	77	7960	0.0682755	0.23817	1.52827	Adcy4;Aqp5;Atp1a2;Atp1b1;Atp2b2;Bst1;Cd38;Chrm3;Dmbt1;Gucy1b3;Kcnn4;Lyz2;Prkcg;Prkg2	rno04970
rno04971	Gastric acid secretion	Organismal Systems	Digestive system	13	947	74	7960	0.0955739	0.298668	1.47664	Adcy4;Atp1a2;Atp1b1;Cftr;Chrm3;Ezr;Hrh2;Kcnj10;Kcnj16;Mylk2;Prkcg;Slc9a4;Sst	rno04971
rno04972	Pancreatic secretion	Organismal Systems	Digestive system	18	947	99	7960	0.0427034	0.166377	1.52827	Adcy4;Atp1a2;Atp1b1;Atp2a1;Atp2b2;Bst1;Cd38;Cela3b;Cftr;Chrm3;Clca1;Clca4l;Pla2g2a;Pla2g5;Pnlip;Prkcg;Rab27b;Slc4a4	rno04972
rno04973	Carbohydrate digestion and absorption	Organismal Systems	Digestive system	4	947	40	7960	0.71728	0.982576	0.840549	Atp1a2;Atp1b1;Hk2;Hk3	rno04973
rno04974	Protein digestion and absorption	Organismal Systems	Digestive system	20	947	89	7960	0.00338741	0.0220918	1.88887	Atp1a2;Atp1b1;Cela3b;Col10a1;Col11a2;Col12a1;Col13a1;Col18a1;Col4a1;Col4a2;Col6a1;Col6a2;Col6a3;Col7a1;Kcnj13;Kcnn4;Slc1a5;Slc7a7;Slc8a2;Slc9a3	rno04974
rno04975	Fat digestion and absorption	Organismal Systems	Digestive system	6	947	40	7960	0.338634	0.642977	1.26082	Agpat2;Apoa4;Cd36;Pla2g2a;Pla2g5;Pnlip	rno04975
rno04976	Bile secretion	Organismal Systems	Digestive system	12	947	71	7960	0.131999	0.36303	1.42065	Abcb1b;Abcc3;Abcg2;Adcy4;Aqp4;Atp1a2;Atp1b1;Cftr;Slc22a8;Slc2a1;Slc4a4;Slc9a3	rno04976
rno04977	Vitamin digestion and absorption	Organismal Systems	Digestive system	3	947	24	7960	0.556645	0.843402	1.05069	Apoa4;Folh1;Pnlip	rno04977
rno04978	Mineral absorption	Organismal Systems	Digestive system	9	947	44	7960	0.0708951	0.244466	1.7193	Atp1a2;Atp1b1;Hmox1;Mt1;Mt2A;Slc26a9;Slc9a3;Steap1;Vdr	rno04978
rno04979	Cholesterol metabolism	Organismal Systems	Digestive system	6	947	50	7960	0.556261	0.843402	1.00866	Angptl4;Angptl8;Apoa4;Cd36;Pcsk9;Tspo	rno04979
rno05010	Alzheimer's disease	Human Diseases	Neurodegenerative disease	10	947	172	7960	0.997753	1	0.488691	Atp2a1;Cacna1s;Casp8;Cox6a2;Cox8b;Grin2c;Grin2d;Il1b;Mapt;Tnfrsf1a	rno05010
rno05012	Parkinson's disease	Human Diseases	Neurodegenerative disease	4	947	141	7960	0.999979	1	0.238454	Cox6a2;Cox8b;Drd2;Gpr37	rno05012
rno05014	Amyotrophic lateral sclerosis (ALS)	Human Diseases	Neurodegenerative disease	8	947	53	7960	0.291889	0.609853	1.26875	Gria2;Grin2c;Grin2d;Map2k3;Map2k6;Mapk13;Tnfrsf1a;Tnfrsf1b	rno05014
rno05016	Huntington's disease	Human Diseases	Neurodegenerative disease	8	947	188	7960	0.999935	1	0.35768	Casp8;Cox6a2;Cox8b;Dnah1;Dnai2;Polr2l;Pparg;Tgm2	rno05016
rno05020	Prion diseases	Human Diseases	Neurodegenerative disease	10	947	34	7960	0.00486701	0.0292021	2.4722	C1qa;C1qb;C1qc;C6;C7;Egr1;Hspa1a;Hspa5;Il1b;Il6	rno05020
rno05030	Cocaine addiction	Human Diseases	Substance dependence	9	947	47	7960	0.0992705	0.303889	1.60956	Ddc;Drd2;Fosb;Gria2;Grin2c;Grin2d;Grin3a;Grm3;Jun	rno05030
rno05031	Amphetamine addiction	Human Diseases	Substance dependence	11	947	66	7960	0.155445	0.412687	1.40092	Ddc;Fos;Fosb;Gria2;Gria3;Gria4;Grin2c;Grin2d;Grin3a;Jun;Prkcg	rno05031
rno05032	Morphine addiction	Human Diseases	Substance dependence	24	947	90	7960	9.18628e-05	0.00133514	2.24146	Adcy4;Gabbr2;Gabra1;Gabra2;Gabra4;Gabra5;Gabrb1;Gabrb2;Gabrb3;Gabrg2;Gabrg3;Gabrp;Gabrr2;Gnb3;Gng4;Gng7;Gng8;Gngt2;Kcnj3;Kcnj6;Kcnj9;Pde1b;Pde4c;Prkcg	rno05032
rno05033	Nicotine addiction	Human Diseases	Substance dependence	21	947	40	7960	4.4085e-10	4.4085e-08	4.41288	Chrna4;Chrna7;Gabra1;Gabra2;Gabra4;Gabra5;Gabrb1;Gabrb2;Gabrb3;Gabrg2;Gabrg3;Gabrp;Gabrr2;Gria2;Gria3;Gria4;Grin2c;Grin2d;Grin3a;Slc17a7;Slc17a8	rno05033
rno05034	Alcoholism	Human Diseases	Substance dependence	27	947	145	7960	0.0114608	0.05928	1.56516	Ddc;Drd2;Fosb;Gnb3;Gng4;Gng7;Gng8;Gngt2;Grin2c;Grin2d;Grin3a;Hdac11;Hist1h2ac;Hist1h2ah;Hist1h2ai;Hist1h2ail1;Hist1h2ak;Hist1h2an;Hist1h2ao;Hist1h2bcl1;Hist1h2bd;Hist1h2bk;Hist1h2bo;Hist1h3a;Hist2h3c2;Hist3h2ba;Shc1	rno05034
rno05100	Bacterial invasion of epithelial cells	Human Diseases	Infectious disease: bacterial	9	947	75	7960	0.542487	0.841937	1.00866	Arpc1b;Cav3;Fn1;Hcls1;Itga5;Met;Pxn;Sept11;Shc1	rno05100
rno05132	Salmonella infection	Human Diseases	Infectious disease: bacterial	17	947	80	7960	0.0117074	0.059529	1.78617	Arpc1b;Ccl3;Cd14;Cxcl1;Cxcl2;Cxcl3;Flna;Flnb;Flnc;Fos;Il1b;Il6;Jun;Lbp;Mapk13;Myd88;Nos2	rno05132
rno05133	Pertussis	Human Diseases	Infectious disease: bacterial	20	947	72	7960	0.000190546	0.00248539	2.33486	C1qa;C1qb;C1qc;C1r;Cd14;Cxcl6;Fos;Il10;Il1b;Il6;Irak4;Itga5;Itgam;Itgb2;Jun;Mapk13;Myd88;Nlrp3;Nos2;Serping1	rno05133
rno05134	Legionellosis	Human Diseases	Infectious disease: bacterial	15	947	54	7960	0.00117792	0.0100964	2.33486	Casp8;Cd14;Cxcl1;Cxcl2;Cxcl3;Hspa1a;Hspa1l;Il1b;Il6;Itgam;Itgb2;Myd88;Naip6;Nfkbia;Tlr2	rno05134
rno05140	Leishmaniasis	Human Diseases	Infectious disease: parasitic	24	947	67	7960	3.02363e-07	1.236e-05	3.01092	Cyba;Fcgr1a;Fcgr2a;Fcgr3a;Fos;Il10;Il1b;Irak4;Itgam;Itgb2;Jak2;Jun;Mapk13;Myd88;Ncf2;Ncf4;Nfkbia;Nos2;Ptgs2;Ptpn6;RT1-DMb;Tgfb1;Tgfb3;Tlr2	rno05140
rno05142	Chagas disease (American trypanosomiasis)	Human Diseases	Infectious disease: parasitic	25	947	102	7960	0.000282709	0.00314121	2.06017	Bdkrb2;C1qa;C1qb;C1qc;Calr;Casp8;Ccl12;Ccl2;Ccl3;Fos;Il10;Il1b;Il6;Irak4;Jun;Mapk13;Myd88;Nfkbia;Nos2;Ppp2r2b;Serpine1;Tgfb1;Tgfb3;Tlr2;Tnfrsf1a	rno05142
rno05143	African trypanosomiasis	Human Diseases	Infectious disease: parasitic	8	947	35	7960	0.0492511	0.184692	1.92126	F2rl1;Icam1;Il10;Il1b;Il6;Myd88;Prkcg;Sele	rno05143
rno05144	Malaria	Human Diseases	Infectious disease: parasitic	21	947	55	7960	4.85414e-07	1.61805e-05	3.20937	Ccl12;Ccl2;Cd36;Csf3;Icam1;Il10;Il1b;Il6;Itgb2;Met;Myd88;Pecam1;Sdc1;Sele;Selp;Tgfb1;Tgfb3;Thbs1;Thbs2;Thbs4;Tlr2	rno05144
rno05145	Toxoplasmosis	Human Diseases	Infectious disease: parasitic	22	947	109	7960	0.00847953	0.0479973	1.69652	Birc3;Casp8;Hspa1a;Hspa1l;Il10;Irak4;Jak2;Lamc2;Lamc3;Map2k3;Map2k6;Mapk13;Myd88;Nfkbia;Nos2;Pik3r5;RT1-DMb;Stat3;Tgfb1;Tgfb3;Tlr2;Tnfrsf1a	rno05145
rno05146	Amoebiasis	Human Diseases	Infectious disease: parasitic	23	947	97	7960	0.00080447	0.00769578	1.99305	Actn1;Arg1;Arg2;Cd14;Col4a1;Col4a2;Fn1;Hspb1;Il10;Il1b;Il1r1;Il1r2;Il6;Itgam;Itgb2;Lamc2;Lamc3;Nos2;Prkcg;Serpinb1a;Tgfb1;Tgfb3;Tlr2	rno05146
rno05150	Staphylococcus aureus infection	Human Diseases	Infectious disease: bacterial	19	947	50	7960	1.8543e-06	5.05719e-05	3.19409	C1qa;C1qb;C1qc;C1r;C3ar1;C5ar1;Cfd;Fcar;Fcgr1a;Fcgr2a;Fcgr2b;Fcgr3a;Fgg;Icam1;Il10;Itgam;Itgb2;RT1-DMb;Selp	rno05150
rno05152	Tuberculosis	Human Diseases	Infectious disease: bacterial	35	947	174	7960	0.00113613	0.0100247	1.69076	Atp6v0d2;Casp8;Cd14;Cebpb;Clec4e;Clec7a;Cyp27b1;Fcer1g;Fcgr1a;Fcgr2a;Fcgr2b;Fcgr3a;Il10;Il1b;Il6;Irak4;Itgam;Itgax;Itgb2;Jak2;Lbp;Lsp1;Mapk13;Mrc1;Myd88;Nod2;Nos2;RT1-DMb;Sphk1;Tgfb1;Tgfb3;Tlr1;Tlr2;Tnfrsf1a;Vdr	rno05152
rno05160	Hepatitis C	Human Diseases	Infectious disease: viral	14	947	123	7960	0.612635	0.900485	0.956723	Cdkn1a;Cldn10;Cldn20;Cldn23;Cldn4;Ifit1bl;Mapk13;Nfkbia;Nr1h3;Oas3;Ppp2r2b;Socs3;Stat3;Tnfrsf1a	rno05160
rno05161	Hepatitis B	Human Diseases	Infectious disease: viral	20	947	134	7960	0.168138	0.431123	1.25455	Birc5;Casp8;Ccna2;Cdk2;Cdkn1a;Egr2;Fos;Il6;Jun;Mmp9;Myc;Myd88;Nfatc4;Nfkbia;Prkcg;Stat3;Stat6;Tgfb1;Tgfb3;Tlr2	rno05161
rno05162	Measles	Human Diseases	Infectious disease: viral	18	947	130	7960	0.28143	0.605032	1.16384	Cdk2;Dok1;Fcgr2b;Hspa1a;Hspa1l;Il1b;Il6;Irak4;Jak2;Jak3;Msn;Myd88;Nfkbia;Oas3;Stat3;Tlr2;Tnfrsf10b;Tnfsf10	rno05162
rno05164	Influenza A	Human Diseases	Infectious disease: viral	25	947	161	7960	0.097346	0.30107	1.3052	Ccl12;Ccl2;Hspa1a;Hspa1l;Icam1;Il1b;Il33;Il6;Irak4;Jak2;Jun;Map2k3;Map2k6;Mapk13;Myd88;Nfkbia;Nlrp3;Nxt1;Oas3;RT1-DMb;Socs3;Tnfrsf10b;Tnfrsf1a;Tnfsf10;Trim25	rno05164
rno05165	Human papillomavirus infection	Human Diseases	Infectious disease: viral	48	947	341	7960	0.119351	0.337786	1.18318	Apc2;Bak1;Casp8;Ccna2;Cdk2;Cdkn1a;Col4a1;Col4a2;Col6a1;Col6a2;Col6a3;Eif4ebp1;Fn1;Fzd1;Hdac11;Hes5;Ibsp;Itga2;Itga2b;Itga5;Itgb7;Lamc2;Lamc3;Notch4;Oasl;Oasl2;Pard6a;Ppp2r2b;Ptgs2;Pxn;Rbl1;Rbpjl;RT1-A1;RT1-A2;RT1-CE2;RT1-N3;RT1-T24-3;Spp1;Thbs1;Thbs2;Thbs4;Tnc;Tnfrsf1a;Tnn;Wnt2;Wnt4;Wnt7a;Wnt8b	rno05165
rno05166	HTLV-I infection	Human Diseases	Infectious disease: viral	50	947	283	7960	0.00241029	0.0172164	1.48507	Adcy4;Apc2;Atf3;Bub1b;Calr;Cdc20;Cdkn1a;Chek1;Egr1;Egr2;Fos;Fosl1;Fzd1;Icam1;Il1r1;Il1r2;Il6;Itgb2;Jak3;Jun;Ltbr;Msx2;Mybl2;Myc;Nfatc4;Nfkbia;Pdgfra;Pold1;Pole;Pole2;Pttg1;Rras;RT1-A1;RT1-A2;RT1-CE2;RT1-DMb;RT1-N3;RT1-T24-3;Slc2a1;Spi1;Tgfb1;Tgfb3;Tnfrsf1a;Tspo;Wnt2;Wnt4;Wnt7a;Wnt8b;Xbp1;Zfp36	rno05166
rno05167	Kaposi's sarcoma-associated herpesvirus infection	Human Diseases	Infectious disease: viral	39	947	206	7960	0.00200626	0.015047	1.59133	Angpt2;Bak1;Casp8;Ccr1;Ccr1l1;Cd200r1;Cdkn1a;Cxcl1;Cxcl2;Cxcl3;Fgf2;Fos;Gnb3;Gng4;Gng7;Gng8;Gngt2;Hck;Icam1;Il6;Il6st;Jak2;Jun;Lyn;Map2k6;Mapk13;Myc;Nfatc4;Nfkbia;Pik3r5;Ptgs2;RT1-A1;RT1-A2;RT1-CE2;RT1-N3;RT1-T24-3;Stat3;Tnfrsf1a;Zfp36	rno05167
rno05168	Herpes simplex infection	Human Diseases	Infectious disease: viral	23	947	204	7960	0.64238	0.92651	0.947678	Casp8;Ccl12;Ccl2;Cdk1;Cdk2;Fos;Ifit1bl;Il1b;Il6;Jak2;Jun;Myd88;Nfkbia;Oas3;RT1-A1;RT1-A2;RT1-CE2;RT1-DMb;RT1-N3;RT1-T24-3;Socs3;Tlr2;Tnfrsf1a	rno05168
rno05169	Epstein-Barr virus infection	Human Diseases	Infectious disease: viral	30	947	219	7960	0.229265	0.532557	1.15144	Ccna2;Cd38;Cd44;Cdk1;Cdk2;Cdkn1a;Fgr;Hspa1a;Hspa1l;Hspb1;Icam1;Il10;Jak3;Jun;Lyn;Map2k3;Map2k6;Mapk13;Myc;Nfkbia;Polr2l;Rbpjl;RT1-A1;RT1-A2;RT1-CE2;RT1-N3;RT1-T24-3;Spi1;Stat3;Vim	rno05169
rno05200	Pathways in cancer	Human Diseases	Cancer: overview	84	947	517	7960	0.00146227	0.0118563	1.36569	Adcy4;Apc2;Bak1;Bdkrb2;Birc3;Birc5;Bmp2;Casp8;Cdk2;Cdkn1a;Cks1b;Cks2;Col4a1;Col4a2;Csf2ra;Csf2rb;Csf3r;Epas1;Esr2;Fgf2;Fgf5;Fgf9;Flt4;Fn1;Fos;Fzd1;Gadd45a;Gadd45b;Gadd45g;Gnb3;Gng4;Gng7;Gng8;Gngt2;Gstm7;Hes5;Hmox1;Igf1;Il13ra1;Il4r;Il6;Il6r;Il6st;Itga2;Itga2b;Jak2;Jak3;Jun;Lamc2;Lamc3;Met;Mgst2;Mmp9;Myc;Nfkbia;Nos2;Notch4;Pdgfra;Peg12;Pim1;Pmaip1;Pparg;Prkcg;Ptger2;Ptgs2;Rac2;Rad51;Rasgrp1;Rasgrp…	rno05200
rno05202	Transcriptional misregulation in cancers	Human Diseases	Cancer: overview	39	947	172	7960	4.29374e-05	0.000757718	1.9059	Bak1;Bcl2a1;Birc3;Cd14;Cdkn1a;Cebpb;Dusp6;Ewsr1;Fcgr1a;Gadd45a;Gadd45b;Gadd45g;Gria3;Hist1h2ail1;Hist1h3a;Hist2h3c2;Hmga2;Igf1;Igfbp3;Il1r2;Il6;Itgam;Itgb7;Met;Mlf1;Mmp3;Mmp9;Myc;Nfkbiz;Pax7;Plau;Pparg;Prom1;Runx1;Runx2;Slc45a3;Spi1;Tlx3;Zbtb16	rno05202
rno05203	Viral carcinogenesis	Human Diseases	Cancer: overview	33	947	215	7960	0.0732221	0.249621	1.29015	Actn1;Atp6v0d2;Bak1;Casp8;Ccna2;Cdc20;Cdk1;Cdk2;Cdkn1a;Chek1;Egr2;Hdac11;Hist1h2bcl1;Hist1h2bd;Hist1h2bk;Hist1h2bo;Hist3h2ba;Il6st;Jak3;Jun;Ltbr;Lyn;Nfkbia;Pmaip1;Pxn;Rbl1;Rbpjl;RT1-A1;RT1-A2;RT1-CE2;RT1-N3;RT1-T24-3;Stat3	rno05203
rno05204	Chemical carcinogenesis	Human Diseases	Cancer: overview	14	947	89	7960	0.167519	0.431123	1.32221	Chrna7;Cyp1a1;Cyp1b1;Cyp3a9;Gstm7;Mgst2;Nat2;Ptgs2;Ugt1a1;Ugt1a2;Ugt1a3;Ugt1a5;Ugt1a6;Ugt1a7c	rno05204
rno05205	Proteoglycans in cancer	Human Diseases	Cancer: overview	44	947	201	7960	3.5423e-05	0.000708459	1.84001	Cav3;Cd44;Cd63;Cdkn1a;Ctsl;Dcn;Ezr;Fgf2;Flna;Flnb;Flnc;Fn1;Fzd1;Hbegf;Hcls1;Hoxd10;Igf1;Iqgap1;Itga2;Itga5;Mapk13;Met;Mmp9;Msn;Myc;Plau;Plaur;Prkcg;Ptpn6;Pxn;Rras;Sdc1;Sdc4;Shh;Stat3;Tgfb1;Thbs1;Timp3;Tlr2;Twist1;Wnt2;Wnt4;Wnt7a;Wnt8b	rno05205
rno05206	MicroRNAs in cancer	Human Diseases	Cancer: overview	35	947	268	7960	0.301885	0.617014	1.09773	Abcb1b;Apc2;Bak1;Brca1;Cd44;Cdca5;Cdkn1a;Cyp1b1;Ezr;Hmga2;Hmox1;Hoxd10;Itga5;Kif23;Mcl1;Met;Mmp9;Myc;Notch4;Pdgfra;Pim1;Plau;Prkcg;Ptgs2;Rassf1;Shc1;Slc45a3;St14;Stat3;Thbs1;Timp3;Tnc;Tnn;Tpm1;Vim	rno05206
rno05210	Colorectal cancer	Human Diseases	Cancer: specific types	15	947	87	7960	0.0880841	0.284142	1.44922	Apc2;Bak1;Birc5;Cdkn1a;Ereg;Fos;Gadd45a;Gadd45b;Gadd45g;Jun;Myc;Pmaip1;Rac2;Tgfb1;Tgfb3	rno05210
rno05211	Renal cell carcinoma	Human Diseases	Cancer: specific types	9	947	68	7960	0.420623	0.721068	1.11249	Cdkn1a;Epas1;Jun;Met;Pak2;Pak7;Slc2a1;Tgfb1;Tgfb3	rno05211
rno05212	Pancreatic cancer	Human Diseases	Cancer: specific types	10	947	74	7960	0.384682	0.683609	1.13588	Bak1;Cdkn1a;Gadd45a;Gadd45b;Gadd45g;Rac2;Rad51;Stat3;Tgfb1;Tgfb3	rno05212
rno05213	Endometrial cancer	Human Diseases	Cancer: specific types	7	947	58	7960	0.544453	0.841937	1.01446	Apc2;Bak1;Cdkn1a;Gadd45a;Gadd45b;Gadd45g;Myc	rno05213
rno05214	Glioma	Human Diseases	Cancer: specific types	9	947	71	7960	0.473643	0.772243	1.06548	Bak1;Cdkn1a;Gadd45a;Gadd45b;Gadd45g;Igf1;Pdgfra;Prkcg;Shc1	rno05214
rno05215	Prostate cancer	Human Diseases	Cancer: specific types	9	947	96	7960	0.821768	1	0.788015	Cdk2;Cdkn1a;Igf1;Il1r2;Mmp3;Mmp9;Nfkbia;Pdgfra;Plau	rno05215
rno05216	Thyroid cancer	Human Diseases	Cancer: specific types	8	947	37	7960	0.0654708	0.231073	1.8174	Bak1;Cdkn1a;Gadd45a;Gadd45b;Gadd45g;Myc;Pparg;Tpm3	rno05216
rno05217	Basal cell carcinoma	Human Diseases	Cancer: specific types	13	947	61	7960	0.0250311	0.110431	1.79133	Apc2;Bak1;Bmp2;Cdkn1a;Fzd1;Gadd45a;Gadd45b;Gadd45g;Shh;Wnt2;Wnt4;Wnt7a;Wnt8b	rno05217
rno05218	Melanoma	Human Diseases	Cancer: specific types	11	947	72	7960	0.23255	0.532557	1.28417	Bak1;Cdkn1a;Fgf2;Fgf5;Fgf9;Gadd45a;Gadd45b;Gadd45g;Igf1;Met;Pdgfra	rno05218
rno05219	Bladder cancer	Human Diseases	Cancer: specific types	6	947	40	7960	0.338634	0.642977	1.26082	Cdkn1a;Hbegf;Mmp9;Myc;Rassf1;Thbs1	rno05219
rno05220	Chronic myeloid leukemia	Human Diseases	Cancer: specific types	11	947	77	7960	0.305853	0.619971	1.20078	Bak1;Cdkn1a;Gadd45a;Gadd45b;Gadd45g;Myc;Nfkbia;Runx1;Shc1;Tgfb1;Tgfb3	rno05220
rno05221	Acute myeloid leukemia	Human Diseases	Cancer: specific types	12	947	66	7960	0.0870271	0.283784	1.52827	Bcl2a1;Cd14;Dusp6;Eif4ebp1;Fcgr1a;Itgam;Myc;Pim1;Runx1;Spi1;Stat3;Zbtb16	rno05221
rno05222	Small cell lung cancer	Human Diseases	Cancer: specific types	20	947	91	7960	0.0044341	0.0277131	1.84736	Bak1;Birc3;Cdk2;Cdkn1a;Cks1b;Cks2;Col4a1;Col4a2;Fn1;Gadd45a;Gadd45b;Gadd45g;Itga2;Itga2b;Lamc2;Lamc3;Myc;Nfkbia;Nos2;Ptgs2	rno05222
rno05223	Non-small cell lung cancer	Human Diseases	Cancer: specific types	9	947	66	7960	0.3851	0.683609	1.1462	Bak1;Cdkn1a;Gadd45a;Gadd45b;Gadd45g;Jak3;Prkcg;Rassf1;Stat3	rno05223
rno05224	Breast cancer	Human Diseases	Cancer: specific types	26	947	146	7960	0.0221882	0.100855	1.49687	Apc2;Bak1;Brca1;Cdkn1a;Esr2;Fgf2;Fgf5;Fgf9;Flt4;Fos;Fzd1;Gadd45a;Gadd45b;Gadd45g;Hes5;Igf1;Jun;Myc;Notch4;Peg12;Pgr;Shc1;Wnt2;Wnt4;Wnt7a;Wnt8b	rno05224
rno05225	Hepatocellular carcinoma	Human Diseases	Cancer: specific types	21	947	174	7960	0.507415	0.809705	1.01446	Apc2;Bak1;Cdkn1a;Fzd1;Gadd45a;Gadd45b;Gadd45g;Gstm7;Hmox1;Met;Mgst2;Myc;Peg12;Prkcg;Shc1;Tgfb1;Tgfb3;Wnt2;Wnt4;Wnt7a;Wnt8b	rno05225
rno05226	Gastric cancer	Human Diseases	Cancer: specific types	23	947	149	7960	0.11364	0.327274	1.29749	Abcb1b;Apc2;Bak1;Cdk2;Cdkn1a;Fgf2;Fgf5;Fgf9;Fzd1;Gadd45a;Gadd45b;Gadd45g;Met;Myc;Peg12;Shc1;Shh;Tgfb1;Tgfb3;Wnt2;Wnt4;Wnt7a;Wnt8b	rno05226
rno05230	Central carbon metabolism in cancer	Human Diseases	Cancer: overview	11	947	62	7960	0.112617	0.327274	1.4913	Hk2;Hk3;Ldha;Met;Myc;Pdgfra;Pgam2;Slc16a3;Slc1a5;Slc2a1;Slc7a5	rno05230
rno05231	Choline metabolism in cancer	Human Diseases	Cancer: overview	10	947	98	7960	0.74412	1	0.857703	Dgkb;Eif4ebp1;Fos;Jun;Pdgfra;Pla2g4e;Prkcg;Rac2;Slc44a4;Wasf3	rno05231
rno05310	Asthma	Human Diseases	Immune disease	4	947	27	7960	0.403035	0.70231	1.24526	Ccl11;Fcer1g;Il10;RT1-DMb	rno05310
rno05320	Autoimmune thyroid disease	Human Diseases	Immune disease	8	947	75	7960	0.68266	0.961493	0.896586	Cd80;Il10;RT1-A1;RT1-A2;RT1-CE2;RT1-DMb;RT1-N3;RT1-T24-3	rno05320
rno05321	Inflammatiory bowel disease (IBD)	Human Diseases	Immune disease	14	947	61	7960	0.01085	0.0571054	1.92913	Il10;Il18rap;Il1b;Il21;Il4r;Il6;Jun;Nod2;RT1-DMb;Stat3;Stat6;Tgfb1;Tgfb3;Tlr2	rno05321
rno05322	Systemic lupus erythematosus	Human Diseases	Immune disease	27	947	96	7960	1.19072e-05	0.000255154	2.36404	Actn1;C1qa;C1qb;C1qc;C1r;C6;C7;Cd80;Fcgr1a;Fcgr2a;Fcgr3a;Hist1h2ac;Hist1h2ah;Hist1h2ai;Hist1h2ail1;Hist1h2ak;Hist1h2an;Hist1h2ao;Hist1h2bcl1;Hist1h2bd;Hist1h2bk;Hist1h2bo;Hist1h3a;Hist2h3c2;Hist3h2ba;Il10;RT1-DMb	rno05322
rno05323	Rheumatoid arthritis	Human Diseases	Immune disease	22	947	84	7960	0.000236264	0.00283517	2.20144	Acp5;Atp6v0d2;Atp6v1g2;Ccl12;Ccl2;Ccl20;Ccl3;Cd80;Ctsl;Cxcl6;Fos;Icam1;Il11;Il1b;Il6;Itgb2;Jun;Mmp3;RT1-DMb;Tgfb1;Tgfb3;Tlr2	rno05323
rno05330	Allograft rejection	Human Diseases	Immune disease	8	947	68	7960	0.569747	0.85462	0.988881	Cd80;Il10;RT1-A1;RT1-A2;RT1-CE2;RT1-DMb;RT1-N3;RT1-T24-3	rno05330
rno05332	Graft-versus-host disease	Human Diseases	Immune disease	9	947	65	7960	0.367392	0.683609	1.16384	Cd80;Il1b;Il6;RT1-A1;RT1-A2;RT1-CE2;RT1-DMb;RT1-N3;RT1-T24-3	rno05332
rno05340	Primary immunodeficiency	Human Diseases	Immune disease	6	947	38	7960	0.294762	0.609853	1.32718	Ada;Cd8a;Cd8b;Jak3;Ptprc;Ung	rno05340
rno05410	Hypertrophic cardiomyopathy (HCM)	Human Diseases	Cardiovascular disease	30	947	86	7960	2.04351e-08	1.2261e-06	2.93215	Actc1;Agt;Cacna1s;Cacnb4;Cacng1;Cacng8;Des;Edn1;Igf1;Il6;Itga2;Itga2b;Itga5;Itgb7;Lmna;Mybpc3;Myh6;Myh7;Myl3;Prkag3;Tgfb1;Tgfb3;Tnnc1;Tnni3;Tnnt2;Tpm1;Tpm2;Tpm3;Tpm4;Ttn	rno05410
rno05412	Arrhythmogenic right ventricular cardiomyopathy (ARVC)	Human Diseases	Cardiovascular disease	13	947	72	7960	0.0805289	0.26548	1.51766	Actn2;Actn3;Cacna1s;Cacnb4;Cacng1;Cacng8;Des;Dsc2;Itga2;Itga2b;Itga5;Itgb7;Lmna	rno05412
rno05414	Dilated cardiomyopathy (DCM)	Human Diseases	Cardiovascular disease	28	947	89	7960	7.06197e-07	2.11859e-05	2.64442	Actc1;Adcy4;Cacna1s;Cacnb4;Cacng1;Cacng8;Des;Igf1;Itga2;Itga2b;Itga5;Itgb7;Lmna;Mybpc3;Myh6;Myh7;Myl3;Pln;Tgfb1;Tgfb3;Tnnc1;Tnni3;Tnnt2;Tpm1;Tpm2;Tpm3;Tpm4;Ttn	rno05414
rno05416	Viral myocarditis	Human Diseases	Cardiovascular disease	14	947	88	7960	0.157288	0.413916	1.33724	Casp8;Cd55;Cd80;Icam1;Itgb2;Myh6;Myh7;Rac2;RT1-A1;RT1-A2;RT1-CE2;RT1-DMb;RT1-N3;RT1-T24-3	rno05416
rno05418	Fluid shear stress and atherosclerosis	Human Diseases	Cardiovascular disease	31	947	145	7960	0.000750683	0.00750683	1.79704	Cav3;Ccl12;Ccl2;Ctsl;Cyba;Dusp1;Edn1;Fos;Gstm7;Hmox1;Icam1;Il1b;Il1r1;Il1r2;Itga2b;Jun;Klf2;Map2k6;Mapk13;Mgst2;Mmp9;Ncf2;Nos3;Pecam1;Rac2;Sdc1;Sdc4;Sele;Thbd;Tnfrsf1a;Trpv4	rno05418
